# Supplementary material for: Membrane protein-regulated networks across human cancers
Source: Nat Commun. 2019 Jul 16;10:3131. doi: 10.1038/s41467-019-10920-8 (PMC6635409; doi:10.1038/s41467-019-10920-8)
Supplement: Supplementary file 4 — Supplementary Data 1 [file 41467_2019_10920_MOESM4_ESM.xlsx]

## Sheet: 2,594 membrane protein list
Supplementary Data 1. 2,594 membrane proteins used in our analysis
aThe main group and classification of MPs are obtained from Almen et al., 2009
#	UniProt accession number	Gene name	Protein name	SwissProt/TrEMBL	Main group of MPsa	Classification/family of MPsa
1	P27105	STOM	Erythrocyte band 7 integral membrane protein	SwissProt	Unclassified	Unclassified
2	P51636	CAV2	Caveolin-2	SwissProt	Unclassified	Unclassified
3	P56539	CAV3	Caveolin-3	SwissProt	Unclassified	Unclassified
4	Q03135	CAV1	Caveolin-1	SwissProt	Unclassified	Unclassified
5	Q9NP85	NPHS2	Podocin	SwissProt	Unclassified	Unclassified
6	Q9NY59	SMPD3	Sphingomyelin phosphodiesterase 3	SwissProt	Enzymes	3.1.4
7	A6BM72	MEGF11	Multiple epidermal growth factor-like domains protein 11	SwissProt	Receptors	SCAR;Class_F
8	A6H8M9	CDHR4	Cadherin-related family member 4	SwissProt	Miscellaneous	StructuralAndAdhesion;ProtocadherinsOther
9	A6NFA1	TRABD2B	Metalloprotease TIKI2	SwissProt	Unclassified	Unclassified
10	A6NGU5	GGT3P	Putative gamma-glutamyltranspeptidase 3	SwissProt	Unclassified	Unclassified
11	A6NGZ8	SMIM9	Small integral membrane protein 9	SwissProt	Unclassified	Unclassified
12	A6NJW9	CD8BP	Putative T-cell surface glycoprotein CD8 beta-2 chain	SwissProt	Unclassified	Unclassified
13	A6NKC4	FCGR1C	Putative high affinity immunoglobulin gamma Fc receptor IC	SwissProt	Unclassified	Unclassified
14	A6NLE4	C5orf50	Uncharacterized protein C5orf50	SwissProt	Unclassified	Unclassified
15	A6NMB1	SIGLEC16	Sialic acid-binding Ig-like lectin 16	SwissProt	Unclassified	Unclassified
16	A8K4G0	CD300LB	CMRF35-like molecule 7	SwissProt	Receptors	IG;OtherCD300
17	B4DS77	SHISA9	Protein shisa-9	SwissProt	Unclassified	Unclassified
18	D3W0D1	KLRF2	Killer cell lectin-like receptor subfamily F member 2	SwissProt	Unclassified	Unclassified
19	O00168	FXYD1	Phospholemman	SwissProt	Unclassified	Unclassified
20	O00206	TLR4	Toll-like receptor 4	SwissProt	Receptors	Other_receptors;TOLL
21	O00238	BMPR1B	Bone morphogenetic protein receptor type-1B	SwissProt	Receptors	Kinase;Act.TGFB
22	O00241	SIRPB1	Signal-regulatory protein beta-1	SwissProt	Unclassified	Unclassified
23	O00478	BTN3A3	Butyrophilin subfamily 3 member A3	SwissProt	Miscellaneous	Other;Butyrophylin
24	O00481	BTN3A1	Butyrophilin subfamily 3 member A1	SwissProt	Miscellaneous	Other;Butyrophylin
25	O00526	UPK2	Uroplakin-2	SwissProt	Unclassified	Unclassified
26	O00533	CHL1	Neural cell adhesion molecule L1-like protein	SwissProt	Miscellaneous	StructuralAndAdhesion;IG_AdhesionProteins
27	O00548	DLL1	Delta-like protein 1	SwissProt	Miscellaneous	Ligand;Delta
28	O00559	EBAG9	Receptor-binding cancer antigen expressed on SiSo cells	SwissProt	Unclassified	Unclassified
29	O00592	PODXL	Podocalyxin	SwissProt	Unclassified	Unclassified
30	O14511	NRG2	Pro-neuregulin-2, membrane-bound isoform	SwissProt	Unclassified	Unclassified
31	O14522	PTPRT	Receptor-type tyrosine-protein phosphatase T	SwissProt	Receptors	Other_receptors;ReceptorTypePhosphatases
32	O14638	ENPP3	Ectonucleotide pyrophosphatase/phosphodiesterase family member 3	SwissProt	Enzymes	3.1.4.1/3.6.1.9
33	O14668	PRRG1	Transmembrane gamma-carboxyglutamic acid protein 1	SwissProt	Unclassified	Unclassified
34	O14669	PRRG2	Transmembrane gamma-carboxyglutamic acid protein 2	SwissProt	Unclassified	Unclassified
35	O14672	ADAM10	Disintegrin and metalloproteinase domain-containing protein 10	SwissProt	Enzymes	3.4.24
36	O14763	TNFRSF10B	Tumor necrosis factor receptor superfamily member 10B	SwissProt	Receptors	Other_receptors;TNFNGF
37	O14786	NRP1	Neuropilin-1	SwissProt	Receptors	Other_receptors;Neuropilin
38	O14788	TNFSF11	Tumor necrosis factor ligand superfamily member 11	SwissProt	Unclassified	Unclassified
39	O14836	TNFRSF13B	Tumor necrosis factor receptor superfamily member 13B	SwissProt	Receptors	Other_receptors;TNFNGF
40	O14917	PCDH17	Protocadherin-17	SwissProt	Miscellaneous	StructuralAndAdhesion;ProtocadherinsOther
41	O14931	NCR3	Natural cytotoxicity triggering receptor 3	SwissProt	Receptors	IG;OtherNCR
42	O14944	EREG	Proepiregulin	SwissProt	Unclassified	Unclassified
43	O15031	PLXNB2	Plexin-B2	SwissProt	Receptors	Other_receptors;Plexin
44	O15146	MUSK	Muscle, skeletal receptor tyrosine-protein kinase	SwissProt	Receptors	Kinase;Other
45	O15162	PLSCR1	Phospholipid scramblase 1	SwissProt	Unclassified	Unclassified
46	O15165	LDLRAD4	Low-density lipoprotein receptor class A domain-containing protein 4	SwissProt	Unclassified	Unclassified
47	O15197	EPHB6	Ephrin type-B receptor 6	SwissProt	Receptors	Kinase;Eph
48	O15393	TMPRSS2	Transmembrane protease serine 2	SwissProt	Enzymes	3.4.21
49	O15394	NCAM2	Neural cell adhesion molecule 2	SwissProt	Miscellaneous	StructuralAndAdhesion;IG_AdhesionProteins
50	O15455	TLR3	Toll-like receptor 3	SwissProt	Receptors	Other_receptors;TOLL
51	O43155	FLRT2	Leucine-rich repeat transmembrane protein FLRT2	SwissProt	Miscellaneous	Other;LRRC
52	O43157	PLXNB1	Plexin-B1	SwissProt	Receptors	Other_receptors;Plexin
53	O43184	ADAM12	Disintegrin and metalloproteinase domain-containing protein 12	SwissProt	Enzymes	3.4.24
54	O43300	LRRTM2	Leucine-rich repeat transmembrane neuronal protein 2	SwissProt	Miscellaneous	Other;LRRC
55	O43451	MGAM	Maltase-glucoamylase, intestinal	SwissProt	Enzymes	3.2.1
56	O43493	TGOLN2	Trans-Golgi network integral membrane protein 2	SwissProt	Unclassified	Unclassified
57	O43508	TNFSF12	Tumor necrosis factor ligand superfamily member 12	SwissProt	Unclassified	Unclassified
58	O43556	SGCE	Epsilon-sarcoglycan	SwissProt	Unclassified	Unclassified
59	O43557	TNFSF14	Tumor necrosis factor ligand superfamily member 14	SwissProt	Unclassified	Unclassified
60	O43561	LAT	Linker for activation of T-cells family member 1	SwissProt	Unclassified	Unclassified
61	O43570	CA12	Carbonic anhydrase 12	SwissProt	Enzymes	4.2.1
62	O43699	SIGLEC6	Sialic acid-binding Ig-like lectin 6	SwissProt	Unclassified	Unclassified
63	O43752	STX6	Syntaxin-6	SwissProt	Transporters	Other_transporters;Syntaxin
64	O43914	TYROBP	TYRO protein tyrosine kinase-binding protein	SwissProt	Unclassified	Unclassified
65	O60235	TMPRSS11D	Transmembrane protease serine 11D	SwissProt	Enzymes	3.4
66	O60243	HS6ST1	Heparan-sulfate 6-O-sulfotransferase 1	SwissProt	Unclassified	Unclassified
67	O60245	PCDH7	Protocadherin-7	SwissProt	Miscellaneous	StructuralAndAdhesion;ProtocadherinsOther
68	O60330	PCDHGA12	Protocadherin gamma-A12	SwissProt	Unclassified	Unclassified
69	O60449	LY75	Lymphocyte antigen 75	SwissProt	Receptors	SCAR;MacrophageMannoseR
70	O60462	NRP2	Neuropilin-2	SwissProt	Receptors	Other_receptors;Neuropilin
71	O60469	DSCAM	Down syndrome cell adhesion molecule	SwissProt	Miscellaneous	StructuralAndAdhesion;IG_AdhesionProteins
72	O60486	PLXNC1	Plexin-C1	SwissProt	Receptors	Other_receptors;Plexin
73	O60487	MPZL2	Myelin protein zero-like protein 2	SwissProt	Miscellaneous	StructuralAndAdhesion;IG_MPZ
74	O60500	NPHS1	Nephrin	SwissProt	Unclassified	Unclassified
75	O60602	TLR5	Toll-like receptor 5	SwissProt	Unclassified	Unclassified
76	O60603	TLR2	Toll-like receptor 2	SwissProt	Receptors	Other_receptors;TOLL
77	O60894	RAMP1	Receptor activity-modifying protein 1	SwissProt	Receptors	Other_receptors;RAMP
78	O60895	RAMP2	Receptor activity-modifying protein 2	SwissProt	Receptors	Other_receptors;RAMP
79	O60896	RAMP3	Receptor activity-modifying protein 3	SwissProt	Receptors	Other_receptors;RAMP
80	O60939	SCN2B	Sodium channel subunit beta-2	SwissProt	Transporters	AuxillaryTransportUnit;SodiumChannelBeta
81	O71037	-	HERV-K_19q12 provirus ancestral Env polyprotein	SwissProt	Miscellaneous	Other;HERV3
82	O75019	LILRA1	Leukocyte immunoglobulin-like receptor subfamily A member 1	SwissProt	Unclassified	Unclassified
83	O75022	LILRB3	Leukocyte immunoglobulin-like receptor subfamily B member 3	SwissProt	Receptors	IG;LILR
84	O75051	PLXNA2	Plexin-A2	SwissProt	Unclassified	Unclassified
85	O75056	SDC3	Syndecan-3	SwissProt	Receptors	Other_receptors;Syndecan
86	O75077	ADAM23	Disintegrin and metalloproteinase domain-containing protein 23	SwissProt	Enzymes	3.4.24
87	O75078	ADAM11	Disintegrin and metalloproteinase domain-containing protein 11	SwissProt	Enzymes	3.4.24
88	O75096	LRP4	Low-density lipoprotein receptor-related protein 4	SwissProt	Receptors	Other_receptors;LDLR
89	O75121	MFAP3L	Microfibrillar-associated protein 3-like	SwissProt	Unclassified	Unclassified
90	O75144	ICOSLG	ICOS ligand	SwissProt	Unclassified	Unclassified
91	O75197	LRP5	Low-density lipoprotein receptor-related protein 5	SwissProt	Receptors	Other_receptors;LDLR
92	O75309	CDH16	Cadherin-16	SwissProt	Miscellaneous	StructuralAndAdhesion;CadherinClassic
93	O75354	ENTPD6	Ectonucleoside triphosphate diphosphohydrolase 6	SwissProt	Enzymes	3.6.1
94	O75445	USH2A	Usherin	SwissProt	Unclassified	Unclassified
95	O75509	TNFRSF21	Tumor necrosis factor receptor superfamily member 21	SwissProt	Receptors	Other_receptors;TNFNGF
96	O75578	ITGA10	Integrin alpha-10	SwissProt	Receptors	Other_receptors;Integrin
97	O75581	LRP6	Low-density lipoprotein receptor-related protein 6	SwissProt	Receptors	Other_receptors;LDLR
98	O75631	UPK3A	Uroplakin-3a	SwissProt	Miscellaneous	StructuralAndAdhesion;UPK3
99	O75787	ATP6AP2	Renin receptor	SwissProt	Unclassified	Unclassified
100	O75871	CEACAM4	Carcinoembryonic antigen-related cell adhesion molecule 4	SwissProt	Miscellaneous	StructuralAndAdhesion;IG_AdhesionProteins
101	O75882	ATRN	Attractin	SwissProt	Unclassified	Unclassified
102	O75923	DYSF	Dysferlin	SwissProt	Miscellaneous	Other;Ferlin
103	O76036	NCR1	Natural cytotoxicity triggering receptor 1	SwissProt	Receptors	IG;OtherNCR
104	O76095	JTB	Protein JTB	SwissProt	Unclassified	Unclassified
105	O94856	NFASC	Neurofascin	SwissProt	Miscellaneous	StructuralAndAdhesion;IG_AdhesionProteins
106	O94898	LRIG2	Leucine-rich repeats and immunoglobulin-like domains protein 2	SwissProt	Miscellaneous	Other;LRRC
107	O94905	ERLIN2	Erlin-2	SwissProt	Unclassified	Unclassified
108	O94985	CLSTN1	Calsyntenin-1	SwissProt	Miscellaneous	StructuralAndAdhesion;Calsyntenin
109	O95150	TNFSF15	Tumor necrosis factor ligand superfamily member 15	SwissProt	Unclassified	Unclassified
110	O95183	VAMP5	Vesicle-associated membrane protein 5	SwissProt	Transporters	Other_transporters;VAMP
111	O95185	UNC5C	Netrin receptor UNC5C	SwissProt	Receptors	IG;NetrinR
112	O95196	CSPG5	Chondroitin sulfate proteoglycan 5	SwissProt	Unclassified	Unclassified
113	O95206	PCDH8	Protocadherin-8	SwissProt	Miscellaneous	StructuralAndAdhesion;ProtocadherinsOther
114	O95210	STBD1	Starch-binding domain-containing protein 1	SwissProt	Unclassified	Unclassified
115	O95297	MPZL1	Myelin protein zero-like protein 1	SwissProt	Miscellaneous	StructuralAndAdhesion;IG_MPZ
116	O95672	ECEL1	Endothelin-converting enzyme-like 1	SwissProt	Enzymes	3.4.24
117	O95727	CRTAM	Cytotoxic and regulatory T-cell molecule	SwissProt	Miscellaneous	Ligand;IG_Ligand
118	O95754	SEMA4F	Semaphorin-4F	SwissProt	Miscellaneous	Ligand;Semaphorins
119	O95866	G6B	Protein G6b	SwissProt	Unclassified	Unclassified
120	O95944	NCR2	Natural cytotoxicity triggering receptor 2	SwissProt	Receptors	IG;OtherNCR
121	O95976	IGSF6	Immunoglobulin superfamily member 6	SwissProt	Receptors	IG;OtherOther
122	P00533	EGFR	Epidermal growth factor receptor	SwissProt	Receptors	Kinase;EGFR
123	P01130	LDLR	Low-density lipoprotein receptor	SwissProt	Receptors	Other_receptors;LDLR
124	P01133	EGF	Pro-epidermal growth factor	SwissProt	Receptors	Other_receptors;LDLR
125	P01135	TGFA	Protransforming growth factor alpha	SwissProt	Unclassified	Unclassified
126	P01375	TNF	Tumor necrosis factor	SwissProt	Unclassified	Unclassified
127	P01589	IL2RA	Interleukin-2 receptor subunit alpha	SwissProt	Receptors	IG;Type1;CytokineR
128	P01730	CD4	T-cell surface glycoprotein CD4	SwissProt	Unclassified	Unclassified
129	P01732	CD8A	T-cell surface glycoprotein CD8 alpha chain	SwissProt	Unclassified	Unclassified
130	P01833	PIGR	Polymeric immunoglobulin receptor	SwissProt	Receptors	IG;OtherMisc
131	P01848	TRAC	T-cell receptor alpha chain C region	SwissProt	Receptors	IG;TCR
132	P01889	HLA-B	HLA class I histocompatibility antigen, B-7 alpha chain	SwissProt	Unclassified	Unclassified
133	P01891	HLA-A	HLA class I histocompatibility antigen, A-68 alpha chain	SwissProt	Unclassified	Unclassified
134	P01892	HLA-A	HLA class I histocompatibility antigen, A-2 alpha chain	SwissProt	Unclassified	Unclassified
135	P01893	HLA-H	Putative HLA class I histocompatibility antigen, alpha chain H	SwissProt	Unclassified	Unclassified
136	P01903	HLA-DRA	HLA class II histocompatibility antigen, DR alpha chain	SwissProt	Miscellaneous	Ligand;MHC
137	P01906	HLA-DQA2	HLA class II histocompatibility antigen, DQ alpha 2 chain	SwissProt	Miscellaneous	Ligand;MHC
138	P01909	HLA-DQA1	HLA class II histocompatibility antigen, DQ alpha 1 chain	SwissProt	Unclassified	Unclassified
139	P01911	HLA-DRB1	HLA class II histocompatibility antigen, DRB1-15 beta chain	SwissProt	Unclassified	Unclassified
140	P01912	HLA-DRB1	HLA class II histocompatibility antigen, DRB1-3 chain	SwissProt	Unclassified	Unclassified
141	P01920	HLA-DQB1	HLA class II histocompatibility antigen, DQ beta 1 chain	SwissProt	Unclassified	Unclassified
142	P02724	GYPA	Glycophorin-A	SwissProt	Unclassified	Unclassified
143	P02786	TFRC	Transferrin receptor protein 1	SwissProt	Receptors	Other_receptors;Transferrin
144	P03986	TRGC2	T-cell receptor gamma-2 chain C region	SwissProt	Unclassified	Unclassified
145	P03989	HLA-B	HLA class I histocompatibility antigen, B-27 alpha chain	SwissProt	Unclassified	Unclassified
146	P04222	HLA-C	HLA class I histocompatibility antigen, Cw-3 alpha chain	SwissProt	Unclassified	Unclassified
147	P04229	HLA-DRB1	HLA class II histocompatibility antigen, DRB1-1 beta chain	SwissProt	Unclassified	Unclassified
148	P04233	CD74	HLA class II histocompatibility antigen gamma chain	SwissProt	Unclassified	Unclassified
149	P04234	CD3D	T-cell surface glycoprotein CD3 delta chain	SwissProt	Unclassified	Unclassified
150	P04439	HLA-A	HLA class I histocompatibility antigen, A-3 alpha chain	SwissProt	Unclassified	Unclassified
151	P04440	HLA-DPB1	HLA class II histocompatibility antigen, DP beta 1 chain	SwissProt	Miscellaneous	Ligand;MHC
152	P04626	ERBB2	Receptor tyrosine-protein kinase erbB-2	SwissProt	Receptors	Kinase;EGFR
153	P04629	NTRK1	High affinity nerve growth factor receptor	SwissProt	Receptors	Kinase;neutrophin
154	P04921	GYPC	Glycophorin-C	SwissProt	Unclassified	Unclassified
155	P05026	ATP1B1	Sodium/potassium-transporting ATPase subunit beta-1	SwissProt	Transporters	AuxillaryTransportUnit;ATP1B
156	P05067	APP	Amyloid beta A4 protein	SwissProt	Unclassified	Unclassified
157	P05106	ITGB3	Integrin beta-3	SwissProt	Receptors	Other_receptors;Integrin
158	P05107	ITGB2	Integrin beta-2	SwissProt	Receptors	Other_receptors;Integrin
159	P05362	ICAM1	Intercellular adhesion molecule 1	SwissProt	Unclassified	Unclassified
160	P05534	HLA-A	HLA class I histocompatibility antigen, A-24 alpha chain	SwissProt	Unclassified	Unclassified
161	P05538	HLA-DQB2	HLA class II histocompatibility antigen, DQ beta 2 chain	SwissProt	Unclassified	Unclassified
162	P05556	ITGB1	Integrin beta-1	SwissProt	Receptors	Other_receptors;Integrin
163	P05981	HPN	Serine protease hepsin	SwissProt	Enzymes	3.4.21
164	P06028	GYPB	Glycophorin-B	SwissProt	Unclassified	Unclassified
165	P06126	CD1A	T-cell surface glycoprotein CD1a	SwissProt	Receptors	IG;OtherCD1
166	P06127	CD5	T-cell surface glycoprotein CD5	SwissProt	Unclassified	Unclassified
167	P06213	INSR	Insulin receptor	SwissProt	Receptors	Kinase;InsR
168	P06340	HLA-DOA	HLA class II histocompatibility antigen, DO alpha chain	SwissProt	Miscellaneous	Ligand;MHC
169	P06729	CD2	T-cell surface antigen CD2	SwissProt	Unclassified	Unclassified
170	P06734	FCER2	Low affinity immunoglobulin epsilon Fc receptor	SwissProt	Receptors	IG;FcR
171	P06756	ITGAV	Integrin alpha-V	SwissProt	Receptors	Other_receptors;Integrin
172	P07202	TPO	Thyroid peroxidase	SwissProt	Enzymes	1.11
173	P07204	THBD	Thrombomodulin	SwissProt	Unclassified	Unclassified
174	P07306	ASGR1	Asialoglycoprotein receptor 1	SwissProt	Unclassified	Unclassified
175	P07333	CSF1R	Macrophage colony-stimulating factor 1 receptor	SwissProt	Receptors	KInase;PDGFR
176	P07766	CD3E	T-cell surface glycoprotein CD3 epsilon chain	SwissProt	Unclassified	Unclassified
177	P07949	RET	Proto-oncogene tyrosine-protein kinase receptor Ret	SwissProt	Receptors	Kinase;Other
178	P08069	IGF1R	Insulin-like growth factor 1 receptor	SwissProt	Receptors	Kinase;InsR
179	P08138	NGFR	Tumor necrosis factor receptor superfamily member 16	SwissProt	Receptors	Other_receptors;TNFNGF
180	P08195	SLC3A2	4F2 cell-surface antigen heavy chain	SwissProt	Transporters	SLC;Other;SLC3
181	P08473	MME	Neprilysin	SwissProt	Enzymes	3.4.24
182	P08514	ITGA2B	Integrin alpha-IIb	SwissProt	Receptors	Other_receptors;Integrin
183	P08575	PTPRC	Receptor-type tyrosine-protein phosphatase C	SwissProt	Unclassified	Unclassified
184	P08581	MET	Hepatocyte growth factor receptor	SwissProt	Receptors	Kinase;Other
185	P08637	FCGR3A	Low affinity immunoglobulin gamma Fc region receptor III-A	SwissProt	Unclassified	Unclassified
186	P08648	ITGA5	Integrin alpha-5	SwissProt	Receptors	Other_receptors;Integrin
187	P08887	IL6R	Interleukin-6 receptor subunit alpha	SwissProt	Receptors	IG;Type1;CytokineR
188	P08922	ROS1	Proto-oncogene tyrosine-protein kinase ROS	SwissProt	Receptors	Kinase;Other
189	P08F94	PKHD1	Fibrocystin	SwissProt	Unclassified	Unclassified
190	P09564	CD7	T-cell antigen CD7	SwissProt	Unclassified	Unclassified
191	P09603	CSF1	Macrophage colony-stimulating factor 1	SwissProt	Unclassified	Unclassified
192	P09619	PDGFRB	Platelet-derived growth factor receptor beta	SwissProt	Receptors	KInase;PDGFR
193	P09693	CD3G	T-cell surface glycoprotein CD3 gamma chain	SwissProt	Unclassified	Unclassified
194	P09758	TACSTD2	Tumor-associated calcium signal transducer 2	SwissProt	Unclassified	Unclassified
195	P09848	LCT	Lactase-phlorizin hydrolase	SwissProt	Enzymes	3.2.1
196	P10314	HLA-A	HLA class I histocompatibility antigen, A-32 alpha chain	SwissProt	Unclassified	Unclassified
197	P10316	HLA-A	HLA class I histocompatibility antigen, A-69 alpha chain	SwissProt	Unclassified	Unclassified
198	P10319	HLA-B	HLA class I histocompatibility antigen, B-58 alpha chain	SwissProt	Unclassified	Unclassified
199	P10321	HLA-C	HLA class I histocompatibility antigen, Cw-7 alpha chain	SwissProt	Unclassified	Unclassified
200	P10586	PTPRF	Receptor-type tyrosine-protein phosphatase F	SwissProt	Receptors	Other_receptors;ReceptorTypePhosphatases
201	P10721	KIT	Mast/stem cell growth factor receptor Kit	SwissProt	Receptors	KInase;PDGFR
202	P10747	CD28	T-cell-specific surface glycoprotein CD28	SwissProt	Unclassified	Unclassified
203	P10912	GHR	Growth hormone receptor	SwissProt	Receptors	IG;Type1;CytokineR
204	P10966	CD8B	T-cell surface glycoprotein CD8 beta chain	SwissProt	Unclassified	Unclassified
205	P11215	ITGAM	Integrin alpha-M	SwissProt	Receptors	Other_receptors;Integrin
206	P11279	LAMP1	Lysosome-associated membrane glycoprotein 1	SwissProt	Receptors	SCAR;Class_D
207	P11362	FGFR1	Fibroblast growth factor receptor 1	SwissProt	Receptors	Kinase;FGFR
208	P11717	IGF2R	Cation-independent mannose-6-phosphate receptor	SwissProt	Unclassified	Unclassified
209	P11912	CD79A	B-cell antigen receptor complex-associated protein alpha chain	SwissProt	Unclassified	Unclassified
210	P12314	FCGR1A	High affinity immunoglobulin gamma Fc receptor I	SwissProt	Receptors	IG;FcR
211	P12318	FCGR2A	Low affinity immunoglobulin gamma Fc region receptor II-a	SwissProt	Receptors	IG;FcR
212	P12319	FCER1A	High affinity immunoglobulin epsilon receptor subunit alpha	SwissProt	Receptors	IG;FcR
213	P12821	ACE	Angiotensin-converting enzyme	SwissProt	Enzymes	3.4.15
214	P12830	CDH1	Cadherin-1	SwissProt	Unclassified	Unclassified
215	P13164	IFITM1	Interferon-induced transmembrane protein 1	SwissProt	Miscellaneous	Other;IFITM
216	P13224	GP1BB	Platelet glycoprotein Ib beta chain	SwissProt	Miscellaneous	Other;LRRC
217	P13473	LAMP2	Lysosome-associated membrane glycoprotein 2	SwissProt	Receptors	SCAR;Class_D
218	P13591	NCAM1	Neural cell adhesion molecule 1	SwissProt	Miscellaneous	StructuralAndAdhesion;IG_AdhesionProteins
219	P13598	ICAM2	Intercellular adhesion molecule 2	SwissProt	Unclassified	Unclassified
220	P13612	ITGA4	Integrin alpha-4	SwissProt	Receptors	Other_receptors;Integrin
221	P13688	CEACAM1	Carcinoembryonic antigen-related cell adhesion molecule 1	SwissProt	Unclassified	Unclassified
222	P13726	F3	Tissue factor	SwissProt	Unclassified	Unclassified
223	P13746	HLA-A	HLA class I histocompatibility antigen, A-11 alpha chain	SwissProt	Unclassified	Unclassified
224	P13747	HLA-E	HLA class I histocompatibility antigen, alpha chain E	SwissProt	Unclassified	Unclassified
225	P13760	HLA-DRB1	HLA class II histocompatibility antigen, DRB1-4 beta chain	SwissProt	Unclassified	Unclassified
226	P13761	HLA-DRB1	HLA class II histocompatibility antigen, DRB1-7 beta chain	SwissProt	Unclassified	Unclassified
227	P13762	HLA-DRB4	HLA class II histocompatibility antigen, DR beta 4 chain	SwissProt	Unclassified	Unclassified
228	P13765	HLA-DOB	HLA class II histocompatibility antigen, DO beta chain	SwissProt	Miscellaneous	Ligand;MHC
229	P14151	SELL	L-selectin	SwissProt	Receptors	Other_receptors;Selectin
230	P14209	CD99	CD99 antigen	SwissProt	Unclassified	Unclassified
231	P14410	SI	Sucrase-isomaltase, intestinal	SwissProt	Enzymes	3.2.1
232	P14415	ATP1B2	Sodium/potassium-transporting ATPase subunit beta-2	SwissProt	Transporters	AuxillaryTransportUnit;ATP1B
233	P14616	INSRR	Insulin receptor-related protein	SwissProt	Receptors	Kinase;InsR
234	P14770	GP9	Platelet glycoprotein IX	SwissProt	Miscellaneous	Other;LRRC
235	P14778	IL1R1	Interleukin-1 receptor type 1	SwissProt	Receptors	IG;Type1;CytokineR
236	P14784	IL2RB	Interleukin-2 receptor subunit beta	SwissProt	Receptors	IG;Type1;CytokineR
237	P15144	ANPEP	Aminopeptidase N	SwissProt	Enzymes	3.4.11
238	P15151	PVR	Poliovirus receptor	SwissProt	Receptors	IG;OtherPVR
239	P15260	IFNGR1	Interferon gamma receptor 1	SwissProt	Receptors	IG;Type2;CytokineR
240	P15291	B4GALT1	Beta-1,4-galactosyltransferase 1	SwissProt	Enzymes	2.4.1
241	P15382	KCNE1	Potassium voltage-gated channel subfamily E member 1	SwissProt	Transporters	AuxillaryTransportUnit;KCNE
242	P15391	CD19	B-lymphocyte antigen CD19	SwissProt	Unclassified	Unclassified
243	P15421	GYPE	Glycophorin-E	SwissProt	Unclassified	Unclassified
244	P15509	CSF2RA	Granulocyte-macrophage colony-stimulating factor receptor subunit alpha	SwissProt	Receptors	IG;Type1;CytokineR
245	P15529	CD46	Membrane cofactor protein	SwissProt	Unclassified	Unclassified
246	P15813	CD1D	Antigen-presenting glycoprotein CD1d	SwissProt	Receptors	IG;OtherCD1
247	P15941	MUC1	Mucin-1	SwissProt	Unclassified	Unclassified
248	P16066	NPR1	Atrial natriuretic peptide receptor 1	SwissProt	Receptors	Kinase;RGC
249	P16070	CD44	CD44 antigen	SwissProt	Unclassified	Unclassified
250	P16109	SELP	P-selectin	SwissProt	Receptors	Other_receptors;Selectin
251	P16144	ITGB4	Integrin beta-4	SwissProt	Receptors	Other_receptors;Integrin
252	P16150	SPN	Leukosialin	SwissProt	Unclassified	Unclassified
253	P16188	HLA-A	HLA class I histocompatibility antigen, A-30 alpha chain	SwissProt	Unclassified	Unclassified
254	P16189	HLA-A	HLA class I histocompatibility antigen, A-31 alpha chain	SwissProt	Miscellaneous	Ligand;MHC
255	P16190	HLA-A	HLA class I histocompatibility antigen, A-33 alpha chain	SwissProt	Unclassified	Unclassified
256	P16234	PDGFRA	Platelet-derived growth factor receptor alpha	SwissProt	Receptors	KInase;PDGFR
257	P16284	PECAM1	Platelet endothelial cell adhesion molecule	SwissProt	Unclassified	Unclassified
258	P16410	CTLA4	Cytotoxic T-lymphocyte protein 4	SwissProt	Unclassified	Unclassified
259	P16422	EPCAM	Epithelial cell adhesion molecule	SwissProt	Unclassified	Unclassified
260	P16471	PRLR	Prolactin receptor	SwissProt	Receptors	IG;Type1;CytokineR
261	P16581	SELE	E-selectin	SwissProt	Receptors	Other_receptors;Selectin
262	P16871	IL7R	Interleukin-7 receptor subunit alpha	SwissProt	Receptors	IG;Type1;CytokineR
263	P17181	IFNAR1	Interferon alpha/beta receptor 1	SwissProt	Receptors	IG;Type2;CytokineR
264	P17301	ITGA2	Integrin alpha-2	SwissProt	Receptors	Other_receptors;Integrin
265	P17342	NPR3	Atrial natriuretic peptide receptor 3	SwissProt	Receptors	Kinase;RGC
266	P17693	HLA-G	HLA class I histocompatibility antigen, alpha chain G	SwissProt	Miscellaneous	Ligand;MHC
267	P17813	ENG	Endoglin	SwissProt	Unclassified	Unclassified
268	P17927	CR1	Complement receptor type 1	SwissProt	Unclassified	Unclassified
269	P17948	FLT1	Vascular endothelial growth factor receptor 1	SwissProt	Receptors	Kinase;Other
270	P18084	ITGB5	Integrin beta-5	SwissProt	Unclassified	Unclassified
271	P18433	PTPRA	Receptor-type tyrosine-protein phosphatase alpha	SwissProt	Unclassified	Unclassified
272	P18462	HLA-A	HLA class I histocompatibility antigen, A-25 alpha chain	SwissProt	Unclassified	Unclassified
273	P18463	HLA-B	HLA class I histocompatibility antigen, B-37 alpha chain	SwissProt	Unclassified	Unclassified
274	P18464	HLA-B	HLA class I histocompatibility antigen, B-51 alpha chain	SwissProt	Unclassified	Unclassified
275	P18465	HLA-B	HLA class I histocompatibility antigen, B-57 alpha chain	SwissProt	Unclassified	Unclassified
276	P18564	ITGB6	Integrin beta-6	SwissProt	Receptors	Other_receptors;Integrin
277	P18627	LAG3	Lymphocyte activation gene 3 protein	SwissProt	Unclassified	Unclassified
278	P18827	SDC1	Syndecan-1	SwissProt	Receptors	Other_receptors;Syndecan
279	P19021	PAM	Peptidyl-glycine alpha-amidating monooxygenase	SwissProt	Enzymes	1.14.17.3/4.3.2.5
280	P19022	CDH2	Cadherin-2	SwissProt	Miscellaneous	StructuralAndAdhesion;CadherinClassic
281	P19235	EPOR	Erythropoietin receptor	SwissProt	Receptors	IG;Type1;CytokineR
282	P19256	CD58	Lymphocyte function-associated antigen 3	SwissProt	Unclassified	Unclassified
283	P19320	VCAM1	Vascular cell adhesion protein 1	SwissProt	Unclassified	Unclassified
284	P19438	TNFRSF1A	Tumor necrosis factor receptor superfamily member 1A	SwissProt	Unclassified	Unclassified
285	P19440	GGT1	Gamma-glutamyltranspeptidase 1	SwissProt	Unclassified	Unclassified
286	P19526	FUT1	Galactoside 2-alpha-L-fucosyltransferase 1	SwissProt	Unclassified	Unclassified
287	P20023	CR2	Complement receptor type 2	SwissProt	Unclassified	Unclassified
288	P20036	HLA-DPA1	HLA class II histocompatibility antigen, DP alpha 1 chain	SwissProt	Miscellaneous	Ligand;MHC
289	P20039	HLA-DRB1	HLA class II histocompatibility antigen, DRB1-11 beta chain	SwissProt	Miscellaneous	Ligand;MHC
290	P20138	CD33	Myeloid cell surface antigen CD33	SwissProt	Miscellaneous	StructuralAndAdhesion;IG_AdhesionProteins
291	P20273	CD22	B-cell receptor CD22	SwissProt	Miscellaneous	StructuralAndAdhesion;IG_AdhesionProteins
292	P20333	TNFRSF1B	Tumor necrosis factor receptor superfamily member 1B	SwissProt	Receptors	Other_receptors;TNFNGF
293	P20594	NPR2	Atrial natriuretic peptide receptor 2	SwissProt	Receptors	Kinase;RGC
294	P20645	M6PR	Cation-dependent mannose-6-phosphate receptor	SwissProt	Unclassified	Unclassified
295	P20701	ITGAL	Integrin alpha-L	SwissProt	Receptors	Other_receptors;Integrin
296	P20702	ITGAX	Integrin alpha-X	SwissProt	Receptors	Other_receptors;Integrin
297	P20916	MAG	Myelin-associated glycoprotein	SwissProt	Miscellaneous	StructuralAndAdhesion;IG_AdhesionProteins
298	P20963	CD247	T-cell surface glycoprotein CD3 zeta chain	SwissProt	Unclassified	Unclassified
299	P21579	SYT1	Synaptotagmin-1	SwissProt	Miscellaneous	Other;Synaptotagmin
300	P21583	KITLG	Kit ligand	SwissProt	Unclassified	Unclassified
301	P21709	EPHA1	Ephrin type-A receptor 1	SwissProt	Receptors	Kinase;Eph
302	P21754	ZP3	Zona pellucida sperm-binding protein 3	SwissProt	Unclassified	Unclassified
303	P21757	MSR1	Macrophage scavenger receptor types I and II	SwissProt	Unclassified	Unclassified
304	P21802	FGFR2	Fibroblast growth factor receptor 2	SwissProt	Receptors	Kinase;FGFR
305	P21854	CD72	B-cell differentiation antigen CD72	SwissProt	Receptors	SCAR;Class_E
306	P21860	ERBB3	Receptor tyrosine-protein kinase erbB-3	SwissProt	Receptors	Kinase;EGFR
307	P21964	COMT	Catechol O-methyltransferase	SwissProt	Unclassified	Unclassified
308	P22223	CDH3	Cadherin-3	SwissProt	Miscellaneous	StructuralAndAdhesion;CadherinClassic
309	P22413	ENPP1	Ectonucleotide pyrophosphatase/phosphodiesterase family member 1	SwissProt	Enzymes	3.1.4.1/3.6.1.9
310	P22455	FGFR4	Fibroblast growth factor receptor 4	SwissProt	Unclassified	Unclassified
311	P22607	FGFR3	Fibroblast growth factor receptor 3	SwissProt	Unclassified	Unclassified
312	P22897	MRC1	Macrophage mannose receptor 1	SwissProt	Receptors	SCAR;MacrophageMannoseR
313	P23229	ITGA6	Integrin alpha-6	SwissProt	Receptors	Other_receptors;Integrin
314	P23276	KEL	Kell blood group glycoprotein	SwissProt	Enzymes	3.4.24
315	P23467	PTPRB	Receptor-type tyrosine-protein phosphatase beta	SwissProt	Receptors	Other_receptors;ReceptorTypePhosphatases
316	P23468	PTPRD	Receptor-type tyrosine-protein phosphatase delta	SwissProt	Receptors	Other_receptors;ReceptorTypePhosphatases
317	P23469	PTPRE	Receptor-type tyrosine-protein phosphatase epsilon	SwissProt	Receptors	Other_receptors;ReceptorTypePhosphatases
318	P23470	PTPRG	Receptor-type tyrosine-protein phosphatase gamma	SwissProt	Receptors	Other_receptors;ReceptorTypePhosphatases
319	P23471	PTPRZ1	Receptor-type tyrosine-protein phosphatase zeta	SwissProt	Receptors	Other_receptors;ReceptorTypePhosphatases
320	P23510	TNFSF4	Tumor necrosis factor ligand superfamily member 4	SwissProt	Unclassified	Unclassified
321	P23763	VAMP1	Vesicle-associated membrane protein 1	SwissProt	Transporters	Other_transporters;VAMP
322	P24071	FCAR	Immunoglobulin alpha Fc receptor	SwissProt	Unclassified	Unclassified
323	P24394	IL4R	Interleukin-4 receptor subunit alpha	SwissProt	Receptors	IG;Type1;CytokineR
324	P25189	MPZ	Myelin protein P0	SwissProt	Miscellaneous	StructuralAndAdhesion;IG_MPZ
325	P25445	FAS	Tumor necrosis factor receptor superfamily member 6	SwissProt	Unclassified	Unclassified
326	P25942	CD40	Tumor necrosis factor receptor superfamily member 5	SwissProt	Receptors	Other_receptors;TNFNGF
327	P26006	ITGA3	Integrin alpha-3	SwissProt	Receptors	Other_receptors;Integrin
328	P26010	ITGB7	Integrin beta-7	SwissProt	Receptors	Other_receptors;Integrin
329	P26012	ITGB8	Integrin beta-8	SwissProt	Receptors	Other_receptors;Integrin
330	P26715	KLRC1	NKG2-A/NKG2-B type II integral membrane protein	SwissProt	Receptors	SCAR;Class_E
331	P26717	KLRC2	NKG2-C type II integral membrane protein	SwissProt	Unclassified	Unclassified
332	P26718	KLRK1	NKG2-D type II integral membrane protein	SwissProt	Receptors	SCAR;Class_E
333	P26842	CD27	CD27 antigen	SwissProt	Receptors	Other_receptors;TNFNGF
334	P26951	IL3RA	Interleukin-3 receptor subunit alpha	SwissProt	Receptors	IG;Type1;CytokineR
335	P27037	ACVR2A	Activin receptor type-2A	SwissProt	Receptors	Kinase;Act.TGFB
336	P27487	DPP4	Dipeptidyl peptidase 4	SwissProt	Unclassified	Unclassified
337	P27930	IL1R2	Interleukin-1 receptor type 2	SwissProt	Receptors	IG;Type1;CytokineR
338	P28067	HLA-DMA	HLA class II histocompatibility antigen, DM alpha chain	SwissProt	Miscellaneous	Ligand;MHC
339	P28068	HLA-DMB	HLA class II histocompatibility antigen, DM beta chain	SwissProt	Miscellaneous	Ligand;MHC
340	P28827	PTPRM	Receptor-type tyrosine-protein phosphatase mu	SwissProt	Unclassified	Unclassified
341	P28906	CD34	Hematopoietic progenitor cell antigen CD34	SwissProt	Unclassified	Unclassified
342	P28907	CD38	ADP-ribosyl cyclase 1	SwissProt	Enzymes	3.2.2
343	P28908	TNFRSF8	Tumor necrosis factor receptor superfamily member 8	SwissProt	Receptors	Other_receptors;TNFNGF
344	P29016	CD1B	T-cell surface glycoprotein CD1b	SwissProt	Receptors	IG;OtherCD1
345	P29017	CD1C	T-cell surface glycoprotein CD1c	SwissProt	Receptors	IG;OtherCD1
346	P29317	EPHA2	Ephrin type-A receptor 2	SwissProt	Receptors	Kinase;Eph
347	P29320	EPHA3	Ephrin type-A receptor 3	SwissProt	Receptors	Kinase;Eph
348	P29322	EPHA8	Ephrin type-A receptor 8	SwissProt	Receptors	Kinase;Eph
349	P29323	EPHB2	Ephrin type-B receptor 2	SwissProt	Receptors	Kinase;Eph
350	P29376	LTK	Leukocyte tyrosine kinase receptor	SwissProt	Receptors	Kinase;Other
351	P29965	CD40LG	CD40 ligand	SwissProt	Unclassified	Unclassified
352	P30203	CD6	T-cell differentiation antigen CD6	SwissProt	Unclassified	Unclassified
353	P30273	FCER1G	High affinity immunoglobulin epsilon receptor subunit gamma	SwissProt	Unclassified	Unclassified
354	P30443	HLA-A	HLA class I histocompatibility antigen, A-1 alpha chain	SwissProt	Unclassified	Unclassified
355	P30447	HLA-A	HLA class I histocompatibility antigen, A-23 alpha chain	SwissProt	Unclassified	Unclassified
356	P30450	HLA-A	HLA class I histocompatibility antigen, A-26 alpha chain	SwissProt	Unclassified	Unclassified
357	P30453	HLA-A	HLA class I histocompatibility antigen, A-34 alpha chain	SwissProt	Unclassified	Unclassified
358	P30455	HLA-A	HLA class I histocompatibility antigen, A-36 alpha chain	SwissProt	Unclassified	Unclassified
359	P30456	HLA-A	HLA class I histocompatibility antigen, A-43 alpha chain	SwissProt	Unclassified	Unclassified
360	P30457	HLA-A	HLA class I histocompatibility antigen, A-66 alpha chain	SwissProt	Unclassified	Unclassified
361	P30459	HLA-A	HLA class I histocompatibility antigen, A-74 alpha chain	SwissProt	Unclassified	Unclassified
362	P30460	HLA-B	HLA class I histocompatibility antigen, B-8 alpha chain	SwissProt	Unclassified	Unclassified
363	P30461	HLA-B	HLA class I histocompatibility antigen, B-13 alpha chain	SwissProt	Unclassified	Unclassified
364	P30462	HLA-B	HLA class I histocompatibility antigen, B-14 alpha chain	SwissProt	Unclassified	Unclassified
365	P30464	HLA-B	HLA class I histocompatibility antigen, B-15 alpha chain	SwissProt	Unclassified	Unclassified
366	P30466	HLA-B	HLA class I histocompatibility antigen, B-18 alpha chain	SwissProt	Miscellaneous	Ligand;MHC
367	P30475	HLA-B	HLA class I histocompatibility antigen, B-39 alpha chain	SwissProt	Unclassified	Unclassified
368	P30479	HLA-B	HLA class I histocompatibility antigen, B-41 alpha chain	SwissProt	Unclassified	Unclassified
369	P30480	HLA-B	HLA class I histocompatibility antigen, B-42 alpha chain	SwissProt	Unclassified	Unclassified
370	P30481	HLA-B	HLA class I histocompatibility antigen, B-44 alpha chain	SwissProt	Unclassified	Unclassified
371	P30483	HLA-B	HLA class I histocompatibility antigen, B-45 alpha chain	SwissProt	Unclassified	Unclassified
372	P30484	HLA-B	HLA class I histocompatibility antigen, B-46 alpha chain	SwissProt	Unclassified	Unclassified
373	P30485	HLA-B	HLA class I histocompatibility antigen, B-47 alpha chain	SwissProt	Unclassified	Unclassified
374	P30486	HLA-B	HLA class I histocompatibility antigen, B-48 alpha chain	SwissProt	Unclassified	Unclassified
375	P30487	HLA-B	HLA class I histocompatibility antigen, B-49 alpha chain	SwissProt	Unclassified	Unclassified
376	P30488	HLA-B	HLA class I histocompatibility antigen, B-50 alpha chain	SwissProt	Unclassified	Unclassified
377	P30490	HLA-B	HLA class I histocompatibility antigen, B-52 alpha chain	SwissProt	Unclassified	Unclassified
378	P30491	HLA-B	HLA class I histocompatibility antigen, B-53 alpha chain	SwissProt	Unclassified	Unclassified
379	P30492	HLA-B	HLA class I histocompatibility antigen, B-54 alpha chain	SwissProt	Unclassified	Unclassified
380	P30493	HLA-B	HLA class I histocompatibility antigen, B-55 alpha chain	SwissProt	Unclassified	Unclassified
381	P30495	HLA-B	HLA class I histocompatibility antigen, B-56 alpha chain	SwissProt	Unclassified	Unclassified
382	P30498	HLA-B	HLA class I histocompatibility antigen, B-78 alpha chain	SwissProt	Unclassified	Unclassified
383	P30499	HLA-C	HLA class I histocompatibility antigen, Cw-1 alpha chain	SwissProt	Unclassified	Unclassified
384	P30501	HLA-C	HLA class I histocompatibility antigen, Cw-2 alpha chain	SwissProt	Unclassified	Unclassified
385	P30504	HLA-C	HLA class I histocompatibility antigen, Cw-4 alpha chain	SwissProt	Unclassified	Unclassified
386	P30505	HLA-C	HLA class I histocompatibility antigen, Cw-8 alpha chain	SwissProt	Unclassified	Unclassified
387	P30508	HLA-C	HLA class I histocompatibility antigen, Cw-12 alpha chain	SwissProt	Miscellaneous	Ligand;MHC
388	P30510	HLA-C	HLA class I histocompatibility antigen, Cw-14 alpha chain	SwissProt	Unclassified	Unclassified
389	P30511	HLA-F	HLA class I histocompatibility antigen, alpha chain F	SwissProt	Unclassified	Unclassified
390	P30512	HLA-A	HLA class I histocompatibility antigen, A-29 alpha chain	SwissProt	Unclassified	Unclassified
391	P30530	AXL	Tyrosine-protein kinase receptor UFO	SwissProt	Receptors	Kinase;Axl
392	P30685	HLA-B	HLA class I histocompatibility antigen, B-35 alpha chain	SwissProt	Unclassified	Unclassified
393	P31431	SDC4	Syndecan-4	SwissProt	Unclassified	Unclassified
394	P31785	IL2RG	Cytokine receptor common subunit gamma	SwissProt	Receptors	IG;Type1;CytokineR
395	P31994	FCGR2B	Low affinity immunoglobulin gamma Fc region receptor II-b	SwissProt	Unclassified	Unclassified
396	P31995	FCGR2C	Low affinity immunoglobulin gamma Fc region receptor II-c	SwissProt	Receptors	IG;FcR
397	P32004	L1CAM	Neural cell adhesion molecule L1	SwissProt	Miscellaneous	StructuralAndAdhesion;IG_AdhesionProteins
398	P32856	STX2	Syntaxin-2	SwissProt	Transporters	Other_transporters;Syntaxin
399	P32926	DSG3	Desmoglein-3	SwissProt	Miscellaneous	StructuralAndAdhesion;CadherinOther
400	P32927	CSF2RB	Cytokine receptor common subunit beta	SwissProt	Receptors	IG;Type1;CytokineR
401	P32942	ICAM3	Intercellular adhesion molecule 3	SwissProt	Receptors	IG;OtherOther
402	P32970	CD70	CD70 antigen	SwissProt	Unclassified	Unclassified
403	P32971	TNFSF8	Tumor necrosis factor ligand superfamily member 8	SwissProt	Unclassified	Unclassified
404	P33121	ACSL1	Long-chain-fatty-acid--CoA ligase 1	SwissProt	Enzymes	6.2.1
405	P33151	CDH5	Cadherin-5	SwissProt	Miscellaneous	StructuralAndAdhesion;CadherinClassic
406	P33681	CD80	T-lymphocyte activation antigen CD80	SwissProt	Unclassified	Unclassified
407	P34741	SDC2	Syndecan-2	SwissProt	Receptors	Other_receptors;Syndecan
408	P34810	CD68	Macrosialin	SwissProt	Receptors	SCAR;Class_D
409	P34910	EVI2B	Protein EVI2B	SwissProt	Unclassified	Unclassified
410	P34925	RYK	Tyrosine-protein kinase RYK	SwissProt	Receptors	Kinase;Other
411	P35070	BTC	Probetacellulin	SwissProt	Unclassified	Unclassified
412	P35590	TIE1	Tyrosine-protein kinase receptor Tie-1	SwissProt	Receptors	Kinase;Other
413	P35613	BSG	Basigin	SwissProt	Unclassified	Unclassified
414	P35916	FLT4	Vascular endothelial growth factor receptor 3	SwissProt	Receptors	Kinase;Other
415	P35968	KDR	Vascular endothelial growth factor receptor 2	SwissProt	Receptors	Kinase;Other
416	P36269	GGT5	Gamma-glutamyltransferase 5	SwissProt	Unclassified	Unclassified
417	P36888	FLT3	Receptor-type tyrosine-protein kinase FLT3	SwissProt	Unclassified	Unclassified
418	P36894	BMPR1A	Bone morphogenetic protein receptor type-1A	SwissProt	Receptors	Kinase;Act.TGFB
419	P36896	ACVR1B	Activin receptor type-1B	SwissProt	Receptors	Kinase;Act.TGFB
420	P36897	TGFBR1	TGF-beta receptor type-1	SwissProt	Receptors	Kinase;Act.TGFB
421	P37023	ACVRL1	Serine/threonine-protein kinase receptor R3	SwissProt	Unclassified	Unclassified
422	P37173	TGFBR2	TGF-beta receptor type-2	SwissProt	Receptors	Kinase;Act.TGFB
423	P38484	IFNGR2	Interferon gamma receptor 2	SwissProt	Unclassified	Unclassified
424	P38570	ITGAE	Integrin alpha-E	SwissProt	Receptors	Other_receptors;Integrin
425	P40189	IL6ST	Interleukin-6 receptor subunit beta	SwissProt	Receptors	IG;Type1;CytokineR
426	P40197	GP5	Platelet glycoprotein V	SwissProt	Miscellaneous	Other;LRRC
427	P40200	CD96	T-cell surface protein tactile	SwissProt	Unclassified	Unclassified
428	P40238	MPL	Thrombopoietin receptor	SwissProt	Receptors	IG;Type1;CytokineR
429	P40259	CD79B	B-cell antigen receptor complex-associated protein beta chain	SwissProt	Unclassified	Unclassified
430	P40967	PMEL	Melanocyte protein PMEL	SwissProt	Unclassified	Unclassified
431	P41217	CD200	OX-2 membrane glycoprotein	SwissProt	Miscellaneous	Ligand;IG_Ligand
432	P41273	TNFSF9	Tumor necrosis factor ligand superfamily member 9	SwissProt	Unclassified	Unclassified
433	P42081	CD86	T-lymphocyte activation antigen CD86	SwissProt	Miscellaneous	Other;Butyrophylin
434	P42701	IL12RB1	Interleukin-12 receptor subunit beta-1	SwissProt	Unclassified	Unclassified
435	P42702	LIFR	Leukemia inhibitory factor receptor	SwissProt	Receptors	IG;Type1;CytokineR
436	P42892	ECE1	Endothelin-converting enzyme 1	SwissProt	Enzymes	3.4.24
437	P43121	MCAM	Cell surface glycoprotein MUC18	SwissProt	Unclassified	Unclassified
438	P43146	DCC	Netrin receptor DCC	SwissProt	Receptors	IG;NetrinR
439	P43489	TNFRSF4	Tumor necrosis factor receptor superfamily member 4	SwissProt	Receptors	Other_receptors;TNFNGF
440	P43626	KIR2DL1	Killer cell immunoglobulin-like receptor 2DL1	SwissProt	Receptors	IG;KIR
441	P43627	KIR2DL2	Killer cell immunoglobulin-like receptor 2DL2	SwissProt	Receptors	IG;KIR
442	P43628	KIR2DL3	Killer cell immunoglobulin-like receptor 2DL3	SwissProt	Receptors	IG;KIR
443	P43629	KIR3DL1	Killer cell immunoglobulin-like receptor 3DL1	SwissProt	Unclassified	Unclassified
444	P43630	KIR3DL2	Killer cell immunoglobulin-like receptor 3DL2	SwissProt	Receptors	IG;KIR
445	P43631	KIR2DS2	Killer cell immunoglobulin-like receptor 2DS2	SwissProt	Unclassified	Unclassified
446	P43632	KIR2DS4	Killer cell immunoglobulin-like receptor 2DS4	SwissProt	Receptors	IG;KIR
447	P46531	NOTCH1	Neurogenic locus notch homolog protein 1	SwissProt	Receptors	Other_receptors;Notch
448	P48023	FASLG	Tumor necrosis factor ligand superfamily member 6	SwissProt	Unclassified	Unclassified
449	P48357	LEPR	Leptin receptor	SwissProt	Receptors	IG;Type1;CytokineR
450	P48551	IFNAR2	Interferon alpha/beta receptor 2	SwissProt	Receptors	IG;Type2;CytokineR
451	P49755	TMED10	Transmembrane emp24 domain-containing protein 10	SwissProt	Miscellaneous	Other;TMED
452	P49771	FLT3LG	Fms-related tyrosine kinase 3 ligand	SwissProt	Unclassified	Unclassified
453	P50281	MMP14	Matrix metalloproteinase-14	SwissProt	Enzymes	3.4.24
454	P50591	TNFSF10	Tumor necrosis factor ligand superfamily member 10	SwissProt	Unclassified	Unclassified
455	P50895	BCAM	Basal cell adhesion molecule	SwissProt	Miscellaneous	StructuralAndAdhesion;IG_AdhesionProteins
456	P51164	ATP4B	Potassium-transporting ATPase subunit beta	SwissProt	Transporters	AuxillaryTransportUnit;ATP1B
457	P51511	MMP15	Matrix metalloproteinase-15	SwissProt	Enzymes	3.4.24
458	P51512	MMP16	Matrix metalloproteinase-16	SwissProt	Enzymes	3.4.24
459	P51693	APLP1	Amyloid-like protein 1	SwissProt	Unclassified	Unclassified
460	P51805	PLXNA3	Plexin-A3	SwissProt	Receptors	Other_receptors;Plexin
461	P51809	VAMP7	Vesicle-associated membrane protein 7	SwissProt	Transporters	Other_transporters;VAMP
462	P51841	GUCY2F	Retinal guanylyl cyclase 2	SwissProt	Receptors	Kinase;RGC
463	P52799	EFNB2	Ephrin-B2	SwissProt	Miscellaneous	Ligand;EphB
464	P53708	ITGA8	Integrin alpha-8	SwissProt	Receptors	Other_receptors;Integrin
465	P54289	CACNA2D1	Voltage-dependent calcium channel subunit alpha-2/delta-1	SwissProt	Unclassified	Unclassified
466	P54709	ATP1B3	Sodium/potassium-transporting ATPase subunit beta-3	SwissProt	Transporters	AuxillaryTransportUnit;ATP1B
467	P54753	EPHB3	Ephrin type-B receptor 3	SwissProt	Receptors	Kinase;Eph
468	P54756	EPHA5	Ephrin type-A receptor 5	SwissProt	Receptors	Kinase;Eph
469	P54760	EPHB4	Ephrin type-B receptor 4	SwissProt	Receptors	Kinase;Eph
470	P54762	EPHB1	Ephrin type-B receptor 1	SwissProt	Receptors	Kinase;Eph
471	P54764	EPHA4	Ephrin type-A receptor 4	SwissProt	Receptors	Kinase;Eph
472	P55073	DIO3	Type III iodothyronine deiodinase	SwissProt	Enzymes	1.97.1
473	P55082	MFAP3	Microfibril-associated glycoprotein 3	SwissProt	Unclassified	Unclassified
474	P55283	CDH4	Cadherin-4	SwissProt	Miscellaneous	StructuralAndAdhesion;CadherinClassic
475	P55285	CDH6	Cadherin-6	SwissProt	Miscellaneous	StructuralAndAdhesion;CadherinClassic
476	P55286	CDH8	Cadherin-8	SwissProt	Miscellaneous	StructuralAndAdhesion;CadherinClassic
477	P55287	CDH11	Cadherin-11	SwissProt	Miscellaneous	StructuralAndAdhesion;CadherinClassic
478	P55289	CDH12	Cadherin-12	SwissProt	Miscellaneous	StructuralAndAdhesion;CadherinClassic
479	P55291	CDH15	Cadherin-15	SwissProt	Miscellaneous	StructuralAndAdhesion;CadherinClassic
480	P55808	XG	Glycoprotein Xg	SwissProt	Unclassified	Unclassified
481	P55899	FCGRT	IgG receptor FcRn large subunit p51	SwissProt	Receptors	IG;FcR
482	P56199	ITGA1	Integrin alpha-1	SwissProt	Receptors	Other_receptors;Integrin
483	P56817	BACE1	Beta-secretase 1	SwissProt	Enzymes	3.4.23
484	P56937	HSD17B7	3-keto-steroid reductase	SwissProt	Enzymes	1.1
485	P56975	NRG3	Pro-neuregulin-3, membrane-bound isoform	SwissProt	Unclassified	Unclassified
486	P57087	JAM2	Junctional adhesion molecule B	SwissProt	Unclassified	Unclassified
487	P57679	EVC	Ellis-van Creveld syndrome protein	SwissProt	Unclassified	Unclassified
488	P58335	ANTXR2	Anthrax toxin receptor 2	SwissProt	Unclassified	Unclassified
489	P58400	NRXN1	Neurexin-1-beta	SwissProt	Unclassified	Unclassified
490	P59025	RTP1	Receptor-transporting protein 1	SwissProt	Miscellaneous	Other;RTP
491	P59646	FXYD4	FXYD domain-containing ion transport regulator 4	SwissProt	Unclassified	Unclassified
492	P60507	-	HERV-F(c)1_Xq21.33 provirus ancestral Env polyprotein	SwissProt	Miscellaneous	Other;HERV1
493	P60508	ERVFRD-1	HERV-FRD_6p24.1 provirus ancestral Env polyprotein	SwissProt	Miscellaneous	Other;HERV1
494	P60509	-	HERV-R(b)_3p24.3 provirus ancestral Env polyprotein	SwissProt	Miscellaneous	Other;HERV1
495	P60852	ZP1	Zona pellucida sperm-binding protein 1	SwissProt	Unclassified	Unclassified
496	P61266	STX1B	Syntaxin-1B	SwissProt	Transporters	Other_transporters;Syntaxin
497	P61550	-	HERV-T_19q13.11 provirus ancestral Env polyprotein	SwissProt	Miscellaneous	Other;HERV1
498	P61565	-	HERV-K_12q14.1 provirus ancestral Env polyprotein	SwissProt	Miscellaneous	Other;HERV3
499	P63027	VAMP2	Vesicle-associated membrane protein 2	SwissProt	Unclassified	Unclassified
500	P78310	CXADR	Coxsackievirus and adenovirus receptor	SwissProt	Receptors	IG;OtherMisc
501	P78324	SIRPA	Tyrosine-protein phosphatase non-receptor type substrate 1	SwissProt	Miscellaneous	Other;SIRP
502	P78325	ADAM8	Disintegrin and metalloproteinase domain-containing protein 8	SwissProt	Enzymes	3.4.24
503	P78357	CNTNAP1	Contactin-associated protein 1	SwissProt	Receptors	Other_receptors;ContactinAssProt
504	P78380	OLR1	Oxidized low-density lipoprotein receptor 1	SwissProt	Receptors	SCAR;Class_E
505	P78410	BTN3A2	Butyrophilin subfamily 3 member A2	SwissProt	Miscellaneous	Other;Butyrophylin
506	P78423	CX3CL1	Fractalkine	SwissProt	Unclassified	Unclassified
507	P78504	JAG1	Protein jagged-1	SwissProt	Miscellaneous	Ligand;Jagged
508	P78536	ADAM17	Disintegrin and metalloproteinase domain-containing protein 17	SwissProt	Enzymes	3.4.24
509	P78552	IL13RA1	Interleukin-13 receptor subunit alpha-1	SwissProt	Receptors	IG;Type1;CytokineR
510	P78562	PHEX	Phosphate-regulating neutral endopeptidase	SwissProt	Enzymes	3.4.24
511	P79483	HLA-DRB3	HLA class II histocompatibility antigen, DR beta 3 chain	SwissProt	Unclassified	Unclassified
512	P80370	DLK1	Protein delta homolog 1	SwissProt	Miscellaneous	Ligand;Delta
513	P82279	CRB1	Protein crumbs homolog 1	SwissProt	Miscellaneous	StructuralAndAdhesion;CrumbsProtein
514	P98155	VLDLR	Very low-density lipoprotein receptor	SwissProt	Receptors	Other_receptors;LDLR
515	P98164	LRP2	Low-density lipoprotein receptor-related protein 2	SwissProt	Receptors	Other_receptors;LDLR
516	P98172	EFNB1	Ephrin-B1	SwissProt	Miscellaneous	Ligand;EphB
517	Q00973	B4GALNT1	Beta-1,4 N-acetylgalactosaminyltransferase 1	SwissProt	Unclassified	Unclassified
518	Q01113	IL9R	Interleukin-9 receptor	SwissProt	Receptors	IG;Type1;CytokineR
519	Q01151	CD83	CD83 antigen	SwissProt	Unclassified	Unclassified
520	Q01344	IL5RA	Interleukin-5 receptor subunit alpha	SwissProt	Receptors	IG;Type1;CytokineR
521	Q01628	IFITM3	Interferon-induced transmembrane protein 3	SwissProt	Miscellaneous	Other;IFITM
522	Q01629	IFITM2	Interferon-induced transmembrane protein 2	SwissProt	Miscellaneous	Other;IFITM
523	Q01638	IL1RL1	Interleukin-1 receptor-like 1	SwissProt	Receptors	IG;Type1;CytokineR
524	Q01973	ROR1	Tyrosine-protein kinase transmembrane receptor ROR1	SwissProt	Receptors	Kinase;Other
525	Q01974	ROR2	Tyrosine-protein kinase transmembrane receptor ROR2	SwissProt	Receptors	Kinase;Other
526	Q02223	TNFRSF17	Tumor necrosis factor receptor superfamily member 17	SwissProt	Receptors	Other_receptors;TNFNGF
527	Q02297	NRG1	Pro-neuregulin-1, membrane-bound isoform	SwissProt	Unclassified	Unclassified
528	Q02413	DSG1	Desmoglein-1	SwissProt	Miscellaneous	StructuralAndAdhesion;CadherinOther
529	Q02487	DSC2	Desmocollin-2	SwissProt	Miscellaneous	StructuralAndAdhesion;CadherinOther
530	Q02763	TEK	Angiopoietin-1 receptor	SwissProt	Receptors	Kinase;Other
531	Q02846	GUCY2D	Retinal guanylyl cyclase 1	SwissProt	Receptors	Kinase;RGC
532	Q03167	TGFBR3	Transforming growth factor beta receptor type 3	SwissProt	Unclassified	Unclassified
533	Q04609	FOLH1	Glutamate carboxypeptidase 2	SwissProt	Enzymes	3.4.17
534	Q04721	NOTCH2	Neurogenic locus notch homolog protein 2	SwissProt	Receptors	Other_receptors;Notch
535	Q04771	ACVR1	Activin receptor type-1	SwissProt	Receptors	Kinase;Act.TGFB
536	Q04826	HLA-B	HLA class I histocompatibility antigen, B-40 alpha chain	SwissProt	Unclassified	Unclassified
537	Q04900	CD164	Sialomucin core protein 24	SwissProt	Unclassified	Unclassified
538	Q04912	MST1R	Macrophage-stimulating protein receptor	SwissProt	Receptors	Kinase;Other
539	Q05996	ZP2	Zona pellucida sperm-binding protein 2	SwissProt	Unclassified	Unclassified
540	Q06418	TYRO3	Tyrosine-protein kinase receptor TYRO3	SwissProt	Receptors	Kinase;Axl
541	Q06481	APLP2	Amyloid-like protein 2	SwissProt	Unclassified	Unclassified
542	Q07000	HLA-C	HLA class I histocompatibility antigen, Cw-15 alpha chain	SwissProt	Unclassified	Unclassified
543	Q07011	TNFRSF9	Tumor necrosis factor receptor superfamily member 9	SwissProt	Receptors	Other_receptors;TNFNGF
544	Q07065	CKAP4	Cytoskeleton-associated protein 4	SwissProt	Unclassified	Unclassified
545	Q07075	ENPEP	Glutamyl aminopeptidase	SwissProt	Enzymes	3.4.11
546	Q07108	CD69	Early activation antigen CD69	SwissProt	Receptors	SCAR;Class_E
547	Q07699	SCN1B	Sodium channel subunit beta-1	SwissProt	Transporters	AuxillaryTransportUnit;SodiumChannelBeta
548	Q07837	SLC3A1	Neutral and basic amino acid transport protein rBAT	SwissProt	Transporters	SLC;Other;SLC3
549	Q07954	LRP1	Prolow-density lipoprotein receptor-related protein 1	SwissProt	Receptors	Other_receptors;LDLR
550	Q08174	PCDH1	Protocadherin-1	SwissProt	Miscellaneous	StructuralAndAdhesion;ProtocadherinsOther
551	Q08334	IL10RB	Interleukin-10 receptor subunit beta	SwissProt	Receptors	IG;Type2;CytokineR
552	Q08345	DDR1	Epithelial discoidin domain-containing receptor 1	SwissProt	Receptors	Kinase;Other
553	Q08554	DSC1	Desmocollin-1	SwissProt	Miscellaneous	StructuralAndAdhesion;CadherinOther
554	Q08708	CD300C	CMRF35-like molecule 6	SwissProt	Receptors	IG;OtherCD300
555	Q08ET2	SIGLEC14	Sialic acid-binding Ig-like lectin 14	SwissProt	Miscellaneous	StructuralAndAdhesion;IG_AdhesionProteins
556	Q09013	DMPK	Myotonin-protein kinase	SwissProt	Unclassified	Unclassified
557	Q09160	HLA-A	HLA class I histocompatibility antigen, A-80 alpha chain	SwissProt	Unclassified	Unclassified
558	Q0VAQ4	SMAGP	Small cell adhesion glycoprotein	SwissProt	Unclassified	Unclassified
559	Q10589	BST2	Bone marrow stromal antigen 2	SwissProt	Unclassified	Unclassified
560	Q12797	ASPH	Aspartyl/asparaginyl beta-hydroxylase	SwissProt	Enzymes	1.14.11
561	Q12836	ZP4	Zona pellucida sperm-binding protein 4	SwissProt	Unclassified	Unclassified
562	Q12846	STX4	Syntaxin-4	SwissProt	Transporters	Other_transporters;Syntaxin
563	Q12864	CDH17	Cadherin-17	SwissProt	Miscellaneous	StructuralAndAdhesion;CadherinClassic
564	Q12866	MERTK	Tyrosine-protein kinase Mer	SwissProt	Receptors	Kinase;Axl
565	Q12884	FAP	Seprase	SwissProt	Unclassified	Unclassified
566	Q12912	LRMP	Lymphoid-restricted membrane protein	SwissProt	Unclassified	Unclassified
567	Q12913	PTPRJ	Receptor-type tyrosine-protein phosphatase eta	SwissProt	Receptors	Other_receptors;ReceptorTypePhosphatases
568	Q12918	KLRB1	Killer cell lectin-like receptor subfamily B member 1	SwissProt	Receptors	SCAR;Class_E
569	Q13018	PLA2R1	Secretory phospholipase A2 receptor	SwissProt	Receptors	SCAR;MacrophageMannoseR
570	Q13061	TRDN	Triadin	SwissProt	Unclassified	Unclassified
571	Q13145	BAMBI	BMP and activin membrane-bound inhibitor homolog	SwissProt	Unclassified	Unclassified
572	Q13241	KLRD1	Natural killer cells antigen CD94	SwissProt	Receptors	SCAR;Class_E
573	Q13277	STX3	Syntaxin-3	SwissProt	Transporters	Other_transporters;Syntaxin
574	Q13291	SLAMF1	Signaling lymphocytic activation molecule	SwissProt	Unclassified	Unclassified
575	Q13308	PTK7	Inactive tyrosine-protein kinase 7	SwissProt	Receptors	Kinase;Other
576	Q13326	SGCG	Gamma-sarcoglycan	SwissProt	Miscellaneous	StructuralAndAdhesion;Sarcoglycan
577	Q13332	PTPRS	Receptor-type tyrosine-protein phosphatase S	SwissProt	Receptors	Other_receptors;ReceptorTypePhosphatases
578	Q13349	ITGAD	Integrin alpha-D	SwissProt	Receptors	Other_receptors;Integrin
579	Q13410	BTN1A1	Butyrophilin subfamily 1 member A1	SwissProt	Miscellaneous	Other;Butyrophylin
580	Q13443	ADAM9	Disintegrin and metalloproteinase domain-containing protein 9	SwissProt	Enzymes	3.4.24
581	Q13445	TMED1	Transmembrane emp24 domain-containing protein 1	SwissProt	Miscellaneous	Other;TMED
582	Q13477	MADCAM1	Mucosal addressin cell adhesion molecule 1	SwissProt	Unclassified	Unclassified
583	Q13478	IL18R1	Interleukin-18 receptor 1	SwissProt	Receptors	IG;Type1;CytokineR
584	Q13586	STIM1	Stromal interaction molecule 1	SwissProt	Unclassified	Unclassified
585	Q13591	SEMA5A	Semaphorin-5A	SwissProt	Miscellaneous	Ligand;Semaphorins
586	Q13634	CDH18	Cadherin-18	SwissProt	Miscellaneous	StructuralAndAdhesion;CadherinClassic
587	Q13641	TPBG	Trophoblast glycoprotein	SwissProt	Miscellaneous	Other;LRRC
588	Q13651	IL10RA	Interleukin-10 receptor subunit alpha	SwissProt	Receptors	IG;Type2;CytokineR
589	Q13683	ITGA7	Integrin alpha-7	SwissProt	Receptors	Other_receptors;Integrin
590	Q13705	ACVR2B	Activin receptor type-2B	SwissProt	Receptors	Kinase;Act.TGFB
591	Q13740	ALCAM	CD166 antigen	SwissProt	Unclassified	Unclassified
592	Q13797	ITGA9	Integrin alpha-9	SwissProt	Receptors	Other_receptors;Integrin
593	Q13873	BMPR2	Bone morphogenetic protein receptor type-2	SwissProt	Receptors	Kinase;Act.TGFB
594	Q14114	LRP8	Low-density lipoprotein receptor-related protein 8	SwissProt	Receptors	Other_receptors;LDLR
595	Q14118	DAG1	Dystroglycan	SwissProt	Unclassified	Unclassified
596	Q14126	DSG2	Desmoglein-2	SwissProt	Miscellaneous	StructuralAndAdhesion;CadherinOther
597	Q14242	SELPLG	P-selectin glycoprotein ligand 1	SwissProt	Unclassified	Unclassified
598	Q14392	LRRC32	Leucine-rich repeat-containing protein 32	SwissProt	Miscellaneous	Other;LRRC
599	Q14517	FAT1	Protocadherin Fat 1	SwissProt	Unclassified	Unclassified
600	Q14574	DSC3	Desmocollin-3	SwissProt	Miscellaneous	StructuralAndAdhesion;CadherinOther
601	Q14626	IL11RA	Interleukin-11 receptor subunit alpha	SwissProt	Receptors	IG;Type1;CytokineR
602	Q14773	ICAM4	Intercellular adhesion molecule 4	SwissProt	Unclassified	Unclassified
603	Q14802	FXYD3	FXYD domain-containing ion transport regulator 3	SwissProt	Unclassified	Unclassified
604	Q14943	KIR3DS1	Killer cell immunoglobulin-like receptor 3DS1	SwissProt	Unclassified	Unclassified
605	Q14952	KIR2DS3	Killer cell immunoglobulin-like receptor 2DS3	SwissProt	Receptors	IG;KIR
606	Q14953	KIR2DS5	Killer cell immunoglobulin-like receptor 2DS5	SwissProt	Receptors	IG;KIR
607	Q14954	KIR2DS1	Killer cell immunoglobulin-like receptor 2DS1	SwissProt	Receptors	IG;KIR
608	Q14956	GPNMB	Transmembrane glycoprotein NMB	SwissProt	Unclassified	Unclassified
609	Q14BN4	SLMAP	Sarcolemmal membrane-associated protein	SwissProt	Unclassified	Unclassified
610	Q15109	AGER	Advanced glycosylation end product-specific receptor	SwissProt	Receptors	IG;OtherMisc
611	Q15116	PDCD1	Programmed cell death protein 1	SwissProt	Unclassified	Unclassified
612	Q15223	PVRL1	Poliovirus receptor-related protein 1	SwissProt	Receptors	IG;OtherPVR
613	Q15256	PTPRR	Receptor-type tyrosine-protein phosphatase R	SwissProt	Receptors	Other_receptors;ReceptorTypePhosphatases
614	Q15262	PTPRK	Receptor-type tyrosine-protein phosphatase kappa	SwissProt	Unclassified	Unclassified
615	Q15303	ERBB4	Receptor tyrosine-protein kinase erbB-4	SwissProt	Receptors	Kinase;EGFR
616	Q15375	EPHA7	Ephrin type-A receptor 7	SwissProt	Receptors	Kinase;Eph
617	Q15399	TLR1	Toll-like receptor 1	SwissProt	Receptors	Other_receptors;TOLL
618	Q15762	CD226	CD226 antigen	SwissProt	Receptors	IG;OtherOther
619	Q15768	EFNB3	Ephrin-B3	SwissProt	Miscellaneous	Ligand;EphB
620	Q15836	VAMP3	Vesicle-associated membrane protein 3	SwissProt	Transporters	Other_transporters;VAMP
621	Q16288	NTRK3	NT-3 growth factor receptor	SwissProt	Receptors	Kinase;neutrophin
622	Q16585	SGCB	Beta-sarcoglycan	SwissProt	Miscellaneous	StructuralAndAdhesion;Sarcoglycan
623	Q16586	SGCA	Alpha-sarcoglycan	SwissProt	Miscellaneous	StructuralAndAdhesion;Sarcoglycan
624	Q16620	NTRK2	BDNF/NT-3 growth factors receptor	SwissProt	Receptors	Kinase;neutrophin
625	Q16623	STX1A	Syntaxin-1A	SwissProt	Transporters	Other_transporters;Syntaxin
626	Q16655	MLANA	Melanoma antigen recognized by T-cells 1	SwissProt	Unclassified	Unclassified
627	Q16671	AMHR2	Anti-Muellerian hormone type-2 receptor	SwissProt	Receptors	Kinase;Act.TGFB
628	Q16790	CA9	Carbonic anhydrase 9	SwissProt	Enzymes	4.2.1
629	Q16819	MEP1A	Meprin A subunit alpha	SwissProt	Enzymes	3.4.24
630	Q16820	MEP1B	Meprin A subunit beta	SwissProt	Enzymes	3.4.24
631	Q16827	PTPRO	Receptor-type tyrosine-protein phosphatase O	SwissProt	Unclassified	Unclassified
632	Q16832	DDR2	Discoidin domain-containing receptor 2	SwissProt	Receptors	Kinase;Other
633	Q16849	PTPRN	Receptor-type tyrosine-protein phosphatase-like N	SwissProt	Receptors	Other_receptors;ReceptorTypePhosphatases
634	Q16853	AOC3	Membrane primary amine oxidase	SwissProt	Unclassified	Unclassified
635	Q19T08	ECSCR	Endothelial cell-specific chemotaxis regulator	SwissProt	Unclassified	Unclassified
636	Q29718	HLA-B	HLA class I histocompatibility antigen, B-82 alpha chain	SwissProt	Unclassified	Unclassified
637	Q29836	HLA-B	HLA class I histocompatibility antigen, B-67 alpha chain	SwissProt	Unclassified	Unclassified
638	Q29865	HLA-C	HLA class I histocompatibility antigen, Cw-18 alpha chain	SwissProt	Unclassified	Unclassified
639	Q29940	HLA-B	HLA class I histocompatibility antigen, B-59 alpha chain	SwissProt	Unclassified	Unclassified
640	Q29960	HLA-C	HLA class I histocompatibility antigen, Cw-16 alpha chain	SwissProt	Unclassified	Unclassified
641	Q29963	HLA-C	HLA class I histocompatibility antigen, Cw-6 alpha chain	SwissProt	Unclassified	Unclassified
642	Q29980	MICB	MHC class I polypeptide-related sequence B	SwissProt	Miscellaneous	Ligand;MHC
643	Q29983	MICA	MHC class I polypeptide-related sequence A	SwissProt	Miscellaneous	Ligand;MHC
644	Q2HXU8	CLEC12B	C-type lectin domain family 12 member B	SwissProt	Receptors	SCAR;Class_E
645	Q2I0M4	LRRC26	Leucine-rich repeat-containing protein 26	SwissProt	Unclassified	Unclassified
646	Q30134	HLA-DRB1	HLA class II histocompatibility antigen, DRB1-8 beta chain	SwissProt	Unclassified	Unclassified
647	Q30154	HLA-DRB5	HLA class II histocompatibility antigen, DR beta 5 chain	SwissProt	Miscellaneous	Ligand;MHC
648	Q30167	HLA-DRB1	HLA class II histocompatibility antigen, DRB1-10 beta chain	SwissProt	Unclassified	Unclassified
649	Q30201	HFE	Hereditary hemochromatosis protein	SwissProt	Unclassified	Unclassified
650	Q31610	HLA-B	HLA class I histocompatibility antigen, B-81 alpha chain	SwissProt	Unclassified	Unclassified
651	Q31612	HLA-B	HLA class I histocompatibility antigen, B-73 alpha chain	SwissProt	Unclassified	Unclassified
652	Q495A1	TIGIT	T-cell immunoreceptor with Ig and ITIM domains	SwissProt	Miscellaneous	Unknown_function;IG_Unknown_function
653	Q496F6	CD300E	CMRF35-like molecule 2	SwissProt	Unclassified	Unclassified
654	Q4G0N0	GGTA1P	Inactive N-acetyllactosaminide alpha-1,3-galactosyltransferase	SwissProt	Unclassified	Unclassified
655	Q4KMG0	CDON	Cell adhesion molecule-related/down-regulated by oncogenes	SwissProt	Receptors	IG;NetrinR
656	Q53EL9	SEZ6	Seizure protein 6 homolog	SwissProt	Unclassified	Unclassified
657	Q5DID0	UMODL1	Uromodulin-like 1	SwissProt	Unclassified	Unclassified
658	Q5DX21	IGSF11	Immunoglobulin superfamily member 11	SwissProt	Receptors	IG;OtherOther
659	Q5H943	KKLC1	Kita-kyushu lung cancer antigen 1	SwissProt	Unclassified	Unclassified
660	Q5IJ48	CRB2	Protein crumbs homolog 2	SwissProt	Miscellaneous	StructuralAndAdhesion;CrumbsProtein
661	Q5JZY3	EPHA10	Ephrin type-A receptor 10	SwissProt	Receptors	Kinase;Eph
662	Q5QGT7	RTP2	Receptor-transporting protein 2	SwissProt	Miscellaneous	Other;RTP
663	Q5QGZ9	CLEC12A	C-type lectin domain family 12 member A	SwissProt	Receptors	SCAR;Class_E
664	Q5SQ64	LY6G6F	Lymphocyte antigen 6 complex locus protein G6f	SwissProt	Unclassified	Unclassified
665	Q5SSG8	MUC21	Mucin-21	SwissProt	Unclassified	Unclassified
666	Q5SZK8	FREM2	FRAS1-related extracellular matrix protein 2	SwissProt	Unclassified	Unclassified
667	Q5T1S8	NCMAP	Noncompact myelin-associated protein	SwissProt	Unclassified	Unclassified
668	Q5T2D2	TREML2	Trem-like transcript 2 protein	SwissProt	Receptors	IG;OtherTREM
669	Q5T7P8	SYT6	Synaptotagmin-6	SwissProt	Miscellaneous	Other;Synaptotagmin
670	Q5TAT6	COL13A1	Collagen alpha-1(XIII) chain	SwissProt	Unclassified	Unclassified
671	Q5VV43	KIAA0319	Dyslexia-associated protein KIAA0319	SwissProt	Unclassified	Unclassified
672	Q5VWK5	IL23R	Interleukin-23 receptor	SwissProt	Receptors	IG;Type1;CytokineR
673	Q5VY43	PEAR1	Platelet endothelial aggregation receptor 1	SwissProt	Receptors	SCAR;Class_F
674	Q5VZ72	IZUMO3	Izumo sperm-egg fusion protein 3	SwissProt	Unclassified	Unclassified
675	Q5Y8C7	PDAF	Placenta derived apoptotic factor	TrEMBL	Unclassified	Unclassified
676	Q5ZPR3	CD276	CD276 antigen	SwissProt	Unclassified	Unclassified
677	Q685J3	MUC17	Mucin-17	SwissProt	Unclassified	Unclassified
678	Q68D85	NCR3LG1	Natural cytotoxicity triggering receptor 3 ligand 1	SwissProt	Unclassified	Unclassified
679	Q68DV7	RNF43	E3 ubiquitin-protein ligase RNF43	SwissProt	Unclassified	Unclassified
680	Q69384	ERVK6	HERV-K_7p22.1 provirus ancestral Env polyprotein	SwissProt	Unclassified	Unclassified
681	Q6DN72	FCRL6	Fc receptor-like protein 6	SwissProt	Receptors	IG;FcR
682	Q6GTX8	LAIR1	Leukocyte-associated immunoglobulin-like receptor 1	SwissProt	Unclassified	Unclassified
683	Q6H3X3	RAET1G	Retinoic acid early transcript 1G protein	SwissProt	Miscellaneous	Ligand;NKG2DL
684	Q6P1J6	PLB1	Phospholipase B1, membrane-associated	SwissProt	Unclassified	Unclassified
685	Q6P531	GGT6	Gamma-glutamyltransferase 6	SwissProt	Unclassified	Unclassified
686	Q6PCB7	SLC27A1	Long-chain fatty acid transport protein 1	SwissProt	Transporters	SLC;Other;SLC27
687	Q6PHW0	IYD	Iodotyrosine dehalogenase 1	SwissProt	Unclassified	Unclassified
688	Q6PIZ9	TRAT1	T-cell receptor-associated transmembrane adapter 1	SwissProt	Unclassified	Unclassified
689	Q6PJW8	CNST	Consortin	SwissProt	Unclassified	Unclassified
690	Q6UVK1	CSPG4	Chondroitin sulfate proteoglycan 4	SwissProt	Unclassified	Unclassified
691	Q6UVW9	CLEC2A	C-type lectin domain family 2 member A	SwissProt	Receptors	SCAR;Class_E
692	Q6UW56	ATRAID	All-trans retinoic acid-induced differentiation factor	SwissProt	Unclassified	Unclassified
693	Q6UW88	EPGN	Epigen	SwissProt	Unclassified	Unclassified
694	Q6UWB1	IL27RA	Interleukin-27 receptor subunit alpha	SwissProt	Unclassified	Unclassified
695	Q6UWI2	PARM1	Prostate androgen-regulated mucin-like protein 1	SwissProt	Unclassified	Unclassified
696	Q6UWL6	KIRREL2	Kin of IRRE-like protein 2	SwissProt	Miscellaneous	Unknown_function;IG_Unknown_function
697	Q6UXD5	SEZ6L2	Seizure 6-like protein 2	SwissProt	Unclassified	Unclassified
698	Q6UXG2	KIAA1324	UPF0577 protein KIAA1324	SwissProt	Unclassified	Unclassified
699	Q6UXG3	CD300LG	CMRF35-like molecule 9	SwissProt	Receptors	IG;OtherCD300
700	Q6UXK2	ISLR2	Immunoglobulin superfamily containing leucine-rich repeat protein 2	SwissProt	Miscellaneous	Other;LRRC
701	Q6UXV0	GFRAL	GDNF family receptor alpha-like	SwissProt	Unclassified	Unclassified
702	Q6UXZ3	CD300LD	CMRF35-like molecule 4	SwissProt	Receptors	IG;OtherMisc
703	Q6V0I7	FAT4	Protocadherin Fat 4	SwissProt	Miscellaneous	StructuralAndAdhesion;ProtocadherinsOther
704	Q6ZMC9	SIGLEC15	Sialic acid-binding Ig-like lectin 15	SwissProt	Miscellaneous	StructuralAndAdhesion;IG_AdhesionProteins
705	Q6ZMI3	GLDN	Gliomedin	SwissProt	Unclassified	Unclassified
706	Q6ZMJ2	SCARA5	Scavenger receptor class A member 5	SwissProt	Unclassified	Unclassified
707	Q6ZMR5	TMPRSS11A	Transmembrane protease serine 11A	SwissProt	Enzymes	3.4
708	Q6ZN44	UNC5A	Netrin receptor UNC5A	SwissProt	Receptors	IG;NetrinR
709	Q6ZRH7	CATSPERG	Cation channel sperm-associated protein subunit gamma	SwissProt	Unclassified	Unclassified
710	Q6ZTQ4	CDHR3	Cadherin-related family member 3	SwissProt	Unclassified	Unclassified
711	Q6ZWK6	TMPRSS11F	Transmembrane protease serine 11F	SwissProt	Enzymes	3.4
712	Q7KYR7	BTN2A1	Butyrophilin subfamily 2 member A1	SwissProt	Miscellaneous	Other;Butyrophylin
713	Q7L8C5	SYT13	Synaptotagmin-13	SwissProt	Miscellaneous	Other;Synaptotagmin
714	Q7RTY8	TMPRSS7	Transmembrane protease serine 7	SwissProt	Unclassified	Unclassified
715	Q7Z408	CSMD2	CUB and sushi domain-containing protein 2	SwissProt	Miscellaneous	Unknown_function;CSMD
716	Q7Z410	TMPRSS9	Transmembrane protease serine 9	SwissProt	Unclassified	Unclassified
717	Q7Z6A9	BTLA	B- and T-lymphocyte attenuator	SwissProt	Unclassified	Unclassified
718	Q7Z6M3	MILR1	Allergin-1	SwissProt	Miscellaneous	Unknown_function;IG_Unknown_function
719	Q7Z7D3	VTCN1	V-set domain-containing T-cell activation inhibitor 1	SwissProt	Unclassified	Unclassified
720	Q86SJ2	AMIGO2	Amphoterin-induced protein 2	SwissProt	Miscellaneous	Other;LRRC
721	Q86SJ6	DSG4	Desmoglein-4	SwissProt	Miscellaneous	StructuralAndAdhesion;CadherinOther
722	Q86SU0	ILDR1	Immunoglobulin-like domain-containing receptor 1	SwissProt	Unclassified	Unclassified
723	Q86T26	TMPRSS11B	Transmembrane protease serine 11B	SwissProt	Enzymes	3.4
724	Q86UE4	MTDH	Protein LYRIC	SwissProt	Unclassified	Unclassified
725	Q86UE6	LRRTM1	Leucine-rich repeat transmembrane neuronal protein 1	SwissProt	Miscellaneous	Other;LRRC
726	Q86UK5	EVC2	Limbin	SwissProt	Unclassified	Unclassified
727	Q86UP0	CDH24	Cadherin-24	SwissProt	Miscellaneous	StructuralAndAdhesion;CadherinClassic
728	Q86UP2	KTN1	Kinectin	SwissProt	Unclassified	Unclassified
729	Q86UW2	SLC51B	Organic solute transporter subunit beta	SwissProt	Unclassified	Unclassified
730	Q86V35	CABP7	Calcium-binding protein 7	SwissProt	Unclassified	Unclassified
731	Q86V40	TRABD2A	Metalloprotease TIKI1	SwissProt	Unclassified	Unclassified
732	Q86VB7	CD163	Scavenger receptor cysteine-rich type 1 protein M130	SwissProt	Unclassified	Unclassified
733	Q86VH4	LRRTM4	Leucine-rich repeat transmembrane neuronal protein 4	SwissProt	Miscellaneous	Other;LRRC
734	Q86VH5	LRRTM3	Leucine-rich repeat transmembrane neuronal protein 3	SwissProt	Unclassified	Unclassified
735	Q86WK6	AMIGO1	Amphoterin-induced protein 1	SwissProt	Miscellaneous	Other;LRRC
736	Q86X29	LSR	Lipolysis-stimulated lipoprotein receptor	SwissProt	Unclassified	Unclassified
737	Q86XM0	CATSPERD	Cation channel sperm-associated protein subunit delta	SwissProt	Unclassified	Unclassified
738	Q86XR5	PRIMA1	Proline-rich membrane anchor 1	SwissProt	Unclassified	Unclassified
739	Q86XT9	TMEM219	Insulin-like growth factor-binding protein 3 receptor	SwissProt	Unclassified	Unclassified
740	Q86XX4	FRAS1	Extracellular matrix protein FRAS1	SwissProt	Unclassified	Unclassified
741	Q86Y22	COL23A1	Collagen alpha-1(XXIII) chain	SwissProt	Unclassified	Unclassified
742	Q86YD3	TMEM25	Transmembrane protein 25	SwissProt	Unclassified	Unclassified
743	Q86YD5	LDLRAD3	Low-density lipoprotein receptor class A domain-containing protein 3	SwissProt	Unclassified	Unclassified
744	Q86YL7	PDPN	Podoplanin	SwissProt	Unclassified	Unclassified
745	Q86YT9	AMICA1	Junctional adhesion molecule-like	SwissProt	Miscellaneous	StructuralAndAdhesion;IG_AdhesionProteins
746	Q86YW5	TREML1	Trem-like transcript 1 protein	SwissProt	Receptors	IG;OtherTREM
747	Q86Z14	KLB	Beta-klotho	SwissProt	Unclassified	Unclassified
748	Q8IU57	IFNLR1	Interferon lambda receptor 1	SwissProt	Receptors	IG;Type2;CytokineR
749	Q8IU80	TMPRSS6	Transmembrane protease serine 6	SwissProt	Enzymes	3.4.21
750	Q8IUK5	PLXDC1	Plexin domain-containing protein 1	SwissProt	Unclassified	Unclassified
751	Q8IUN9	CLEC10A	C-type lectin domain family 10 member A	SwissProt	Receptors	SCAR;Class_E
752	Q8IUW5	RELL1	RELT-like protein 1	SwissProt	Unclassified	Unclassified
753	Q8IVU1	IGDCC3	Immunoglobulin superfamily DCC subclass member 3	SwissProt	Receptors	IG;NetrinR
754	Q8IW00	VSTM4	V-set and transmembrane domain-containing protein 4	SwissProt	Unclassified	Unclassified
755	Q8IWT1	SCN4B	Sodium channel subunit beta-4	SwissProt	Transporters	AuxillaryTransportUnit;SodiumChannelBeta
756	Q8IWV1	LAX1	Lymphocyte transmembrane adapter 1	SwissProt	Unclassified	Unclassified
757	Q8IXH8	CDH26	Cadherin-like protein 26	SwissProt	Unclassified	Unclassified
758	Q8IXI1	RHOT2	Mitochondrial Rho GTPase 2	SwissProt	Unclassified	Unclassified
759	Q8IXI2	RHOT1	Mitochondrial Rho GTPase 1	SwissProt	Unclassified	Unclassified
760	Q8IYR6	TMEFF1	Tomoregulin-1	SwissProt	Unclassified	Unclassified
761	Q8IZS7	CLECL1	C-type lectin-like domain family 1	SwissProt	Receptors	SCAR;Class_E
762	Q8IZU9	KIRREL3	Kin of IRRE-like protein 3	SwissProt	Miscellaneous	Unknown_function;IG_Unknown_function
763	Q8J025	APCDD1	Protein APCDD1	SwissProt	Unclassified	Unclassified
764	Q8N0W4	NLGN4X	Neuroligin-4, X-linked	SwissProt	Miscellaneous	Ligand;Neuroligin
765	Q8N109	KIR2DL5A	Killer cell immunoglobulin-like receptor 2DL5A	SwissProt	Unclassified	Unclassified
766	Q8N126	CADM3	Cell adhesion molecule 3	SwissProt	Miscellaneous	StructuralAndAdhesion;IG_AdhesionProteins
767	Q8N131	TMEM123	Porimin	SwissProt	Unclassified	Unclassified
768	Q8N1N2	DYNAP	Dynactin-associated protein	SwissProt	Unclassified	Unclassified
769	Q8N2Q7	NLGN1	Neuroligin-1	SwissProt	Miscellaneous	Ligand;Neuroligin
770	Q8N387	MUC15	Mucin-15	SwissProt	Unclassified	Unclassified
771	Q8N3J6	CADM2	Cell adhesion molecule 2	SwissProt	Miscellaneous	StructuralAndAdhesion;IG_AdhesionProteins
772	Q8N423	LILRB2	Leukocyte immunoglobulin-like receptor subfamily B member 2	SwissProt	Unclassified	Unclassified
773	Q8N441	FGFRL1	Fibroblast growth factor receptor-like 1	SwissProt	Unclassified	Unclassified
774	Q8N743	KIR3DL3	Killer cell immunoglobulin-like receptor 3DL3	SwissProt	Receptors	IG;KIR
775	Q8N7C0	LRRC52	Leucine-rich repeat-containing protein 52	SwissProt	Miscellaneous	Other;LRRC
776	Q8N9I0	SYT2	Synaptotagmin-2	SwissProt	Miscellaneous	Other;Synaptotagmin
777	Q8N9M5	TMEM102	Transmembrane protein 102	SwissProt	Unclassified	Unclassified
778	Q8NAC3	IL17RC	Interleukin-17 receptor C	SwissProt	Receptors	Other_receptors;IL17
779	Q8NAU1	FNDC5	Fibronectin type III domain-containing protein 5	SwissProt	Unclassified	Unclassified
780	Q8NBJ4	GOLM1	Golgi membrane protein 1	SwissProt	Unclassified	Unclassified
781	Q8NBR0	TP53I13	Tumor protein p53-inducible protein 13	SwissProt	Unclassified	Unclassified
782	Q8NBV8	SYT8	Synaptotagmin-8	SwissProt	Miscellaneous	Other;Synaptotagmin
783	Q8NC01	CLEC1A	C-type lectin domain family 1 member A	SwissProt	Receptors	SCAR;Class_E
784	Q8NER5	ACVR1C	Activin receptor type-1C	SwissProt	Receptors	Kinase;Act.TGFB
785	Q8NET5	NFAM1	NFAT activation molecule 1	SwissProt	Unclassified	Unclassified
786	Q8NFM7	IL17RD	Interleukin-17 receptor D	SwissProt	Receptors	Other_receptors;IL17
787	Q8NFR9	IL17RE	Interleukin-17 receptor E	SwissProt	Receptors	Other_receptors;IL17
788	Q8NFT8	DNER	Delta and Notch-like epidermal growth factor-related receptor	SwissProt	Unclassified	Unclassified
789	Q8NFY4	SEMA6D	Semaphorin-6D	SwissProt	Miscellaneous	Ligand;Semaphorins
790	Q8NFZ3	NLGN4Y	Neuroligin-4, Y-linked	SwissProt	Unclassified	Unclassified
791	Q8NFZ4	NLGN2	Neuroligin-2	SwissProt	Miscellaneous	Ligand;Neuroligin
792	Q8NHJ6	LILRB4	Leukocyte immunoglobulin-like receptor subfamily B member 4	SwissProt	Unclassified	Unclassified
793	Q8NHK3	KIR2DL5B	Killer cell immunoglobulin-like receptor 2DL5B	SwissProt	Receptors	IG;KIR
794	Q8NHL6	LILRB1	Leukocyte immunoglobulin-like receptor subfamily B member 1	SwissProt	Unclassified	Unclassified
795	Q8NI17	IL31RA	Interleukin-31 receptor subunit alpha	SwissProt	Receptors	IG;Type1;CytokineR
796	Q8TAB3	PCDH19	Protocadherin-19	SwissProt	Miscellaneous	StructuralAndAdhesion;ProtocadherinsOther
797	Q8TAV4	STOML3	Stomatin-like protein 3	SwissProt	Unclassified	Unclassified
798	Q8TB68	PRR7	Proline-rich protein 7	SwissProt	Unclassified	Unclassified
799	Q8TCZ2	CD99L2	CD99 antigen-like protein 2	SwissProt	Unclassified	Unclassified
800	Q8TD07	RAET1E	NKG2D ligand 4	SwissProt	Miscellaneous	Ligand;NKG2DL
801	Q8TD46	CD200R1	Cell surface glycoprotein CD200 receptor 1	SwissProt	Receptors	IG;OtherMisc
802	Q8TD84	DSCAML1	Down syndrome cell adhesion molecule-like protein 1	SwissProt	Miscellaneous	StructuralAndAdhesion;IG_AdhesionProteins
803	Q8TDF5	NETO1	Neuropilin and tolloid-like protein 1	SwissProt	Unclassified	Unclassified
804	Q8TDQ1	CD300LF	CMRF35-like molecule 1	SwissProt	Receptors	IG;OtherCD300
805	Q8TDW7	FAT3	Protocadherin Fat 3	SwissProt	Unclassified	Unclassified
806	Q8TDY8	IGDCC4	Immunoglobulin superfamily DCC subclass member 4	SwissProt	Receptors	IG;NetrinR
807	Q8WVN6	SECTM1	Secreted and transmembrane protein 1	SwissProt	Unclassified	Unclassified
808	Q8WWG1	NRG4	Pro-neuregulin-4, membrane-bound isoform	SwissProt	Unclassified	Unclassified
809	Q8WWQ8	STAB2	Stabilin-2	SwissProt	Receptors	SCAR;Class_H
810	Q8WWV6	FCAMR	High affinity immunoglobulin alpha and immunoglobulin mu Fc receptor	SwissProt	Receptors	IG;FcR
811	Q8WXH0	SYNE2	Nesprin-2	SwissProt	Unclassified	Unclassified
812	Q8WXH2	JPH3	Junctophilin-3	SwissProt	Miscellaneous	StructuralAndAdhesion;Junctophilin
813	Q8WXI7	MUC16	Mucin-16	SwissProt	Unclassified	Unclassified
814	Q902F8	-	HERV-K_8p23.1 provirus ancestral Env polyprotein	SwissProt	Miscellaneous	Other;HERV3
815	Q902F9	-	HERV-K_19p13.11 provirus ancestral Env polyprotein	SwissProt	Miscellaneous	Other;HERV3
816	Q92478	CLEC2B	C-type lectin domain family 2 member B	SwissProt	Unclassified	Unclassified
817	Q92542	NCSTN	Nicastrin	SwissProt	Unclassified	Unclassified
818	Q92629	SGCD	Delta-sarcoglycan	SwissProt	Miscellaneous	StructuralAndAdhesion;Sarcoglycan
819	Q92637	FCGR1B	High affinity immunoglobulin gamma Fc receptor IB	SwissProt	Unclassified	Unclassified
820	Q92673	SORL1	Sortilin-related receptor	SwissProt	Receptors	Other_receptors;LDLR
821	Q92692	PVRL2	Poliovirus receptor-related protein 2	SwissProt	Receptors	IG;OtherPVR
822	Q92729	PTPRU	Receptor-type tyrosine-protein phosphatase U	SwissProt	Receptors	Other_receptors;ReceptorTypePhosphatases
823	Q92823	NRCAM	Neuronal cell adhesion molecule	SwissProt	Miscellaneous	StructuralAndAdhesion;IG_AdhesionProteins
824	Q92838	EDA	Ectodysplasin-A	SwissProt	Unclassified	Unclassified
825	Q92854	SEMA4D	Semaphorin-4D	SwissProt	Miscellaneous	Ligand;Semaphorins
826	Q92859	NEO1	Neogenin	SwissProt	Receptors	IG;NetrinR
827	Q92932	PTPRN2	Receptor-type tyrosine-protein phosphatase N2	SwissProt	Receptors	Other_receptors;ReceptorTypePhosphatases
828	Q92956	TNFRSF14	Tumor necrosis factor receptor superfamily member 14	SwissProt	Receptors	Other_receptors;TNFNGF
829	Q93033	CD101	Immunoglobulin superfamily member 2	SwissProt	Receptors	IG;OtherOther
830	Q93038	TNFRSF25	Tumor necrosis factor receptor superfamily member 25	SwissProt	Receptors	Other_receptors;TNFNGF
831	Q95365	HLA-B	HLA class I histocompatibility antigen, B-38 alpha chain	SwissProt	Unclassified	Unclassified
832	Q95460	MR1	Major histocompatibility complex class I-related gene protein	SwissProt	Unclassified	Unclassified
833	Q95604	HLA-C	HLA class I histocompatibility antigen, Cw-17 alpha chain	SwissProt	Unclassified	Unclassified
834	Q969P0	IGSF8	Immunoglobulin superfamily member 8	SwissProt	Receptors	IG;OtherOther
835	Q969W9	PMEPA1	Transmembrane prostate androgen-induced protein	SwissProt	Unclassified	Unclassified
836	Q969X2	ST6GALNAC6	Alpha-N-acetylgalactosaminide alpha-2,6-sialyltransferase 6	SwissProt	Unclassified	Unclassified
837	Q969Z4	RELT	Tumor necrosis factor receptor superfamily member 19L	SwissProt	Receptors	Other_receptors;TNFNGF
838	Q96AD5	PNPLA2	Patatin-like phospholipase domain-containing protein 2	SwissProt	Unclassified	Unclassified
839	Q96AP7	ESAM	Endothelial cell-selective adhesion molecule	SwissProt	Unclassified	Unclassified
840	Q96BF3	TMIGD2	Transmembrane and immunoglobulin domain-containing protein 2	SwissProt	Unclassified	Unclassified
841	Q96DU3	SLAMF6	SLAM family member 6	SwissProt	Unclassified	Unclassified
842	Q96E93	KLRG1	Killer cell lectin-like receptor subfamily G member 1	SwissProt	Receptors	SCAR;Class_E
843	Q96F46	IL17RA	Interleukin-17 receptor A	SwissProt	Receptors	Other_receptors;IL17
844	Q96FE5	LINGO1	Leucine-rich repeat and immunoglobulin-like domain-containing nogo receptor-interacting protein 1	SwissProt	Miscellaneous	Other;LRRC
845	Q96IQ7	VSIG2	V-set and immunoglobulin domain-containing protein 2	SwissProt	Miscellaneous	Unknown_function;IG_Unknown_function
846	Q96J84	KIRREL	Kin of IRRE-like protein 1	SwissProt	Miscellaneous	Unknown_function;IG_Unknown_function
847	Q96JJ6	JPH4	Junctophilin-4	SwissProt	Unclassified	Unclassified
848	Q96JP9	CDHR1	Cadherin-related family member 1	SwissProt	Miscellaneous	StructuralAndAdhesion;ProtocadherinsOther
849	Q96JQ0	DCHS1	Protocadherin-16	SwissProt	Miscellaneous	StructuralAndAdhesion;ProtocadherinsOther
850	Q96KG7	MEGF10	Multiple epidermal growth factor-like domains protein 10	SwissProt	Receptors	SCAR;Class_F
851	Q96LA5	FCRL2	Fc receptor-like protein 2	SwissProt	Receptors	IG;FcR
852	Q96LA6	FCRL1	Fc receptor-like protein 1	SwissProt	Receptors	IG;FcR
853	Q96LC7	SIGLEC10	Sialic acid-binding Ig-like lectin 10	SwissProt	Miscellaneous	StructuralAndAdhesion;IG_AdhesionProteins
854	Q96LD1	SGCZ	Zeta-sarcoglycan	SwissProt	Miscellaneous	StructuralAndAdhesion;Sarcoglycan
855	Q96NY8	PVRL4	Poliovirus receptor-related protein 4	SwissProt	Receptors	IG;OtherPVR
856	Q96P31	FCRL3	Fc receptor-like protein 3	SwissProt	Receptors	IG;FcR
857	Q96PD2	DCBLD2	Discoidin, CUB and LCCL domain-containing protein 2	SwissProt	Unclassified	Unclassified
858	Q96PE5	OPALIN	Opalin	SwissProt	Unclassified	Unclassified
859	Q96PJ5	FCRL4	Fc receptor-like protein 4	SwissProt	Unclassified	Unclassified
860	Q96PL5	ERMAP	Erythroid membrane-associated protein	SwissProt	Miscellaneous	Other;Butyrophylin
861	Q96QU1	PCDH15	Protocadherin-15	SwissProt	Unclassified	Unclassified
862	Q96RD9	FCRL5	Fc receptor-like protein 5	SwissProt	Unclassified	Unclassified
863	Q96RJ3	TNFRSF13C	Tumor necrosis factor receptor superfamily member 13C	SwissProt	Receptors	Other_receptors;TNFNGF
864	Q99062	CSF3R	Granulocyte colony-stimulating factor receptor	SwissProt	Receptors	IG;Type1;CytokineR
865	Q99075	HBEGF	Proheparin-binding EGF-like growth factor	SwissProt	Unclassified	Unclassified
866	Q99466	NOTCH4	Neurogenic locus notch homolog protein 4	SwissProt	Receptors	Other_receptors;Notch
867	Q99467	CD180	CD180 antigen	SwissProt	Receptors	Other_receptors;TOLL
868	Q99523	SORT1	Sortilin	SwissProt	Receptors	Other_receptors;VPS10R
869	Q99650	OSMR	Oncostatin-M-specific receptor subunit beta	SwissProt	Receptors	IG;Type1;CytokineR
870	Q99665	IL12RB2	Interleukin-12 receptor subunit beta-2	SwissProt	Receptors	IG;Type1;CytokineR
871	Q99706	KIR2DL4	Killer cell immunoglobulin-like receptor 2DL4	SwissProt	Unclassified	Unclassified
872	Q99795	GPA33	Cell surface A33 antigen	SwissProt	Receptors	IG;OtherOther
873	Q99965	ADAM2	Disintegrin and metalloproteinase domain-containing protein 2	SwissProt	Enzymes	3.4.24
874	Q99999	GAL3ST1	Galactosylceramide sulfotransferase	SwissProt	Unclassified	Unclassified
875	Q9BQ51	PDCD1LG2	Programmed cell death 1 ligand 2	SwissProt	Unclassified	Unclassified
876	Q9BQS2	SYT15	Synaptotagmin-15	SwissProt	Miscellaneous	Other;Synaptotagmin
877	Q9BQS7	HEPH	Hephaestin	SwissProt	Unclassified	Unclassified
878	Q9BQT9	CLSTN3	Calsyntenin-3	SwissProt	Miscellaneous	StructuralAndAdhesion;Calsyntenin
879	Q9BR39	JPH2	Junctophilin-2	SwissProt	Miscellaneous	StructuralAndAdhesion;Junctophilin
880	Q9BT76	UPK3B	Uroplakin-3b	SwissProt	Unclassified	Unclassified
881	Q9BT88	SYT11	Synaptotagmin-11	SwissProt	Miscellaneous	Other;Synaptotagmin
882	Q9BTN0	LRFN3	Leucine-rich repeat and fibronectin type-III domain-containing protein 3	SwissProt	Miscellaneous	Other;LRRC
883	Q9BUF7	CRB3	Protein crumbs homolog 3	SwissProt	Miscellaneous	StructuralAndAdhesion;CrumbsProtein
884	Q9BV40	VAMP8	Vesicle-associated membrane protein 8	SwissProt	Transporters	Other_transporters;VAMP
885	Q9BWV1	BOC	Brother of CDO	SwissProt	Receptors	IG;NetrinR
886	Q9BX59	TAPBPL	Tapasin-related protein	SwissProt	Unclassified	Unclassified
887	Q9BX67	JAM3	Junctional adhesion molecule C	SwissProt	Unclassified	Unclassified
888	Q9BX97	PLVAP	Plasmalemma vesicle-associated protein	SwissProt	Unclassified	Unclassified
889	Q9BXJ7	AMN	Protein amnionless	SwissProt	Unclassified	Unclassified
890	Q9BXN2	CLEC7A	C-type lectin domain family 7 member A	SwissProt	Receptors	SCAR;Class_E
891	Q9BXR5	TLR10	Toll-like receptor 10	SwissProt	Receptors	Other_receptors;TOLL
892	Q9BXS0	COL25A1	Collagen alpha-1(XXV) chain	SwissProt	Unclassified	Unclassified
893	Q9BXS4	TMEM59	Transmembrane protein 59	SwissProt	Unclassified	Unclassified
894	Q9BXU9	CALN1	Calcium-binding protein 8	SwissProt	Unclassified	Unclassified
895	Q9BY67	CADM1	Cell adhesion molecule 1	SwissProt	Miscellaneous	StructuralAndAdhesion;IG_AdhesionProteins
896	Q9BYE9	CDHR2	Cadherin-related family member 2	SwissProt	Miscellaneous	StructuralAndAdhesion;ProtocadherinsOther
897	Q9BYF1	ACE2	Angiotensin-converting enzyme 2	SwissProt	Unclassified	Unclassified
898	Q9BZ76	CNTNAP3	Contactin-associated protein-like 3	SwissProt	Receptors	Other_receptors;ContactinAssProt
899	Q9BZA7	PCDH11X	Protocadherin-11 X-linked	SwissProt	Unclassified	Unclassified
900	Q9BZA8	PCDH11Y	Protocadherin-11 Y-linked	SwissProt	Miscellaneous	StructuralAndAdhesion;ProtocadherinsOther
901	Q9BZW8	CD244	Natural killer cell receptor 2B4	SwissProt	Unclassified	Unclassified
902	Q9BZZ2	SIGLEC1	Sialoadhesin	SwissProt	Unclassified	Unclassified
903	Q9C0C4	SEMA4C	Semaphorin-4C	SwissProt	Miscellaneous	Ligand;Semaphorins
904	Q9GZY6	LAT2	Linker for activation of T-cells family member 2	SwissProt	Unclassified	Unclassified
905	Q9H0Q3	FXYD6	FXYD domain-containing ion transport regulator 6	SwissProt	Unclassified	Unclassified
906	Q9H158	PCDHAC1	Protocadherin alpha-C1	SwissProt	Unclassified	Unclassified
907	Q9H159	CDH19	Cadherin-19	SwissProt	Miscellaneous	StructuralAndAdhesion;CadherinClassic
908	Q9H251	CDH23	Cadherin-23	SwissProt	Miscellaneous	StructuralAndAdhesion;CadherinClassic
909	Q9H2A7	CXCL16	C-X-C motif chemokine 16	SwissProt	Receptors	SCAR;Class_G
910	Q9H2E6	SEMA6A	Semaphorin-6A	SwissProt	Miscellaneous	Ligand;Semaphorins
911	Q9H2U9	ADAM7	Disintegrin and metalloproteinase domain-containing protein 7	SwissProt	Unclassified	Unclassified
912	Q9H2X3	CLEC4M	C-type lectin domain family 4 member M	SwissProt	Receptors	SCAR;Class_E
913	Q9H3S1	SEMA4A	Semaphorin-4A	SwissProt	Miscellaneous	Ligand;Semaphorins
914	Q9H3S3	TMPRSS5	Transmembrane protease serine 5	SwissProt	Enzymes	3.4.21
915	Q9H3T2	SEMA6C	Semaphorin-6C	SwissProt	Miscellaneous	Ligand;Semaphorins
916	Q9H3T3	SEMA6B	Semaphorin-6B	SwissProt	Miscellaneous	Ligand;Semaphorins
917	Q9H3W5	LRRN3	Leucine-rich repeat neuronal protein 3	SwissProt	Miscellaneous	Other;LRRC
918	Q9H400	LIME1	Lck-interacting transmembrane adapter 1	SwissProt	Unclassified	Unclassified
919	Q9H4D0	CLSTN2	Calsyntenin-2	SwissProt	Miscellaneous	StructuralAndAdhesion;Calsyntenin
920	Q9H5V8	CDCP1	CUB domain-containing protein 1	SwissProt	Unclassified	Unclassified
921	Q9H665	IGFLR1	IGF-like family receptor 1	SwissProt	Unclassified	Unclassified
922	Q9H6B4	CLMP	CXADR-like membrane protein	SwissProt	Miscellaneous	StructuralAndAdhesion;IG_AdhesionProteins
923	Q9H6D8	FNDC4	Fibronectin type III domain-containing protein 4	SwissProt	Unclassified	Unclassified
924	Q9H6X2	ANTXR1	Anthrax toxin receptor 1	SwissProt	Unclassified	Unclassified
925	Q9H7V2	SYNDIG1	Synapse differentiation-inducing gene protein 1	SwissProt	Unclassified	Unclassified
926	Q9H9S5	FKRP	Fukutin-related protein	SwissProt	Unclassified	Unclassified
927	Q9HAV5	EDA2R	Tumor necrosis factor receptor superfamily member 27	SwissProt	Receptors	Other_receptors;TNFNGF
928	Q9HB29	IL1RL2	Interleukin-1 receptor-like 2	SwissProt	Receptors	IG;Type1;CytokineR
929	Q9HBB8	CDHR5	Cadherin-related family member 5	SwissProt	Miscellaneous	StructuralAndAdhesion;ProtocadherinsOther
930	Q9HBT6	CDH20	Cadherin-20	SwissProt	Miscellaneous	StructuralAndAdhesion;CadherinClassic
931	Q9HBW1	LRRC4	Leucine-rich repeat-containing protein 4	SwissProt	Miscellaneous	Other;LRRC
932	Q9HC10	OTOF	Otoferlin	SwissProt	Miscellaneous	Other;Ferlin
933	Q9HC56	PCDH9	Protocadherin-9	SwissProt	Miscellaneous	StructuralAndAdhesion;ProtocadherinsOther
934	Q9HC73	CRLF2	Cytokine receptor-like factor 2	SwissProt	Unclassified	Unclassified
935	Q9HCK4	ROBO2	Roundabout homolog 2	SwissProt	Receptors	IG;OtherROBO
936	Q9HCL0	PCDH18	Protocadherin-18	SwissProt	Miscellaneous	StructuralAndAdhesion;ProtocadherinsOther
937	Q9HCM2	PLXNA4	Plexin-A4	SwissProt	Receptors	Other_receptors;Plexin
938	Q9HCN6	GP6	Platelet glycoprotein VI	SwissProt	Unclassified	Unclassified
939	Q9HD43	PTPRH	Receptor-type tyrosine-protein phosphatase H	SwissProt	Receptors	Other_receptors;ReceptorTypePhosphatases
940	Q9HDC5	JPH1	Junctophilin-1	SwissProt	Miscellaneous	StructuralAndAdhesion;Junctophilin
941	Q9N2J8	-	HERV-H_2q24.1 provirus ancestral Env polyprotein	SwissProt	Miscellaneous	Other;HERV1
942	Q9N2K0	-	HERV-H_2q24.3 provirus ancestral Env polyprotein	SwissProt	Miscellaneous	Other;HERV1
943	Q9NNX6	CD209	CD209 antigen	SwissProt	Unclassified	Unclassified
944	Q9NP84	TNFRSF12A	Tumor necrosis factor receptor superfamily member 12A	SwissProt	Receptors	Other_receptors;TNFNGF
945	Q9NP99	TREM1	Triggering receptor expressed on myeloid cells 1	SwissProt	Receptors	IG;OtherTREM
946	Q9NPF0	CD320	CD320 antigen	SwissProt	Unclassified	Unclassified
947	Q9NPG4	PCDH12	Protocadherin-12	SwissProt	Miscellaneous	StructuralAndAdhesion;ProtocadherinsOther
948	Q9NPH3	IL1RAP	Interleukin-1 receptor accessory protein	SwissProt	Receptors	IG;Type1;CytokineR
949	Q9NPY3	CD93	Complement component C1q receptor	SwissProt	Unclassified	Unclassified
950	Q9NQ25	SLAMF7	SLAM family member 7	SwissProt	Unclassified	Unclassified
951	Q9NQ60	EQTN	Equatorin	SwissProt	Unclassified	Unclassified
952	Q9NQS3	PVRL3	Poliovirus receptor-related protein 3	SwissProt	Receptors	IG;OtherPVR
953	Q9NR16	CD163L1	Scavenger receptor cysteine-rich type 1 protein M160	SwissProt	Unclassified	Unclassified
954	Q9NR61	DLL4	Delta-like protein 4	SwissProt	Miscellaneous	Ligand;Delta
955	Q9NR71	ASAH2	Neutral ceramidase	SwissProt	Enzymes	3.5.1
956	Q9NR96	TLR9	Toll-like receptor 9	SwissProt	Receptors	Other_receptors;TOLL
957	Q9NRJ7	PCDHB16	Protocadherin beta-16	SwissProt	Miscellaneous	StructuralAndAdhesion;ProtocadherinsBeta
958	Q9NRM6	IL17RB	Interleukin-17 receptor B	SwissProt	Receptors	Other_receptors;IL17
959	Q9NRQ2	PLSCR4	Phospholipid scramblase 4	SwissProt	Unclassified	Unclassified
960	Q9NRY6	PLSCR3	Phospholipid scramblase 3	SwissProt	Unclassified	Unclassified
961	Q9NSI5	IGSF5	Immunoglobulin superfamily member 5	SwissProt	Receptors	IG;OtherOther
962	Q9NT68	TENM2	Teneurin-2	SwissProt	Miscellaneous	Other;Teneurin
963	Q9NT99	LRRC4B	Leucine-rich repeat-containing protein 4B	SwissProt	Miscellaneous	Other;LRRC
964	Q9NTN9	SEMA4G	Semaphorin-4G	SwissProt	Miscellaneous	Ligand;Semaphorins
965	Q9NWQ8	PAG1	Phosphoprotein associated with glycosphingolipid-enriched microdomains 1	SwissProt	Unclassified	Unclassified
966	Q9NY15	STAB1	Stabilin-1	SwissProt	Receptors	SCAR;Class_H
967	Q9NY25	CLEC5A	C-type lectin domain family 5 member A	SwissProt	Receptors	SCAR;Class_E
968	Q9NY47	CACNA2D2	Voltage-dependent calcium channel subunit alpha-2/delta-2	SwissProt	Unclassified	Unclassified
969	Q9NY72	SCN3B	Sodium channel subunit beta-3	SwissProt	Transporters	AuxillaryTransportUnit;SodiumChannelBeta
970	Q9NYK1	TLR7	Toll-like receptor 7	SwissProt	Receptors	Other_receptors;TOLL
971	Q9NYQ8	FAT2	Protocadherin Fat 2	SwissProt	Miscellaneous	StructuralAndAdhesion;ProtocadherinsOther
972	Q9NYX4	CALY	Neuron-specific vesicular protein calcyon	SwissProt	Unclassified	Unclassified
973	Q9NZ53	PODXL2	Podocalyxin-like protein 2	SwissProt	Unclassified	Unclassified
974	Q9NZ94	NLGN3	Neuroligin-3	SwissProt	Miscellaneous	Ligand;Neuroligin
975	Q9NZC2	TREM2	Triggering receptor expressed on myeloid cells 2	SwissProt	Receptors	IG;OtherTREM
976	Q9NZM1	MYOF	Myoferlin	SwissProt	Miscellaneous	Other;Ferlin
977	Q9NZN1	IL1RAPL1	Interleukin-1 receptor accessory protein-like 1	SwissProt	Receptors	IG;Type1;CytokineR
978	Q9NZQ7	CD274	Programmed cell death 1 ligand 1	SwissProt	Unclassified	Unclassified
979	Q9NZS2	KLRF1	Killer cell lectin-like receptor subfamily F member 1	SwissProt	Receptors	SCAR;Class_E
980	Q9NZU0	FLRT3	Leucine-rich repeat transmembrane protein FLRT3	SwissProt	Miscellaneous	Other;LRRC
981	Q9NZU1	FLRT1	Leucine-rich repeat transmembrane protein FLRT1	SwissProt	Miscellaneous	Other;LRRC
982	Q9NZV1	CRIM1	Cysteine-rich motor neuron 1 protein	SwissProt	Unclassified	Unclassified
983	Q9P0L0	VAPA	Vesicle-associated membrane protein-associated protein A	SwissProt	Unclassified	Unclassified
984	Q9P126	CLEC1B	C-type lectin domain family 1 member B	SwissProt	Receptors	SCAR;Class_E
985	Q9P1W8	SIRPG	Signal-regulatory protein gamma	SwissProt	Miscellaneous	Other;SIRP
986	Q9P244	LRFN1	Leucine-rich repeat and fibronectin type III domain-containing protein 1	SwissProt	Miscellaneous	Other;LRRC
987	Q9P246	STIM2	Stromal interaction molecule 2	SwissProt	Unclassified	Unclassified
988	Q9P2E7	PCDH10	Protocadherin-10	SwissProt	Miscellaneous	StructuralAndAdhesion;ProtocadherinsOther
989	Q9P2J2	IGSF9	Protein turtle homolog A	SwissProt	Miscellaneous	StructuralAndAdhesion;IG_AdhesionProteins
990	Q9TNN7	HLA-C	HLA class I histocompatibility antigen, Cw-5 alpha chain	SwissProt	Unclassified	Unclassified
991	Q9TQE0	HLA-DRB1	HLA class II histocompatibility antigen, DRB1-9 beta chain	SwissProt	Unclassified	Unclassified
992	Q9UBK5	HCST	Hematopoietic cell signal transducer	SwissProt	Unclassified	Unclassified
993	Q9UEF7	KL	Klotho	SwissProt	Enzymes	3.2.1
994	Q9UEW3	MARCO	Macrophage receptor MARCO	SwissProt	Receptors	SCAR;Class_A
995	Q9UGN4	CD300A	CMRF35-like molecule 8	SwissProt	Receptors	IG;OtherCD300
996	Q9UHC6	CNTNAP2	Contactin-associated protein-like 2	SwissProt	Receptors	Other_receptors;ContactinAssProt
997	Q9UHP7	CLEC2D	C-type lectin domain family 2 member D	SwissProt	Receptors	SCAR;Class_E
998	Q9UIB8	CD84	SLAM family member 5	SwissProt	Unclassified	Unclassified
999	Q9UIQ6	LNPEP	Leucyl-cystinyl aminopeptidase	SwissProt	Enzymes	3.4.11
1000	Q9UIW2	PLXNA1	Plexin-A1	SwissProt	Receptors	Other_receptors;Plexin
1001	Q9UJ14	GGT7	Gamma-glutamyltransferase 7	SwissProt	Unclassified	Unclassified
1002	Q9UJ71	CD207	C-type lectin domain family 4 member K	SwissProt	Receptors	SCAR;Class_E
1003	Q9UJ90	KCNE1L	Potassium voltage-gated channel subfamily E member 1-like protein	SwissProt	Transporters	AuxillaryTransportUnit;KCNE
1004	Q9UJ99	CDH22	Cadherin-22	SwissProt	Miscellaneous	StructuralAndAdhesion;CadherinClassic
1005	Q9UJQ1	LAMP5	Lysosome-associated membrane glycoprotein 5	SwissProt	Unclassified	Unclassified
1006	Q9UKB5	AJAP1	Adherens junction-associated protein 1	SwissProt	Unclassified	Unclassified
1007	Q9UKF5	ADAM29	Disintegrin and metalloproteinase domain-containing protein 29	SwissProt	Enzymes	3.4.24
1008	Q9UKH3	-	HERV-K_6q14.1 provirus ancestral Env polyprotein	SwissProt	Miscellaneous	Other;HERV3
1009	Q9UKJ0	PILRB	Paired immunoglobulin-like type 2 receptor beta	SwissProt	Unclassified	Unclassified
1010	Q9UKJ1	PILRA	Paired immunoglobulin-like type 2 receptor alpha	SwissProt	Unclassified	Unclassified
1011	Q9UKN1	MUC12	Mucin-12	SwissProt	Unclassified	Unclassified
1012	Q9UKQ2	ADAM28	Disintegrin and metalloproteinase domain-containing protein 28	SwissProt	Enzymes	3.4.24
1013	Q9UKU0	ACSL6	Long-chain-fatty-acid--CoA ligase 6	SwissProt	Enzymes	6.2.1
1014	Q9UKU6	TRHDE	Thyrotropin-releasing hormone-degrading ectoenzyme	SwissProt	Enzymes	3.4.19
1015	Q9UKX5	ITGA11	Integrin alpha-11	SwissProt	Receptors	Other_receptors;Integrin
1016	Q9UKZ4	TENM1	Teneurin-1	SwissProt	Miscellaneous	Other;Teneurin
1017	Q9UL52	TMPRSS11E	Transmembrane protease serine 11E	SwissProt	Enzymes	3.4.
1018	Q9ULB1	NRXN1	Neurexin-1	SwissProt	Receptors	Other_receptors;Neurexin
1019	Q9ULB4	CDH9	Cadherin-9	SwissProt	Miscellaneous	StructuralAndAdhesion;CadherinClassic
1020	Q9ULB5	CDH7	Cadherin-7	SwissProt	Miscellaneous	StructuralAndAdhesion;CadherinClassic
1021	Q9ULC0	EMCN	Endomucin	SwissProt	Unclassified	Unclassified
1022	Q9ULH4	LRFN2	Leucine-rich repeat and fibronectin type-III domain-containing protein 2	SwissProt	Miscellaneous	Other;LRRC
1023	Q9ULI3	HEG1	Protein HEG homolog 1	SwissProt	Unclassified	Unclassified
1024	Q9ULL4	PLXNB3	Plexin-B3	SwissProt	Receptors	Other_receptors;Plexin
1025	Q9ULT6	ZNRF3	E3 ubiquitin-protein ligase ZNRF3	SwissProt	Unclassified	Unclassified
1026	Q9ULX7	CA14	Carbonic anhydrase 14	SwissProt	Enzymes	4.2.1
1027	Q9UM47	NOTCH3	Neurogenic locus notch homolog protein 3	SwissProt	Receptors	Other_receptors;Notch
1028	Q9UM73	ALK	ALK tyrosine kinase receptor	SwissProt	Unclassified	Unclassified
1029	Q9UMD9	COL17A1	Collagen alpha-1(XVII) chain	SwissProt	Unclassified	Unclassified
1030	Q9UMF0	ICAM5	Intercellular adhesion molecule 5	SwissProt	Unclassified	Unclassified
1031	Q9UMR7	CLEC4A	C-type lectin domain family 4 member A	SwissProt	Receptors	SCAR;Class_E
1032	Q9UN66	PCDHB8	Protocadherin beta-8	SwissProt	Miscellaneous	StructuralAndAdhesion;ProtocadherinsBeta
1033	Q9UN67	PCDHB10	Protocadherin beta-10	SwissProt	Miscellaneous	StructuralAndAdhesion;ProtocadherinsBeta
1034	Q9UN70	PCDHGC3	Protocadherin gamma-C3	SwissProt	Unclassified	Unclassified
1035	Q9UN71	PCDHGB4	Protocadherin gamma-B4	SwissProt	Unclassified	Unclassified
1036	Q9UN72	PCDHA7	Protocadherin alpha-7	SwissProt	Unclassified	Unclassified
1037	Q9UN73	PCDHA6	Protocadherin alpha-6	SwissProt	Unclassified	Unclassified
1038	Q9UN74	PCDHA4	Protocadherin alpha-4	SwissProt	Unclassified	Unclassified
1039	Q9UN75	PCDHA12	Protocadherin alpha-12	SwissProt	Unclassified	Unclassified
1040	Q9UNE0	EDAR	Tumor necrosis factor receptor superfamily member EDAR	SwissProt	Receptors	Other_receptors;TNFNGF
1041	Q9UNG2	TNFSF18	Tumor necrosis factor ligand superfamily member 18	SwissProt	Unclassified	Unclassified
1042	Q9UNK0	STX8	Syntaxin-8	SwissProt	Transporters	Other_transporters;Syntaxin
1043	Q9UNN8	PROCR	Endothelial protein C receptor	SwissProt	Unclassified	Unclassified
1044	Q9UNP4	ST3GAL5	Lactosylceramide alpha-2,3-sialyltransferase	SwissProt	Enzymes	2.4.99
1045	Q9UP52	TFR2	Transferrin receptor protein 2	SwissProt	Receptors	Other_receptors;Transferrin
1046	Q9UPX0	IGSF9B	Protein turtle homolog B	SwissProt	Miscellaneous	StructuralAndAdhesion;IG_AdhesionProteins
1047	Q9UPZ6	THSD7A	Thrombospondin type-1 domain-containing protein 7A	SwissProt	Unclassified	Unclassified
1048	Q9UQC9	CLCA2	Calcium-activated chloride channel regulator 2	SwissProt	Unclassified	Unclassified
1049	Q9UQF0	ERVW-1	HERV-W_7q21.2 provirus ancestral Env polyprotein	SwissProt	Miscellaneous	Other;HERV1
1050	Q9UQQ1	NAALADL1	N-acetylated-alpha-linked acidic dipeptidase-like protein	SwissProt	Unclassified	Unclassified
1051	Q9Y219	JAG2	Protein jagged-2	SwissProt	Unclassified	Unclassified
1052	Q9Y275	TNFSF13B	Tumor necrosis factor ligand superfamily member 13B	SwissProt	Unclassified	Unclassified
1053	Q9Y286	SIGLEC7	Sialic acid-binding Ig-like lectin 7	SwissProt	Miscellaneous	StructuralAndAdhesion;IG_AdhesionProteins
1054	Q9Y287	ITM2B	Integral membrane protein 2B	SwissProt	Miscellaneous	Unknown_function;ITM2
1055	Q9Y2A9	B3GNT3	UDP-GlcNAc:betaGal beta-1,3-N-acetylglucosaminyltransferase 3	SwissProt	Unclassified	Unclassified
1056	Q9Y2B1	TMEM5	Transmembrane protein 5	SwissProt	Unclassified	Unclassified
1057	Q9Y2C9	TLR6	Toll-like receptor 6	SwissProt	Receptors	Other_receptors;TOLL
1058	Q9Y336	SIGLEC9	Sialic acid-binding Ig-like lectin 9	SwissProt	Miscellaneous	StructuralAndAdhesion;IG_AdhesionProteins
1059	Q9Y3P8	SIT1	Signaling threshold-regulating transmembrane adapter 1	SwissProt	Unclassified	Unclassified
1060	Q9Y493	ZAN	Zonadhesin	SwissProt	Unclassified	Unclassified
1061	Q9Y4C0	NRXN3	Neurexin-3	SwissProt	Receptors	Other_receptors;Neurexin
1062	Q9Y4D7	PLXND1	Plexin-D1	SwissProt	Receptors	Other_receptors;Plexin
1063	Q9Y561	LRP12	Low-density lipoprotein receptor-related protein 12	SwissProt	Receptors	Other_receptors;LDLR
1064	Q9Y5E1	PCDHB9	Protocadherin beta-9	SwissProt	Miscellaneous	StructuralAndAdhesion;ProtocadherinsBeta
1065	Q9Y5E2	PCDHB7	Protocadherin beta-7	SwissProt	Miscellaneous	StructuralAndAdhesion;ProtocadherinsBeta
1066	Q9Y5E3	PCDHB6	Protocadherin beta-6	SwissProt	Miscellaneous	StructuralAndAdhesion;ProtocadherinsBeta
1067	Q9Y5E4	PCDHB5	Protocadherin beta-5	SwissProt	Miscellaneous	StructuralAndAdhesion;ProtocadherinsBeta
1068	Q9Y5E5	PCDHB4	Protocadherin beta-4	SwissProt	Miscellaneous	StructuralAndAdhesion;ProtocadherinsBeta
1069	Q9Y5E6	PCDHB3	Protocadherin beta-3	SwissProt	Miscellaneous	StructuralAndAdhesion;ProtocadherinsBeta
1070	Q9Y5E7	PCDHB2	Protocadherin beta-2	SwissProt	Miscellaneous	StructuralAndAdhesion;ProtocadherinsBeta
1071	Q9Y5E8	PCDHB15	Protocadherin beta-15	SwissProt	Miscellaneous	StructuralAndAdhesion;ProtocadherinsBeta
1072	Q9Y5E9	PCDHB14	Protocadherin beta-14	SwissProt	Miscellaneous	StructuralAndAdhesion;ProtocadherinsBeta
1073	Q9Y5F0	PCDHB13	Protocadherin beta-13	SwissProt	Miscellaneous	StructuralAndAdhesion;ProtocadherinsBeta
1074	Q9Y5F1	PCDHB12	Protocadherin beta-12	SwissProt	Miscellaneous	StructuralAndAdhesion;ProtocadherinsBeta
1075	Q9Y5F2	PCDHB11	Protocadherin beta-11	SwissProt	Miscellaneous	StructuralAndAdhesion;ProtocadherinsBeta
1076	Q9Y5F3	PCDHB1	Protocadherin beta-1	SwissProt	Miscellaneous	StructuralAndAdhesion;ProtocadherinsBeta
1077	Q9Y5F6	PCDHGC5	Protocadherin gamma-C5	SwissProt	Unclassified	Unclassified
1078	Q9Y5F7	PCDHGC4	Protocadherin gamma-C4	SwissProt	Unclassified	Unclassified
1079	Q9Y5F8	PCDHGB7	Protocadherin gamma-B7	SwissProt	Unclassified	Unclassified
1080	Q9Y5F9	PCDHGB6	Protocadherin gamma-B6	SwissProt	Unclassified	Unclassified
1081	Q9Y5G0	PCDHGB5	Protocadherin gamma-B5	SwissProt	Unclassified	Unclassified
1082	Q9Y5G1	PCDHGB3	Protocadherin gamma-B3	SwissProt	Unclassified	Unclassified
1083	Q9Y5G2	PCDHGB2	Protocadherin gamma-B2	SwissProt	Unclassified	Unclassified
1084	Q9Y5G3	PCDHGB1	Protocadherin gamma-B1	SwissProt	Unclassified	Unclassified
1085	Q9Y5G4	PCDHGA9	Protocadherin gamma-A9	SwissProt	Unclassified	Unclassified
1086	Q9Y5G5	PCDHGA8	Protocadherin gamma-A8	SwissProt	Unclassified	Unclassified
1087	Q9Y5G6	PCDHGA7	Protocadherin gamma-A7	SwissProt	Unclassified	Unclassified
1088	Q9Y5G7	PCDHGA6	Protocadherin gamma-A6	SwissProt	Unclassified	Unclassified
1089	Q9Y5G8	PCDHGA5	Protocadherin gamma-A5	SwissProt	Unclassified	Unclassified
1090	Q9Y5G9	PCDHGA4	Protocadherin gamma-A4	SwissProt	Unclassified	Unclassified
1091	Q9Y5H0	PCDHGA3	Protocadherin gamma-A3	SwissProt	Unclassified	Unclassified
1092	Q9Y5H1	PCDHGA2	Protocadherin gamma-A2	SwissProt	Unclassified	Unclassified
1093	Q9Y5H2	PCDHGA11	Protocadherin gamma-A11	SwissProt	Unclassified	Unclassified
1094	Q9Y5H3	PCDHGA10	Protocadherin gamma-A10	SwissProt	Unclassified	Unclassified
1095	Q9Y5H4	PCDHGA1	Protocadherin gamma-A1	SwissProt	Unclassified	Unclassified
1096	Q9Y5H5	PCDHA9	Protocadherin alpha-9	SwissProt	Unclassified	Unclassified
1097	Q9Y5H6	PCDHA8	Protocadherin alpha-8	SwissProt	Unclassified	Unclassified
1098	Q9Y5H7	PCDHA5	Protocadherin alpha-5	SwissProt	Unclassified	Unclassified
1099	Q9Y5H8	PCDHA3	Protocadherin alpha-3	SwissProt	Unclassified	Unclassified
1100	Q9Y5H9	PCDHA2	Protocadherin alpha-2	SwissProt	Unclassified	Unclassified
1101	Q9Y5I0	PCDHA13	Protocadherin alpha-13	SwissProt	Unclassified	Unclassified
1102	Q9Y5I1	PCDHA11	Protocadherin alpha-11	SwissProt	Unclassified	Unclassified
1103	Q9Y5I2	PCDHA10	Protocadherin alpha-10	SwissProt	Unclassified	Unclassified
1104	Q9Y5I3	PCDHA1	Protocadherin alpha-1	SwissProt	Unclassified	Unclassified
1105	Q9Y5I4	PCDHAC2	Protocadherin alpha-C2	SwissProt	Unclassified	Unclassified
1106	Q9Y5Q5	CORIN	Atrial natriuretic peptide-converting enzyme	SwissProt	Enzymes	3.4.21
1107	Q9Y5R2	MMP24	Matrix metalloproteinase-24	SwissProt	Enzymes	3.4.24
1108	Q9Y5U5	TNFRSF18	Tumor necrosis factor receptor superfamily member 18	SwissProt	Receptors	Other_receptors;TNFNGF
1109	Q9Y5Y6	ST14	Suppressor of tumorigenicity 14 protein	SwissProt	Enzymes	3.4.21
1110	Q9Y5Y7	LYVE1	Lymphatic vessel endothelial hyaluronic acid receptor 1	SwissProt	Unclassified	Unclassified
1111	Q9Y624	F11R	Junctional adhesion molecule A	SwissProt	Miscellaneous	Unknown_function;IG_Unknown_function
1112	Q9Y639	NPTN	Neuroplastin	SwissProt	Unclassified	Unclassified
1113	Q9Y662	HS3ST3B1	Heparan sulfate glucosamine 3-O-sulfotransferase 3B1	SwissProt	Enzymes	2.8.2
1114	Q9Y6J6	KCNE2	Potassium voltage-gated channel subfamily E member 2	SwissProt	Transporters	AuxillaryTransportUnit;KCNE
1115	Q9Y6N7	ROBO1	Roundabout homolog 1	SwissProt	Receptors	IG;OtherROBO
1116	Q9Y6N8	CDH10	Cadherin-10	SwissProt	Miscellaneous	StructuralAndAdhesion;CadherinClassic
1117	Q9Y6Q6	TNFRSF11A	Tumor necrosis factor receptor superfamily member 11A	SwissProt	Receptors	Other_receptors;TNFNGF
1118	Q9Y6W8	ICOS	Inducible T-cell costimulator	SwissProt	Unclassified	Unclassified
1119	A0FGR8	ESYT2	Extended synaptotagmin-2	SwissProt	Unclassified	Unclassified
1120	A0FGR9	ESYT3	Extended synaptotagmin-3	SwissProt	Unclassified	Unclassified
1121	A1KXE4	FAM168B	Myelin-associated neurite-outgrowth inhibitor	SwissProt	Unclassified	Unclassified
1122	A6NMD0	IFITM10	Interferon-induced transmembrane protein 10	SwissProt	Unclassified	Unclassified
1123	A6NNB3	IFITM5	Interferon-induced transmembrane protein 5	SwissProt	Miscellaneous	Other;IFITM
1124	B7U540	KCNJ18	Inward rectifier potassium channel 18	SwissProt	Unclassified	Unclassified
1125	O15547	P2RX6	P2X purinoceptor 6	SwissProt	Transporters	Channels;Ligand_gated_ion_channels;ATP_gated_ion_channels
1126	O60928	KCNJ13	Inward rectifier potassium channel 13	SwissProt	Transporters	Channels;Voltage_gated_ion_channels;InwardlyRectifyingKchannel
1127	O75355	ENTPD3	Ectonucleoside triphosphate diphosphohydrolase 3	SwissProt	Enzymes	3.6.1
1128	P08842	STS	Steryl-sulfatase	SwissProt	Enzymes	3.1.6
1129	P16671	CD36	Platelet glycoprotein 4	SwissProt	Receptors	SCAR;Class_B
1130	P37088	SCNN1A	Amiloride-sensitive sodium channel subunit alpha	SwissProt	Unclassified	Unclassified
1131	P48048	KCNJ1	ATP-sensitive inward rectifier potassium channel 1	SwissProt	Transporters	Channels;Voltage_gated_ion_channels;InwardlyRectifyingKchannel
1132	P48050	KCNJ4	Inward rectifier potassium channel 4	SwissProt	Transporters	Channels;Voltage_gated_ion_channels;InwardlyRectifyingKchannel
1133	P48051	KCNJ6	G protein-activated inward rectifier potassium channel 2	SwissProt	Transporters	Channels;Voltage_gated_ion_channels;InwardlyRectifyingKchannel
1134	P48544	KCNJ5	G protein-activated inward rectifier potassium channel 4	SwissProt	Transporters	Channels;Voltage_gated_ion_channels;InwardlyRectifyingKchannel
1135	P48549	KCNJ3	G protein-activated inward rectifier potassium channel 1	SwissProt	Transporters	Channels;Voltage_gated_ion_channels;InwardlyRectifyingKchannel
1136	P49961	ENTPD1	Ectonucleoside triphosphate diphosphohydrolase 1	SwissProt	Enzymes	3.6.1
1137	P51168	SCNN1B	Amiloride-sensitive sodium channel subunit beta	SwissProt	Unclassified	Unclassified
1138	P51170	SCNN1G	Amiloride-sensitive sodium channel subunit gamma	SwissProt	Unclassified	Unclassified
1139	P51172	SCNN1D	Amiloride-sensitive sodium channel subunit delta	SwissProt	Unclassified	Unclassified
1140	P51575	P2RX1	P2X purinoceptor 1	SwissProt	Transporters	Channels;Ligand_gated_ion_channels;ATP_gated_ion_channels
1141	P56373	P2RX3	P2X purinoceptor 3	SwissProt	Transporters	Channels;Ligand_gated_ion_channels;ATP_gated_ion_channels
1142	P63252	KCNJ2	Inward rectifier potassium channel 2	SwissProt	Transporters	Channels;Voltage_gated_ion_channels;InwardlyRectifyingKchannel
1143	P78348	ASIC1	Acid-sensing ion channel 1	SwissProt	Unclassified	Unclassified
1144	P78508	KCNJ10	ATP-sensitive inward rectifier potassium channel 10	SwissProt	Transporters	Channels;Voltage_gated_ion_channels;InwardlyRectifyingKchannel
1145	Q14108	SCARB2	Lysosome membrane protein 2	SwissProt	Receptors	SCAR;Class_B
1146	Q14500	KCNJ12	ATP-sensitive inward rectifier potassium channel 12	SwissProt	Transporters	Channels;Voltage_gated_ion_channels;InwardlyRectifyingKchannel
1147	Q14654	KCNJ11	ATP-sensitive inward rectifier potassium channel 11	SwissProt	Transporters	Channels;Voltage_gated_ion_channels;InwardlyRectifyingKchannel
1148	Q15842	KCNJ8	ATP-sensitive inward rectifier potassium channel 8	SwissProt	Transporters	Channels;Voltage_gated_ion_channels;InwardlyRectifyingKchannel
1149	Q16515	ASIC2	Acid-sensing ion channel 2	SwissProt	Unclassified	Unclassified
1150	Q16558	KCNMB1	Calcium-activated potassium channel subunit beta-1	SwissProt	Transporters	AuxillaryTransportUnit;KCNMB
1151	Q16653	MOG	Myelin-oligodendrocyte glycoprotein	SwissProt	Unclassified	Unclassified
1152	Q3MUY2	PIGY	Phosphatidylinositol N-acetylglucosaminyltransferase subunit Y	SwissProt	Unclassified	Unclassified
1153	Q5JXX5	GLRA4	Glycine receptor subunit alpha-4	SwissProt	Transporters	Channels;Ligand_gated_ion_channels;cys-loop
1154	Q5MY95	ENTPD8	Ectonucleoside triphosphate diphosphohydrolase 8	SwissProt	Enzymes	3.6.1
1155	Q7Z407	CSMD3	CUB and sushi domain-containing protein 3	SwissProt	Miscellaneous	Unknown_function;CSMD
1156	Q7Z6L0	PRRT2	Proline-rich transmembrane protein 2	SwissProt	Miscellaneous	Other;IFITM
1157	Q86W47	KCNMB4	Calcium-activated potassium channel subunit beta-4	SwissProt	Transporters	AuxillaryTransportUnit;KCNMB
1158	Q8WTV0	SCARB1	Scavenger receptor class B member 1	SwissProt	Receptors	SCAR;Class_B
1159	Q8WZ55	BSND	Barttin	SwissProt	Unclassified	Unclassified
1160	Q92806	KCNJ9	G protein-activated inward rectifier potassium channel 3	SwissProt	Transporters	Channels;Voltage_gated_ion_channels;InwardlyRectifyingKchannel
1161	Q93086	P2RX5	P2X purinoceptor 5	SwissProt	Transporters	Channels;Ligand_gated_ion_channels;ATP_gated_ion_channels
1162	Q96FT7	ASIC4	Acid-sensing ion channel 4	SwissProt	Unclassified	Unclassified
1163	Q96JI7	SPG11	Spatacsin	SwissProt	Unclassified	Unclassified
1164	Q99571	P2RX4	P2X purinoceptor 4	SwissProt	Transporters	Channels;Ligand_gated_ion_channels;ATP_gated_ion_channels
1165	Q99572	P2RX7	P2X purinoceptor 7	SwissProt	Transporters	Channels;Ligand_gated_ion_channels;ATP_gated_ion_channels
1166	Q99712	KCNJ15	ATP-sensitive inward rectifier potassium channel 15	SwissProt	Transporters	Channels;Voltage_gated_ion_channels;InwardlyRectifyingKchannel
1167	Q99720	SIGMAR1	Sigma non-opioid intracellular receptor 1	SwissProt	Unclassified	Unclassified
1168	Q99946	PRRT1	Proline-rich transmembrane protein 1	SwissProt	Unclassified	Unclassified
1169	Q9HBL7	PLGRKT	Plasminogen receptor (KT)	SwissProt	Unclassified	Unclassified
1170	Q9NPA1	KCNMB3	Calcium-activated potassium channel subunit beta-3	SwissProt	Transporters	AuxillaryTransportUnit;KCNMB
1171	Q9NPI9	KCNJ16	Inward rectifier potassium channel 16	SwissProt	Transporters	Channels;Voltage_gated_ion_channels;InwardlyRectifyingKchannel
1172	Q9NQC3	RTN4	Reticulon-4	SwissProt	Miscellaneous	Unknown_function;Reticulon
1173	Q9NRZ7	AGPAT3	1-acyl-sn-glycerol-3-phosphate acyltransferase gamma	SwissProt	Enzymes	2.3.1
1174	Q9NY37	ASIC5	Acid-sensing ion channel 5	SwissProt	Unclassified	Unclassified
1175	Q9NZ42	PSENEN	Gamma-secretase subunit PEN-2	SwissProt	Unclassified	Unclassified
1176	Q9NZG7	NINJ2	Ninjurin-2	SwissProt	Unclassified	Unclassified
1177	Q9UBL9	P2RX2	P2X purinoceptor 2	SwissProt	Transporters	Channels;Ligand_gated_ion_channels;ATP_gated_ion_channels
1178	Q9UHC3	ASIC3	Acid-sensing ion channel 3	SwissProt	Unclassified	Unclassified
1179	Q9UNX9	KCNJ14	ATP-sensitive inward rectifier potassium channel 14	SwissProt	Transporters	Channels;Voltage_gated_ion_channels;InwardlyRectifyingKchannel
1180	Q9Y2P5	SLC27A5	Bile acyl-CoA synthetase	SwissProt	Transporters	SLC;Other;SLC27
1181	Q9Y691	KCNMB2	Calcium-activated potassium channel subunit beta-2	SwissProt	Transporters	AuxillaryTransportUnit;KCNMB
1182	O15399	GRIN2D	Glutamate receptor ionotropic, NMDA 2D	SwissProt	Transporters	Channels;Ligand_gated_ion_channels;Glutamate
1183	O15431	SLC31A1	High affinity copper uptake protein 1	SwissProt	Transporters	SLC;Other;SLC31
1184	O43424	GRID2	Glutamate receptor ionotropic, delta-2	SwissProt	Transporters	Channels;Ligand_gated_ion_channels;Glutamate
1185	O60391	GRIN3B	Glutamate receptor ionotropic, NMDA 3B	SwissProt	Transporters	Channels;Ligand_gated_ion_channels;Glutamate
1186	P39086	GRIK1	Glutamate receptor ionotropic, kainate 1	SwissProt	Unclassified	Unclassified
1187	P42261	GRIA1	Glutamate receptor 1	SwissProt	Transporters	Channels;Ligand_gated_ion_channels;Glutamate
1188	P42262	GRIA2	Glutamate receptor 2	SwissProt	Transporters	Channels;Ligand_gated_ion_channels;Glutamate
1189	P42263	GRIA3	Glutamate receptor 3	SwissProt	Transporters	Channels;Ligand_gated_ion_channels;Glutamate
1190	P48058	GRIA4	Glutamate receptor 4	SwissProt	Transporters	Channels;Ligand_gated_ion_channels;Glutamate
1191	P51572	BCAP31	B-cell receptor-associated protein 31	SwissProt	Unclassified	Unclassified
1192	Q05586	GRIN1	Glutamate receptor ionotropic, NMDA 1	SwissProt	Transporters	Channels;Ligand_gated_ion_channels;Glutamate
1193	Q12879	GRIN2A	Glutamate receptor ionotropic, NMDA 2A	SwissProt	Transporters	Channels;Ligand_gated_ion_channels;Glutamate
1194	Q13002	GRIK2	Glutamate receptor ionotropic, kainate 2	SwissProt	Transporters	Channels;Ligand_gated_ion_channels;Glutamate
1195	Q13003	GRIK3	Glutamate receptor ionotropic, kainate 3	SwissProt	Transporters	Channels;Ligand_gated_ion_channels;Glutamate
1196	Q13224	GRIN2B	Glutamate receptor ionotropic, NMDA 2B	SwissProt	Transporters	Channels;Ligand_gated_ion_channels;Glutamate
1197	Q14957	GRIN2C	Glutamate receptor ionotropic, NMDA 2C	SwissProt	Transporters	Channels;Ligand_gated_ion_channels;Glutamate
1198	Q16099	GRIK4	Glutamate receptor ionotropic, kainate 4	SwissProt	Transporters	Channels;Ligand_gated_ion_channels;Glutamate
1199	Q16478	GRIK5	Glutamate receptor ionotropic, kainate 5	SwissProt	Transporters	Channels;Ligand_gated_ion_channels;Glutamate
1200	Q4KMZ8	NKAIN1	Sodium/potassium-transporting ATPase subunit beta-1-interacting protein 1	SwissProt	Transporters	AuxillaryTransportUnit;NKAIN
1201	Q5T4F4	ZFYVE27	Protrudin	SwissProt	Unclassified	Unclassified
1202	Q6P4Q7	CNNM4	Metal transporter CNNM4	SwissProt	Unclassified	Unclassified
1203	Q6PI25	CNIH2	Protein cornichon homolog 2	SwissProt	Unclassified	Unclassified
1204	Q6RW13	AGTRAP	Type-1 angiotensin II receptor-associated protein	SwissProt	Unclassified	Unclassified
1205	Q8NE79	BVES	Blood vessel epicardial substance	SwissProt	Unclassified	Unclassified
1206	Q8NH95	-	Putative olfactory receptor ENSP00000348552	SwissProt	Receptors	GPCR;PutativeOlfR
1207	Q8TBE1	CNIH3	Protein cornichon homolog 3	SwissProt	Miscellaneous	Unknown_function;CNIH
1208	Q8TCU5	GRIN3A	Glutamate receptor ionotropic, NMDA 3A	SwissProt	Transporters	Channels;Ligand_gated_ion_channels;Glutamate
1209	Q9H8M5	CNNM2	Metal transporter CNNM2	SwissProt	Unclassified	Unclassified
1210	Q9ULK0	GRID1	Glutamate receptor ionotropic, delta-1	SwissProt	Transporters	Channels;Ligand_gated_ion_channels;Glutamate
1211	A5X5Y0	HTR3E	5-hydroxytryptamine receptor 3E	SwissProt	Transporters	Channels;Ligand_gated_ion_channels;cys-loop
1212	A6NM45	CLDN24	Putative claudin-24	SwissProt	Miscellaneous	StructuralAndAdhesion;Claudin
1213	A6NN92	GJE1	Gap junction epsilon-1 protein	SwissProt	Miscellaneous	StructuralAndAdhesion;GapJunction
1214	A8MPY1	GABRR3	Gamma-aminobutyric acid receptor subunit rho-3	SwissProt	Unclassified	Unclassified
1215	C9JDP6	CLDN25	Putative claudin-25	SwissProt	Miscellaneous	StructuralAndAdhesion;Claudin
1216	O00180	KCNK1	Potassium channel subfamily K member 1	SwissProt	Transporters	Channels;Voltage_gated_ion_channels;Two-p_K_channels
1217	O00322	UPK1A	Uroplakin-1a	SwissProt	Miscellaneous	Other;Tetraspanin
1218	O00501	CLDN5	Claudin-5	SwissProt	Miscellaneous	StructuralAndAdhesion;Claudin
1219	O00591	GABRP	Gamma-aminobutyric acid receptor subunit pi	SwissProt	Transporters	Channels;Ligand_gated_ion_channels;cys-loop
1220	O14493	CLDN4	Claudin-4	SwissProt	Miscellaneous	StructuralAndAdhesion;Claudin
1221	O14649	KCNK3	Potassium channel subfamily K member 3	SwissProt	Transporters	Channels;Voltage_gated_ion_channels;Two-p_K_channels
1222	O14764	GABRD	Gamma-aminobutyric acid receptor subunit delta	SwissProt	Transporters	Channels;Ligand_gated_ion_channels;cys-loop
1223	O14817	TSPAN4	Tetraspanin-4	SwissProt	Miscellaneous	Other;Tetraspanin
1224	O14894	TM4SF5	Transmembrane 4 L6 family member 5	SwissProt	Miscellaneous	Unknown_function;TetraspaninL6
1225	O15551	CLDN3	Claudin-3	SwissProt	Miscellaneous	StructuralAndAdhesion;Claudin
1226	O75311	GLRA3	Glycine receptor subunit alpha-3	SwissProt	Transporters	Channels;Ligand_gated_ion_channels;cys-loop
1227	O75508	CLDN11	Claudin-11	SwissProt	Miscellaneous	StructuralAndAdhesion;Claudin
1228	O75712	GJB3	Gap junction beta-3 protein	SwissProt	Miscellaneous	StructuralAndAdhesion;GapJunction
1229	O75841	UPK1B	Uroplakin-1b	SwissProt	Miscellaneous	Other;Tetraspanin
1230	O75954	TSPAN9	Tetraspanin-9	SwissProt	Unclassified	Unclassified
1231	O76090	BEST1	Bestrophin-1	SwissProt	Transporters	Other_transporters;Bestrophin
1232	O95069	KCNK2	Potassium channel subfamily K member 2	SwissProt	Transporters	Channels;Voltage_gated_ion_channels;Two-p_K_channels
1233	O95264	HTR3B	5-hydroxytryptamine receptor 3B	SwissProt	Transporters	Channels;Ligand_gated_ion_channels;cys-loop
1234	O95279	KCNK5	Potassium channel subfamily K member 5	SwissProt	Transporters	Channels;Voltage_gated_ion_channels;Two-p_K_channels
1235	O95377	GJB5	Gap junction beta-5 protein	SwissProt	Miscellaneous	StructuralAndAdhesion;GapJunction
1236	O95452	GJB6	Gap junction beta-6 protein	SwissProt	Miscellaneous	StructuralAndAdhesion;GapJunction
1237	O95471	CLDN7	Claudin-7	SwissProt	Miscellaneous	StructuralAndAdhesion;Claudin
1238	O95484	CLDN9	Claudin-9	SwissProt	Miscellaneous	StructuralAndAdhesion;Claudin
1239	O95500	CLDN14	Claudin-14	SwissProt	Miscellaneous	StructuralAndAdhesion;Claudin
1240	O95832	CLDN1	Claudin-1	SwissProt	Miscellaneous	StructuralAndAdhesion;Claudin
1241	O95857	TSPAN13	Tetraspanin-13	SwissProt	Miscellaneous	Other;Tetraspanin
1242	O95858	TSPAN15	Tetraspanin-15	SwissProt	Miscellaneous	Other;Tetraspanin
1243	O95859	TSPAN12	Tetraspanin-12	SwissProt	Miscellaneous	Other;Tetraspanin
1244	O95864	FADS2	Fatty acid desaturase 2	SwissProt	Unclassified	Unclassified
1245	P02708	CHRNA1	Acetylcholine receptor subunit alpha	SwissProt	Transporters	Channels;Ligand_gated_ion_channels;cys-loop
1246	P07510	CHRNG	Acetylcholine receptor subunit gamma	SwissProt	Transporters	Channels;Ligand_gated_ion_channels;cys-loop
1247	P08034	GJB1	Gap junction beta-1 protein	SwissProt	Miscellaneous	StructuralAndAdhesion;GapJunction
1248	P08962	CD63	CD63 antigen	SwissProt	Miscellaneous	Other;Tetraspanin
1249	P11049	CD37	Leukocyte antigen CD37	SwissProt	Miscellaneous	Other;Tetraspanin
1250	P11230	CHRNB1	Acetylcholine receptor subunit beta	SwissProt	Transporters	Channels;Ligand_gated_ion_channels;cys-loop
1251	P11836	MS4A1	B-lymphocyte antigen CD20	SwissProt	Miscellaneous	Unknown_function;MS4A
1252	P14867	GABRA1	Gamma-aminobutyric acid receptor subunit alpha-1	SwissProt	Transporters	Channels;Ligand_gated_ion_channels;cys-loop
1253	P17302	GJA1	Gap junction alpha-1 protein	SwissProt	Miscellaneous	StructuralAndAdhesion;GapJunction
1254	P17787	CHRNB2	Neuronal acetylcholine receptor subunit beta-2	SwissProt	Transporters	Channels;Ligand_gated_ion_channels;cys-loop
1255	P18505	GABRB1	Gamma-aminobutyric acid receptor subunit beta-1	SwissProt	Transporters	Channels;Ligand_gated_ion_channels;cys-loop
1256	P18507	GABRG2	Gamma-aminobutyric acid receptor subunit gamma-2	SwissProt	Transporters	Channels;Ligand_gated_ion_channels;cys-loop
1257	P19397	CD53	Leukocyte surface antigen CD53	SwissProt	Miscellaneous	Other;Tetraspanin
1258	P21145	MAL	Myelin and lymphocyte protein	SwissProt	Miscellaneous	Other;MAL
1259	P21926	CD9	CD9 antigen	SwissProt	Miscellaneous	Other;Tetraspanin
1260	P23415	GLRA1	Glycine receptor subunit alpha-1	SwissProt	Transporters	Channels;Ligand_gated_ion_channels;cys-loop
1261	P23416	GLRA2	Glycine receptor subunit alpha-2	SwissProt	Transporters	Channels;Ligand_gated_ion_channels;cys-loop
1262	P24046	GABRR1	Gamma-aminobutyric acid receptor subunit rho-1	SwissProt	Transporters	Channels;Ligand_gated_ion_channels;cys-loop
1263	P27701	CD82	CD82 antigen	SwissProt	Miscellaneous	Other;Tetraspanin
1264	P28472	GABRB3	Gamma-aminobutyric acid receptor subunit beta-3	SwissProt	Unclassified	Unclassified
1265	P28476	GABRR2	Gamma-aminobutyric acid receptor subunit rho-2	SwissProt	Transporters	Channels;Ligand_gated_ion_channels;cys-loop
1266	P29033	GJB2	Gap junction beta-2 protein	SwissProt	Miscellaneous	StructuralAndAdhesion;GapJunction
1267	P30408	TM4SF1	Transmembrane 4 L6 family member 1	SwissProt	Unclassified	Unclassified
1268	P30532	CHRNA5	Neuronal acetylcholine receptor subunit alpha-5	SwissProt	Transporters	Channels;Ligand_gated_ion_channels;cys-loop
1269	P30926	CHRNB4	Neuronal acetylcholine receptor subunit beta-4	SwissProt	Transporters	Channels;Ligand_gated_ion_channels;cys-loop
1270	P31644	GABRA5	Gamma-aminobutyric acid receptor subunit alpha-5	SwissProt	Transporters	Channels;Ligand_gated_ion_channels;cys-loop
1271	P32297	CHRNA3	Neuronal acetylcholine receptor subunit alpha-3	SwissProt	Transporters	Channels;Ligand_gated_ion_channels;cys-loop
1272	P34903	GABRA3	Gamma-aminobutyric acid receptor subunit alpha-3	SwissProt	Transporters	Channels;Ligand_gated_ion_channels;cys-loop
1273	P35212	GJA4	Gap junction alpha-4 protein	SwissProt	Miscellaneous	StructuralAndAdhesion;GapJunction
1274	P36382	GJA5	Gap junction alpha-5 protein	SwissProt	Miscellaneous	StructuralAndAdhesion;GapJunction
1275	P36383	GJC1	Gap junction gamma-1 protein	SwissProt	Miscellaneous	StructuralAndAdhesion;GapJunction
1276	P36544	CHRNA7	Neuronal acetylcholine receptor subunit alpha-7	SwissProt	Transporters	Channels;Ligand_gated_ion_channels;cys-loop
1277	P41732	TSPAN7	Tetraspanin-7	SwissProt	Unclassified	Unclassified
1278	P43681	CHRNA4	Neuronal acetylcholine receptor subunit alpha-4	SwissProt	Transporters	Channels;Ligand_gated_ion_channels;cys-loop
1279	P46098	HTR3A	5-hydroxytryptamine receptor 3A	SwissProt	Transporters	Channels;Ligand_gated_ion_channels;cys-loop
1280	P47869	GABRA2	Gamma-aminobutyric acid receptor subunit alpha-2	SwissProt	Transporters	Channels;Ligand_gated_ion_channels;cys-loop
1281	P47870	GABRB2	Gamma-aminobutyric acid receptor subunit beta-2	SwissProt	Transporters	Channels;Ligand_gated_ion_channels;cys-loop
1282	P48165	GJA8	Gap junction alpha-8 protein	SwissProt	Miscellaneous	StructuralAndAdhesion;GapJunction
1283	P48167	GLRB	Glycine receptor subunit beta	SwissProt	Transporters	Channels;Ligand_gated_ion_channels;cys-loop
1284	P48169	GABRA4	Gamma-aminobutyric acid receptor subunit alpha-4	SwissProt	Transporters	Channels;Ligand_gated_ion_channels;cys-loop
1285	P48509	CD151	CD151 antigen	SwissProt	Miscellaneous	Other;Tetraspanin
1286	P51674	GPM6A	Neuronal membrane glycoprotein M6-a	SwissProt	Unclassified	Unclassified
1287	P55344	LIM2	Lens fiber membrane intrinsic protein	SwissProt	Miscellaneous	StructuralAndAdhesion;EMP-PMP22-LIM
1288	P56746	CLDN15	Claudin-15	SwissProt	Miscellaneous	StructuralAndAdhesion;Claudin
1289	P56747	CLDN6	Claudin-6	SwissProt	Miscellaneous	StructuralAndAdhesion;Claudin
1290	P56748	CLDN8	Claudin-8	SwissProt	Unclassified	Unclassified
1291	P56749	CLDN12	Claudin-12	SwissProt	Miscellaneous	StructuralAndAdhesion;Claudin
1292	P56750	CLDN17	Claudin-17	SwissProt	Miscellaneous	StructuralAndAdhesion;Claudin
1293	P56856	CLDN18	Claudin-18	SwissProt	Miscellaneous	StructuralAndAdhesion;Claudin
1294	P56880	CLDN20	Claudin-20	SwissProt	Miscellaneous	StructuralAndAdhesion;Claudin
1295	P57739	CLDN2	Claudin-2	SwissProt	Miscellaneous	StructuralAndAdhesion;Claudin
1296	P57773	GJA9	Gap junction alpha-9 protein	SwissProt	Miscellaneous	StructuralAndAdhesion;GapJunction
1297	P57789	KCNK10	Potassium channel subfamily K member 10	SwissProt	Transporters	Channels;Voltage_gated_ion_channels;Two-p_K_channels
1298	P60033	CD81	CD81 antigen	SwissProt	Unclassified	Unclassified
1299	P78334	GABRE	Gamma-aminobutyric acid receptor subunit epsilon	SwissProt	Transporters	Channels;Ligand_gated_ion_channels;cys-loop
1300	P78369	CLDN10	Claudin-10	SwissProt	Miscellaneous	StructuralAndAdhesion;Claudin
1301	Q01362	MS4A2	High affinity immunoglobulin epsilon receptor subunit beta	SwissProt	Miscellaneous	Unknown_function;MS4A
1302	Q01453	PMP22	Peripheral myelin protein 22	SwissProt	Miscellaneous	StructuralAndAdhesion;EMP-PMP22-LIM
1303	Q03395	ROM1	Rod outer segment membrane protein 1	SwissProt	Miscellaneous	Other;Tetraspanin
1304	Q04844	CHRNE	Acetylcholine receptor subunit epsilon	SwissProt	Transporters	Channels;Ligand_gated_ion_channels;cys-loop
1305	Q05901	CHRNB3	Neuronal acetylcholine receptor subunit beta-3	SwissProt	Transporters	Channels;Ligand_gated_ion_channels;cys-loop
1306	Q07001	CHRND	Acetylcholine receptor subunit delta	SwissProt	Transporters	Channels;Ligand_gated_ion_channels;cys-loop
1307	Q12999	TSPAN31	Tetraspanin-31	SwissProt	Miscellaneous	Other;Tetraspanin
1308	Q13454	TUSC3	Tumor suppressor candidate 3	SwissProt	Unclassified	Unclassified
1309	Q14714	SSPN	Sarcospan	SwissProt	Unclassified	Unclassified
1310	Q15822	CHRNA2	Neuronal acetylcholine receptor subunit alpha-2	SwissProt	Transporters	Channels;Ligand_gated_ion_channels;cys-loop
1311	Q15825	CHRNA6	Neuronal acetylcholine receptor subunit alpha-6	SwissProt	Transporters	Channels;Ligand_gated_ion_channels;cys-loop
1312	Q16445	GABRA6	Gamma-aminobutyric acid receptor subunit alpha-6	SwissProt	Transporters	Channels;Ligand_gated_ion_channels;cys-loop
1313	Q16563	SYPL1	Synaptophysin-like protein 1	SwissProt	Miscellaneous	Other;Synaptophysin
1314	Q16625	OCLN	Occludin	SwissProt	Unclassified	Unclassified
1315	Q401N2	ZACN	Zinc-activated ligand-gated ion channel	SwissProt	Transporters	Channels;Ligand_gated_ion_channels;cys-loop
1316	Q53R12	TM4SF20	Transmembrane 4 L6 family member 20	SwissProt	Miscellaneous	Unknown_function;TetraspaninL6
1317	Q5BJF2	TMEM97	Transmembrane protein 97	SwissProt	Unclassified	Unclassified
1318	Q5T442	GJC2	Gap junction gamma-2 protein	SwissProt	Miscellaneous	StructuralAndAdhesion;GapJunction
1319	Q6PEY0	GJB7	Gap junction beta-7 protein	SwissProt	Miscellaneous	StructuralAndAdhesion;GapJunction
1320	Q6UXU4	GSG1L	Germ cell-specific gene 1-like protein	SwissProt	Unclassified	Unclassified
1321	Q70Z44	HTR3D	5-hydroxytryptamine receptor 3D	SwissProt	Transporters	Channels;Ligand_gated_ion_channels;cys-loop
1322	Q7Z418	KCNK18	Potassium channel subfamily K member 18	SwissProt	Transporters	Channels;Voltage_gated_ion_channels;Two-p_K_channels
1323	Q86WV6	TMEM173	Stimulator of interferon genes protein	SwissProt	Unclassified	Unclassified
1324	Q8IU99	CALHM1	Calcium homeostasis modulator protein 1	SwissProt	Enzymes	3.1.3
1325	Q8N144	GJD3	Gap junction delta-3 protein	SwissProt	Miscellaneous	StructuralAndAdhesion;GapJunction
1326	Q8N1C3	GABRG1	Gamma-aminobutyric acid receptor subunit gamma-1	SwissProt	Transporters	Channels;Ligand_gated_ion_channels;cys-loop
1327	Q8N1M1	BEST3	Bestrophin-3	SwissProt	Transporters	Other_transporters;Bestrophin
1328	Q8N6F1	CLDN19	Claudin-19	SwissProt	Miscellaneous	StructuralAndAdhesion;Claudin
1329	Q8N7P3	CLDN22	Claudin-22	SwissProt	Miscellaneous	StructuralAndAdhesion;Claudin
1330	Q8NCG7	DAGLB	Sn1-specific diacylglycerol lipase beta	SwissProt	Unclassified	Unclassified
1331	Q8NFK1	GJC3	Gap junction gamma-3 protein	SwissProt	Miscellaneous	StructuralAndAdhesion;GapJunction
1332	Q8NFU0	BEST4	Bestrophin-4	SwissProt	Transporters	Other_transporters;Bestrophin
1333	Q8NFU1	BEST2	Bestrophin-2	SwissProt	Transporters	Other_transporters;Bestrophin
1334	Q8TAC9	SCAMP5	Secretory carrier-associated membrane protein 5	SwissProt	Miscellaneous	Other;SCAMP
1335	Q8TAF8	LHFPL5	Tetraspan membrane protein of hair cell stereocilia	SwissProt	Unclassified	Unclassified
1336	Q8WXA8	HTR3C	5-hydroxytryptamine receptor 3C	SwissProt	Transporters	Channels;Ligand_gated_ion_channels;cys-loop
1337	Q969L2	MAL2	Protein MAL2	SwissProt	Miscellaneous	Other;MAL
1338	Q969M2	GJA10	Gap junction alpha-10 protein	SwissProt	Miscellaneous	StructuralAndAdhesion;GapJunction
1339	Q96B33	CLDN23	Claudin-23	SwissProt	Miscellaneous	StructuralAndAdhesion;Claudin
1340	Q96D31	ORAI1	Calcium release-activated calcium channel protein 1	SwissProt	Unclassified	Unclassified
1341	Q96KN9	GJD4	Gap junction delta-4 protein	SwissProt	Miscellaneous	StructuralAndAdhesion;GapJunction
1342	Q96QZ0	PANX3	Pannexin-3	SwissProt	Unclassified	Unclassified
1343	Q96RD6	PANX2	Pannexin-2	SwissProt	Unclassified	Unclassified
1344	Q96RD7	PANX1	Pannexin-1	SwissProt	Unclassified	Unclassified
1345	Q96T54	KCNK17	Potassium channel subfamily K member 17	SwissProt	Unclassified	Unclassified
1346	Q96T55	KCNK16	Potassium channel subfamily K member 16	SwissProt	Transporters	Channels;Voltage_gated_ion_channels;Two-p_K_channels
1347	Q99928	GABRG3	Gamma-aminobutyric acid receptor subunit gamma-3	SwissProt	Transporters	Channels;Ligand_gated_ion_channels;cys-loop
1348	Q9BSK0	MARVELD1	MARVEL domain-containing protein 1	SwissProt	Unclassified	Unclassified
1349	Q9BSN7	TMEM204	Transmembrane protein 204	SwissProt	Unclassified	Unclassified
1350	Q9C0B5	ZDHHC5	Palmitoyltransferase ZDHHC5	SwissProt	Enzymes	2.3.1
1351	Q9GZZ6	CHRNA10	Neuronal acetylcholine receptor subunit alpha-10	SwissProt	Transporters	Channels;Ligand_gated_ion_channels;cys-loop
1352	Q9H0U3	MAGT1	Magnesium transporter protein 1	SwissProt	Unclassified	Unclassified
1353	Q9HB14	KCNK13	Potassium channel subfamily K member 13	SwissProt	Transporters	Channels;Voltage_gated_ion_channels;Two-p_K_channels
1354	Q9NPC2	KCNK9	Potassium channel subfamily K member 9	SwissProt	Transporters	Channels;Voltage_gated_ion_channels;Two-p_K_channels
1355	Q9NTQ9	GJB4	Gap junction beta-4 protein	SwissProt	Miscellaneous	StructuralAndAdhesion;GapJunction
1356	Q9NYG8	KCNK4	Potassium channel subfamily K member 4	SwissProt	Transporters	Channels;Voltage_gated_ion_channels;Two-p_K_channels
1357	Q9NZS9	BFAR	Bifunctional apoptosis regulator	SwissProt	Unclassified	Unclassified
1358	Q9UBN1	CACNG4	Voltage-dependent calcium channel gamma-4 subunit	SwissProt	Transporters	AuxillaryTransportUnit;CACNG
1359	Q9UGM1	CHRNA9	Neuronal acetylcholine receptor subunit alpha-9	SwissProt	Transporters	Channels;Ligand_gated_ion_channels;cys-loop
1360	Q9UI14	RABAC1	Prenylated Rab acceptor protein 1	SwissProt	Unclassified	Unclassified
1361	Q9UKL4	GJD2	Gap junction delta-2 protein	SwissProt	Miscellaneous	StructuralAndAdhesion;GapJunction
1362	Q9ULK5	VANGL2	Vang-like protein 2	SwissProt	Unclassified	Unclassified
1363	Q9Y257	KCNK6	Potassium channel subfamily K member 6	SwissProt	Transporters	Channels;Voltage_gated_ion_channels;Two-p_K_channels
1364	Q9Y2U2	KCNK7	Potassium channel subfamily K member 7	SwissProt	Transporters	Channels;Voltage_gated_ion_channels;Two-p_K_channels
1365	Q9Y4D2	DAGLA	Sn1-specific diacylglycerol lipase alpha	SwissProt	Unclassified	Unclassified
1366	Q9Y5I7	CLDN16	Claudin-16	SwissProt	Miscellaneous	StructuralAndAdhesion;Claudin
1367	Q9Y6H8	GJA3	Gap junction alpha-3 protein	SwissProt	Miscellaneous	StructuralAndAdhesion;GapJunction
1368	O43490	PROM1	Prominin-1	SwissProt	Unclassified	Unclassified
1369	O96005	CLPTM1	Cleft lip and palate transmembrane protein 1	SwissProt	Unclassified	Unclassified
1370	Q08722	CD47	Leukocyte surface antigen CD47	SwissProt	Unclassified	Unclassified
1371	Q1HG43	DUOXA1	Dual oxidase maturation factor 1	SwissProt	Unclassified	Unclassified
1372	Q86TG1	TMEM150A	Transmembrane protein 150A	SwissProt	Unclassified	Unclassified
1373	Q86VZ5	SGMS1	Phosphatidylcholine:ceramide cholinephosphotransferase 1	SwissProt	Enzymes	2.7.8
1374	Q8N271	PROM2	Prominin-2	SwissProt	Unclassified	Unclassified
1375	Q8NGA4	-	Putative G-protein coupled receptor GPCR39	SwissProt	Unclassified	Unclassified
1376	Q8TDU5	VN1R17P	Putative vomeronasal receptor-like protein 4	SwissProt	Unclassified	Unclassified
1377	Q96P88	GNRHR2	Putative gonadotropin-releasing hormone II receptor	SwissProt	Receptors	GPCR;Rhodopsin
1378	Q96PS8	AQP10	Aquaporin-10	SwissProt	Transporters	Channels;Aquaporins
1379	Q9BSA4	TTYH2	Protein tweety homolog 2	SwissProt	Transporters	Channels;Chloride_channels;Tweety
1380	Q9C0H2	TTYH3	Protein tweety homolog 3	SwissProt	Transporters	Channels;Chloride_channels;Tweety
1381	Q9GZM5	YIPF3	Protein YIPF3	SwissProt	Unclassified	Unclassified
1382	Q9H313	TTYH1	Protein tweety homolog 1	SwissProt	Transporters	Channels;Chloride_channels;Tweety
1383	O14494	PPAP2A	Lipid phosphate phosphohydrolase 1	SwissProt	Enzymes	3.1.3
1384	O14495	PPAP2B	Lipid phosphate phosphohydrolase 3	SwissProt	Enzymes	3.1.3
1385	O14520	AQP7	Aquaporin-7	SwissProt	Transporters	Channels;Aquaporins
1386	O43315	AQP9	Aquaporin-9	SwissProt	Transporters	Channels;Aquaporins
1387	O43526	KCNQ2	Potassium voltage-gated channel subfamily KQT member 2	SwissProt	Unclassified	Unclassified
1388	O60741	HCN1	Potassium/sodium hyperpolarization-activated cyclic nucleotide-gated channel 1	SwissProt	Transporters	Channels;Voltage_gated_ion_channels;cycliNucleotideRegulatedChannels
1389	O75762	TRPA1	Transient receptor potential cation channel subfamily A member 1	SwissProt	Transporters	Channels;Voltage_gated_ion_channels;TRP_channels
1390	O94759	TRPM2	Transient receptor potential cation channel subfamily M member 2	SwissProt	Unclassified	Unclassified
1391	O94778	AQP8	Aquaporin-8	SwissProt	Transporters	Channels;Aquaporins
1392	O95259	KCNH1	Potassium voltage-gated channel subfamily H member 1	SwissProt	Transporters	Channels;Voltage_gated_ion_channels;Potassium_channels
1393	P04839	CYBB	Cytochrome b-245 heavy chain	SwissProt	Enzymes	1
1394	P16389	KCNA2	Potassium voltage-gated channel subfamily A member 2	SwissProt	Transporters	Channels;Voltage_gated_ion_channels;Potassium_channels
1395	P17658	KCNA6	Potassium voltage-gated channel subfamily A member 6	SwissProt	Transporters	Channels;Voltage_gated_ion_channels;Potassium_channels
1396	P22001	KCNA3	Potassium voltage-gated channel subfamily A member 3	SwissProt	Transporters	Channels;Voltage_gated_ion_channels;Potassium_channels
1397	P22459	KCNA4	Potassium voltage-gated channel subfamily A member 4	SwissProt	Transporters	Channels;Voltage_gated_ion_channels;Potassium_channels
1398	P22460	KCNA5	Potassium voltage-gated channel subfamily A member 5	SwissProt	Transporters	Channels;Voltage_gated_ion_channels;Potassium_channels
1399	P29972	AQP1	Aquaporin-1	SwissProt	Transporters	Channels;Aquaporins
1400	P29973	CNGA1	cGMP-gated cation channel alpha-1	SwissProt	Transporters	Channels;Voltage_gated_ion_channels;cycliNucleotideRegulatedChannels
1401	P30301	MIP	Lens fiber major intrinsic protein	SwissProt	Transporters	Channels;Aquaporins
1402	P41181	AQP2	Aquaporin-2	SwissProt	Transporters	Channels;Aquaporins
1403	P43003	SLC1A3	Excitatory amino acid transporter 1	SwissProt	Transporters	SLC;Other;SLC1
1404	P45844	ABCG1	ATP-binding cassette sub-family G member 1	SwissProt	Transporters	Active_transporters;ABCG
1405	P48547	KCNC1	Potassium voltage-gated channel subfamily C member 1	SwissProt	Unclassified	Unclassified
1406	P48995	TRPC1	Short transient receptor potential channel 1	SwissProt	Transporters	Channels;Voltage_gated_ion_channels;TRP_channels
1407	P51787	KCNQ1	Potassium voltage-gated channel subfamily KQT member 1	SwissProt	Transporters	Channels;Voltage_gated_ion_channels;Potassium_channels
1408	P55061	TMBIM6	Bax inhibitor 1	SwissProt	Unclassified	Unclassified
1409	P55064	AQP5	Aquaporin-5	SwissProt	Transporters	Channels;Aquaporins
1410	P55087	AQP4	Aquaporin-4	SwissProt	Transporters	Channels;Aquaporins
1411	P56696	KCNQ4	Potassium voltage-gated channel subfamily KQT member 4	SwissProt	Transporters	Channels;Voltage_gated_ion_channels;Potassium_channels
1412	Q03721	KCNC4	Potassium voltage-gated channel subfamily C member 4	SwissProt	Transporters	Channels;Voltage_gated_ion_channels;Potassium_channels
1413	Q09470	KCNA1	Potassium voltage-gated channel subfamily A member 1	SwissProt	Transporters	Channels;Voltage_gated_ion_channels;Potassium_channels
1414	Q12809	KCNH2	Potassium voltage-gated channel subfamily H member 2	SwissProt	Transporters	Channels;Voltage_gated_ion_channels;Potassium_channels
1415	Q13286	CLN3	Battenin	SwissProt	Unclassified	Unclassified
1416	Q13433	SLC39A6	Zinc transporter ZIP6	SwissProt	Transporters	SLC;Other;SLC39
1417	Q13507	TRPC3	Short transient receptor potential channel 3	SwissProt	Transporters	Channels;Voltage_gated_ion_channels;TRP_channels
1418	Q13520	AQP6	Aquaporin-6	SwissProt	Transporters	Channels;Aquaporins
1419	Q13563	PKD2	Polycystin-2	SwissProt	Transporters	Channels;Voltage_gated_ion_channels;TRP_channels
1420	Q14003	KCNC3	Potassium voltage-gated channel subfamily C member 3	SwissProt	Transporters	Channels;Voltage_gated_ion_channels;Potassium_channels
1421	Q14571	ITPR2	Inositol 1,4,5-trisphosphate receptor type 2	SwissProt	Transporters	Channels;Voltage_gated_ion_channels;RYR_ITPR
1422	Q14573	ITPR3	Inositol 1,4,5-trisphosphate receptor type 3	SwissProt	Transporters	Channels;Voltage_gated_ion_channels;RYR_ITPR
1423	Q14721	KCNB1	Potassium voltage-gated channel subfamily B member 1	SwissProt	Transporters	Channels;Voltage_gated_ion_channels;Potassium_channels
1424	Q15043	SLC39A14	Zinc transporter ZIP14	SwissProt	Unclassified	Unclassified
1425	Q16281	CNGA3	Cyclic nucleotide-gated cation channel alpha-3	SwissProt	Transporters	Channels;Voltage_gated_ion_channels;cycliNucleotideRegulatedChannels
1426	Q5JUK3	KCNT1	Potassium channel subfamily T member 1	SwissProt	Transporters	Channels;Voltage_gated_ion_channels;Ca_Activated_Potassium_Channels
1427	Q658P3	STEAP3	Metalloreductase STEAP3	SwissProt	Transporters	Other_transporters;STEAP
1428	Q6P5W5	SLC39A4	Zinc transporter ZIP4	SwissProt	Transporters	SLC;Other;SLC39
1429	Q6PIU1	KCNV1	Potassium voltage-gated channel subfamily V member 1	SwissProt	Transporters	Channels;Voltage_gated_ion_channels;Potassium_channels
1430	Q6UVM3	KCNT2	Potassium channel subfamily T member 2	SwissProt	Transporters	Channels;Voltage_gated_ion_channels;Ca_Activated_Potassium_Channels
1431	Q6XR72	SLC30A10	Zinc transporter 10	SwissProt	Transporters	SLC;Other;SLC30
1432	Q6ZMH5	SLC39A5	Zinc transporter ZIP5	SwissProt	Transporters	SLC;Other;SLC39
1433	Q7RTX7	CATSPER4	Cation channel sperm-associated protein 4	SwissProt	Transporters	Channels;Voltage_gated_ion_channels;catSper-Two-P
1434	Q7Z2W7	TRPM8	Transient receptor potential cation channel subfamily M member 8	SwissProt	Transporters	Channels;Voltage_gated_ion_channels;TRP_channels
1435	Q86XQ3	CATSPER3	Cation channel sperm-associated protein 3	SwissProt	Transporters	Channels;Voltage_gated_ion_channels;catSper-Two-P
1436	Q8IWU4	SLC30A8	Zinc transporter 8	SwissProt	Transporters	SLC;Other;SLC30
1437	Q8N4S9	MARVELD2	MARVEL domain-containing protein 2	SwissProt	Unclassified	Unclassified
1438	Q8NCM2	KCNH5	Potassium voltage-gated channel subfamily H member 5	SwissProt	Transporters	Channels;Voltage_gated_ion_channels;Potassium_channels
1439	Q8NEC5	CATSPER1	Cation channel sperm-associated protein 1	SwissProt	Transporters	Channels;Voltage_gated_ion_channels;catSper-Two-P
1440	Q8NER1	TRPV1	Transient receptor potential cation channel subfamily V member 1	SwissProt	Unclassified	Unclassified
1441	Q8NGE7	OR9K2	Olfactory receptor 9K2	SwissProt	Receptors	GPCR;Olf
1442	Q8NGT5	OR9A2	Olfactory receptor 9A2	SwissProt	Receptors	GPCR;Olf
1443	Q8NGU1	OR9A1P	Putative olfactory receptor 9A1	SwissProt	Receptors	GPCR;PutativeOlfR
1444	Q8NHU3	SGMS2	Phosphatidylcholine:ceramide cholinephosphotransferase 2	SwissProt	Enzymes	2.7.8
1445	Q8TAE7	KCNG3	Potassium voltage-gated channel subfamily G member 3	SwissProt	Transporters	Channels;Voltage_gated_ion_channels;Potassium_channels
1446	Q8TD43	TRPM4	Transient receptor potential cation channel subfamily M member 4	SwissProt	Unclassified	Unclassified
1447	Q8TDI8	TMC1	Transmembrane channel-like protein 1	SwissProt	Unclassified	Unclassified
1448	Q8TDN1	KCNG4	Potassium voltage-gated channel subfamily G member 4	SwissProt	Transporters	Channels;Voltage_gated_ion_channels;Potassium_channels
1449	Q8TDN2	KCNV2	Potassium voltage-gated channel subfamily V member 2	SwissProt	Transporters	Channels;Voltage_gated_ion_channels;Potassium_channels
1450	Q92482	AQP3	Aquaporin-3	SwissProt	Transporters	Channels;Aquaporins
1451	Q92736	RYR2	Ryanodine receptor 2	SwissProt	Transporters	Channels;Voltage_gated_ion_channels;RYR_ITPR
1452	Q92953	KCNB2	Potassium voltage-gated channel subfamily B member 2	SwissProt	Transporters	Channels;Voltage_gated_ion_channels;Potassium_channels
1453	Q96KK3	KCNS1	Potassium voltage-gated channel subfamily S member 1	SwissProt	Transporters	Channels;Voltage_gated_ion_channels;Potassium_channels
1454	Q96L42	KCNH8	Potassium voltage-gated channel subfamily H member 8	SwissProt	Transporters	Channels;Voltage_gated_ion_channels;Potassium_channels
1455	Q96P56	CATSPER2	Cation channel sperm-associated protein 2	SwissProt	Unclassified	Unclassified
1456	Q96P67	GPR82	Probable G-protein coupled receptor 82	SwissProt	Receptors	GPCR;Rhodopsin
1457	Q96PR1	KCNC2	Potassium voltage-gated channel subfamily C member 2	SwissProt	Transporters	Channels;Voltage_gated_ion_channels;Potassium_channels
1458	Q96QT4	TRPM7	Transient receptor potential cation channel subfamily M member 7	SwissProt	Transporters	Channels;Voltage_gated_ion_channels;TRP_channels
1459	Q99726	SLC30A3	Zinc transporter 3	SwissProt	Transporters	SLC;Other;SLC30
1460	Q9BQ31	KCNS3	Potassium voltage-gated channel subfamily S member 3	SwissProt	Transporters	Channels;Voltage_gated_ion_channels;Potassium_channels
1461	Q9BX84	TRPM6	Transient receptor potential cation channel subfamily M member 6	SwissProt	Transporters	Channels;Voltage_gated_ion_channels;TRP_channels
1462	Q9H172	ABCG4	ATP-binding cassette sub-family G member 4	SwissProt	Transporters	Active_transporters;ABCG
1463	Q9H1D0	TRPV6	Transient receptor potential cation channel subfamily V member 6	SwissProt	Transporters	Channels;Voltage_gated_ion_channels;TRP_channels
1464	Q9H221	ABCG8	ATP-binding cassette sub-family G member 8	SwissProt	Transporters	Active_transporters;ABCG
1465	Q9H222	ABCG5	ATP-binding cassette sub-family G member 5	SwissProt	Transporters	Active_transporters;ABCG
1466	Q9H252	KCNH6	Potassium voltage-gated channel subfamily H member 6	SwissProt	Transporters	Channels;Voltage_gated_ion_channels;Potassium_channels
1467	Q9H295	DCSTAMP	Dendritic cell-specific transmembrane protein	SwissProt	Unclassified	Unclassified
1468	Q9H3M0	KCNF1	Potassium voltage-gated channel subfamily F member 1	SwissProt	Transporters	Channels;Voltage_gated_ion_channels;Potassium_channels
1469	Q9HBA0	TRPV4	Transient receptor potential cation channel subfamily V member 4	SwissProt	Transporters	Channels;Voltage_gated_ion_channels;TRP_channels
1470	Q9HBY0	NOX3	NADPH oxidase 3	SwissProt	Enzymes	1.6.3
1471	Q9HCC8	GDPD2	Glycerophosphoinositol inositolphosphodiesterase GDPD2	SwissProt	Unclassified	Unclassified
1472	Q9HCX4	TRPC7	Short transient receptor potential channel 7	SwissProt	Transporters	Channels;Voltage_gated_ion_channels;TRP_channels
1473	Q9NPH5	NOX4	NADPH oxidase 4	SwissProt	Unclassified	Unclassified
1474	Q9NQA5	TRPV5	Transient receptor potential cation channel subfamily V member 5	SwissProt	Transporters	Channels;Voltage_gated_ion_channels;TRP_channels
1475	Q9NS40	KCNH7	Potassium voltage-gated channel subfamily H member 7	SwissProt	Transporters	Channels;Voltage_gated_ion_channels;Potassium_channels
1476	Q9NSA2	KCND1	Potassium voltage-gated channel subfamily D member 1	SwissProt	Transporters	Channels;Voltage_gated_ion_channels;Potassium_channels
1477	Q9NZQ8	TRPM5	Transient receptor potential cation channel subfamily M member 5	SwissProt	Transporters	Channels;Voltage_gated_ion_channels;TRP_channels
1478	Q9NZV8	KCND2	Potassium voltage-gated channel subfamily D member 2	SwissProt	Unclassified	Unclassified
1479	Q9P0L9	PKD2L1	Polycystic kidney disease 2-like 1 protein	SwissProt	Transporters	Channels;Voltage_gated_ion_channels;TRP_channels
1480	Q9P1Z3	HCN3	Potassium/sodium hyperpolarization-activated cyclic nucleotide-gated channel 3	SwissProt	Transporters	Channels;Voltage_gated_ion_channels;cycliNucleotideRegulatedChannels
1481	Q9UBN4	TRPC4	Short transient receptor potential channel 4	SwissProt	Transporters	Channels;Voltage_gated_ion_channels;TRP_channels
1482	Q9UIX4	KCNG1	Potassium voltage-gated channel subfamily G member 1	SwissProt	Transporters	Channels;Voltage_gated_ion_channels;Potassium_channels
1483	Q9UJ96	KCNG2	Potassium voltage-gated channel subfamily G member 2	SwissProt	Unclassified	Unclassified
1484	Q9UK17	KCND3	Potassium voltage-gated channel subfamily D member 3	SwissProt	Transporters	Channels;Voltage_gated_ion_channels;Potassium_channels
1485	Q9UL51	HCN2	Potassium/sodium hyperpolarization-activated cyclic nucleotide-gated channel 2	SwissProt	Transporters	Channels;Voltage_gated_ion_channels;cycliNucleotideRegulatedChannels
1486	Q9UL62	TRPC5	Short transient receptor potential channel 5	SwissProt	Transporters	Channels;Voltage_gated_ion_channels;TRP_channels
1487	Q9ULD8	KCNH3	Potassium voltage-gated channel subfamily H member 3	SwissProt	Transporters	Channels;Voltage_gated_ion_channels;Potassium_channels
1488	Q9ULS6	KCNS2	Potassium voltage-gated channel subfamily S member 2	SwissProt	Transporters	Channels;Voltage_gated_ion_channels;Potassium_channels
1489	Q9UNQ0	ABCG2	ATP-binding cassette sub-family G member 2	SwissProt	Transporters	Active_transporters;ABCG
1490	Q9UQ05	KCNH4	Potassium voltage-gated channel subfamily H member 4	SwissProt	Transporters	Channels;Voltage_gated_ion_channels;Potassium_channels
1491	Q9Y210	TRPC6	Short transient receptor potential channel 6	SwissProt	Transporters	Channels;Voltage_gated_ion_channels;TRP_channels
1492	Q9Y3Q4	HCN4	Potassium/sodium hyperpolarization-activated cyclic nucleotide-gated channel 4	SwissProt	Transporters	Channels;Voltage_gated_ion_channels;cycliNucleotideRegulatedChannels
1493	Q9Y5S1	TRPV2	Transient receptor potential cation channel subfamily V member 2	SwissProt	Transporters	Channels;Voltage_gated_ion_channels;TRP_channels
1494	Q9Y5S8	NOX1	NADPH oxidase 1	SwissProt	Enzymes	1
1495	Q9Y6M5	SLC30A1	Zinc transporter 1	SwissProt	Transporters	SLC;Other;SLC30
1496	A3KFT3	OR2M5	Olfactory receptor 2M5	SwissProt	Receptors	GPCR;Olf
1497	A4D2G3	OR2A25	Olfactory receptor 2A25	SwissProt	Receptors	GPCR;Olf
1498	A6NCV1	OR6C74	Olfactory receptor 6C74	SwissProt	Receptors	GPCR;Olf
1499	A6ND48	OR14I1	Olfactory receptor 14I1	SwissProt	Receptors	GPCR;Olf
1500	A6NDH6	OR5H15	Olfactory receptor 5H15	SwissProt	Receptors	GPCR;Olf
1501	A6NDL8	OR6C68	Olfactory receptor 6C68	SwissProt	Unclassified	Unclassified
1502	A6NDV4	TMEM8B	Transmembrane protein 8B	SwissProt	Unclassified	Unclassified
1503	A6NET4	OR5K3	Olfactory receptor 5K3	SwissProt	Receptors	GPCR;Olf
1504	A6NF89	OR6C6	Olfactory receptor 6C6	SwissProt	Receptors	GPCR;Olf
1505	A6NGY5	OR51F1	Olfactory receptor 51F1	SwissProt	Receptors	GPCR;Olf
1506	A6NH00	OR2T8	Olfactory receptor 2T8	SwissProt	Receptors	GPCR;Olf
1507	A6NHA9	OR4C46	Olfactory receptor 4C46	SwissProt	Receptors	GPCR;Olf
1508	A6NHG9	OR5H14	Olfactory receptor 5H14	SwissProt	Receptors	GPCR;Olf
1509	A6NIJ9	OR6C70	Olfactory receptor 6C70	SwissProt	Receptors	GPCR;Olf
1510	A6NJZ3	OR6C65	Olfactory receptor 6C65	SwissProt	Receptors	GPCR;Olf
1511	A6NKK0	OR5H1	Olfactory receptor 5H1	SwissProt	Receptors	GPCR;Olf
1512	A6NL08	OR6C75	Olfactory receptor 6C75	SwissProt	Receptors	GPCR;Olf
1513	A6NL26	OR5B21	Olfactory receptor 5B21	SwissProt	Receptors	GPCR;Olf
1514	A6NM03	OR2AG2	Olfactory receptor 2AG2	SwissProt	Receptors	GPCR;Olf
1515	A6NM76	OR6C76	Olfactory receptor 6C76	SwissProt	Receptors	GPCR;Olf
1516	A6NMS3	OR5K4	Olfactory receptor 5K4	SwissProt	Receptors	GPCR;Olf
1517	A6NMU1	OR52A4	Putative olfactory receptor 52A4	SwissProt	Receptors	GPCR;Olf
1518	A6NMZ5	OR4C45	Olfactory receptor 4C45	SwissProt	Receptors	GPCR;Olf
1519	A6NND4	OR2AT4	Olfactory receptor 2AT4	SwissProt	Receptors	GPCR;Olf
1520	A8MYU2	KCNU1	Potassium channel subfamily U member 1	SwissProt	Transporters	Channels;Voltage_gated_ion_channels;Ca_Activated_Potassium_Channels
1521	B2RN74	OR11H12	Olfactory receptor 11H12	SwissProt	Receptors	GPCR;Olf
1522	O00144	FZD9	Frizzled-9	SwissProt	Receptors	GPCR;Frizzled
1523	O00155	GPR25	Probable G-protein coupled receptor 25	SwissProt	Receptors	GPCR;Rhodopsin
1524	O00219	HAS3	Hyaluronan synthase 3	SwissProt	Enzymes	2.4.1
1525	O00222	GRM8	Metabotropic glutamate receptor 8	SwissProt	Unclassified	Unclassified
1526	O00254	F2RL2	Proteinase-activated receptor 3	SwissProt	Receptors	GPCR;Rhodopsin
1527	O00270	GPR31	12-(S)-hydroxy-5,8,10,14-eicosatetraenoic acid receptor	SwissProt	Receptors	GPCR;Rhodopsin
1528	O00398	P2RY10	Putative P2Y purinoceptor 10	SwissProt	Receptors	GPCR;Rhodopsin
1529	O00421	CCRL2	C-C chemokine receptor-like 2	SwissProt	Receptors	GPCR;Rhodopsin
1530	O00574	CXCR6	C-X-C chemokine receptor type 6	SwissProt	Receptors	GPCR;Rhodopsin
1531	O00590	CCBP2	Chemokine-binding protein 2	SwissProt	Receptors	GPCR;Rhodopsin
1532	O14514	BAI1	Brain-specific angiogenesis inhibitor 1	SwissProt	Unclassified	Unclassified
1533	O14581	OR7A17	Olfactory receptor 7A17	SwissProt	Receptors	GPCR;Olf
1534	O14626	GPR171	Probable G-protein coupled receptor 171	SwissProt	Receptors	GPCR;Rhodopsin
1535	O14718	RRH	Visual pigment-like receptor peropsin	SwissProt	Receptors	GPCR;Rhodopsin
1536	O14804	TAAR5	Trace amine-associated receptor 5	SwissProt	Receptors	GPCR;Rhodopsin
1537	O14842	FFAR1	Free fatty acid receptor 1	SwissProt	Receptors	GPCR;Rhodopsin
1538	O14843	FFAR3	Free fatty acid receptor 3	SwissProt	Receptors	GPCR;Rhodopsin
1539	O15218	GPR182	G-protein coupled receptor 182	SwissProt	Receptors	GPCR;Rhodopsin
1540	O15303	GRM6	Metabotropic glutamate receptor 6	SwissProt	Unclassified	Unclassified
1541	O15354	GPR37	Probable G-protein coupled receptor 37	SwissProt	Receptors	GPCR;Rhodopsin
1542	O15529	GPR42	G-protein coupled receptor 42	SwissProt	Receptors	GPCR;Rhodopsin
1543	O15552	FFAR2	Free fatty acid receptor 2	SwissProt	Receptors	GPCR;Rhodopsin
1544	O43193	MLNR	Motilin receptor	SwissProt	Receptors	GPCR;Rhodopsin
1545	O43194	GPR39	G-protein coupled receptor 39	SwissProt	Receptors	GPCR;Rhodopsin
1546	O43603	GALR2	Galanin receptor type 2	SwissProt	Receptors	GPCR;Rhodopsin
1547	O43613	HCRTR1	Orexin receptor type 1	SwissProt	Receptors	GPCR;Rhodopsin
1548	O43614	HCRTR2	Orexin receptor type 2	SwissProt	Receptors	GPCR;Rhodopsin
1549	O43749	OR1F1	Olfactory receptor 1F1	SwissProt	Receptors	GPCR;Olf
1550	O43869	OR2T1	Olfactory receptor 2T1	SwissProt	Receptors	GPCR;Olf
1551	O60241	BAI2	Brain-specific angiogenesis inhibitor 2	SwissProt	Receptors	GPCR;Adhesion
1552	O60242	BAI3	Brain-specific angiogenesis inhibitor 3	SwissProt	Receptors	GPCR;Adhesion
1553	O60353	FZD6	Frizzled-6	SwissProt	Receptors	GPCR;Frizzled
1554	O60403	OR10H2	Olfactory receptor 10H2	SwissProt	Receptors	GPCR;Olf
1555	O60404	OR10H3	Olfactory receptor 10H3	SwissProt	Receptors	GPCR;Olf
1556	O60412	OR7C2	Olfactory receptor 7C2	SwissProt	Receptors	GPCR;Olf
1557	O60431	OR1I1	Olfactory receptor 1I1	SwissProt	Receptors	GPCR;Olf
1558	O60478	GPR137B	Integral membrane protein GPR137B	SwissProt	Unclassified	Unclassified
1559	O60755	GALR3	Galanin receptor type 3	SwissProt	Receptors	GPCR;Rhodopsin
1560	O60883	GPR37L1	Endothelin B receptor-like protein 2	SwissProt	Receptors	GPCR;Rhodopsin
1561	O60931	CTNS	Cystinosin	SwissProt	Unclassified	Unclassified
1562	O75084	FZD7	Frizzled-7	SwissProt	Receptors	GPCR;Frizzled
1563	O75388	GPR32	Probable G-protein coupled receptor 32	SwissProt	Receptors	GPCR;Rhodopsin
1564	O75473	LGR5	Leucine-rich repeat-containing G-protein coupled receptor 5	SwissProt	Unclassified	Unclassified
1565	O75899	GABBR2	Gamma-aminobutyric acid type B receptor subunit 2	SwissProt	Receptors	GPCR;Glutamate
1566	O76000	OR2B3	Putative olfactory receptor 2B3	SwissProt	Receptors	GPCR;PutativeOlfR
1567	O76001	OR2J3	Olfactory receptor 2J3	SwissProt	Receptors	GPCR;Olf
1568	O76002	OR2J2	Olfactory receptor 2J2	SwissProt	Receptors	GPCR;Olf
1569	O76099	OR7C1	Olfactory receptor 7C1	SwissProt	Receptors	GPCR;Olf
1570	O76100	OR7A10	Olfactory receptor 7A10	SwissProt	Receptors	GPCR;Olf
1571	O94910	LPHN1	Latrophilin-1	SwissProt	Receptors	GPCR;Adhesion
1572	O95006	OR2F2	Olfactory receptor 2F2	SwissProt	Receptors	GPCR;Olf
1573	O95007	OR6B1	Olfactory receptor 6B1	SwissProt	Receptors	GPCR;Olf
1574	O95013	OR4F21	Olfactory receptor 4F21	SwissProt	Receptors	GPCR;Olf
1575	O95047	OR2A4	Olfactory receptor 2A4	SwissProt	Receptors	GPCR;Olf
1576	O95136	S1PR2	Sphingosine 1-phosphate receptor 2	SwissProt	Receptors	GPCR;Rhodopsin
1577	O95221	OR5F1	Olfactory receptor 5F1	SwissProt	Receptors	GPCR;Olf
1578	O95222	OR6A2	Olfactory receptor 6A2	SwissProt	Receptors	GPCR;Olf
1579	O95371	OR2C1	Olfactory receptor 2C1	SwissProt	Receptors	GPCR;Olf
1580	O95490	LPHN2	Latrophilin-2	SwissProt	Receptors	GPCR;Adhesion
1581	O95665	NTSR2	Neurotensin receptor type 2	SwissProt	Receptors	GPCR;Rhodopsin
1582	O95800	GPR75	Probable G-protein coupled receptor 75	SwissProt	Receptors	GPCR;Rhodopsin
1583	O95838	GLP2R	Glucagon-like peptide 2 receptor	SwissProt	Receptors	GPCR;Secretin
1584	O95918	OR2H2	Olfactory receptor 2H2	SwissProt	Receptors	GPCR;Olf
1585	O95977	S1PR4	Sphingosine 1-phosphate receptor 4	SwissProt	Receptors	GPCR;Rhodopsin
1586	P03999	OPN1SW	Short-wave-sensitive opsin 1	SwissProt	Receptors	GPCR;Rhodopsin
1587	P04000	OPN1LW	Long-wave-sensitive opsin 1	SwissProt	Receptors	GPCR;Rhodopsin
1588	P04001	OPN1MW	Medium-wave-sensitive opsin 1	SwissProt	Receptors	GPCR;Rhodopsin
1589	P04201	MAS1	Proto-oncogene Mas	SwissProt	Receptors	GPCR;Rhodopsin
1590	P07550	ADRB2	Beta-2 adrenergic receptor	SwissProt	Receptors	GPCR;Rhodopsin
1591	P08100	RHO	Rhodopsin	SwissProt	Receptors	GPCR;Rhodopsin
1592	P08172	CHRM2	Muscarinic acetylcholine receptor M2	SwissProt	Receptors	GPCR;Rhodopsin
1593	P08173	CHRM4	Muscarinic acetylcholine receptor M4	SwissProt	Receptors	GPCR;Rhodopsin
1594	P08588	ADRB1	Beta-1 adrenergic receptor	SwissProt	Receptors	GPCR;Rhodopsin
1595	P08908	HTR1A	5-hydroxytryptamine receptor 1A	SwissProt	Receptors	GPCR;Rhodopsin
1596	P08912	CHRM5	Muscarinic acetylcholine receptor M5	SwissProt	Receptors	GPCR;Rhodopsin
1597	P08913	ADRA2A	Alpha-2A adrenergic receptor	SwissProt	Receptors	GPCR;Rhodopsin
1598	P0C604	OR4A8P	Putative olfactory receptor 4A8	SwissProt	Receptors	GPCR;PutativeOlfR
1599	P0C617	OR5AL1	Olfactory receptor 5AL1	SwissProt	Receptors	GPCR;Olf
1600	P0C623	OR4Q2	Olfactory receptor 4Q2	SwissProt	Receptors	GPCR;Olf
1601	P0C626	OR5G3	Olfactory receptor 5G3	SwissProt	Receptors	GPCR;Olf
1602	P0C628	OR5AC1	Olfactory receptor 5AC1	SwissProt	Receptors	GPCR;Olf
1603	P0C629	OR10J4	Olfactory receptor 10J4	SwissProt	Receptors	GPCR;Olf
1604	P0C645	OR4E1	Olfactory receptor 4E1	SwissProt	Receptors	GPCR;Olf
1605	P0C646	OR52Z1	Olfactory receptor 52Z1	SwissProt	Receptors	GPCR;Olf
1606	P0C7N1	OR8U8	Olfactory receptor 8U8	SwissProt	Receptors	GPCR;Olf
1607	P0C7N5	OR8U9	Olfactory receptor 8U9	SwissProt	Receptors	GPCR;Olf
1608	P0C7N8	OR9G9	Olfactory receptor 9G9	SwissProt	Receptors	GPCR;Olf
1609	P0C7T2	OR2T7	Olfactory receptor 2T7	SwissProt	Unclassified	Unclassified
1610	P0C7T3	OR56A5	Olfactory receptor 56A5	SwissProt	Receptors	GPCR;PutativeOlfR
1611	P11229	CHRM1	Muscarinic acetylcholine receptor M1	SwissProt	Receptors	GPCR;Rhodopsin
1612	P13945	ADRB3	Beta-3 adrenergic receptor	SwissProt	Receptors	GPCR;Rhodopsin
1613	P14416	DRD2	D(2) dopamine receptor	SwissProt	Receptors	GPCR;Rhodopsin
1614	P16473	TSHR	Thyrotropin receptor	SwissProt	Receptors	GPCR;Rhodopsin
1615	P18089	ADRA2B	Alpha-2B adrenergic receptor	SwissProt	Receptors	GPCR;Rhodopsin
1616	P18825	ADRA2C	Alpha-2C adrenergic receptor	SwissProt	Receptors	GPCR;Rhodopsin
1617	P20309	CHRM3	Muscarinic acetylcholine receptor M3	SwissProt	Receptors	GPCR;Rhodopsin
1618	P21452	TACR2	Substance-K receptor	SwissProt	Receptors	GPCR;Rhodopsin
1619	P21453	S1PR1	Sphingosine 1-phosphate receptor 1	SwissProt	Receptors	GPCR;Rhodopsin
1620	P21462	FPR1	fMet-Leu-Phe receptor	SwissProt	Receptors	GPCR;Rhodopsin
1621	P21554	CNR1	Cannabinoid receptor 1	SwissProt	Receptors	GPCR;Rhodopsin
1622	P21728	DRD1	D(1A) dopamine receptor	SwissProt	Receptors	GPCR;Rhodopsin
1623	P21730	C5AR1	C5a anaphylatoxin chemotactic receptor	SwissProt	Receptors	GPCR;Rhodopsin
1624	P21731	TBXA2R	Thromboxane A2 receptor	SwissProt	Receptors	GPCR;Rhodopsin
1625	P21917	DRD4	D(4) dopamine receptor	SwissProt	Receptors	GPCR;Rhodopsin
1626	P21918	DRD5	D(1B) dopamine receptor	SwissProt	Receptors	GPCR;Rhodopsin
1627	P22888	LHCGR	Lutropin-choriogonadotropic hormone receptor	SwissProt	Receptors	GPCR;Rhodopsin
1628	P23945	FSHR	Follicle-stimulating hormone receptor	SwissProt	Receptors	GPCR;Rhodopsin
1629	P24530	EDNRB	Endothelin B receptor	SwissProt	Receptors	GPCR;Rhodopsin
1630	P25021	HRH2	Histamine H2 receptor	SwissProt	Receptors	GPCR;Rhodopsin
1631	P25024	CXCR1	C-X-C chemokine receptor type 1	SwissProt	Receptors	GPCR;Rhodopsin
1632	P25025	CXCR2	C-X-C chemokine receptor type 2	SwissProt	Receptors	GPCR;Rhodopsin
1633	P25089	FPR3	N-formyl peptide receptor 3	SwissProt	Receptors	GPCR;Rhodopsin
1634	P25090	FPR2	N-formyl peptide receptor 2	SwissProt	Receptors	GPCR;Rhodopsin
1635	P25100	ADRA1D	Alpha-1D adrenergic receptor	SwissProt	Receptors	GPCR;Rhodopsin
1636	P25101	EDNRA	Endothelin-1 receptor	SwissProt	Receptors	GPCR;Rhodopsin
1637	P25103	TACR1	Substance-P receptor	SwissProt	Receptors	GPCR;Rhodopsin
1638	P25105	PTAFR	Platelet-activating factor receptor	SwissProt	Receptors	GPCR;Rhodopsin
1639	P25106	CXCR7	C-X-C chemokine receptor type 7	SwissProt	Receptors	GPCR;Rhodopsin
1640	P25116	F2R	Proteinase-activated receptor 1	SwissProt	Receptors	GPCR;Rhodopsin
1641	P25929	NPY1R	Neuropeptide Y receptor type 1	SwissProt	Receptors	GPCR;Rhodopsin
1642	P28221	HTR1D	5-hydroxytryptamine receptor 1D	SwissProt	Receptors	GPCR;Rhodopsin
1643	P28222	HTR1B	5-hydroxytryptamine receptor 1B	SwissProt	Receptors	GPCR;Rhodopsin
1644	P28223	HTR2A	5-hydroxytryptamine receptor 2A	SwissProt	Receptors	GPCR;Rhodopsin
1645	P28335	HTR2C	5-hydroxytryptamine receptor 2C	SwissProt	Receptors	GPCR;Rhodopsin
1646	P28336	NMBR	Neuromedin-B receptor	SwissProt	Receptors	GPCR;Rhodopsin
1647	P28566	HTR1E	5-hydroxytryptamine receptor 1E	SwissProt	Receptors	GPCR;Rhodopsin
1648	P29274	ADORA2A	Adenosine receptor A2a	SwissProt	Receptors	GPCR;Rhodopsin
1649	P29275	ADORA2B	Adenosine receptor A2b	SwissProt	Receptors	GPCR;Rhodopsin
1650	P29371	TACR3	Neuromedin-K receptor	SwissProt	Receptors	GPCR;Rhodopsin
1651	P30411	BDKRB2	B2 bradykinin receptor	SwissProt	Receptors	GPCR;Rhodopsin
1652	P30518	AVPR2	Vasopressin V2 receptor	SwissProt	Unclassified	Unclassified
1653	P30542	ADORA1	Adenosine receptor A1	SwissProt	Receptors	GPCR;Rhodopsin
1654	P30550	GRPR	Gastrin-releasing peptide receptor	SwissProt	Receptors	GPCR;Rhodopsin
1655	P30556	AGTR1	Type-1 angiotensin II receptor	SwissProt	Receptors	GPCR;Rhodopsin
1656	P30559	OXTR	Oxytocin receptor	SwissProt	Receptors	GPCR;Rhodopsin
1657	P30872	SSTR1	Somatostatin receptor type 1	SwissProt	Receptors	GPCR;Rhodopsin
1658	P30874	SSTR2	Somatostatin receptor type 2	SwissProt	Receptors	GPCR;Rhodopsin
1659	P30939	HTR1F	5-hydroxytryptamine receptor 1F	SwissProt	Receptors	GPCR;Rhodopsin
1660	P30953	OR1E1	Olfactory receptor 1E1	SwissProt	Receptors	GPCR;Olf
1661	P30954	OR10J1	Olfactory receptor 10J1	SwissProt	Receptors	GPCR;Olf
1662	P30968	GNRHR	Gonadotropin-releasing hormone receptor	SwissProt	Receptors	GPCR;Rhodopsin
1663	P30988	CALCR	Calcitonin receptor	SwissProt	Receptors	GPCR;Secretin
1664	P30989	NTSR1	Neurotensin receptor type 1	SwissProt	Receptors	GPCR;Rhodopsin
1665	P31391	SSTR4	Somatostatin receptor type 4	SwissProt	Receptors	GPCR;Rhodopsin
1666	P32238	CCKAR	Cholecystokinin receptor type A	SwissProt	Receptors	GPCR;Rhodopsin
1667	P32239	CCKBR	Gastrin/cholecystokinin type B receptor	SwissProt	Unclassified	Unclassified
1668	P32241	VIPR1	Vasoactive intestinal polypeptide receptor 1	SwissProt	Receptors	GPCR;Secretin
1669	P32245	MC4R	Melanocortin receptor 4	SwissProt	Receptors	GPCR;Rhodopsin
1670	P32246	CCR1	C-C chemokine receptor type 1	SwissProt	Receptors	GPCR;Rhodopsin
1671	P32247	BRS3	Bombesin receptor subtype-3	SwissProt	Receptors	GPCR;Rhodopsin
1672	P32248	CCR7	C-C chemokine receptor type 7	SwissProt	Receptors	GPCR;Rhodopsin
1673	P32249	GPR183	G-protein coupled receptor 183	SwissProt	Receptors	GPCR;Rhodopsin
1674	P32302	CXCR5	C-X-C chemokine receptor type 5	SwissProt	Receptors	GPCR;Rhodopsin
1675	P32745	SSTR3	Somatostatin receptor type 3	SwissProt	Receptors	GPCR;Rhodopsin
1676	P33032	MC5R	Melanocortin receptor 5	SwissProt	Receptors	GPCR;Rhodopsin
1677	P33765	ADORA3	Adenosine receptor A3	SwissProt	Receptors	GPCR;Rhodopsin
1678	P34969	HTR7	5-hydroxytryptamine receptor 7	SwissProt	Unclassified	Unclassified
1679	P34972	CNR2	Cannabinoid receptor 2	SwissProt	Receptors	GPCR;Rhodopsin
1680	P34981	TRHR	Thyrotropin-releasing hormone receptor	SwissProt	Receptors	GPCR;Rhodopsin
1681	P34982	OR1D2	Olfactory receptor 1D2	SwissProt	Receptors	GPCR;Olf
1682	P34995	PTGER1	Prostaglandin E2 receptor EP1 subtype	SwissProt	Receptors	GPCR;Rhodopsin
1683	P34998	CRHR1	Corticotropin-releasing factor receptor 1	SwissProt	Receptors	GPCR;Secretin
1684	P35346	SSTR5	Somatostatin receptor type 5	SwissProt	Receptors	GPCR;Rhodopsin
1685	P35348	ADRA1A	Alpha-1A adrenergic receptor	SwissProt	Receptors	GPCR;Rhodopsin
1686	P35367	HRH1	Histamine H1 receptor	SwissProt	Receptors	GPCR;Rhodopsin
1687	P35368	ADRA1B	Alpha-1B adrenergic receptor	SwissProt	Receptors	GPCR;Rhodopsin
1688	P35372	OPRM1	Mu-type opioid receptor	SwissProt	Receptors	GPCR;Rhodopsin
1689	P35408	PTGER4	Prostaglandin E2 receptor EP4 subtype	SwissProt	Receptors	GPCR;Rhodopsin
1690	P35410	MAS1L	Mas-related G-protein coupled receptor MRG	SwissProt	Receptors	GPCR;Rhodopsin
1691	P35414	APLNR	Apelin receptor	SwissProt	Receptors	GPCR;Rhodopsin
1692	P35462	DRD3	D(3) dopamine receptor	SwissProt	Receptors	GPCR;Rhodopsin
1693	P37288	AVPR1A	Vasopressin V1a receptor	SwissProt	Receptors	GPCR;Rhodopsin
1694	P41143	OPRD1	Delta-type opioid receptor	SwissProt	Receptors	GPCR;Rhodopsin
1695	P41145	OPRK1	Kappa-type opioid receptor	SwissProt	Receptors	GPCR;Rhodopsin
1696	P41146	OPRL1	Nociceptin receptor	SwissProt	Receptors	GPCR;Rhodopsin
1697	P41180	CASR	Extracellular calcium-sensing receptor	SwissProt	Receptors	GPCR;Glutamate
1698	P41231	P2RY2	P2Y purinoceptor 2	SwissProt	Receptors	GPCR;Rhodopsin
1699	P41586	ADCYAP1R1	Pituitary adenylate cyclase-activating polypeptide type I receptor	SwissProt	Receptors	GPCR;Secretin
1700	P41587	VIPR2	Vasoactive intestinal polypeptide receptor 2	SwissProt	Receptors	GPCR;Secretin
1701	P41594	GRM5	Metabotropic glutamate receptor 5	SwissProt	Receptors	GPCR;Glutamate
1702	P41595	HTR2B	5-hydroxytryptamine receptor 2B	SwissProt	Receptors	GPCR;Rhodopsin
1703	P41597	CCR2	C-C chemokine receptor type 2	SwissProt	Unclassified	Unclassified
1704	P41968	MC3R	Melanocortin receptor 3	SwissProt	Receptors	GPCR;Rhodopsin
1705	P43088	PTGFR	Prostaglandin F2-alpha receptor	SwissProt	Receptors	GPCR;Rhodopsin
1706	P43115	PTGER3	Prostaglandin E2 receptor EP3 subtype	SwissProt	Receptors	GPCR;Rhodopsin
1707	P43116	PTGER2	Prostaglandin E2 receptor EP2 subtype	SwissProt	Receptors	GPCR;Rhodopsin
1708	P43119	PTGIR	Prostacyclin receptor	SwissProt	Receptors	GPCR;Rhodopsin
1709	P43220	GLP1R	Glucagon-like peptide 1 receptor	SwissProt	Receptors	GPCR;Secretin
1710	P43657	LPAR6	Lysophosphatidic acid receptor 6	SwissProt	Receptors	GPCR;Rhodopsin
1711	P46089	GPR3	G-protein coupled receptor 3	SwissProt	Receptors	GPCR;Rhodopsin
1712	P46091	GPR1	G-protein coupled receptor 1	SwissProt	Receptors	GPCR;Rhodopsin
1713	P46092	CCR10	C-C chemokine receptor type 10	SwissProt	Receptors	GPCR;Rhodopsin
1714	P46093	GPR4	G-protein coupled receptor 4	SwissProt	Receptors	GPCR;Rhodopsin
1715	P46094	XCR1	Chemokine XC receptor 1	SwissProt	Receptors	GPCR;Rhodopsin
1716	P46095	GPR6	G-protein coupled receptor 6	SwissProt	Receptors	GPCR;Rhodopsin
1717	P46663	BDKRB1	B1 bradykinin receptor	SwissProt	Receptors	GPCR;Rhodopsin
1718	P47211	GALR1	Galanin receptor type 1	SwissProt	Receptors	GPCR;Rhodopsin
1719	P47775	GPR12	G-protein coupled receptor 12	SwissProt	Receptors	GPCR;Rhodopsin
1720	P47804	RGR	RPE-retinal G protein-coupled receptor	SwissProt	Receptors	GPCR;Rhodopsin
1721	P47871	GCGR	Glucagon receptor	SwissProt	Unclassified	Unclassified
1722	P47872	SCTR	Secretin receptor	SwissProt	Receptors	GPCR;Secretin
1723	P47881	OR3A1	Olfactory receptor 3A1	SwissProt	Unclassified	Unclassified
1724	P47883	OR3A4P	Putative olfactory receptor 3A4	SwissProt	Receptors	GPCR;Olf
1725	P47884	OR1D4	Olfactory receptor 1D4	SwissProt	Unclassified	Unclassified
1726	P47887	OR1E2	Olfactory receptor 1E2	SwissProt	Receptors	GPCR;Olf
1727	P47888	OR3A3	Olfactory receptor 3A3	SwissProt	Receptors	GPCR;Olf
1728	P47890	OR1G1	Olfactory receptor 1G1	SwissProt	Receptors	GPCR;Olf
1729	P47893	OR3A2	Olfactory receptor 3A2	SwissProt	Receptors	GPCR;Olf
1730	P47898	HTR5A	5-hydroxytryptamine receptor 5A	SwissProt	Receptors	GPCR;Rhodopsin
1731	P47900	P2RY1	P2Y purinoceptor 1	SwissProt	Receptors	GPCR;Rhodopsin
1732	P47901	AVPR1B	Vasopressin V1b receptor	SwissProt	Receptors	GPCR;Rhodopsin
1733	P48039	MTNR1A	Melatonin receptor type 1A	SwissProt	Receptors	GPCR;Rhodopsin
1734	P48145	NPBWR1	Neuropeptides B/W receptor type 1	SwissProt	Receptors	GPCR;Rhodopsin
1735	P48146	NPBWR2	Neuropeptides B/W receptor type 2	SwissProt	Receptors	GPCR;Rhodopsin
1736	P48546	GIPR	Gastric inhibitory polypeptide receptor	SwissProt	Receptors	GPCR;Secretin
1737	P48960	CD97	CD97 antigen	SwissProt	Receptors	GPCR;Adhesion
1738	P49019	HCAR3	Hydroxycarboxylic acid receptor 3	SwissProt	Receptors	GPCR;Rhodopsin
1739	P49146	NPY2R	Neuropeptide Y receptor type 2	SwissProt	Receptors	GPCR;Rhodopsin
1740	P49190	PTH2R	Parathyroid hormone 2 receptor	SwissProt	Receptors	GPCR;Secretin
1741	P49238	CX3CR1	CX3C chemokine receptor 1	SwissProt	Receptors	GPCR;Rhodopsin
1742	P49286	MTNR1B	Melatonin receptor type 1B	SwissProt	Receptors	GPCR;Rhodopsin
1743	P49682	CXCR3	C-X-C chemokine receptor type 3	SwissProt	Receptors	GPCR;Rhodopsin
1744	P49683	PRLHR	Prolactin-releasing peptide receptor	SwissProt	Receptors	GPCR;Rhodopsin
1745	P49685	GPR15	G-protein coupled receptor 15	SwissProt	Receptors	GPCR;Rhodopsin
1746	P50052	AGTR2	Type-2 angiotensin II receptor	SwissProt	Receptors	GPCR;Rhodopsin
1747	P50391	PPYR1	Neuropeptide Y receptor type 4	SwissProt	Receptors	GPCR;Rhodopsin
1748	P50406	HTR6	5-hydroxytryptamine receptor 6	SwissProt	Receptors	GPCR;Rhodopsin
1749	P51582	P2RY4	P2Y purinoceptor 4	SwissProt	Receptors	GPCR;Rhodopsin
1750	P51677	CCR3	C-C chemokine receptor type 3	SwissProt	Receptors	GPCR;Rhodopsin
1751	P51679	CCR4	C-C chemokine receptor type 4	SwissProt	Receptors	GPCR;Rhodopsin
1752	P51681	CCR5	C-C chemokine receptor type 5	SwissProt	Unclassified	Unclassified
1753	P51684	CCR6	C-C chemokine receptor type 6	SwissProt	Receptors	GPCR;Rhodopsin
1754	P51685	CCR8	C-C chemokine receptor type 8	SwissProt	Receptors	GPCR;Rhodopsin
1755	P51686	CCR9	C-C chemokine receptor type 9	SwissProt	Receptors	GPCR;Rhodopsin
1756	P51810	GPR143	G-protein coupled receptor 143	SwissProt	Receptors	GPCR;Other
1757	P55085	F2RL1	Proteinase-activated receptor 2	SwissProt	Receptors	GPCR;Rhodopsin
1758	P58170	OR1D5	Olfactory receptor 1D5	SwissProt	Receptors	GPCR;Olf
1759	P58173	OR2B6	Olfactory receptor 2B6	SwissProt	Receptors	GPCR;Olf
1760	P58180	OR4D2	Olfactory receptor 4D2	SwissProt	Receptors	GPCR;Olf
1761	P58181	OR10A3	Olfactory receptor 10A3	SwissProt	Receptors	GPCR;Olf
1762	P58182	OR12D2	Olfactory receptor 12D2	SwissProt	Receptors	GPCR;Olf
1763	P59537	TAS2R43	Taste receptor type 2 member 43	SwissProt	Receptors	GPCR;TAS2R
1764	P59540	TAS2R46	Taste receptor type 2 member 46	SwissProt	Receptors	GPCR;TAS2R
1765	P59922	OR2B8P	Putative olfactory receptor 2B8	SwissProt	Unclassified	Unclassified
1766	P60893	GPR85	Probable G-protein coupled receptor 85	SwissProt	Receptors	GPCR;Rhodopsin
1767	P61073	CXCR4	C-X-C chemokine receptor type 4	SwissProt	Receptors	GPCR;Rhodopsin
1768	Q01718	MC2R	Adrenocorticotropic hormone receptor	SwissProt	Receptors	GPCR;Rhodopsin
1769	Q01726	MC1R	Melanocyte-stimulating hormone receptor	SwissProt	Receptors	GPCR;Rhodopsin
1770	Q02643	GHRHR	Growth hormone-releasing hormone receptor	SwissProt	Receptors	GPCR;Secretin
1771	Q03431	PTH1R	Parathyroid hormone/parathyroid hormone-related peptide receptor	SwissProt	Unclassified	Unclassified
1772	Q12791	KCNMA1	Calcium-activated potassium channel subunit alpha-1	SwissProt	Transporters	Channels;Voltage_gated_ion_channels;Ca_Activated_Potassium_Channels
1773	Q12908	SLC10A2	Ileal sodium/bile acid cotransporter	SwissProt	Transporters	SLC;Other;SLC10
1774	Q13255	GRM1	Metabotropic glutamate receptor 1	SwissProt	Receptors	GPCR;Glutamate
1775	Q13258	PTGDR	Prostaglandin D2 receptor	SwissProt	Receptors	GPCR;Rhodopsin
1776	Q13304	GPR17	Uracil nucleotide/cysteinyl leukotriene receptor	SwissProt	Receptors	GPCR;Rhodopsin
1777	Q13324	CRHR2	Corticotropin-releasing factor receptor 2	SwissProt	Receptors	GPCR;Secretin
1778	Q13467	FZD5	Frizzled-5	SwissProt	Receptors	GPCR;Frizzled
1779	Q13585	GPR50	Melatonin-related receptor	SwissProt	Receptors	GPCR;Rhodopsin
1780	Q13606	OR5I1	Olfactory receptor 5I1	SwissProt	Receptors	GPCR;Olf
1781	Q13607	OR2F1	Olfactory receptor 2F1	SwissProt	Receptors	GPCR;Olf
1782	Q13639	HTR4	5-hydroxytryptamine receptor 4	SwissProt	Receptors	GPCR;Rhodopsin
1783	Q14246	EMR1	EGF-like module-containing mucin-like hormone receptor-like 1	SwissProt	Receptors	GPCR;Adhesion
1784	Q14330	GPR18	N-arachidonyl glycine receptor	SwissProt	Receptors	GPCR;Rhodopsin
1785	Q14332	FZD2	Frizzled-2	SwissProt	Receptors	GPCR;Frizzled
1786	Q14416	GRM2	Metabotropic glutamate receptor 2	SwissProt	Receptors	GPCR;Glutamate
1787	Q14439	GPR176	Probable G-protein coupled receptor 176	SwissProt	Receptors	GPCR;Rhodopsin
1788	Q14831	GRM7	Metabotropic glutamate receptor 7	SwissProt	Receptors	GPCR;Glutamate
1789	Q14832	GRM3	Metabotropic glutamate receptor 3	SwissProt	Receptors	GPCR;Glutamate
1790	Q14833	GRM4	Metabotropic glutamate receptor 4	SwissProt	Receptors	GPCR;Glutamate
1791	Q15077	P2RY6	P2Y purinoceptor 6	SwissProt	Receptors	GPCR;Rhodopsin
1792	Q15391	P2RY14	P2Y purinoceptor 14	SwissProt	Receptors	GPCR;Rhodopsin
1793	Q15546	MMD	Monocyte to macrophage differentiation factor	SwissProt	Receptors	Other_receptors;ADIPO-PAQR
1794	Q15612	OR1Q1	Olfactory receptor 1Q1	SwissProt	Receptors	GPCR;Olf
1795	Q15614	OR8G2	Olfactory receptor 8G2	SwissProt	Receptors	GPCR;Olf
1796	Q15615	OR4D1	Olfactory receptor 4D1	SwissProt	Receptors	GPCR;Olf
1797	Q15617	OR8G1	Olfactory receptor 8G1	SwissProt	Receptors	GPCR;Olf
1798	Q15619	OR1C1	Olfactory receptor 1C1	SwissProt	Receptors	GPCR;Olf
1799	Q15620	OR8B8	Olfactory receptor 8B8	SwissProt	Receptors	GPCR;Olf
1800	Q15622	OR7A5	Olfactory receptor 7A5	SwissProt	Receptors	GPCR;Olf
1801	Q15722	LTB4R	Leukotriene B4 receptor 1	SwissProt	Receptors	GPCR;Rhodopsin
1802	Q15743	GPR68	Ovarian cancer G-protein coupled receptor 1	SwissProt	Unclassified	Unclassified
1803	Q15760	GPR19	Probable G-protein coupled receptor 19	SwissProt	Receptors	GPCR;Rhodopsin
1804	Q15761	NPY5R	Neuropeptide Y receptor type 5	SwissProt	Receptors	GPCR;Rhodopsin
1805	Q16538	GPR162	Probable G-protein coupled receptor 162	SwissProt	Receptors	GPCR;Rhodopsin
1806	Q16570	DARC	Duffy antigen/chemokine receptor	SwissProt	Receptors	GPCR;Rhodopsin
1807	Q16581	C3AR1	C3a anaphylatoxin chemotactic receptor	SwissProt	Receptors	GPCR;Rhodopsin
1808	Q16602	CALCRL	Calcitonin gene-related peptide type 1 receptor	SwissProt	Receptors	GPCR;Secretin
1809	Q49SQ1	GPR33	Probable G-protein coupled receptor 33	SwissProt	Receptors	GPCR;Rhodopsin
1810	Q5JQS5	OR2B11	Olfactory receptor 2B11	SwissProt	Receptors	GPCR;Olf
1811	Q5JRS4	OR10J3	Olfactory receptor 10J3	SwissProt	Receptors	GPCR;Olf
1812	Q5NUL3	FFAR4	Free fatty acid receptor 4	SwissProt	Receptors	GPCR;Rhodopsin
1813	Q5T601	GPR110	Probable G-protein coupled receptor 110	SwissProt	Unclassified	Unclassified
1814	Q5T6X5	GPRC6A	G-protein coupled receptor family C group 6 member A	SwissProt	Receptors	GPCR;Glutamate
1815	Q5T848	GPR158	Probable G-protein coupled receptor 158	SwissProt	Receptors	GPCR;Glutamate
1816	Q5TZ20	OR2G6	Olfactory receptor 2G6	SwissProt	Receptors	GPCR;Olf
1817	Q5UAW9	GPR157	Probable G-protein coupled receptor 157	SwissProt	Receptors	GPCR;Secretin
1818	Q5ZGL8	HCTR-6	Calcitonin receptor	TrEMBL	Unclassified	Unclassified
1819	Q659U6	HCTR-5	Calcitonin receptor	TrEMBL	Unclassified	Unclassified
1820	Q6DWJ6	GPR139	Probable G-protein coupled receptor 139	SwissProt	Receptors	GPCR;Rhodopsin
1821	Q6IEU7	OR5M10	Olfactory receptor 5M10	SwissProt	Receptors	GPCR;Olf
1822	Q6IEV9	OR4C11	Olfactory receptor 4C11	SwissProt	Receptors	GPCR;Olf
1823	Q6IEY1	OR4F3	Olfactory receptor 4F3/4F16/4F29	SwissProt	Receptors	GPCR;Olf
1824	Q6IEZ7	OR2T5	Olfactory receptor 2T5	SwissProt	Receptors	GPCR;Olf
1825	Q6IF00	OR2T2	Olfactory receptor 2T2	SwissProt	Receptors	GPCR;Olf
1826	Q6IF42	OR2A2	Olfactory receptor 2A2	SwissProt	Receptors	GPCR;Olf
1827	Q6IF63	OR52W1	Olfactory receptor 52W1	SwissProt	Receptors	GPCR;Olf
1828	Q6IF82	OR4A47	Olfactory receptor 4A47	SwissProt	Receptors	GPCR;Olf
1829	Q6IF99	OR10K2	Olfactory receptor 10K2	SwissProt	Receptors	GPCR;Olf
1830	Q6IFG1	OR52E8	Olfactory receptor 52E8	SwissProt	Receptors	GPCR;Olf
1831	Q6IFH4	OR6B2	Olfactory receptor 6B2	SwissProt	Receptors	GPCR;Olf
1832	Q6IFN5	OR7E24	Olfactory receptor 7E24	SwissProt	Receptors	GPCR;Olf
1833	Q6NV75	GPR153	Probable G-protein coupled receptor 153	SwissProt	Receptors	GPCR;Rhodopsin
1834	Q6PJF5	RHBDF2	Inactive rhomboid protein 2	SwissProt	Unclassified	Unclassified
1835	Q6PRD1	GPR179	Probable G-protein coupled receptor 179	SwissProt	Receptors	GPCR;Glutamate
1836	Q6QNK2	GPR133	Probable G-protein coupled receptor 133	SwissProt	Receptors	GPCR;Adhesion
1837	Q6W5P4	NPSR1	Neuropeptide S receptor	SwissProt	Receptors	GPCR;Rhodopsin
1838	Q7RTX0	TAS1R3	Taste receptor type 1 member 3	SwissProt	Receptors	GPCR;Glutamate
1839	Q7RTX1	TAS1R1	Taste receptor type 1 member 1	SwissProt	Receptors	GPCR;Glutamate
1840	Q7Z3T1	OR2W3	Olfactory receptor 2W3	SwissProt	Receptors	GPCR;Olf
1841	Q7Z5H4	VN1R5	Vomeronasal type-1 receptor 5	SwissProt	Receptors	GPCR;V1R
1842	Q7Z5H5	VN1R4	Vomeronasal type-1 receptor 4	SwissProt	Receptors	GPCR;V1R
1843	Q7Z601	GPR142	Probable G-protein coupled receptor 142	SwissProt	Unclassified	Unclassified
1844	Q7Z602	GPR141	Probable G-protein coupled receptor 141	SwissProt	Unclassified	Unclassified
1845	Q7Z7M1	GPR144	Probable G-protein coupled receptor 144	SwissProt	Receptors	GPCR;Adhesion
1846	Q86SM5	MRGPRG	Mas-related G-protein coupled receptor member G	SwissProt	Receptors	GPCR;Rhodopsin
1847	Q86SM8	MRGPRE	Mas-related G-protein coupled receptor member E	SwissProt	Unclassified	Unclassified
1848	Q86SP6	GPR149	Probable G-protein coupled receptor 149	SwissProt	Unclassified	Unclassified
1849	Q86SQ3	EMR4P	Putative EGF-like module-containing mucin-like hormone receptor-like 4	SwissProt	Receptors	GPCR;Adhesion
1850	Q86SQ4	GPR126	G-protein coupled receptor 126	SwissProt	Receptors	GPCR;Adhesion
1851	Q86SQ6	GPR123	Probable G-protein coupled receptor 123	SwissProt	Receptors	GPCR;Adhesion
1852	Q86UW1	SLC51A	Organic solute transporter subunit alpha	SwissProt	Unclassified	Unclassified
1853	Q86VZ1	P2RY8	P2Y purinoceptor 8	SwissProt	Receptors	GPCR;Rhodopsin
1854	Q86WK9	PAQR7	Membrane progestin receptor alpha	SwissProt	Receptors	Other_receptors;ADIPO-PAQR
1855	Q86Y34	GPR97	Probable G-protein coupled receptor 97	SwissProt	Unclassified	Unclassified
1856	Q8IWK6	GPR125	Probable G-protein coupled receptor 125	SwissProt	Unclassified	Unclassified
1857	Q8IXE1	OR4N5	Olfactory receptor 4N5	SwissProt	Receptors	GPCR;Olf
1858	Q8IYL9	GPR65	Psychosine receptor	SwissProt	Receptors	GPCR;Rhodopsin
1859	Q8IZ08	GPR135	Probable G-protein coupled receptor 135	SwissProt	Receptors	GPCR;Rhodopsin
1860	Q8IZF2	GPR116	Probable G-protein coupled receptor 116	SwissProt	Receptors	GPCR;Adhesion
1861	Q8IZF3	GPR115	Probable G-protein coupled receptor 115	SwissProt	Unclassified	Unclassified
1862	Q8IZF4	GPR114	Probable G-protein coupled receptor 114	SwissProt	Unclassified	Unclassified
1863	Q8IZF5	GPR113	Probable G-protein coupled receptor 113	SwissProt	Receptors	GPCR;Adhesion
1864	Q8IZF6	GPR112	Probable G-protein coupled receptor 112	SwissProt	Receptors	GPCR;Adhesion
1865	Q8IZF7	GPR111	Probable G-protein coupled receptor 111	SwissProt	Receptors	GPCR;Adhesion
1866	Q8IZP9	GPR64	G-protein coupled receptor 64	SwissProt	Receptors	GPCR;Adhesion
1867	Q8N0Y3	OR4N4	Olfactory receptor 4N4	SwissProt	Receptors	GPCR;Olf
1868	Q8N0Y5	OR8I2	Olfactory receptor 8I2	SwissProt	Receptors	GPCR;Olf
1869	Q8N127	OR5AS1	Olfactory receptor 5AS1	SwissProt	Receptors	GPCR;Olf
1870	Q8N146	OR8H3	Olfactory receptor 8H3	SwissProt	Receptors	GPCR;Olf
1871	Q8N148	OR6V1	Olfactory receptor 6V1	SwissProt	Receptors	GPCR;Olf
1872	Q8N162	OR8H2	Olfactory receptor 8H2	SwissProt	Receptors	GPCR;Olf
1873	Q8N349	OR2L13	Olfactory receptor 2L13	SwissProt	Receptors	GPCR;Olf
1874	Q8N628	OR2C3	Olfactory receptor 2C3	SwissProt	Unclassified	Unclassified
1875	Q8N6U8	GPR161	G-protein coupled receptor 161	SwissProt	Receptors	GPCR;Rhodopsin
1876	Q8NDV2	GPR26	G-protein coupled receptor 26	SwissProt	Receptors	GPCR;Rhodopsin
1877	Q8NFJ5	GPRC5A	Retinoic acid-induced protein 3	SwissProt	Receptors	GPCR;Glutamate
1878	Q8NFJ6	PROKR2	Prokineticin receptor 2	SwissProt	Receptors	GPCR;Rhodopsin
1879	Q8NFN8	GPR156	Probable G-protein coupled receptor 156	SwissProt	Receptors	GPCR;Glutamate
1880	Q8NG75	OR5T1	Olfactory receptor 5T1	SwissProt	Receptors	GPCR;Olf
1881	Q8NG76	OR2T33	Olfactory receptor 2T33	SwissProt	Receptors	GPCR;Olf
1882	Q8NG77	OR2T12	Olfactory receptor 2T12	SwissProt	Receptors	GPCR;Olf
1883	Q8NG78	OR8G5	Olfactory receptor 8G5	SwissProt	Receptors	GPCR;Olf
1884	Q8NG80	OR2L5	Olfactory receptor 2L5	SwissProt	Receptors	GPCR;Olf
1885	Q8NG81	OR2M7	Olfactory receptor 2M7	SwissProt	Receptors	GPCR;Olf
1886	Q8NG83	OR2M3	Olfactory receptor 2M3	SwissProt	Receptors	GPCR;Olf
1887	Q8NG84	OR2AK2	Olfactory receptor 2AK2	SwissProt	Receptors	GPCR;Olf
1888	Q8NG85	OR2L3	Olfactory receptor 2L3	SwissProt	Receptors	GPCR;Olf
1889	Q8NG92	OR13H1	Olfactory receptor 13H1	SwissProt	Receptors	GPCR;Olf
1890	Q8NG94	OR11H1	Olfactory receptor 11H1	SwissProt	Receptors	GPCR;Olf
1891	Q8NG95	OR7G3	Olfactory receptor 7G3	SwissProt	Receptors	GPCR;Olf
1892	Q8NG97	OR2Z1	Olfactory receptor 2Z1	SwissProt	Receptors	GPCR;Olf
1893	Q8NG98	OR7D4	Olfactory receptor 7D4	SwissProt	Receptors	GPCR;Olf
1894	Q8NG99	OR7G2	Olfactory receptor 7G2	SwissProt	Receptors	GPCR;Olf
1895	Q8NGA0	OR7G1	Olfactory receptor 7G1	SwissProt	Receptors	GPCR;Olf
1896	Q8NGA1	OR1M1	Olfactory receptor 1M1	SwissProt	Receptors	GPCR;Olf
1897	Q8NGA2	OR7A2P	Putative olfactory receptor 7A2	SwissProt	Receptors	GPCR;PutativeOlfR
1898	Q8NGA5	OR10H4	Olfactory receptor 10H4	SwissProt	Receptors	GPCR;Olf
1899	Q8NGA6	OR10H5	Olfactory receptor 10H5	SwissProt	Receptors	GPCR;Olf
1900	Q8NGA8	OR4F17	Olfactory receptor 4F17	SwissProt	Receptors	GPCR;Olf
1901	Q8NGB2	OR4C5	Olfactory receptor 4C5	SwissProt	Receptors	GPCR;Olf
1902	Q8NGB4	OR4S1	Olfactory receptor 4S1	SwissProt	Receptors	GPCR;Olf
1903	Q8NGB6	OR4M2	Olfactory receptor 4M2	SwissProt	Receptors	GPCR;Olf
1904	Q8NGB8	OR4F15	Olfactory receptor 4F15	SwissProt	Unclassified	Unclassified
1905	Q8NGB9	OR4F6	Olfactory receptor 4F6	SwissProt	Receptors	GPCR;Olf
1906	Q8NGC0	OR5AU1	Olfactory receptor 5AU1	SwissProt	Receptors	GPCR;Olf
1907	Q8NGC1	OR11G2	Olfactory receptor 11G2	SwissProt	Receptors	GPCR;Olf
1908	Q8NGC2	OR4E2	Olfactory receptor 4E2	SwissProt	Receptors	GPCR;Olf
1909	Q8NGC3	OR10G2	Olfactory receptor 10G2	SwissProt	Receptors	GPCR;Olf
1910	Q8NGC4	OR10G3	Olfactory receptor 10G3	SwissProt	Receptors	GPCR;Olf
1911	Q8NGC5	OR6J1	Olfactory receptor 6J1	SwissProt	Receptors	GPCR;Olf
1912	Q8NGC6	OR4K17	Olfactory receptor 4K17	SwissProt	Receptors	GPCR;Olf
1913	Q8NGC7	OR11H6	Olfactory receptor 11H6	SwissProt	Receptors	GPCR;Olf
1914	Q8NGC8	OR11H7	Olfactory receptor 11H7	SwissProt	Receptors	GPCR;Olf
1915	Q8NGC9	OR11H4	Olfactory receptor 11H4	SwissProt	Receptors	GPCR;Olf
1916	Q8NGD0	OR4M1	Olfactory receptor 4M1	SwissProt	Receptors	GPCR;Olf
1917	Q8NGD1	OR4N2	Olfactory receptor 4N2	SwissProt	Receptors	GPCR;Olf
1918	Q8NGD2	OR4K2	Olfactory receptor 4K2	SwissProt	Receptors	GPCR;Olf
1919	Q8NGD3	OR4K5	Olfactory receptor 4K5	SwissProt	Receptors	GPCR;Olf
1920	Q8NGD4	OR4K1	Olfactory receptor 4K1	SwissProt	Receptors	GPCR;Olf
1921	Q8NGD5	OR4K14	Olfactory receptor 4K14	SwissProt	Receptors	GPCR;Olf
1922	Q8NGE0	OR10AD1	Olfactory receptor 10AD1	SwissProt	Receptors	GPCR;Olf
1923	Q8NGE1	OR6C4	Olfactory receptor 6C4	SwissProt	Receptors	GPCR;Olf
1924	Q8NGE2	OR2AP1	Olfactory receptor 2AP1	SwissProt	Receptors	GPCR;Olf
1925	Q8NGE3	OR10P1	Olfactory receptor 10P1	SwissProt	Receptors	GPCR;Olf
1926	Q8NGE5	OR10A7	Olfactory receptor 10A7	SwissProt	Receptors	GPCR;Olf
1927	Q8NGE8	OR4D9	Olfactory receptor 4D9	SwissProt	Receptors	GPCR;Olf
1928	Q8NGE9	OR9Q2	Olfactory receptor 9Q2	SwissProt	Unclassified	Unclassified
1929	Q8NGF0	OR52B6	Olfactory receptor 52B6	SwissProt	Receptors	GPCR;Olf
1930	Q8NGF1	OR52R1	Olfactory receptor 52R1	SwissProt	Receptors	GPCR;Olf
1931	Q8NGF3	OR51D1	Olfactory receptor 51D1	SwissProt	Receptors	GPCR;Olf
1932	Q8NGF4	OR5AP2	Olfactory receptor 5AP2	SwissProt	Unclassified	Unclassified
1933	Q8NGF6	OR10W1	Olfactory receptor 10W1	SwissProt	Receptors	GPCR;Olf
1934	Q8NGF7	OR5B17	Olfactory receptor 5B17	SwissProt	Receptors	GPCR;Olf
1935	Q8NGF8	OR4B1	Olfactory receptor 4B1	SwissProt	Receptors	GPCR;Olf
1936	Q8NGF9	OR4X2	Olfactory receptor 4X2	SwissProt	Receptors	GPCR;Olf
1937	Q8NGG0	OR8J3	Olfactory receptor 8J3	SwissProt	Receptors	GPCR;Olf
1938	Q8NGG2	OR5T2	Olfactory receptor 5T2	SwissProt	Receptors	GPCR;Olf
1939	Q8NGG3	OR5T3	Olfactory receptor 5T3	SwissProt	Receptors	GPCR;Olf
1940	Q8NGG4	OR8H1	Olfactory receptor 8H1	SwissProt	Receptors	GPCR;Olf
1941	Q8NGG5	OR8K1	Olfactory receptor 8K1	SwissProt	Receptors	GPCR;Olf
1942	Q8NGG6	OR8B12	Olfactory receptor 8B12	SwissProt	Receptors	GPCR;Olf
1943	Q8NGG7	OR8A1	Olfactory receptor 8A1	SwissProt	Receptors	GPCR;Olf
1944	Q8NGG8	OR8B3	Olfactory receptor 8B3	SwissProt	Receptors	GPCR;Olf
1945	Q8NGH3	OR2D3	Olfactory receptor 2D3	SwissProt	Receptors	GPCR;Olf
1946	Q8NGH5	OR56A1	Olfactory receptor 56A1	SwissProt	Receptors	GPCR;Olf
1947	Q8NGH6	OR52L2P	Putative olfactory receptor 52L2	SwissProt	Receptors	GPCR;PutativeOlfR
1948	Q8NGH7	OR52L1	Olfactory receptor 52L1	SwissProt	Receptors	GPCR;Olf
1949	Q8NGH8	OR56A4	Olfactory receptor 56A4	SwissProt	Receptors	GPCR;Olf
1950	Q8NGH9	OR52E4	Olfactory receptor 52E4	SwissProt	Receptors	GPCR;Olf
1951	Q8NGI0	OR52N2	Olfactory receptor 52N2	SwissProt	Receptors	GPCR;Olf
1952	Q8NGI1	OR56B2P	Putative olfactory receptor 56B2	SwissProt	Receptors	GPCR;PutativeOlfR
1953	Q8NGI2	OR52N4	Olfactory receptor 52N4	SwissProt	Receptors	GPCR;Olf
1954	Q8NGI3	OR56B1	Olfactory receptor 56B1	SwissProt	Receptors	GPCR;Olf
1955	Q8NGI4	OR4D11	Olfactory receptor 4D11	SwissProt	Receptors	GPCR;Olf
1956	Q8NGI6	OR4D10	Olfactory receptor 4D10	SwissProt	Receptors	GPCR;Olf
1957	Q8NGI7	OR10V1	Olfactory receptor 10V1	SwissProt	Receptors	GPCR;Olf
1958	Q8NGI8	OR5AN1	Olfactory receptor 5AN1	SwissProt	Receptors	GPCR;Olf
1959	Q8NGI9	OR5A2	Olfactory receptor 5A2	SwissProt	Receptors	GPCR;Olf
1960	Q8NGJ0	OR5A1	Olfactory receptor 5A1	SwissProt	Receptors	GPCR;Olf
1961	Q8NGJ1	OR4D6	Olfactory receptor 4D6	SwissProt	Receptors	GPCR;Olf
1962	Q8NGJ2	OR52H1	Olfactory receptor 52H1	SwissProt	Receptors	GPCR;Olf
1963	Q8NGJ3	OR52E1	Olfactory receptor 52E1	SwissProt	Receptors	GPCR;Olf
1964	Q8NGJ4	OR52E2	Olfactory receptor 52E2	SwissProt	Receptors	GPCR;Olf
1965	Q8NGJ5	OR51L1	Olfactory receptor 51L1	SwissProt	Receptors	GPCR;Olf
1966	Q8NGJ6	OR51A4	Olfactory receptor 51A4	SwissProt	Receptors	GPCR;Olf
1967	Q8NGJ7	OR51A2	Olfactory receptor 51A2	SwissProt	Receptors	GPCR;Olf
1968	Q8NGJ8	OR51S1	Olfactory receptor 51S1	SwissProt	Receptors	GPCR;Olf
1969	Q8NGJ9	OR51T1	Olfactory receptor 51T1	SwissProt	Receptors	GPCR;Olf
1970	Q8NGK0	OR51G2	Olfactory receptor 51G2	SwissProt	Receptors	GPCR;Olf
1971	Q8NGK1	OR51G1	Olfactory receptor 51G1	SwissProt	Receptors	GPCR;Olf
1972	Q8NGK2	OR52B4	Olfactory receptor 52B4	SwissProt	Receptors	GPCR;Olf
1973	Q8NGK3	OR52K2	Olfactory receptor 52K2	SwissProt	Unclassified	Unclassified
1974	Q8NGK4	OR52K1	Olfactory receptor 52K1	SwissProt	Receptors	GPCR;Olf
1975	Q8NGK5	OR52M1	Olfactory receptor 52M1	SwissProt	Receptors	GPCR;Olf
1976	Q8NGK6	OR52I1	Olfactory receptor 52I1	SwissProt	Receptors	GPCR;Olf
1977	Q8NGK9	OR5D16	Olfactory receptor 5D16	SwissProt	Receptors	GPCR;Olf
1978	Q8NGL0	OR5L2	Olfactory receptor 5L2	SwissProt	Receptors	GPCR;Olf
1979	Q8NGL1	OR5D18	Olfactory receptor 5D18	SwissProt	Unclassified	Unclassified
1980	Q8NGL2	OR5L1	Olfactory receptor 5L1	SwissProt	Receptors	GPCR;Olf
1981	Q8NGL3	OR5D14	Olfactory receptor 5D14	SwissProt	Receptors	GPCR;Olf
1982	Q8NGL4	OR5D13	Olfactory receptor 5D13	SwissProt	Receptors	GPCR;Olf
1983	Q8NGL6	OR4A15	Olfactory receptor 4A15	SwissProt	Receptors	GPCR;Olf
1984	Q8NGL7	OR4P4	Olfactory receptor 4P4	SwissProt	Receptors	GPCR;Olf
1985	Q8NGL9	OR4C16	Olfactory receptor 4C16	SwissProt	Receptors	GPCR;Olf
1986	Q8NGM1	OR4C15	Olfactory receptor 4C15	SwissProt	Receptors	GPCR;Olf
1987	Q8NGM8	OR6M1	Olfactory receptor 6M1	SwissProt	Receptors	GPCR;Olf
1988	Q8NGM9	OR8D4	Olfactory receptor 8D4	SwissProt	Receptors	GPCR;Olf
1989	Q8NGN0	OR4D5	Olfactory receptor 4D5	SwissProt	Receptors	GPCR;Olf
1990	Q8NGN1	OR6T1	Olfactory receptor 6T1	SwissProt	Receptors	GPCR;Olf
1991	Q8NGN2	OR10S1	Olfactory receptor 10S1	SwissProt	Receptors	GPCR;Olf
1992	Q8NGN3	OR10G4	Olfactory receptor 10G4	SwissProt	Receptors	GPCR;Olf
1993	Q8NGN4	OR10G9	Olfactory receptor 10G9	SwissProt	Receptors	GPCR;Olf
1994	Q8NGN5	OR10G8	Olfactory receptor 10G8	SwissProt	Receptors	GPCR;Olf
1995	Q8NGN6	OR10G7	Olfactory receptor 10G7	SwissProt	Receptors	GPCR;Olf
1996	Q8NGN7	OR10D4P	Putative olfactory receptor 10D4	SwissProt	Receptors	GPCR;PutativeOlfR
1997	Q8NGN8	OR4A4P	Putative olfactory receptor 4A4	SwissProt	Receptors	GPCR;PutativeOlfR
[truncated: 597 more rows]
