# Supplementary material for: Membrane protein-regulated networks across human cancers
Source: Nat Commun. 2019 Jul 16;10:3131. doi: 10.1038/s41467-019-10920-8 (PMC6635409; doi:10.1038/s41467-019-10920-8)
Supplement: Supplementary file 5 — Supplementary Data 2 [file 41467_2019_10920_MOESM5_ESM.xlsx]

## Sheet: List of PPIs of MPs (Reported)
Supplementary Data 2. List of reported PPI-based predicted PPIs and reported PPIs of MPs
aIf a protein has several alternative UniProt accession numbers (e.g., P00533, E9PFD7, and Q504U8 are all EGFR), we would select Swiss-Prot entry as the representative one.
bTotal number of non-redundant PPIs (representation ones) derived from reported PPI data and reported PPI-based SIM is 81,482, including 63,746 PPIs only derived from reported PPI-based SIM. Here, PPIs A-B and B-A were the same one.
cOnly the reported PPIs are annotated with the interaction detection method(s), interaction type(s), and reference(s).
#	MP (UniProt accession number)	Interacting protein (UniProt accession number)	MP (Gene name)	Interacting protein (Gene name)	MP (Protein name)	Interacting protein (Protein name)	Entry status of MP (SwissProt/TrEMBL)a	Entry status of interacing protein (SwissProt/TrEMBL)a	Predicted PPI with SSIM ≥ 3.6 (1: Yes; 0: No)	Reported PPI (1: Yes; 0: No)	Representative PPI (1: Yes; 0: No)a,b	Sjss	Srank	Sirs	Squl	Stopo	Ses	SSIM	No. of interaction detection methodsc	List of interaction detection method(s) [PSI MI]c	No. of interaction typesc	List of interaction type(s) [PSI MI]c	No. of referencesc	List of reference(s) [PubMed ID]c
1	P27105	B7Z1R5	STOM	ATP6V1A	Erythrocyte band 7 integral membrane protein	V-type proton ATPase catalytic subunit A	SwissProt	TrEMBL	1	0	0	1	1	1	0.5	0	0.517368	4.01737	N/A	N/A	N/A	N/A	N/A	N/A
2	P27105	P38606	STOM	ATP6V1A	Erythrocyte band 7 integral membrane protein	V-type proton ATPase catalytic subunit A	SwissProt	SwissProt	1	1	1	1	1	1	0.5	0.341778	0.517368	4.35915	1	MI:0006(anti bait coimmunoprecipitation)	1	MI:0914(association)	1	pubmed:21674799
3	P27105	A8MUS8	STOM	SUMO1	Erythrocyte band 7 integral membrane protein	SMT3 suppressor of mif two 3 homolog 1 (Yeast), isoform CRA_c	SwissProt	TrEMBL	1	1	0	1	1	1	0.5	0	0.439501	3.9395	1	MI:0004(affinity chromatography technology)	1	MI:0915(physical association)	1	pubmed:17000644
4	P27105	P63165	STOM	SUMO1	Erythrocyte band 7 integral membrane protein	Small ubiquitin-related modifier 1	SwissProt	SwissProt	1	1	1	1	1	1	0.666667	0.492189	0.439501	4.59836	1	MI:0004(affinity chromatography technology)	2	MI:0914(association); MI:0915(physical association)	1	pubmed:17000644
5	P27105	B8ZZN6	STOM	SUMO1	Erythrocyte band 7 integral membrane protein	Small ubiquitin-related modifier 1	SwissProt	TrEMBL	1	0	0	0.96888	0.834557	1	0.666667	0	0.439501	3.90961	N/A	N/A	N/A	N/A	N/A	N/A
6	P27105	P55854	STOM	SUMO3	Erythrocyte band 7 integral membrane protein	Small ubiquitin-related modifier 3	SwissProt	SwissProt	1	1	1	1	1	1	0.5	0.385645	0.439501	4.32515	1	MI:0004(affinity chromatography technology)	1	MI:0914(association)	1	pubmed:17000644
7	P27105	P61956	STOM	SUMO2	Erythrocyte band 7 integral membrane protein	Small ubiquitin-related modifier 2	SwissProt	SwissProt	1	1	1	1	1	1	0.5	0.627556	0.439501	4.56706	1	MI:0004(affinity chromatography technology)	1	MI:0915(physical association)	1	pubmed:17000644
8	P27105	H7BZT4	STOM	-	Erythrocyte band 7 integral membrane protein	Uncharacterized protein	SwissProt	TrEMBL	1	0	1	0.996811	0.838445	1	0.5	0	0.439501	3.77476	N/A	N/A	N/A	N/A	N/A	N/A
9	P27105	Q6EEV6	STOM	SUMO4	Erythrocyte band 7 integral membrane protein	Small ubiquitin-related modifier 4	SwissProt	SwissProt	1	0	1	0.952451	0.582385	1	0.5	0.340904	0.439501	3.81524	N/A	N/A	N/A	N/A	N/A	N/A
10	P27105	E9PE77	STOM	FN1	Erythrocyte band 7 integral membrane protein	Ugl-Y3	SwissProt	TrEMBL	1	0	0	1	0.817167	1	0.833333	0	0.439501	4.09	N/A	N/A	N/A	N/A	N/A	N/A
11	P27105	E9PG29	STOM	FN1	Erythrocyte band 7 integral membrane protein	Ugl-Y3	SwissProt	TrEMBL	1	1	0	1	1	1	0.833333	0	0.439501	4.27283	1	MI:0004(affinity chromatography technology)	1	MI:0915(physical association)	1	pubmed:19738201
12	P27105	F8W7G7	STOM	FN1	Erythrocyte band 7 integral membrane protein	Ugl-Y3	SwissProt	TrEMBL	1	0	0	1	0.884645	1	0.833333	0	0.439501	4.15748	N/A	N/A	N/A	N/A	N/A	N/A
13	P27105	P02751	STOM	FN1	Erythrocyte band 7 integral membrane protein	Fibronectin	SwissProt	SwissProt	1	1	1	1	1	1	0.833333	0.522026	0.439501	4.79486	2	MI:0030(cross-linking study); MI:0004(affinity chromatography technology)	2	MI:0914(association); MI:0915(physical association)	1	pubmed:19738201
14	P27105	P05067	STOM	APP	Erythrocyte band 7 integral membrane protein	Amyloid beta A4 protein	SwissProt	SwissProt	1	0	1	0.844444	0.602485	0.837171	0.5	0.389221	0.439501	3.61282	N/A	N/A	N/A	N/A	N/A	N/A
15	P27105	Q9UHC3	STOM	ASIC3	Erythrocyte band 7 integral membrane protein	Acid-sensing ion channel 3	SwissProt	SwissProt	1	0	1	0.976942	1	0.965207	0.833333	0	0.584014	4.3595	N/A	N/A	N/A	N/A	N/A	N/A
16	P27105	P78348	STOM	ASIC1	Erythrocyte band 7 integral membrane protein	Acid-sensing ion channel 1	SwissProt	SwissProt	1	0	1	0.976942	0.859324	0.965207	0.833333	0	0.584014	4.21882	N/A	N/A	N/A	N/A	N/A	N/A
17	P27105	Q16515	STOM	ASIC2	Erythrocyte band 7 integral membrane protein	Acid-sensing ion channel 2	SwissProt	SwissProt	1	0	1	0.976942	0.777034	0.965207	0.833333	0	0.584014	4.13653	N/A	N/A	N/A	N/A	N/A	N/A
18	P27105	E9PBX2	STOM	ASIC2	Erythrocyte band 7 integral membrane protein	Acid-sensing ion channel 2	SwissProt	TrEMBL	1	0	0	0.922491	0.718648	0.965207	0.833333	0	0.584014	4.02369	N/A	N/A	N/A	N/A	N/A	N/A
19	P27105	H7C1W9	STOM	ASIC1	Erythrocyte band 7 integral membrane protein	Acid-sensing ion channel 1 (Fragment)	SwissProt	TrEMBL	1	0	0	0.851105	0.554067	0.965207	0.833333	0	0.584014	3.78773	N/A	N/A	N/A	N/A	N/A	N/A
20	P27105	Q96FT7	STOM	ASIC4	Erythrocyte band 7 integral membrane protein	Acid-sensing ion channel 4	SwissProt	SwissProt	1	0	1	0.837217	0.479436	0.965207	0.833333	0	0.584014	3.69921	N/A	N/A	N/A	N/A	N/A	N/A
21	P27105	O43819	STOM	SCO2	Erythrocyte band 7 integral membrane protein	Protein SCO2 homolog, mitochondrial	SwissProt	SwissProt	1	1	1	1	1	1	0.5	0.277373	0.219751	3.99712	1	MI:0401(biochemical)	1	MI:0403(colocalization)	1	pubmed:22939629
22	P27105	O60500	STOM	NPHS1	Erythrocyte band 7 integral membrane protein	Nephrin	SwissProt	SwissProt	1	0	1	0.734786	0.86842	0.691833	0.833333	0.14144	0.412434	3.68225	N/A	N/A	N/A	N/A	N/A	N/A
23	P27105	Q8WZ42	STOM	TTN	Erythrocyte band 7 integral membrane protein	Titin	SwissProt	SwissProt	1	0	1	0.536238	0.199735	1	1	0.419114	0.632184	3.78727	N/A	N/A	N/A	N/A	N/A	N/A
24	P27105	F5GXV0	STOM	SVIL	Erythrocyte band 7 integral membrane protein	Supervillin	SwissProt	TrEMBL	1	0	0	1	1	1	0.5	0	0.219751	3.71975	N/A	N/A	N/A	N/A	N/A	N/A
25	P27105	O95425	STOM	SVIL	Erythrocyte band 7 integral membrane protein	Supervillin	SwissProt	SwissProt	1	1	1	1	1	1	0.5	0.237143	0.219751	3.95689	1	MI:0004(affinity chromatography technology)	1	MI:0915(physical association)	1	pubmed:12202484
26	P27105	K7EJE6	STOM	FMNL1	Erythrocyte band 7 integral membrane protein	Formin-like protein 1 (Fragment)	SwissProt	TrEMBL	1	0	0	1	1	1	0.5	0	0.219751	3.71975	N/A	N/A	N/A	N/A	N/A	N/A
27	P27105	O95466	STOM	FMNL1	Erythrocyte band 7 integral membrane protein	Formin-like protein 1	SwissProt	SwissProt	1	1	1	1	1	1	0.5	0.167536	0.219751	3.88729	1	MI:0004(affinity chromatography technology)	1	MI:0915(physical association)	1	pubmed:23182705
28	P27105	Q8IVF7	STOM	FMNL3	Erythrocyte band 7 integral membrane protein	Formin-like protein 3	SwissProt	SwissProt	1	0	1	1	0.785343	1	0.5	0.100724	0.219751	3.60582	N/A	N/A	N/A	N/A	N/A	N/A
29	P27105	H0Y7Z1	STOM	FN1	Erythrocyte band 7 integral membrane protein	Ugl-Y3 (Fragment)	SwissProt	TrEMBL	1	0	0	1	0.76929	1	0.833333	0	0.439501	4.04212	N/A	N/A	N/A	N/A	N/A	N/A
30	P27105	P07550	STOM	ADRB2	Erythrocyte band 7 integral membrane protein	Beta-2 adrenergic receptor	SwissProt	SwissProt	1	1	1	1	1	1	0.5	0.2995	0.219751	4.01925	1	MI:0004(affinity chromatography technology)	1	MI:0915(physical association)	1	pubmed:23798571
31	P27105	P09234	STOM	SNRPC	Erythrocyte band 7 integral membrane protein	U1 small nuclear ribonucleoprotein C	SwissProt	SwissProt	1	1	1	1	1	1	0.5	0.333385	0.219751	4.05314	1	MI:0401(biochemical)	1	MI:0403(colocalization)	1	pubmed:22939629
32	P27105	P09661	STOM	SNRPA1	Erythrocyte band 7 integral membrane protein	U2 small nuclear ribonucleoprotein A'	SwissProt	SwissProt	1	1	1	1	1	1	0.5	0.482437	0.219751	4.20219	1	MI:0401(biochemical)	1	MI:0403(colocalization)	1	pubmed:22939629
33	P27105	P0CG48	STOM	UBC	Erythrocyte band 7 integral membrane protein	Polyubiquitin-C	SwissProt	SwissProt	1	1	1	1	1	1	0.666667	0.969223	0.439501	5.07539	1	MI:0004(affinity chromatography technology)	1	MI:0915(physical association)	4	pubmed:16196087; pubmed:21139048; pubmed:21963094; pubmed:21987572
34	P27105	Q96C32	STOM	UBC	Erythrocyte band 7 integral membrane protein	Polyubiquitin-C	SwissProt	TrEMBL	1	0	0	1	1	1	0.666667	0	0.439501	4.10617	N/A	N/A	N/A	N/A	N/A	N/A
35	P27105	F5H041	STOM	UBC	Erythrocyte band 7 integral membrane protein	Polyubiquitin-C	SwissProt	TrEMBL	1	0	0	1	0.876513	1	0.666667	0	0.439501	3.98268	N/A	N/A	N/A	N/A	N/A	N/A
36	P27105	F5H7K6	STOM	UBC	Erythrocyte band 7 integral membrane protein	Polyubiquitin-C	SwissProt	TrEMBL	1	0	0	1	0.804278	1	0.666667	0	0.439501	3.91045	N/A	N/A	N/A	N/A	N/A	N/A
37	P27105	P0CG47	STOM	UBB	Erythrocyte band 7 integral membrane protein	Polyubiquitin-B	SwissProt	SwissProt	1	0	1	0.924164	0.653329	1	0.666667	0.453628	0.439501	4.13729	N/A	N/A	N/A	N/A	N/A	N/A
38	P27105	J3QRK5	STOM	UBBP4	Erythrocyte band 7 integral membrane protein	Protein UBBP4	SwissProt	TrEMBL	1	0	1	0.898328	0.62954	1	0.666667	0	0.439501	3.63404	N/A	N/A	N/A	N/A	N/A	N/A
39	P27105	P11166	STOM	SLC2A1	Erythrocyte band 7 integral membrane protein	Solute carrier family 2, facilitated glucose transporter member 1	SwissProt	SwissProt	1	1	1	1	1	1	0.5	0.286499	0.316092	4.10259	1	MI:0004(affinity chromatography technology)	1	MI:0915(physical association)	1	pubmed:10562431
40	P27105	F5H081	STOM	SLC2A4	Erythrocyte band 7 integral membrane protein	Solute carrier family 2, facilitated glucose transporter member 4	SwissProt	TrEMBL	1	0	0	1	0.882351	1	0.5	0	0.316092	3.69844	N/A	N/A	N/A	N/A	N/A	N/A
41	P27105	I3L2R4	STOM	SLC2A4	Erythrocyte band 7 integral membrane protein	Solute carrier family 2 (Facilitated glucose transporter), member 4, isoform CRA_b	SwissProt	TrEMBL	1	0	0	1	0.882351	1	0.5	0	0.316092	3.69844	N/A	N/A	N/A	N/A	N/A	N/A
42	P27105	P11169	STOM	SLC2A3	Erythrocyte band 7 integral membrane protein	Solute carrier family 2, facilitated glucose transporter member 3	SwissProt	SwissProt	1	0	1	1	0.81353	1	0.5	0.109415	0.316092	3.73904	N/A	N/A	N/A	N/A	N/A	N/A
43	P27105	P14672	STOM	SLC2A4	Erythrocyte band 7 integral membrane protein	Solute carrier family 2, facilitated glucose transporter member 4	SwissProt	SwissProt	1	0	1	0.983333	1	0.969624	0.5	0.160141	0.316092	3.92919	N/A	N/A	N/A	N/A	N/A	N/A
44	P27105	E7EP60	STOM	ITGA4	Erythrocyte band 7 integral membrane protein	Integrin alpha-4 (Fragment)	SwissProt	TrEMBL	1	0	0	1	1	1	0.5	0	0.219751	3.71975	N/A	N/A	N/A	N/A	N/A	N/A
45	P27105	P13612	STOM	ITGA4	Erythrocyte band 7 integral membrane protein	Integrin alpha-4	SwissProt	SwissProt	1	1	1	1	1	1	0.5	0.521651	0.219751	4.2414	1	MI:0004(affinity chromatography technology)	1	MI:0915(physical association)	1	pubmed:22623428
46	P27105	P15313	STOM	ATP6V1B1	Erythrocyte band 7 integral membrane protein	V-type proton ATPase subunit B, kidney isoform	SwissProt	SwissProt	1	1	1	1	1	1	0.5	0.169301	0.469197	4.1385	1	MI:0004(affinity chromatography technology)	1	MI:0915(physical association)	1	pubmed:21674799
47	P27105	P21281	STOM	ATP6V1B2	Erythrocyte band 7 integral membrane protein	V-type proton ATPase subunit B, brain isoform	SwissProt	SwissProt	1	0	1	1	0.768888	1	0.5	0.411404	0.469197	4.14949	N/A	N/A	N/A	N/A	N/A	N/A
48	P27105	P25705	STOM	ATP5A1	Erythrocyte band 7 integral membrane protein	ATP synthase subunit alpha, mitochondrial	SwissProt	SwissProt	1	0	1	0.795281	0.857143	0.808607	0.5	0.452333	0.454349	3.86771	N/A	N/A	N/A	N/A	N/A	N/A
49	P27105	P19320	STOM	VCAM1	Erythrocyte band 7 integral membrane protein	Vascular cell adhesion protein 1	SwissProt	SwissProt	1	1	1	1	1	1	1	0.550165	0.219751	4.76992	2	MI:0030(cross-linking study); MI:0004(affinity chromatography technology)	2	MI:0914(association); MI:0915(physical association)	2	pubmed:22623428; pubmed:19738201
50	P27105	E9PDD2	STOM	VCAM1	Erythrocyte band 7 integral membrane protein	Vascular cell adhesion protein 1	SwissProt	TrEMBL	1	0	0	1	0.839947	1	1	0	0.219751	4.0597	N/A	N/A	N/A	N/A	N/A	N/A
51	P27105	P98160	STOM	HSPG2	Erythrocyte band 7 integral membrane protein	Basement membrane-specific heparan sulfate proteoglycan core protein	SwissProt	SwissProt	1	0	1	0.548058	0.256737	1	1	0.212143	0.632184	3.64912	N/A	N/A	N/A	N/A	N/A	N/A
52	P27105	Q02246	STOM	CNTN2	Erythrocyte band 7 integral membrane protein	Contactin-2	SwissProt	SwissProt	1	0	1	0.528614	0.160053	1	1	0.32122	0.632184	3.64207	N/A	N/A	N/A	N/A	N/A	N/A
53	P27105	P27105	STOM	STOM	Erythrocyte band 7 integral membrane protein	Erythrocyte band 7 integral membrane protein	SwissProt	SwissProt	1	1	1	0.953883	1	0.965207	0.833333	0	0.490301	4.24272	1	MI:0096(pull down)	1	MI:0407(direct interaction)	1	pubmed:9642292
54	P27105	B4E2V5	STOM	STOM	Erythrocyte band 7 integral membrane protein	Erythrocyte band 7 integral membrane protein	SwissProt	TrEMBL	1	0	0	0.884439	0.809449	0.965207	0.833333	0	0.490301	3.98273	N/A	N/A	N/A	N/A	N/A	N/A
55	P27105	Q8TAV4	STOM	STOML3	Erythrocyte band 7 integral membrane protein	Stomatin-like protein 3	SwissProt	SwissProt	1	0	1	0.820061	0.697983	0.965207	0.833333	0	0.490301	3.80688	N/A	N/A	N/A	N/A	N/A	N/A
56	P27105	Q9NP85	STOM	NPHS2	Erythrocyte band 7 integral membrane protein	Podocin	SwissProt	SwissProt	1	0	1	0.713889	0.507432	0.965207	0.833333	0.109415	0.490301	3.61958	N/A	N/A	N/A	N/A	N/A	N/A
57	P27105	E9PBU3	STOM	ATIC	Erythrocyte band 7 integral membrane protein	Phosphoribosylaminoimidazolecarboxamide formyltransferase	SwissProt	TrEMBL	1	0	0	1	1	1	0.666667	0	0.219751	3.88642	N/A	N/A	N/A	N/A	N/A	N/A
58	P27105	F5GWY2	STOM	ATIC	Erythrocyte band 7 integral membrane protein	Phosphoribosylaminoimidazolecarboxamide formyltransferase	SwissProt	TrEMBL	1	0	0	1	1	1	0.666667	0	0.219751	3.88642	N/A	N/A	N/A	N/A	N/A	N/A
59	P27105	P31939	STOM	ATIC	Erythrocyte band 7 integral membrane protein	Bifunctional purine biosynthesis protein PURH	SwissProt	SwissProt	1	1	1	1	1	1	0.666667	0.233188	0.219751	4.11961	2	MI:0006(anti bait coimmunoprecipitation); MI:0004(affinity chromatography technology)	1	MI:0915(physical association)	1	pubmed:17353931
60	P27105	P40429	STOM	RPL13A	Erythrocyte band 7 integral membrane protein	60S ribosomal protein L13a	SwissProt	SwissProt	1	1	1	1	1	1	0.666667	0.324921	0.219751	4.21134	1	MI:0018(two hybrid)	2	MI:0915(physical association); MI:0407(direct interaction)	1	pubmed:21988832
61	P27105	M0QYS1	STOM	RPL13A	Erythrocyte band 7 integral membrane protein	60S ribosomal protein L13a (Fragment)	SwissProt	TrEMBL	1	0	0	0.982217	0.798151	1	0.666667	0	0.219751	3.66679	N/A	N/A	N/A	N/A	N/A	N/A
62	P27105	P52272	STOM	HNRNPM	Erythrocyte band 7 integral membrane protein	Heterogeneous nuclear ribonucleoprotein M	SwissProt	SwissProt	1	1	1	1	1	1	0.5	0.574855	0.219751	4.29461	1	MI:0401(biochemical)	1	MI:0403(colocalization)	1	pubmed:22939629
63	P27105	B4DUW4	STOM	SUMO3	Erythrocyte band 7 integral membrane protein	Small ubiquitin-related modifier 3	SwissProt	TrEMBL	1	0	0	0.968	0.842707	1	0.5	0	0.439501	3.75021	N/A	N/A	N/A	N/A	N/A	N/A
64	P27105	P83916	STOM	CBX1	Erythrocyte band 7 integral membrane protein	Chromobox protein homolog 1	SwissProt	SwissProt	1	0	1	0.855556	1	1	0.666667	0.239556	0.0963416	3.85812	N/A	N/A	N/A	N/A	N/A	N/A
65	P27105	Q12906	STOM	ILF3	Erythrocyte band 7 integral membrane protein	Interleukin enhancer-binding factor 3	SwissProt	SwissProt	1	1	1	1	1	1	0.5	0.626008	0.219751	4.34576	1	MI:0401(biochemical)	1	MI:0403(colocalization)	1	pubmed:22939629
66	P27105	Q96SI9	STOM	STRBP	Erythrocyte band 7 integral membrane protein	Spermatid perinuclear RNA-binding protein	SwissProt	SwissProt	1	0	1	1	0.789769	1	0.5	0.144822	0.219751	3.65434	N/A	N/A	N/A	N/A	N/A	N/A
67	P27105	Q13617	STOM	CUL2	Erythrocyte band 7 integral membrane protein	Cullin-2	SwissProt	SwissProt	1	1	1	1	1	1	0.666667	0.425849	0.219751	4.31227	2	MI:0006(anti bait coimmunoprecipitation); MI:0004(affinity chromatography technology)	1	MI:0915(physical association)	1	pubmed:17353931
68	P27105	Q5T2B7	STOM	CUL2	Erythrocyte band 7 integral membrane protein	Cullin-2	SwissProt	TrEMBL	1	0	0	1	1	1	0.666667	0	0.219751	3.88642	N/A	N/A	N/A	N/A	N/A	N/A
69	P27105	Q5T2B5	STOM	CUL2	Erythrocyte band 7 integral membrane protein	Cullin-2	SwissProt	TrEMBL	1	0	0	1	0.848139	1	0.666667	0	0.219751	3.73456	N/A	N/A	N/A	N/A	N/A	N/A
70	P27105	Q13616	STOM	CUL1	Erythrocyte band 7 integral membrane protein	Cullin-1	SwissProt	SwissProt	1	0	1	0.970061	0.647389	1	0.666667	0.521876	0.219751	4.02574	N/A	N/A	N/A	N/A	N/A	N/A
71	P27105	Q13618	STOM	CUL3	Erythrocyte band 7 integral membrane protein	Cullin-3	SwissProt	SwissProt	1	0	1	0.747222	0.438047	1	0.666667	0.717612	0.219751	3.7893	N/A	N/A	N/A	N/A	N/A	N/A
72	P27105	Q15165	STOM	PON2	Erythrocyte band 7 integral membrane protein	Serum paraoxonase/arylesterase 2	SwissProt	SwissProt	1	1	1	1	1	1	0.5	0.274637	0.219751	3.99439	1	MI:0401(biochemical)	1	MI:0403(colocalization)	1	pubmed:22939629
73	P27105	Q15393	STOM	SF3B3	Erythrocyte band 7 integral membrane protein	Splicing factor 3B subunit 3	SwissProt	SwissProt	1	1	1	1	1	1	0.5	0.454828	0.439501	4.39433	1	MI:0401(biochemical)	1	MI:0403(colocalization)	1	pubmed:22939629
74	P27105	Q15427	STOM	SF3B4	Erythrocyte band 7 integral membrane protein	Splicing factor 3B subunit 4	SwissProt	SwissProt	1	1	1	1	1	1	0.5	0.450069	0.439501	4.38957	1	MI:0401(biochemical)	1	MI:0403(colocalization)	1	pubmed:22939629
75	P27105	Q9UHX1	STOM	PUF60	Erythrocyte band 7 integral membrane protein	Poly(U)-binding-splicing factor PUF60	SwissProt	SwissProt	1	1	1	1	1	1	0.666667	0.341389	0.439501	4.44756	2	MI:0006(anti bait coimmunoprecipitation); MI:0004(affinity chromatography technology)	1	MI:0915(physical association)	1	pubmed:17353931
76	P27105	Q15637	STOM	SF1	Erythrocyte band 7 integral membrane protein	Splicing factor 1	SwissProt	SwissProt	1	1	1	1	1	1	0.5	0.450297	0.219751	4.17005	1	MI:0401(biochemical)	1	MI:0403(colocalization)	1	pubmed:22939629
77	P27105	Q15654	STOM	TRIP6	Erythrocyte band 7 integral membrane protein	Thyroid receptor-interacting protein 6	SwissProt	SwissProt	1	1	1	1	1	1	0.666667	0.293055	0.219751	4.17947	2	MI:0006(anti bait coimmunoprecipitation); MI:0004(affinity chromatography technology)	1	MI:0915(physical association)	1	pubmed:17353931
78	P27105	Q93052	STOM	LPP	Erythrocyte band 7 integral membrane protein	Lipoma-preferred partner	SwissProt	SwissProt	1	0	1	0.836111	0.738104	1	0.666667	0.163333	0.219751	3.62397	N/A	N/A	N/A	N/A	N/A	N/A
79	P27105	O94761	STOM	RECQL4	Erythrocyte band 7 integral membrane protein	ATP-dependent DNA helicase Q4	SwissProt	SwissProt	1	0	1	1	1	1	0.666667	0.139385	0.0963416	3.90239	N/A	N/A	N/A	N/A	N/A	N/A
80	P27105	Q86WT6	STOM	TRIM69	Erythrocyte band 7 integral membrane protein	E3 ubiquitin-protein ligase TRIM69	SwissProt	SwissProt	1	0	1	1	1	1	0.666667	0	0.0963416	3.76301	N/A	N/A	N/A	N/A	N/A	N/A
81	P27105	G3V1X0	STOM	POC1B	Erythrocyte band 7 integral membrane protein	POC1 centriolar protein homolog B	SwissProt	TrEMBL	1	0	0	1	1	1	0.666667	0	0.0963416	3.76301	N/A	N/A	N/A	N/A	N/A	N/A
82	P27105	Q8TC44	STOM	POC1B	Erythrocyte band 7 integral membrane protein	POC1 centriolar protein homolog B	SwissProt	SwissProt	1	0	1	1	0.891184	1	0.666667	0	0.0963416	3.65419	N/A	N/A	N/A	N/A	N/A	N/A
83	P27105	Q8IWZ8	STOM	SUGP1	Erythrocyte band 7 integral membrane protein	SURP and G-patch domain-containing protein 1	SwissProt	SwissProt	1	1	1	1	1	1	0.5	0.232192	0.219751	3.95194	1	MI:0401(biochemical)	1	MI:0403(colocalization)	1	pubmed:22939629
84	P27105	Q9BWM7	STOM	SFXN3	Erythrocyte band 7 integral membrane protein	Sideroflexin-3	SwissProt	SwissProt	1	1	1	1	1	1	0.5	0.15212	0.219751	3.87187	1	MI:0401(biochemical)	1	MI:0403(colocalization)	1	pubmed:22939629
85	P27105	Q9H9B4	STOM	SFXN1	Erythrocyte band 7 integral membrane protein	Sideroflexin-1	SwissProt	SwissProt	1	0	1	1	0.84671	1	0.5	0.280122	0.219751	3.84658	N/A	N/A	N/A	N/A	N/A	N/A
86	P27105	Q9NRD1	STOM	FBXO6	Erythrocyte band 7 integral membrane protein	F-box only protein 6	SwissProt	SwissProt	1	1	1	1	1	1	0.5	0.491959	0.439501	4.43146	1	MI:0004(affinity chromatography technology)	1	MI:0915(physical association)	1	pubmed:22268729
87	P27105	J3KQ72	STOM	FBXO6	Erythrocyte band 7 integral membrane protein	F-box only protein 6 (Fragment)	SwissProt	TrEMBL	1	0	0	0.997222	0.84779	1	0.5	0	0.439501	3.78451	N/A	N/A	N/A	N/A	N/A	N/A
88	P27105	H0YEM1	STOM	PUF60	Erythrocyte band 7 integral membrane protein	Poly(U)-binding-splicing factor PUF60 (Fragment)	SwissProt	TrEMBL	1	0	0	1	0.871916	1	0.666667	0	0.439501	3.97808	N/A	N/A	N/A	N/A	N/A	N/A
89	P27105	E9PQ56	STOM	PUF60	Erythrocyte band 7 integral membrane protein	Poly(U)-binding-splicing factor PUF60 (Fragment)	SwissProt	TrEMBL	1	0	0	1	0.796991	1	0.666667	0	0.439501	3.90316	N/A	N/A	N/A	N/A	N/A	N/A
90	P27105	H0YCP8	STOM	PUF60	Erythrocyte band 7 integral membrane protein	Poly(U)-binding-splicing factor PUF60 (Fragment)	SwissProt	TrEMBL	1	0	0	0.908333	0.640422	1	0.666667	0	0.439501	3.65492	N/A	N/A	N/A	N/A	N/A	N/A
91	P27105	B3KQ59	STOM	RUVBL2	Erythrocyte band 7 integral membrane protein	RuvB-like 2	SwissProt	TrEMBL	1	0	0	1	1	1	0.5	0	0.439501	3.9395	N/A	N/A	N/A	N/A	N/A	N/A
92	P27105	Q9Y230	STOM	RUVBL2	Erythrocyte band 7 integral membrane protein	RuvB-like 2	SwissProt	SwissProt	1	1	1	1	1	1	0.5	0.489954	0.439501	4.42945	1	MI:0096(pull down)	1	MI:0407(direct interaction)	1	pubmed:10524211
93	P27105	M0R0Y3	STOM	RUVBL2	Erythrocyte band 7 integral membrane protein	RuvB-like 2	SwissProt	TrEMBL	1	0	0	1	0.84182	1	0.5	0	0.439501	3.78132	N/A	N/A	N/A	N/A	N/A	N/A
94	P27105	Q9Y265	STOM	RUVBL1	Erythrocyte band 7 integral membrane protein	RuvB-like 1	SwissProt	SwissProt	1	1	1	1	1	1	0.5	0.387181	0.439501	4.32668	1	MI:0096(pull down)	1	MI:0407(direct interaction)	1	pubmed:10524211
95	P27105	E7ETR0	STOM	RUVBL1	Erythrocyte band 7 integral membrane protein	RuvB-like 1	SwissProt	TrEMBL	1	0	0	1	0.849485	1	0.5	0	0.439501	3.78899	N/A	N/A	N/A	N/A	N/A	N/A
96	P27105	H7C4G5	STOM	RUVBL1	Erythrocyte band 7 integral membrane protein	RuvB-like 1 (Fragment)	SwissProt	TrEMBL	1	0	0	1	0.761439	1	0.5	0	0.439501	3.70094	N/A	N/A	N/A	N/A	N/A	N/A
97	P27105	Q9Y3A5	STOM	SBDS	Erythrocyte band 7 integral membrane protein	Ribosome maturation protein SBDS	SwissProt	SwissProt	1	1	1	1	1	1	0.5	0.280122	0.219751	3.99987	1	MI:0401(biochemical)	1	MI:0403(colocalization)	1	pubmed:22939629
98	P27105	Q00610	STOM	CLTC	Erythrocyte band 7 integral membrane protein	Clathrin heavy chain 1	SwissProt	SwissProt	1	0	1	0.795281	1	0.808607	0.5	0.5168	0.014848	3.63554	N/A	N/A	N/A	N/A	N/A	N/A
99	P27105	Q9Y5K6	STOM	CD2AP	Erythrocyte band 7 integral membrane protein	CD2-associated protein	SwissProt	SwissProt	1	0	1	0.732497	0.73584	0.685628	1	0.290642	0.439501	3.88411	N/A	N/A	N/A	N/A	N/A	N/A
100	P27105	P14625	STOM	HSP90B1	Erythrocyte band 7 integral membrane protein	Endoplasmin	SwissProt	SwissProt	1	0	1	0.795281	1	0.808607	0.5	0.4505	0.234599	3.78899	N/A	N/A	N/A	N/A	N/A	N/A
101	P27105	P08238	STOM	HSP90AB1	Erythrocyte band 7 integral membrane protein	Heat shock protein HSP 90-beta	SwissProt	SwissProt	1	0	1	0.795281	0.864567	0.808607	0.5	0.521829	0.234599	3.72488	N/A	N/A	N/A	N/A	N/A	N/A
102	P27105	P07900	STOM	HSP90AA1	Erythrocyte band 7 integral membrane protein	Heat shock protein HSP 90-alpha	SwissProt	SwissProt	1	0	1	0.795281	0.785343	0.808607	0.5	0.550304	0.234599	3.67413	N/A	N/A	N/A	N/A	N/A	N/A
103	P51636	O14939	CAV2	PLD2	Caveolin-2	Phospholipase D2	SwissProt	SwissProt	1	1	1	1	1	1	0.5	0.477115	0.222429	4.19954	1	MI:0401(biochemical)	1	MI:0403(colocalization)	1	pubmed:10675563
104	P51636	Q13393	CAV2	PLD1	Caveolin-2	Phospholipase D1	SwissProt	SwissProt	1	0	1	1	0.721958	1	0.5	0.332265	0.222429	3.77665	N/A	N/A	N/A	N/A	N/A	N/A
105	P51636	Q03135	CAV2	CAV1	Caveolin-2	Caveolin-1	SwissProt	SwissProt	1	1	1	1	1	1	1	0.747103	0.20873	4.95583	4	MI:0006(anti bait coimmunoprecipitation); MI:0007(anti tag coimmunoprecipitation); MI:0004(affinity chromatography technology); MI:0401(biochemical)	2	MI:0915(physical association); MI:0403(colocalization)	5	pubmed:10212252; pubmed:24013648; pubmed:12414992; pubmed:18081315; pubmed:9361015
106	P51636	E9PCT5	CAV2	CAV1	Caveolin-2	Caveolin	SwissProt	TrEMBL	1	0	0	0.948617	0.791985	1	1	0	0.20873	3.94933	N/A	N/A	N/A	N/A	N/A	N/A
107	P51636	C9JKI3	CAV2	CAV1	Caveolin-2	Caveolin (Fragment)	SwissProt	TrEMBL	1	0	0	0.866064	0.670305	1	1	0	0.20873	3.7451	N/A	N/A	N/A	N/A	N/A	N/A
108	P51636	P56539	CAV2	CAV3	Caveolin-2	Caveolin-3	SwissProt	SwissProt	1	0	1	0.748789	0.46229	1	1	0.320451	0.20873	3.74026	N/A	N/A	N/A	N/A	N/A	N/A
109	P51636	P00519	CAV2	ABL1	Caveolin-2	Tyrosine-protein kinase ABL1	SwissProt	SwissProt	1	0	1	0.773365	0.490346	1	0.5	0.652792	0.271186	3.68769	N/A	N/A	N/A	N/A	N/A	N/A
110	P51636	E9PFD7	CAV2	EGFR	Caveolin-2	Epidermal growth factor receptor	SwissProt	TrEMBL	1	0	0	1	1	1	0.833333	0	0.222429	4.05576	N/A	N/A	N/A	N/A	N/A	N/A
111	P51636	P00533	CAV2	EGFR	Caveolin-2	Epidermal growth factor receptor	SwissProt	SwissProt	1	1	1	1	1	1	0.833333	0.706471	0.222429	4.76223	2	MI:0006(anti bait coimmunoprecipitation); MI:0004(affinity chromatography technology)	2	MI:0914(association); MI:0915(physical association)	1	pubmed:16799092
112	P51636	Q504U8	CAV2	EGFR	Caveolin-2	EGFR protein	SwissProt	TrEMBL	1	0	0	1	0.888889	1	0.833333	0	0.222429	3.94465	N/A	N/A	N/A	N/A	N/A	N/A
113	P51636	J3QLU9	CAV2	ERBB2	Caveolin-2	Receptor tyrosine-protein kinase erbB-2	SwissProt	TrEMBL	1	0	0	1	0.823893	1	0.833333	0	0.222429	3.87965	N/A	N/A	N/A	N/A	N/A	N/A
114	P51636	B4DTR1	CAV2	ERBB2	Caveolin-2	Receptor tyrosine-protein kinase erbB-2	SwissProt	TrEMBL	1	0	0	1	0.777778	1	0.833333	0	0.222429	3.83354	N/A	N/A	N/A	N/A	N/A	N/A
115	P51636	Q15303	CAV2	ERBB4	Caveolin-2	Receptor tyrosine-protein kinase erbB-4	SwissProt	SwissProt	1	0	1	1	0.742008	1	0.833333	0.508322	0.222429	4.30609	N/A	N/A	N/A	N/A	N/A	N/A
116	P51636	H3BLT0	CAV2	ERBB4	Caveolin-2	ERBB4 intracellular domain (Fragment)	SwissProt	TrEMBL	1	0	0	1	0.712782	1	0.833333	0	0.222429	3.76854	N/A	N/A	N/A	N/A	N/A	N/A
117	P51636	P04626	CAV2	ERBB2	Caveolin-2	Receptor tyrosine-protein kinase erbB-2	SwissProt	SwissProt	1	0	1	1	0.688072	1	0.833333	0.650748	0.222429	4.39458	N/A	N/A	N/A	N/A	N/A	N/A
118	P51636	P21860	CAV2	ERBB3	Caveolin-2	Receptor tyrosine-protein kinase erbB-3	SwissProt	SwissProt	1	0	1	1	0.666667	1	0.833333	0.695022	0.222429	4.41745	N/A	N/A	N/A	N/A	N/A	N/A
119	P51636	B4DGQ7	CAV2	ERBB3	Caveolin-2	Receptor tyrosine-protein kinase erbB-3	SwissProt	TrEMBL	1	0	0	1	0.647786	1	0.833333	0	0.222429	3.70355	N/A	N/A	N/A	N/A	N/A	N/A
120	P51636	F5H1T4	CAV2	ERBB2	Caveolin-2	Receptor tyrosine-protein kinase erbB-2	SwissProt	TrEMBL	1	0	0	0.991159	0.630897	1	0.833333	0	0.222429	3.67782	N/A	N/A	N/A	N/A	N/A	N/A
121	P51636	P51451	CAV2	BLK	Caveolin-2	Tyrosine-protein kinase Blk	SwissProt	SwissProt	1	0	1	1	0.713844	1	0.5	0.207431	0.271186	3.69246	N/A	N/A	N/A	N/A	N/A	N/A
122	P51636	P06241	CAV2	FYN	Caveolin-2	Tyrosine-protein kinase Fyn	SwissProt	SwissProt	1	0	1	1	0.838443	1	0.5	0.533003	0.271186	4.14263	N/A	N/A	N/A	N/A	N/A	N/A
123	P51636	P08631	CAV2	HCK	Caveolin-2	Tyrosine-protein kinase HCK	SwissProt	SwissProt	1	0	1	1	0.634582	1	0.5	0.51763	0.271186	3.9234	N/A	N/A	N/A	N/A	N/A	N/A
124	P51636	P06239	CAV2	LCK	Caveolin-2	Tyrosine-protein kinase Lck	SwissProt	SwissProt	1	0	1	1	0.661393	1	0.5	0.370231	0.271186	3.80281	N/A	N/A	N/A	N/A	N/A	N/A
125	P51636	P12931	CAV2	SRC	Caveolin-2	Proto-oncogene tyrosine-protein kinase Src	SwissProt	SwissProt	1	1	1	1	1	1	0.5	0.653382	0.271186	4.42457	1	MI:0096(pull down)	1	MI:0407(direct interaction)	1	pubmed:12091389
126	P51636	P07948	CAV2	LYN	Caveolin-2	Tyrosine-protein kinase Lyn	SwissProt	SwissProt	1	0	1	1	0.676887	1	0.5	0.459646	0.271186	3.90772	N/A	N/A	N/A	N/A	N/A	N/A
127	P51636	P09769	CAV2	FGR	Caveolin-2	Tyrosine-protein kinase Fgr	SwissProt	SwissProt	1	0	1	1	0.736513	1	0.5	0.234947	0.271186	3.74265	N/A	N/A	N/A	N/A	N/A	N/A
128	P51636	P07947	CAV2	YES1	Caveolin-2	Tyrosine-protein kinase Yes	SwissProt	SwissProt	1	0	1	1	0.898069	1	0.5	0.443644	0.271186	4.1129	N/A	N/A	N/A	N/A	N/A	N/A
129	P51636	H0YN42	CAV2	ANXA2	Caveolin-2	Annexin (Fragment)	SwissProt	TrEMBL	1	0	0	1	1	1	0.5	0	0.111214	3.61121	N/A	N/A	N/A	N/A	N/A	N/A
130	P51636	P07355	CAV2	ANXA2	Caveolin-2	Annexin A2	SwissProt	SwissProt	1	1	1	1	1	1	0.5	0.260343	0.111214	3.87156	1	MI:0663(confocal microscopy)	1	MI:0403(colocalization)	1	pubmed:22301157
131	P51636	P0CG48	CAV2	UBC	Caveolin-2	Polyubiquitin-C	SwissProt	SwissProt	1	1	1	1	1	1	0.5	0.801784	0.246807	4.54859	1	MI:0004(affinity chromatography technology)	1	MI:0915(physical association)	1	pubmed:21139048
132	P51636	Q96C32	CAV2	UBC	Caveolin-2	Polyubiquitin-C	SwissProt	TrEMBL	1	0	0	1	1	1	0.5	0	0.246807	3.74681	N/A	N/A	N/A	N/A	N/A	N/A
133	P51636	F5H041	CAV2	UBC	Caveolin-2	Polyubiquitin-C	SwissProt	TrEMBL	1	0	0	1	0.858479	1	0.5	0	0.246807	3.60529	N/A	N/A	N/A	N/A	N/A	N/A
134	P51636	P0CG47	CAV2	UBB	Caveolin-2	Polyubiquitin-B	SwissProt	SwissProt	1	0	1	0.907234	0.716958	1	0.5	0.372271	0.246807	3.74327	N/A	N/A	N/A	N/A	N/A	N/A
135	P51636	J3QRU1	CAV2	YES1	Caveolin-2	Tyrosine-protein kinase Yes	SwissProt	TrEMBL	1	0	0	1	0.898069	1	0.5	0	0.271186	3.66926	N/A	N/A	N/A	N/A	N/A	N/A
136	P51636	P16333	CAV2	NCK1	Caveolin-2	Cytoplasmic protein NCK1	SwissProt	SwissProt	1	1	1	1	1	1	0.5	0.376113	0.222429	4.09854	1	MI:0096(pull down)	1	MI:0407(direct interaction)	1	pubmed:12091389
137	P51636	O43639	CAV2	NCK2	Caveolin-2	Cytoplasmic protein NCK2	SwissProt	SwissProt	1	0	1	1	0.854707	1	0.5	0.359952	0.111214	3.82587	N/A	N/A	N/A	N/A	N/A	N/A
138	P51636	P20936	CAV2	RASA1	Caveolin-2	Ras GTPase-activating protein 1	SwissProt	SwissProt	1	1	1	1	1	1	0.833333	0.573738	0.222429	4.6295	2	MI:0004(affinity chromatography technology); MI:0096(pull down)	2	MI:0407(direct interaction); MI:0915(physical association)	1	pubmed:12091389
139	P51636	Q68CU6	CAV2	DKFZp434N071	Caveolin-2	Putative uncharacterized protein DKFZp434N071	SwissProt	TrEMBL	1	0	1	1	1	1	0.833333	0	0.222429	4.05576	N/A	N/A	N/A	N/A	N/A	N/A
140	P51636	E9PGC0	CAV2	RASA1	Caveolin-2	Ras GTPase-activating protein 1	SwissProt	TrEMBL	1	0	0	1	0.835728	1	0.833333	0	0.222429	3.89149	N/A	N/A	N/A	N/A	N/A	N/A
141	P51636	B4DTL2	CAV2	RASA1	Caveolin-2	Ras GTPase-activating protein 1	SwissProt	TrEMBL	1	0	0	1	0.739635	1	0.833333	0	0.222429	3.7954	N/A	N/A	N/A	N/A	N/A	N/A
142	P51636	P23219	CAV2	PTGS1	Caveolin-2	Prostaglandin G/H synthase 1	SwissProt	SwissProt	1	1	1	1	1	1	0.5	0.178389	0.222429	3.90082	1	MI:0004(affinity chromatography technology)	1	MI:0915(physical association)	1	pubmed:15230350
143	P51636	P35354	CAV2	PTGS2	Caveolin-2	Prostaglandin G/H synthase 2	SwissProt	SwissProt	1	0	1	1	0.633274	1	0.5	0.409111	0.222429	3.76481	N/A	N/A	N/A	N/A	N/A	N/A
144	P51636	P31689	CAV2	DNAJA1	Caveolin-2	DnaJ homolog subfamily A member 1	SwissProt	SwissProt	1	1	1	1	1	1	0.666667	0.373036	0.111214	4.15092	1	MI:0018(two hybrid)	2	MI:0915(physical association); MI:0407(direct interaction)	1	pubmed:21900206
145	P51636	Q8WW22	CAV2	DNAJA4	Caveolin-2	DnaJ homolog subfamily A member 4	SwissProt	SwissProt	1	0	1	1	0.858479	1	0.666667	0.167984	0.111214	3.80434	N/A	N/A	N/A	N/A	N/A	N/A
146	P51636	E7EU96	CAV2	CSNK2A1	Caveolin-2	Casein kinase II subunit alpha	SwissProt	TrEMBL	1	0	0	1	1	1	0.5	0	0.111214	3.61121	N/A	N/A	N/A	N/A	N/A	N/A
147	P51636	P68400	CAV2	CSNK2A1	Caveolin-2	Casein kinase II subunit alpha	SwissProt	SwissProt	1	1	1	1	1	1	0.5	0.377251	0.111214	3.98846	1	MI:0415(enzymatic study)	1	MI:0407(direct interaction)	1	pubmed:12743374
148	P51636	P19784	CAV2	CSNK2A2	Caveolin-2	Casein kinase II subunit alpha'	SwissProt	SwissProt	1	0	1	1	0.820432	1	0.5	0.376611	0.111214	3.80826	N/A	N/A	N/A	N/A	N/A	N/A
149	P51636	Q12791	CAV2	KCNMA1	Caveolin-2	Calcium-activated potassium channel subunit alpha-1	SwissProt	SwissProt	1	1	1	1	1	1	0.5	0.203546	0.222429	3.92597	1	MI:0004(affinity chromatography technology)	1	MI:0915(physical association)	1	pubmed:15703204
150	P51636	Q5SVJ9	CAV2	KCNMA1	Caveolin-2	Calcium-activated potassium channel subunit alpha-1 (Fragment)	SwissProt	TrEMBL	1	0	0	1	1	1	0.5	0	0.222429	3.72243	N/A	N/A	N/A	N/A	N/A	N/A
151	P51636	Q5SVK3	CAV2	KCNMA1	Caveolin-2	Calcium-activated potassium channel subunit alpha-1 (Fragment)	SwissProt	TrEMBL	1	0	0	1	1	1	0.5	0	0.222429	3.72243	N/A	N/A	N/A	N/A	N/A	N/A
152	P51636	Q5SVK5	CAV2	KCNMA1	Caveolin-2	Calcium-activated potassium channel subunit alpha-1 (Fragment)	SwissProt	TrEMBL	1	0	0	1	1	1	0.5	0	0.222429	3.72243	N/A	N/A	N/A	N/A	N/A	N/A
153	P51636	Q13021	CAV2	MALL	Caveolin-2	MAL-like protein	SwissProt	SwissProt	1	1	1	1	1	1	0.5	0.135429	0.222429	3.85786	1	MI:0004(affinity chromatography technology)	1	MI:0915(physical association)	1	pubmed:11294831
154	P51636	Q14789	CAV2	GOLGB1	Caveolin-2	Golgin subfamily B member 1	SwissProt	SwissProt	1	1	1	1	1	1	0.666667	0.234947	0.111214	4.01283	2	MI:0398(two hybrid pooling approach); MI:0018(two hybrid)	1	MI:0915(physical association)	1	pubmed:16169070
155	P51636	P62258	CAV2	YWHAE	Caveolin-2	14-3-3 protein epsilon	SwissProt	SwissProt	1	0	1	0.96306	1	0.953463	0.5	0.462111	0.0487578	3.92739	N/A	N/A	N/A	N/A	N/A	N/A
156	P51636	Q15049	CAV2	MLC1	Caveolin-2	Membrane protein MLC1	SwissProt	SwissProt	1	0	1	0.782008	1	0.953463	0.5	0.281391	0.20873	3.72559	N/A	N/A	N/A	N/A	N/A	N/A
157	P56539	Q9Y3Q4	CAV3	HCN4	Caveolin-3	Potassium/sodium hyperpolarization-activated cyclic nucleotide-gated channel 4	SwissProt	SwissProt	1	0	1	0.982542	1	0.969412	0.5	0	0.159972	3.61193	N/A	N/A	N/A	N/A	N/A	N/A
158	P56539	E9PG18	CAV3	SCN5A	Caveolin-3	Sodium channel protein type 5 subunit alpha	SwissProt	TrEMBL	1	1	0	1	1	1	0.5	0	0.246807	3.74681	1	MI:0004(affinity chromatography technology)	1	MI:0915(physical association)	1	pubmed:17060380
159	P56539	H9KVD2	CAV3	SCN5A	Caveolin-3	Sodium channel protein type 5 subunit alpha	SwissProt	TrEMBL	1	0	0	1	0.886165	1	0.5	0	0.246807	3.63297	N/A	N/A	N/A	N/A	N/A	N/A
160	P56539	Q14524	CAV3	SCN5A	Caveolin-3	Sodium channel protein type 5 subunit alpha	SwissProt	SwissProt	1	1	1	1	1	1	0.5	0	0.246807	3.74681	1	MI:0004(affinity chromatography technology)	1	MI:0915(physical association)	1	pubmed:17060380
161	P56539	E9PHB6	CAV3	SCN5A	Caveolin-3	Sodium channel protein type 5 subunit alpha	SwissProt	TrEMBL	1	1	0	1	1	1	0.5	0	0.246807	3.74681	1	MI:0004(affinity chromatography technology)	1	MI:0915(physical association)	1	pubmed:17060380
162	P56539	F6VPY9	CAV3	SLC8A1	Caveolin-3	Sodium/calcium exchanger 1	SwissProt	TrEMBL	1	1	0	1	1	1	0.5	0	0.222429	3.72243	1	MI:0004(affinity chromatography technology)	1	MI:0915(physical association)	1	pubmed:11821059
163	P56539	P32418	CAV3	SLC8A1	Caveolin-3	Sodium/calcium exchanger 1	SwissProt	SwissProt	1	1	1	1	1	1	0.5	0	0.222429	3.72243	1	MI:0004(affinity chromatography technology)	1	MI:0915(physical association)	1	pubmed:11821059
164	P56539	A2AB10	CAV3	FLOT1	Caveolin-3	Flotillin-1 (Fragment)	SwissProt	TrEMBL	1	0	0	0.982542	1	0.969412	0.5	0	0.295565	3.74752	N/A	N/A	N/A	N/A	N/A	N/A
165	P56539	O75955	CAV3	FLOT1	Caveolin-3	Flotillin-1	SwissProt	SwissProt	1	0	1	0.982542	0.8531	0.969412	0.5	0	0.295565	3.60062	N/A	N/A	N/A	N/A	N/A	N/A
166	P56539	G5E9I0	CAV3	KCNH2	Caveolin-3	Potassium voltage-gated channel subfamily H member 2	SwissProt	TrEMBL	1	0	0	1	1	1	0.5	0	0.159972	3.65997	N/A	N/A	N/A	N/A	N/A	N/A
167	P56539	Q12809	CAV3	KCNH2	Caveolin-3	Potassium voltage-gated channel subfamily H member 2	SwissProt	SwissProt	1	1	1	1	1	1	0.5	0.208309	0.159972	3.86828	1	MI:0004(affinity chromatography technology)	1	MI:0915(physical association)	1	pubmed:22879586
168	P56539	C4PFH9	CAV3	KCNH2	Caveolin-3	Potassium voltage-gated channel subfamily H member 2	SwissProt	TrEMBL	1	0	0	1	1	1	0.5	0	0.159972	3.65997	N/A	N/A	N/A	N/A	N/A	N/A
169	P56539	Q6NZI2	CAV3	PTRF	Caveolin-3	Polymerase I and transcript release factor	SwissProt	SwissProt	1	0	1	0.982542	1	0.969412	0.666667	0.303454	0.386409	4.30848	N/A	N/A	N/A	N/A	N/A	N/A
170	P56539	O95810	CAV3	SDPR	Caveolin-3	Serum deprivation-response protein	SwissProt	SwissProt	1	0	1	0.802284	0.557871	0.821401	1	0.170422	0.386409	3.73839	N/A	N/A	N/A	N/A	N/A	N/A
171	P56539	O75923	CAV3	DYSF	Caveolin-3	Dysferlin	SwissProt	SwissProt	1	1	1	1	1	1	0.5	0	0.111214	3.61121	1	MI:0004(affinity chromatography technology)	1	MI:0915(physical association)	1	pubmed:11532985
172	P56539	P00519	CAV3	ABL1	Caveolin-3	Tyrosine-protein kinase ABL1	SwissProt	SwissProt	1	0	1	0.746936	0.445426	0.969412	1	0.407088	0.271186	3.84005	N/A	N/A	N/A	N/A	N/A	N/A
173	P56539	P42684	CAV3	ABL2	Caveolin-3	Abelson tyrosine-protein kinase 2	SwissProt	SwissProt	1	0	1	0.739952	0.439261	0.969412	1	0.310388	0.271186	3.7302	N/A	N/A	N/A	N/A	N/A	N/A
174	P56539	E9PFD7	CAV3	EGFR	Caveolin-3	Epidermal growth factor receptor	SwissProt	TrEMBL	1	0	0	1	1	1	0.833333	0	0.271186	4.10452	N/A	N/A	N/A	N/A	N/A	N/A
175	P56539	P00533	CAV3	EGFR	Caveolin-3	Epidermal growth factor receptor	SwissProt	SwissProt	1	1	1	1	1	1	0.833333	0.23549	0.271186	4.34001	2	MI:0004(affinity chromatography technology); MI:0096(pull down)	2	MI:0407(direct interaction); MI:0915(physical association)	1	pubmed:9374534
176	P56539	Q504U8	CAV3	EGFR	Caveolin-3	EGFR protein	SwissProt	TrEMBL	1	0	0	1	0.897058	1	0.833333	0	0.271186	4.00158	N/A	N/A	N/A	N/A	N/A	N/A
177	P56539	J3QLU9	CAV3	ERBB2	Caveolin-3	Receptor tyrosine-protein kinase erbB-2	SwissProt	TrEMBL	1	0	0	1	0.836841	1	0.833333	0	0.271186	3.94136	N/A	N/A	N/A	N/A	N/A	N/A
178	P56539	B4DTR1	CAV3	ERBB2	Caveolin-3	Receptor tyrosine-protein kinase erbB-2	SwissProt	TrEMBL	1	0	0	1	0.794117	1	0.833333	0	0.271186	3.89864	N/A	N/A	N/A	N/A	N/A	N/A
179	P56539	Q15303	CAV3	ERBB4	Caveolin-3	Receptor tyrosine-protein kinase erbB-4	SwissProt	SwissProt	1	0	1	1	0.760977	1	0.833333	0.224149	0.271186	4.08965	N/A	N/A	N/A	N/A	N/A	N/A
180	P56539	H3BLT0	CAV3	ERBB4	Caveolin-3	ERBB4 intracellular domain (Fragment)	SwissProt	TrEMBL	1	0	0	1	0.7339	1	0.833333	0	0.271186	3.83842	N/A	N/A	N/A	N/A	N/A	N/A
181	P56539	P04626	CAV3	ERBB2	Caveolin-3	Receptor tyrosine-protein kinase erbB-2	SwissProt	SwissProt	1	0	1	1	0.711006	1	0.833333	0.234296	0.271186	4.04982	N/A	N/A	N/A	N/A	N/A	N/A
182	P56539	P21860	CAV3	ERBB3	Caveolin-3	Receptor tyrosine-protein kinase erbB-3	SwissProt	SwissProt	1	0	1	1	0.691175	1	0.833333	0.231674	0.271186	4.02737	N/A	N/A	N/A	N/A	N/A	N/A
183	P56539	B4DGQ7	CAV3	ERBB3	Caveolin-3	Receptor tyrosine-protein kinase erbB-3	SwissProt	TrEMBL	1	0	0	1	0.673683	1	0.833333	0	0.271186	3.7782	N/A	N/A	N/A	N/A	N/A	N/A
184	P56539	F5H1T4	CAV3	ERBB2	Caveolin-3	Receptor tyrosine-protein kinase erbB-2	SwissProt	TrEMBL	1	0	0	0.990902	0.658035	1	0.833333	0	0.271186	3.75346	N/A	N/A	N/A	N/A	N/A	N/A
185	P56539	P51451	CAV3	BLK	Caveolin-3	Tyrosine-protein kinase Blk	SwissProt	SwissProt	1	0	1	0.982542	0.698795	0.969412	1	0.182937	0.271186	4.10487	N/A	N/A	N/A	N/A	N/A	N/A
186	P56539	P06241	CAV3	FYN	Caveolin-3	Tyrosine-protein kinase Fyn	SwissProt	SwissProt	1	0	1	0.982542	0.799197	0.969412	1	0.332386	0.271186	4.35472	N/A	N/A	N/A	N/A	N/A	N/A
187	P56539	P08631	CAV3	HCK	Caveolin-3	Tyrosine-protein kinase HCK	SwissProt	SwissProt	1	0	1	0.982542	0.718137	0.969412	1	0.228253	0.271186	4.16953	N/A	N/A	N/A	N/A	N/A	N/A
188	P56539	P41240	CAV3	CSK	Caveolin-3	Tyrosine-protein kinase CSK	SwissProt	SwissProt	1	0	1	0.802284	0.685604	0.821401	1	0.32847	0.271186	3.90894	N/A	N/A	N/A	N/A	N/A	N/A
189	P56539	P12931	CAV3	SRC	Caveolin-3	Proto-oncogene tyrosine-protein kinase Src	SwissProt	SwissProt	1	0	1	0.982542	1	0.969412	1	0.470489	0.271186	4.69363	N/A	N/A	N/A	N/A	N/A	N/A
190	P56539	P07948	CAV3	LYN	Caveolin-3	Tyrosine-protein kinase Lyn	SwissProt	SwissProt	1	0	1	0.982542	0.652668	0.969412	1	0.23404	0.271186	4.10985	N/A	N/A	N/A	N/A	N/A	N/A
191	P56539	P08069	CAV3	IGF1R	Caveolin-3	Insulin-like growth factor 1 receptor	SwissProt	SwissProt	1	0	1	0.982542	0.832043	0.969412	0.5	0.225892	0.271186	3.78108	N/A	N/A	N/A	N/A	N/A	N/A
192	P56539	P07947	CAV3	YES1	Caveolin-3	Tyrosine-protein kinase Yes	SwissProt	SwissProt	1	0	1	0.982542	0.899598	0.969412	1	0.31946	0.271186	4.4422	N/A	N/A	N/A	N/A	N/A	N/A
193	P56539	Q13882	CAV3	PTK6	Caveolin-3	Protein-tyrosine kinase 6	SwissProt	SwissProt	1	0	1	0.781416	0.455194	0.969412	1	0.191511	0.271186	3.66872	N/A	N/A	N/A	N/A	N/A	N/A
194	P56539	P10721	CAV3	KIT	Caveolin-3	Mast/stem cell growth factor receptor Kit	SwissProt	SwissProt	1	0	1	0.951049	0.831631	1	0.5	0.220806	0.271186	3.77467	N/A	N/A	N/A	N/A	N/A	N/A
195	P56539	P09619	CAV3	PDGFRB	Caveolin-3	Platelet-derived growth factor receptor beta	SwissProt	SwissProt	1	1	1	1	1	1	0.5	0.322601	0.271186	4.09379	1	MI:0096(pull down)	1	MI:0407(direct interaction)	1	pubmed:10066366
196	P56539	P03372	CAV3	ESR1	Caveolin-3	Estrogen receptor	SwissProt	SwissProt	1	0	1	0.802284	0.513105	0.821401	1	0.333046	0.271186	3.74102	N/A	N/A	N/A	N/A	N/A	N/A
197	P56539	B3KPS6	CAV3	FYN	Caveolin-3	Tyrosine-protein kinase Fyn	SwissProt	TrEMBL	1	0	0	0.982542	0.899787	0.969412	1	0	0.271186	4.12293	N/A	N/A	N/A	N/A	N/A	N/A
198	P56539	Q5R3A8	CAV3	FYN	Caveolin-3	Tyrosine-protein kinase Fyn	SwissProt	TrEMBL	1	0	0	0.982542	0.841166	0.969412	1	0	0.271186	4.06431	N/A	N/A	N/A	N/A	N/A	N/A
199	P56539	F5H3M4	CAV3	FGR	Caveolin-3	Tyrosine-protein kinase Fgr	SwissProt	TrEMBL	1	0	0	0.982542	0.840867	0.969412	1	0	0.271186	4.06401	N/A	N/A	N/A	N/A	N/A	N/A
200	P56539	J3QRU1	CAV3	YES1	Caveolin-3	Tyrosine-protein kinase Yes	SwissProt	TrEMBL	1	0	0	0.982542	0.899598	0.969412	1	0	0.271186	4.12274	N/A	N/A	N/A	N/A	N/A	N/A
201	P56539	P09769	CAV3	FGR	Caveolin-3	Tyrosine-protein kinase Fgr	SwissProt	SwissProt	1	0	1	0.982542	0.766875	0.969412	1	0	0.271186	3.99001	N/A	N/A	N/A	N/A	N/A	N/A
202	P56539	A8K4G3	CAV3	HCK	Caveolin-3	Tyrosine-protein kinase HCK	SwissProt	TrEMBL	1	0	0	0.982542	0.718137	0.969412	1	0	0.271186	3.94128	N/A	N/A	N/A	N/A	N/A	N/A
203	P56539	J3KPD6	CAV3	HCK	Caveolin-3	Tyrosine-protein kinase HCK	SwissProt	TrEMBL	1	0	0	0.982542	0.718137	0.969412	1	0	0.271186	3.94128	N/A	N/A	N/A	N/A	N/A	N/A
204	P56539	E9PJX5	CAV3	BLK	Caveolin-3	Tyrosine-protein kinase Blk	SwissProt	TrEMBL	1	0	0	0.982542	0.681734	0.969412	1	0	0.271186	3.90487	N/A	N/A	N/A	N/A	N/A	N/A
205	P56539	P06239	CAV3	LCK	Caveolin-3	Tyrosine-protein kinase Lck	SwissProt	SwissProt	1	0	1	0.982542	0.666473	0.969412	1	0	0.271186	3.88961	N/A	N/A	N/A	N/A	N/A	N/A
206	P56539	H0Y3C5	CAV3	HCK	Caveolin-3	Tyrosine-protein kinase HCK	SwissProt	TrEMBL	1	0	0	0.982542	0.640064	0.969412	1	0	0.271186	3.8632	N/A	N/A	N/A	N/A	N/A	N/A
207	P56539	Q573B4	CAV3	LCK	Caveolin-3	Proto-oncogene tyrosine-protein kinase LCK	SwissProt	TrEMBL	1	0	0	0.93854	0.62847	0.969412	1	0	0.271186	3.80761	N/A	N/A	N/A	N/A	N/A	N/A
208	P56539	P42685	CAV3	FRK	Caveolin-3	Tyrosine-protein kinase FRK	SwissProt	SwissProt	1	0	1	0.913047	0.617736	0.969412	1	0	0.271186	3.77138	N/A	N/A	N/A	N/A	N/A	N/A
209	P56539	C9J5X1	CAV3	IGF1R	Caveolin-3	Insulin-like growth factor 1 receptor	SwissProt	TrEMBL	1	0	0	0.982542	0.894031	0.969412	0.5	0	0.271186	3.61717	N/A	N/A	N/A	N/A	N/A	N/A
210	P56539	P06213	CAV3	INSR	Caveolin-3	Insulin receptor	SwissProt	SwissProt	1	0	1	0.982542	1	0.969412	0.5	0	0.271186	3.72314	N/A	N/A	N/A	N/A	N/A	N/A
211	P56539	P16234	CAV3	PDGFRA	Caveolin-3	Platelet-derived growth factor receptor alpha	SwissProt	SwissProt	1	1	1	1	1	1	0.5	0.208309	0.271186	3.9795	1	MI:0096(pull down)	1	MI:0407(direct interaction)	1	pubmed:10066366
212	P56539	P07550	CAV3	ADRB2	Caveolin-3	Beta-2 adrenergic receptor	SwissProt	SwissProt	1	1	1	1	1	1	0.5	0.23413	0.111214	3.84534	1	MI:0004(affinity chromatography technology)	1	MI:0915(physical association)	1	pubmed:21362625
213	P56539	P08237	CAV3	PFKM	Caveolin-3	6-phosphofructokinase, muscle type	SwissProt	SwissProt	1	1	1	1	1	1	0.5	0.289404	0.111214	3.90062	1	MI:0004(affinity chromatography technology)	1	MI:0915(physical association)	1	pubmed:9252390
214	P56539	Q01813	CAV3	PFKP	Caveolin-3	6-phosphofructokinase type C	SwissProt	SwissProt	1	0	1	1	0.856678	1	0.5	0.387743	0.111214	3.85564	N/A	N/A	N/A	N/A	N/A	N/A
215	P56539	P17858	CAV3	PFKL	Caveolin-3	6-phosphofructokinase, liver type	SwissProt	SwissProt	1	0	1	1	0.772839	1	0.5	0.309686	0.111214	3.69374	N/A	N/A	N/A	N/A	N/A	N/A
216	P56539	P0CG48	CAV3	UBC	Caveolin-3	Polyubiquitin-C	SwissProt	SwissProt	1	0	1	0.802284	0.447706	0.821401	1	0.912871	0.246807	4.23107	N/A	N/A	N/A	N/A	N/A	N/A
217	P56539	E7EQS5	CAV3	DMD	Caveolin-3	Dystrophin	SwissProt	TrEMBL	1	0	0	0.982542	1	0.969412	0.833333	0	0.0243789	3.80967	N/A	N/A	N/A	N/A	N/A	N/A
218	P56539	E7ESB2	CAV3	DMD	Caveolin-3	Dystrophin	SwissProt	TrEMBL	1	0	0	0.982542	0.878965	0.969412	0.833333	0	0.0243789	3.68863	N/A	N/A	N/A	N/A	N/A	N/A
219	P56539	E7EQR9	CAV3	DMD	Caveolin-3	Dystrophin	SwissProt	TrEMBL	1	0	0	0.982542	0.808165	0.969412	0.833333	0	0.0243789	3.61783	N/A	N/A	N/A	N/A	N/A	N/A
220	P56539	F5GZY3	CAV3	DMD	Caveolin-3	Dystrophin	SwissProt	TrEMBL	1	0	0	0.982542	0.808165	0.969412	0.833333	0	0.0243789	3.61783	N/A	N/A	N/A	N/A	N/A	N/A
221	P56539	P11532	CAV3	DMD	Caveolin-3	Dystrophin	SwissProt	SwissProt	1	0	1	0.982542	0.660213	0.969412	0.833333	0.212038	0.0243789	3.68192	N/A	N/A	N/A	N/A	N/A	N/A
222	P56539	Q02156	CAV3	PRKCE	Caveolin-3	Protein kinase C epsilon type	SwissProt	SwissProt	1	0	1	0.982542	1	0.969412	0.5	0	0.246807	3.69876	N/A	N/A	N/A	N/A	N/A	N/A
223	P56539	B4DJN5	CAV3	PRKCH	Caveolin-3	Protein kinase C eta type	SwissProt	TrEMBL	1	0	1	0.982542	0.904569	0.969412	0.5	0	0.271186	3.62771	N/A	N/A	N/A	N/A	N/A	N/A
224	P56539	P17252	CAV3	PRKCA	Caveolin-3	Protein kinase C alpha type	SwissProt	SwissProt	1	0	1	0.982542	0.809138	0.969412	0.5	0.231928	0.271186	3.76421	N/A	N/A	N/A	N/A	N/A	N/A
225	P56539	P05771	CAV3	PRKCB	Caveolin-3	Protein kinase C beta type	SwissProt	SwissProt	1	0	1	0.982542	0.778416	0.969412	0.5	0.226087	0.271186	3.72764	N/A	N/A	N/A	N/A	N/A	N/A
226	P56539	P18031	CAV3	PTPN1	Caveolin-3	Tyrosine-protein phosphatase non-receptor type 1	SwissProt	SwissProt	1	0	1	0.802284	0.591056	0.821401	1	0.320259	0.222429	3.75743	N/A	N/A	N/A	N/A	N/A	N/A
227	P56539	P22460	CAV3	KCNA5	Caveolin-3	Potassium voltage-gated channel subfamily A member 5	SwissProt	SwissProt	1	0	1	0.983164	1	0.969412	0.5	0.210388	0.246807	3.90977	N/A	N/A	N/A	N/A	N/A	N/A
228	P56539	P19174	CAV3	PLCG1	Caveolin-3	1-phosphatidylinositol 4,5-bisphosphate phosphodiesterase gamma-1	SwissProt	SwissProt	1	0	1	0.802284	0.613673	0.821401	0.833333	0.405082	0.222429	3.6982	N/A	N/A	N/A	N/A	N/A	N/A
229	P56539	P20936	CAV3	RASA1	Caveolin-3	Ras GTPase-activating protein 1	SwissProt	SwissProt	1	0	1	0.802284	0.516484	0.821401	1	0.320016	0.271186	3.73137	N/A	N/A	N/A	N/A	N/A	N/A
230	P56539	P25116	CAV3	F2R	Caveolin-3	Proteinase-activated receptor 1	SwissProt	SwissProt	1	0	1	0.802284	0.770035	0.821401	1	0	0.222429	3.61615	N/A	N/A	N/A	N/A	N/A	N/A
231	P56539	P29350	CAV3	PTPN6	Caveolin-3	Tyrosine-protein phosphatase non-receptor type 6	SwissProt	SwissProt	1	0	1	0.802284	0.675624	0.821401	0.833333	0.323824	0.222429	3.67889	N/A	N/A	N/A	N/A	N/A	N/A
232	P56539	Q06124	CAV3	PTPN11	Caveolin-3	Tyrosine-protein phosphatase non-receptor type 11	SwissProt	SwissProt	1	0	1	0.802284	0.672848	0.821401	0.833333	0.328142	0.222429	3.68044	N/A	N/A	N/A	N/A	N/A	N/A
233	P56539	P29474	CAV3	NOS3	Caveolin-3	Nitric oxide synthase, endothelial	SwissProt	SwissProt	1	0	1	0.983164	0.836294	0.969412	0.5	0	0.319843	3.60871	N/A	N/A	N/A	N/A	N/A	N/A
234	P56539	P35228	CAV3	NOS2	Caveolin-3	Nitric oxide synthase, inducible	SwissProt	SwissProt	1	0	1	0.983164	0.678912	0.969412	0.5	0.329998	0.319843	3.78133	N/A	N/A	N/A	N/A	N/A	N/A
235	P56539	P29475	CAV3	NOS1	Caveolin-3	Nitric oxide synthase, brain	SwissProt	SwissProt	1	0	1	0.983164	1	0.969412	0.5	0	0.319843	3.77242	N/A	N/A	N/A	N/A	N/A	N/A
236	P56539	E7ESA7	CAV3	NOS3	Caveolin-3	Nitric oxide synthase, endothelial	SwissProt	TrEMBL	1	0	0	0.983164	1	0.969412	0.5	0	0.319843	3.77242	N/A	N/A	N/A	N/A	N/A	N/A
237	P56539	P62873	CAV3	GNB1	Caveolin-3	Guanine nucleotide-binding protein G(I)/G(S)/G(T) subunit beta-1	SwissProt	SwissProt	1	0	1	0.982542	1	0.969412	0.5	0.227934	0.0243789	3.70427	N/A	N/A	N/A	N/A	N/A	N/A
238	P56539	Q16586	CAV3	SGCA	Caveolin-3	Alpha-sarcoglycan	SwissProt	SwissProt	1	0	1	0.982542	1	0.969412	0.5	0.170422	0.0243789	3.64675	N/A	N/A	N/A	N/A	N/A	N/A
239	P56539	H0YAN0	CAV3	CACNA1G	Caveolin-3	Voltage-dependent T-type calcium channel subunit alpha-1G (Fragment)	SwissProt	TrEMBL	1	0	1	0.982542	1	0.969412	0.5	0	0.246807	3.69876	N/A	N/A	N/A	N/A	N/A	N/A
240	P56539	Q14254	CAV3	FLOT2	Caveolin-3	Flotillin-2	SwissProt	SwissProt	1	0	1	0.982542	1	0.969412	0.5	0	0.295565	3.74752	N/A	N/A	N/A	N/A	N/A	N/A
241	P56539	Q14118	CAV3	DAG1	Caveolin-3	Dystroglycan	SwissProt	SwissProt	1	1	1	1	1	1	0.833333	0	0.271186	4.10452	3	MI:0004(affinity chromatography technology); MI:0096(pull down); MI:0401(biochemical)	3	MI:0403(colocalization); MI:0407(direct interaction); MI:0915(physical association)	1	pubmed:10988290
242	P56539	P55072	CAV3	VCP	Caveolin-3	Transitional endoplasmic reticulum ATPase	SwissProt	SwissProt	1	0	1	0.802284	0.500701	0.821401	1	0.33295	0.159972	3.61731	N/A	N/A	N/A	N/A	N/A	N/A
243	P56539	P55854	CAV3	SUMO3	Caveolin-3	Small ubiquitin-related modifier 3	SwissProt	SwissProt	1	1	1	1	1	1	0.5	0.233519	0.222429	3.95595	1	MI:0004(affinity chromatography technology)	1	MI:0915(physical association)	1	pubmed:21362625
244	P56539	P61956	CAV3	SUMO2	Caveolin-3	Small ubiquitin-related modifier 2	SwissProt	SwissProt	1	1	1	1	1	1	0.5	0.40819	0.222429	4.13062	1	MI:0004(affinity chromatography technology)	1	MI:0915(physical association)	1	pubmed:21362625
245	P56539	Q12791	CAV3	KCNMA1	Caveolin-3	Calcium-activated potassium channel subunit alpha-1	SwissProt	SwissProt	1	1	1	1	1	1	0.5	0	0.222429	3.72243	1	MI:0004(affinity chromatography technology)	1	MI:0915(physical association)	1	pubmed:15703204
246	P56539	Q5SVJ9	CAV3	KCNMA1	Caveolin-3	Calcium-activated potassium channel subunit alpha-1 (Fragment)	SwissProt	TrEMBL	1	0	0	1	1	1	0.5	0	0.222429	3.72243	N/A	N/A	N/A	N/A	N/A	N/A
247	P56539	Q5SVK3	CAV3	KCNMA1	Caveolin-3	Calcium-activated potassium channel subunit alpha-1 (Fragment)	SwissProt	TrEMBL	1	0	0	1	1	1	0.5	0	0.222429	3.72243	N/A	N/A	N/A	N/A	N/A	N/A
248	P56539	Q5SVK5	CAV3	KCNMA1	Caveolin-3	Calcium-activated potassium channel subunit alpha-1 (Fragment)	SwissProt	TrEMBL	1	0	0	1	1	1	0.5	0	0.222429	3.72243	N/A	N/A	N/A	N/A	N/A	N/A
249	P56539	Q15185	CAV3	PTGES3	Caveolin-3	Prostaglandin E synthase 3	SwissProt	SwissProt	1	1	1	1	1	1	0.833333	0	0.111214	3.94455	2	MI:0397(two hybrid array); MI:0018(two hybrid)	2	MI:0915(physical association); MI:0407(direct interaction)	1	pubmed:21988832
250	P56539	B4DP11	CAV3	PTGES3	Caveolin-3	Prostaglandin E synthase 3	SwissProt	TrEMBL	1	0	0	0.904268	0.823709	1	0.833333	0	0.111214	3.67252	N/A	N/A	N/A	N/A	N/A	N/A
251	P56539	Q15365	CAV3	PCBP1	Caveolin-3	Poly(rC)-binding protein 1	SwissProt	SwissProt	1	1	1	1	1	1	0.833333	0.400621	0.111214	4.34517	2	MI:0397(two hybrid array); MI:0018(two hybrid)	2	MI:0915(physical association); MI:0407(direct interaction)	1	pubmed:21988832
252	P56539	Q15366	CAV3	PCBP2	Caveolin-3	Poly(rC)-binding protein 2	SwissProt	SwissProt	1	0	1	1	0.865343	1	0.833333	0.395346	0.111214	4.20524	N/A	N/A	N/A	N/A	N/A	N/A
253	P56539	F8VZX2	CAV3	PCBP2	Caveolin-3	Poly(rC)-binding protein 2	SwissProt	TrEMBL	1	0	0	1	0.786573	1	0.833333	0	0.111214	3.73112	N/A	N/A	N/A	N/A	N/A	N/A
254	P56539	B4DXP5	CAV3	PCBP2	Caveolin-3	Poly(rC)-binding protein 2	SwissProt	TrEMBL	1	0	0	1	0.730686	1	0.833333	0	0.111214	3.67523	N/A	N/A	N/A	N/A	N/A	N/A
255	P56539	G3V0E8	CAV3	PCBP2	Caveolin-3	Poly(RC) binding protein 2, isoform CRA_f	SwissProt	TrEMBL	1	0	0	0.997045	0.687336	1	0.833333	0	0.111214	3.62893	N/A	N/A	N/A	N/A	N/A	N/A
256	P56539	Q969G5	CAV3	PRKCDBP	Caveolin-3	Protein kinase C delta-binding protein	SwissProt	SwissProt	1	1	1	1	1	1	0.5	0	0.386409	3.88641	1	MI:0416(fluorescence microscopy)	1	MI:0403(colocalization)	1	pubmed:19262564
257	P56539	E9PIE3	CAV3	PRKCDBP	Caveolin-3	Protein kinase C delta-binding protein	SwissProt	TrEMBL	1	0	0	0.934872	0.778935	1	0.5	0	0.386409	3.60022	N/A	N/A	N/A	N/A	N/A	N/A
258	P56539	Q96PU5	CAV3	NEDD4L	Caveolin-3	E3 ubiquitin-protein ligase NEDD4-like	SwissProt	SwissProt	1	1	1	1	1	1	0.5	0.23343	0.222429	3.95586	1	MI:0004(affinity chromatography technology)	1	MI:0915(physical association)	1	pubmed:22879586
259	P56539	P46934	CAV3	NEDD4	Caveolin-3	E3 ubiquitin-protein ligase NEDD4	SwissProt	SwissProt	1	0	1	1	0.744666	1	0.5	0.469716	0.222429	3.93681	N/A	N/A	N/A	N/A	N/A	N/A
260	P56539	Q9BR39	CAV3	JPH2	Caveolin-3	Junctophilin-2	SwissProt	SwissProt	1	1	1	1	1	1	0.5	0	0.111214	3.61121	1	MI:0004(affinity chromatography technology)	1	MI:0915(physical association)	1	pubmed:15541368
261	P56539	P60484	CAV3	PTEN	Caveolin-3	Phosphatidylinositol 3,4,5-trisphosphate 3-phosphatase and dual-specificity protein phosphatase PTEN	SwissProt	SwissProt	1	0	1	0.802284	0.687958	0.821401	0.833333	0.399146	0.222429	3.76655	N/A	N/A	N/A	N/A	N/A	N/A
262	Q03135	A6NM69	CAV1	SCP2	Caveolin-1	Non-specific lipid-transfer protein	SwissProt	TrEMBL	1	1	0	1	1	1	0.833333	0	0.319944	4.15328	3	MI:0004(affinity chromatography technology); MI:0018(two hybrid); MI:0055(fluorescent resonance energy transfer)	2	MI:0407(direct interaction); MI:0915(physical association)	1	pubmed:15182174
263	Q03135	C9JC79	CAV1	SCP2	Caveolin-1	Non-specific lipid-transfer protein	SwissProt	TrEMBL	1	1	0	1	1	1	0.833333	0	0.319944	4.15328	3	MI:0004(affinity chromatography technology); MI:0018(two hybrid); MI:0055(fluorescent resonance energy transfer)	2	MI:0407(direct interaction); MI:0915(physical association)	1	pubmed:15182174
264	Q03135	P22307	CAV1	SCP2	Caveolin-1	Non-specific lipid-transfer protein	SwissProt	SwissProt	1	1	1	1	1	1	0.833333	0.0783107	0.319944	4.23159	3	MI:0018(two hybrid); MI:0055(fluorescent resonance energy transfer); MI:0004(affinity chromatography technology)	3	MI:0403(colocalization); MI:0915(physical association); MI:0407(direct interaction)	1	pubmed:15182174
265	Q03135	E9PLD1	CAV1	SCP2	Caveolin-1	Non-specific lipid-transfer protein	SwissProt	TrEMBL	1	0	0	1	0.834557	1	0.833333	0	0.319944	3.98783	N/A	N/A	N/A	N/A	N/A	N/A
266	Q03135	E1B6W5	CAV1	SCP2	Caveolin-1	Non-specific lipid-transfer protein	SwissProt	TrEMBL	1	1	0	1	1	1	0.833333	0	0.319944	4.15328	3	MI:0004(affinity chromatography technology); MI:0018(two hybrid); MI:0055(fluorescent resonance energy transfer)	2	MI:0407(direct interaction); MI:0915(physical association)	1	pubmed:15182174
267	Q03135	A6NNR3	CAV1	PPP1CA	Caveolin-1	Serine/threonine-protein phosphatase	SwissProt	TrEMBL	1	1	0	1	1	1	0.833333	0	0.222429	4.05576	2	MI:0004(affinity chromatography technology); MI:0096(pull down)	2	MI:0407(direct interaction); MI:0915(physical association)	1	pubmed:14645548
268	Q03135	P62136	CAV1	PPP1CA	Caveolin-1	Serine/threonine-protein phosphatase PP1-alpha catalytic subunit	SwissProt	SwissProt	1	1	1	1	1	1	0.833333	0.281558	0.222429	4.33732	2	MI:0004(affinity chromatography technology); MI:0096(pull down)	2	MI:0407(direct interaction); MI:0915(physical association)	1	pubmed:14645548
269	Q03135	P36873	CAV1	PPP1CC	Caveolin-1	Serine/threonine-protein phosphatase PP1-gamma catalytic subunit	SwissProt	SwissProt	1	0	1	1	0.797816	1	0.833333	0.281084	0.222429	4.13466	N/A	N/A	N/A	N/A	N/A	N/A
270	Q03135	F8W0W8	CAV1	PPP1CC	Caveolin-1	Serine/threonine-protein phosphatase	SwissProt	TrEMBL	1	0	0	1	0.801599	1	0.833333	0	0.222429	3.85736	N/A	N/A	N/A	N/A	N/A	N/A
271	Q03135	P62140	CAV1	PPP1CB	Caveolin-1	Serine/threonine-protein phosphatase PP1-beta catalytic subunit	SwissProt	SwissProt	1	0	1	1	0.709348	1	0.833333	0.116653	0.222429	3.88176	N/A	N/A	N/A	N/A	N/A	N/A
272	Q03135	F8VYE8	CAV1	PPP1CC	Caveolin-1	Serine/threonine-protein phosphatase	SwissProt	TrEMBL	1	0	0	1	0.874823	1	0.833333	0	0.222429	3.93058	N/A	N/A	N/A	N/A	N/A	N/A
273	Q03135	F8VR82	CAV1	PPP1CC	Caveolin-1	Serine/threonine-protein phosphatase	SwissProt	TrEMBL	1	0	0	0.988325	0.624469	1	0.833333	0	0.222429	3.66856	N/A	N/A	N/A	N/A	N/A	N/A
274	Q03135	E9PMD7	CAV1	PPP1CA	Caveolin-1	Serine/threonine-protein phosphatase (Fragment)	SwissProt	TrEMBL	1	0	0	0.991252	0.648584	1	0.833333	0	0.222429	3.6956	N/A	N/A	N/A	N/A	N/A	N/A
275	Q03135	P62714	CAV1	PPP2CB	Caveolin-1	Serine/threonine-protein phosphatase 2A catalytic subunit beta isoform	SwissProt	SwissProt	1	0	1	1	0.875349	1	1	0.167282	0.222429	4.26506	N/A	N/A	N/A	N/A	N/A	N/A
276	Q03135	P60510	CAV1	PPP4C	Caveolin-1	Serine/threonine-protein phosphatase 4 catalytic subunit	SwissProt	SwissProt	1	0	1	0.906723	0.710568	1	1	0.141659	0.222429	3.98138	N/A	N/A	N/A	N/A	N/A	N/A
277	Q03135	P67775	CAV1	PPP2CA	Caveolin-1	Serine/threonine-protein phosphatase 2A catalytic subunit alpha isoform	SwissProt	SwissProt	1	1	1	1	1	1	1	0.267147	0.222429	4.48958	2	MI:0004(affinity chromatography technology); MI:0096(pull down)	2	MI:0407(direct interaction); MI:0915(physical association)	2	pubmed:14645548; pubmed:17855368
278	Q03135	O00743	CAV1	PPP6C	Caveolin-1	Serine/threonine-protein phosphatase 6 catalytic subunit	SwissProt	SwissProt	1	0	1	0.820185	0.604864	1	1	0.156078	0.222429	3.80356	N/A	N/A	N/A	N/A	N/A	N/A
279	Q03135	A8K327	CAV1	NEU3	Caveolin-1	NEU3 protein	SwissProt	TrEMBL	1	1	0	1	1	1	0.5	0	0.111214	3.61121	1	MI:0004(affinity chromatography technology)	1	MI:0915(physical association)	1	pubmed:12011038
280	Q03135	B4E0V4	CAV1	NEU3	Caveolin-1	Sialidase-3	SwissProt	TrEMBL	1	0	0	1	1	1	0.5	0	0.111214	3.61121	N/A	N/A	N/A	N/A	N/A	N/A
281	Q03135	Q9UQ49	CAV1	NEU3	Caveolin-1	Sialidase-3	SwissProt	SwissProt	1	0	1	1	1	1	0.5	0	0.111214	3.61121	N/A	N/A	N/A	N/A	N/A	N/A
282	Q03135	A8MY67	CAV1	PPP2R1B	Caveolin-1	Serine/threonine-protein phosphatase 2A 65 kDa regulatory subunit A beta isoform	SwissProt	TrEMBL	1	1	0	1	1	1	0.5	0	0.222429	3.72243	1	MI:0004(affinity chromatography technology)	1	MI:0915(physical association)	1	pubmed:14645548
283	Q03135	P30154	CAV1	PPP2R1B	Caveolin-1	Serine/threonine-protein phosphatase 2A 65 kDa regulatory subunit A beta isoform	SwissProt	SwissProt	1	1	1	1	1	1	0.5	0.165268	0.222429	3.8877	1	MI:0004(affinity chromatography technology)	1	MI:0915(physical association)	1	pubmed:14645548
284	Q03135	B3KQV6	CAV1	PPP2R1A	Caveolin-1	Serine/threonine-protein phosphatase 2A 65 kDa regulatory subunit A alpha isoform	SwissProt	TrEMBL	1	0	0	1	1	1	0.5	0	0.222429	3.72243	N/A	N/A	N/A	N/A	N/A	N/A
285	Q03135	P30153	CAV1	PPP2R1A	Caveolin-1	Serine/threonine-protein phosphatase 2A 65 kDa regulatory subunit A alpha isoform	SwissProt	SwissProt	1	1	1	1	1	1	0.5	0.280033	0.222429	4.00246	1	MI:0004(affinity chromatography technology)	1	MI:0915(physical association)	1	pubmed:14645548
286	Q03135	P35222	CAV1	CTNNB1	Caveolin-1	Catenin beta-1	SwissProt	SwissProt	1	1	1	0.986758	1	0.990244	0.833333	0.370226	0.184351	4.36491	1	MI:0006(anti bait coimmunoprecipitation)	1	MI:0915(physical association)	1	pubmed:18356165
287	Q03135	B4DGU4	CAV1	CTNNB1	Caveolin-1	Catenin beta-1	SwissProt	TrEMBL	1	0	0	0.848058	1	0.990244	0.833333	0	0.184351	3.85599	N/A	N/A	N/A	N/A	N/A	N/A
288	Q03135	P14923	CAV1	JUP	Caveolin-1	Junction plakoglobin	SwissProt	SwissProt	1	0	1	0.986758	0.740533	0.990244	0.833333	0.235845	0.184351	3.97106	N/A	N/A	N/A	N/A	N/A	N/A
289	Q03135	F2Z3J1	CAV1	SCP2	Caveolin-1	Non-specific lipid-transfer protein	SwissProt	TrEMBL	1	1	0	1	0.764591	1	0.833333	0	0.319944	3.91787	3	MI:0004(affinity chromatography technology); MI:0018(two hybrid); MI:0055(fluorescent resonance energy transfer)	2	MI:0407(direct interaction); MI:0915(physical association)	1	pubmed:15182174
290	Q03135	H0YD06	CAV1	SCP2	Caveolin-1	Non-specific lipid-transfer protein (Fragment)	SwissProt	TrEMBL	1	0	0	1	1	1	0.833333	0	0.319944	4.15328	N/A	N/A	N/A	N/A	N/A	N/A
291	Q03135	E9PG40	CAV1	APP	Caveolin-1	Gamma-secretase C-terminal fragment 59	SwissProt	TrEMBL	1	1	0	1	1	1	0.833333	0	0.222429	4.05576	2	MI:0401(biochemical); MI:0686(unspecified method)	2	MI:0403(colocalization); MI:0407(direct interaction)	1	pubmed:9553108
292	Q03135	P05067	CAV1	APP	Caveolin-1	Amyloid beta A4 protein	SwissProt	SwissProt	1	1	1	1	1	1	0.833333	0.416999	0.222429	4.47276	2	MI:0401(biochemical); MI:0686(unspecified method)	2	MI:0403(colocalization); MI:0407(direct interaction)	1	pubmed:9553108
293	Q03135	E9PEV0	CAV1	APP	Caveolin-1	Gamma-secretase C-terminal fragment 59	SwissProt	TrEMBL	1	0	0	1	0.852537	1	0.833333	0	0.222429	3.9083	N/A	N/A	N/A	N/A	N/A	N/A
294	Q03135	H7C0V9	CAV1	APP	Caveolin-1	Gamma-secretase C-terminal fragment 59 (Fragment)	SwissProt	TrEMBL	1	0	0	1	0.766277	1	0.833333	0	0.222429	3.82204	N/A	N/A	N/A	N/A	N/A	N/A
295	Q03135	H7C104	CAV1	APP	Caveolin-1	Amyloid beta A4 protein (Fragment)	SwissProt	TrEMBL	1	0	0	1	0.705074	1	0.833333	0	0.222429	3.76084	N/A	N/A	N/A	N/A	N/A	N/A
296	Q03135	F5GZY0	CAV1	APLP2	Caveolin-1	Amyloid-like protein 2	SwissProt	TrEMBL	1	0	0	1	0.654882	1	0.833333	0	0.222429	3.71064	N/A	N/A	N/A	N/A	N/A	N/A
297	Q03135	H7BXI4	CAV1	APLP2	Caveolin-1	Amyloid-like protein 2	SwissProt	TrEMBL	1	0	0	1	0.657601	1	0.833333	0	0.222429	3.71336	N/A	N/A	N/A	N/A	N/A	N/A
298	Q03135	Q06481	CAV1	APLP2	Caveolin-1	Amyloid-like protein 2	SwissProt	SwissProt	1	0	1	1	0.618814	1	0.833333	0.108702	0.222429	3.78328	N/A	N/A	N/A	N/A	N/A	N/A
299	Q03135	F8VYA6	CAV1	STRN4	Caveolin-1	Striatin-4	SwissProt	TrEMBL	1	0	0	0.984192	1	0.990244	0.833333	0	0.0487578	3.85653	N/A	N/A	N/A	N/A	N/A	N/A
300	Q03135	F5GYK2	CAV1	STRN4	Caveolin-1	Striatin-4	SwissProt	TrEMBL	1	0	0	0.984192	0.854447	0.990244	0.833333	0	0.0487578	3.71097	N/A	N/A	N/A	N/A	N/A	N/A
301	Q03135	Q9NRL3	CAV1	STRN4	Caveolin-1	Striatin-4	SwissProt	SwissProt	1	0	1	0.984192	0.769304	0.990244	0.833333	0.164412	0.0487578	3.79024	N/A	N/A	N/A	N/A	N/A	N/A
302	Q03135	Q13033	CAV1	STRN3	Caveolin-1	Striatin-3	SwissProt	SwissProt	1	0	1	0.984192	0.84671	0.990244	0.833333	0.198294	0.0487578	3.90153	N/A	N/A	N/A	N/A	N/A	N/A
303	Q03135	O43815	CAV1	STRN	Caveolin-1	Striatin	SwissProt	SwissProt	1	0	1	0.984192	1	0.990244	0.833333	0.161265	0.0487578	4.01779	N/A	N/A	N/A	N/A	N/A	N/A
304	Q03135	Q13635	CAV1	PTCH1	Caveolin-1	Protein patched homolog 1	SwissProt	SwissProt	1	1	1	1	1	1	0.5	0.0803542	0.134	3.71435	1	MI:0004(affinity chromatography technology)	1	MI:0915(physical association)	1	pubmed:11278759
305	Q03135	O00194	CAV1	RAB27B	Caveolin-1	Ras-related protein Rab-27B	SwissProt	SwissProt	1	1	1	1	1	1	0.666667	0	0.246807	3.91347	2	MI:0006(anti bait coimmunoprecipitation); MI:0007(anti tag coimmunoprecipitation)	1	MI:0915(physical association)	1	pubmed:19706440
306	Q03135	P51159	CAV1	RAB27A	Caveolin-1	Ras-related protein Rab-27A	SwissProt	SwissProt	1	0	1	0.832283	0.790802	1	0.666667	0.129615	0.246807	3.66617	N/A	N/A	N/A	N/A	N/A	N/A
307	Q03135	A2AB10	CAV1	FLOT1	Caveolin-1	Flotillin-1 (Fragment)	SwissProt	TrEMBL	1	0	0	1	1	1	1	0	0.295565	4.29557	N/A	N/A	N/A	N/A	N/A	N/A
308	Q03135	O75955	CAV1	FLOT1	Caveolin-1	Flotillin-1	SwissProt	SwissProt	1	1	1	1	1	1	1	0.164871	0.295565	4.46044	3	MI:0006(anti bait coimmunoprecipitation); MI:0004(affinity chromatography technology); MI:0401(biochemical)	2	MI:0915(physical association); MI:0403(colocalization)	2	pubmed:10212252; pubmed:22936677
309	Q03135	B0V109	CAV1	FLOT1	Caveolin-1	Flotillin-1 (Fragment)	SwissProt	TrEMBL	1	0	0	1	1	1	1	0	0.295565	4.29557	N/A	N/A	N/A	N/A	N/A	N/A
310	Q03135	B4DVY7	CAV1	FLOT1	Caveolin-1	Flotillin-1	SwissProt	TrEMBL	1	0	0	1	0.856202	1	1	0	0.295565	4.15177	N/A	N/A	N/A	N/A	N/A	N/A
311	Q03135	A2AB12	CAV1	FLOT1	Caveolin-1	Flotillin-1 (Fragment)	SwissProt	TrEMBL	1	0	0	0.975046	0.772085	1	1	0	0.295565	4.0427	N/A	N/A	N/A	N/A	N/A	N/A
312	Q03135	B0V111	CAV1	FLOT1	Caveolin-1	Flotillin-1 (Fragment)	SwissProt	TrEMBL	1	0	0	0.930958	0.596308	1	1	0	0.295565	3.82283	N/A	N/A	N/A	N/A	N/A	N/A
313	Q03135	A2AB09	CAV1	FLOT1	Caveolin-1	Flotillin-1 (Fragment)	SwissProt	TrEMBL	1	0	0	0.929668	0.568606	1	1	0	0.295565	3.79384	N/A	N/A	N/A	N/A	N/A	N/A
314	Q03135	B0V2I8	CAV1	FLOT1	Caveolin-1	Flotillin-1 (Fragment)	SwissProt	TrEMBL	1	0	0	0.91094	0.544171	1	1	0	0.295565	3.75068	N/A	N/A	N/A	N/A	N/A	N/A
315	Q03135	Q14254	CAV1	FLOT2	Caveolin-1	Flotillin-2	SwissProt	SwissProt	1	1	1	1	1	1	0.666667	0.208257	0.295565	4.17049	2	MI:0006(anti bait coimmunoprecipitation); MI:0004(affinity chromatography technology)	1	MI:0915(physical association)	1	pubmed:10212252
316	Q03135	O14939	CAV1	PLD2	Caveolin-1	Phospholipase D2	SwissProt	SwissProt	1	1	1	1	1	1	1	0.201033	0.222429	4.42346	2	MI:0004(affinity chromatography technology); MI:0401(biochemical)	2	MI:0403(colocalization); MI:0915(physical association)	2	pubmed:10675563; pubmed:14675200
317	Q03135	I3L2C9	CAV1	PLD2	Caveolin-1	Phospholipase D2	SwissProt	TrEMBL	1	0	0	1	0.827805	1	1	0	0.222429	4.05023	N/A	N/A	N/A	N/A	N/A	N/A
318	Q03135	Q13393	CAV1	PLD1	Caveolin-1	Phospholipase D1	SwissProt	SwissProt	1	0	1	1	0.727077	1	1	0.167332	0.222429	4.11684	N/A	N/A	N/A	N/A	N/A	N/A
319	Q03135	O15169	CAV1	AXIN1	Caveolin-1	Axin-1	SwissProt	SwissProt	1	1	1	0.857008	1	1	0.833333	0.201925	0.159972	4.05224	1	MI:0004(affinity chromatography technology)	1	MI:0915(physical association)	1	pubmed:16890161
320	Q03135	Q9Y2T1	CAV1	AXIN2	Caveolin-1	Axin-2	SwissProt	SwissProt	1	0	1	0.857008	0.837392	1	0.833333	0.121331	0.159972	3.80904	N/A	N/A	N/A	N/A	N/A	N/A
321	Q03135	P51636	CAV1	CAV2	Caveolin-1	Caveolin-2	SwissProt	SwissProt	1	1	1	1	1	1	1	0.19563	0.20873	4.40436	4	MI:0006(anti bait coimmunoprecipitation); MI:0007(anti tag coimmunoprecipitation); MI:0004(affinity chromatography technology); MI:0401(biochemical)	2	MI:0915(physical association); MI:0403(colocalization)	5	pubmed:10212252; pubmed:24013648; pubmed:12414992; pubmed:18081315; pubmed:9361015
322	Q03135	E9PCT3	CAV1	CAV2	Caveolin-1	Caveolin	SwissProt	TrEMBL	1	0	0	0.845147	0.583971	1	1	0	0.20873	3.63785	N/A	N/A	N/A	N/A	N/A	N/A
323	Q03135	Q6NZI2	CAV1	PTRF	Caveolin-1	Polymerase I and transcript release factor	SwissProt	SwissProt	1	1	1	1	1	1	1	0.189823	0.386409	4.57623	2	MI:0007(anti tag coimmunoprecipitation); MI:0401(biochemical)	3	MI:0914(association); MI:0915(physical association); MI:0403(colocalization)	2	pubmed:24013648; pubmed:22939629
324	Q03135	O95810	CAV1	SDPR	Caveolin-1	Serum deprivation-response protein	SwissProt	SwissProt	1	1	1	1	1	1	1	0.106606	0.386409	4.49301	2	MI:0416(fluorescence microscopy); MI:0007(anti tag coimmunoprecipitation)	2	MI:0403(colocalization); MI:0915(physical association)	2	pubmed:19262564; pubmed:24013648
325	Q03135	Q969G5	CAV1	PRKCDBP	Caveolin-1	Protein kinase C delta-binding protein	SwissProt	SwissProt	1	1	1	1	1	1	1	0.133695	0.386409	4.5201	2	MI:0007(anti tag coimmunoprecipitation); MI:0416(fluorescence microscopy)	3	MI:0403(colocalization); MI:0914(association); MI:0915(physical association)	2	pubmed:19262564; pubmed:24013648
326	Q03135	P37840	CAV1	SNCA	Caveolin-1	Alpha-synuclein	SwissProt	SwissProt	1	1	1	1	1	1	0.5	0.314931	0.159972	3.9749	1	MI:0096(pull down)	1	MI:0407(direct interaction)	1	pubmed:21693152
327	Q03135	H0YGW5	CAV1	LRP6	Caveolin-1	Low-density lipoprotein receptor-related protein 6 (Fragment)	SwissProt	TrEMBL	1	0	0	1	1	1	0.833333	0	0.111214	3.94455	N/A	N/A	N/A	N/A	N/A	N/A
328	Q03135	O75581	CAV1	LRP6	Caveolin-1	Low-density lipoprotein receptor-related protein 6	SwissProt	SwissProt	1	1	1	1	1	1	0.833333	0.153728	0.111214	4.09828	4	MI:0006(anti bait coimmunoprecipitation); MI:0007(anti tag coimmunoprecipitation); MI:0416(fluorescence microscopy); MI:0004(affinity chromatography technology)	2	MI:0403(colocalization); MI:0915(physical association)	1	pubmed:16890161
329	Q03135	F5H7J9	CAV1	LRP6	Caveolin-1	Low-density lipoprotein receptor-related protein 6	SwissProt	TrEMBL	1	0	0	1	0.875088	1	0.833333	0	0.111214	3.81964	N/A	N/A	N/A	N/A	N/A	N/A
330	Q03135	E9PHY1	CAV1	LRP5	Caveolin-1	Low-density lipoprotein receptor-related protein 5	SwissProt	TrEMBL	1	0	0	1	0.802019	1	0.833333	0	0.111214	3.74657	N/A	N/A	N/A	N/A	N/A	N/A
331	Q03135	O75197	CAV1	LRP5	Caveolin-1	Low-density lipoprotein receptor-related protein 5	SwissProt	SwissProt	1	0	1	1	0.750176	1	0.833333	0.0916857	0.111214	3.78641	N/A	N/A	N/A	N/A	N/A	N/A
332	Q03135	O75096	CAV1	LRP4	Caveolin-1	Low-density lipoprotein receptor-related protein 4	SwissProt	SwissProt	1	0	1	1	0.709963	1	0.833333	0.0535049	0.111214	3.70802	N/A	N/A	N/A	N/A	N/A	N/A
333	Q03135	Q07954	CAV1	LRP1	Caveolin-1	Prolow-density lipoprotein receptor-related protein 1	SwissProt	SwissProt	1	0	1	1	0.677107	1	0.833333	0.140874	0.111214	3.76253	N/A	N/A	N/A	N/A	N/A	N/A
334	Q03135	P98164	CAV1	LRP2	Caveolin-1	Low-density lipoprotein receptor-related protein 2	SwissProt	SwissProt	1	0	1	1	0.625263	1	0.833333	0.137602	0.111214	3.70741	N/A	N/A	N/A	N/A	N/A	N/A
335	Q03135	J3QLD9	CAV1	FLOT2	Caveolin-1	Flotillin-2	SwissProt	TrEMBL	1	0	0	1	0.854964	1	0.666667	0	0.295565	3.8172	N/A	N/A	N/A	N/A	N/A	N/A
336	Q03135	E7EMK3	CAV1	FLOT2	Caveolin-1	Flotillin-2	SwissProt	TrEMBL	1	0	0	1	0.770123	1	0.666667	0	0.295565	3.73235	N/A	N/A	N/A	N/A	N/A	N/A
337	Q03135	E9PIE3	CAV1	PRKCDBP	Caveolin-1	Protein kinase C delta-binding protein	SwissProt	TrEMBL	1	0	0	0.939705	0.654313	1	1	0	0.386409	3.98043	N/A	N/A	N/A	N/A	N/A	N/A
338	Q03135	P00519	CAV1	ABL1	Caveolin-1	Tyrosine-protein kinase ABL1	SwissProt	SwissProt	1	1	1	1	1	1	0.5	0.317605	0.271186	4.08879	1	MI:0089(protein array)	1	MI:0407(direct interaction)	1	pubmed:20808760
339	Q03135	P42684	CAV1	ABL2	Caveolin-1	Abelson tyrosine-protein kinase 2	SwissProt	SwissProt	1	1	1	1	1	1	0.5	0.194161	0.271186	3.96535	1	MI:0089(protein array)	1	MI:0407(direct interaction)	1	pubmed:20808760
340	Q03135	P42685	CAV1	FRK	Caveolin-1	Tyrosine-protein kinase FRK	SwissProt	SwissProt	1	0	1	0.937441	0.550471	1	1	0.147735	0.271186	3.90683	N/A	N/A	N/A	N/A	N/A	N/A
341	Q03135	J3QRU1	CAV1	YES1	Caveolin-1	Tyrosine-protein kinase Yes	SwissProt	TrEMBL	1	0	0	1	0.904364	1	1	0	0.271186	4.17555	N/A	N/A	N/A	N/A	N/A	N/A
342	Q03135	P07947	CAV1	YES1	Caveolin-1	Tyrosine-protein kinase Yes	SwissProt	SwissProt	1	0	1	1	0.904364	1	1	0.244748	0.271186	4.4203	N/A	N/A	N/A	N/A	N/A	N/A
343	Q03135	P12931	CAV1	SRC	Caveolin-1	Proto-oncogene tyrosine-protein kinase Src	SwissProt	SwissProt	1	1	1	1	1	1	1	0.48806	0.271186	4.75925	2	MI:0428(imaging technique); MI:0096(pull down)	2	MI:0915(physical association); MI:0407(direct interaction)	2	pubmed:8621645; pubmed:8910575
344	Q03135	P09769	CAV1	FGR	Caveolin-1	Tyrosine-protein kinase Fgr	SwissProt	SwissProt	1	0	1	1	0.752785	1	1	0.10583	0.271186	4.1298	N/A	N/A	N/A	N/A	N/A	N/A
345	Q03135	P06241	CAV1	FYN	Caveolin-1	Tyrosine-protein kinase Fyn	SwissProt	SwissProt	1	1	1	1	0.848421	1	1	0.407088	0.271186	4.5267	1	MI:0401(biochemical)	1	MI:0403(colocalization)	1	pubmed:9252391
346	Q03135	J3KPD6	CAV1	HCK	Caveolin-1	Tyrosine-protein kinase HCK	SwissProt	TrEMBL	1	0	0	1	0.65715	1	1	0	0.271186	3.92834	N/A	N/A	N/A	N/A	N/A	N/A
347	Q03135	H0Y3C5	CAV1	HCK	Caveolin-1	Tyrosine-protein kinase HCK	SwissProt	TrEMBL	1	0	0	1	0.669155	1	1	0	0.271186	3.94034	N/A	N/A	N/A	N/A	N/A	N/A
348	Q03135	P08631	CAV1	HCK	Caveolin-1	Tyrosine-protein kinase HCK	SwissProt	SwissProt	1	0	1	1	0.65715	1	1	0.273407	0.271186	4.20174	N/A	N/A	N/A	N/A	N/A	N/A
349	Q03135	A8K4G3	CAV1	HCK	Caveolin-1	Tyrosine-protein kinase HCK	SwissProt	TrEMBL	1	0	0	1	0.65715	1	1	0	0.271186	3.92834	N/A	N/A	N/A	N/A	N/A	N/A
350	Q03135	P06239	CAV1	LCK	Caveolin-1	Tyrosine-protein kinase Lck	SwissProt	SwissProt	1	0	1	1	0.682305	1	1	0.263683	0.271186	4.21717	N/A	N/A	N/A	N/A	N/A	N/A
351	Q03135	P07948	CAV1	LYN	Caveolin-1	Tyrosine-protein kinase Lyn	SwissProt	SwissProt	1	0	1	1	0.696842	1	1	0.280339	0.271186	4.24837	N/A	N/A	N/A	N/A	N/A	N/A
352	Q03135	P51451	CAV1	BLK	Caveolin-1	Tyrosine-protein kinase Blk	SwissProt	SwissProt	1	0	1	1	0.731517	1	1	0.0934357	0.271186	4.09614	N/A	N/A	N/A	N/A	N/A	N/A
353	Q03135	Q06187	CAV1	BTK	Caveolin-1	Tyrosine-protein kinase BTK	SwissProt	SwissProt	1	1	1	1	1	1	0.5	0.184659	0.271186	3.95585	1	MI:0004(affinity chromatography technology)	1	MI:0915(physical association)	1	pubmed:11751885
354	Q03135	P42680	CAV1	TEC	Caveolin-1	Tyrosine-protein kinase Tec	SwissProt	SwissProt	1	0	1	1	0.848106	1	0.5	0.133695	0.271186	3.75299	N/A	N/A	N/A	N/A	N/A	N/A
355	Q03135	P42681	CAV1	TXK	Caveolin-1	Tyrosine-protein kinase TXK	SwissProt	SwissProt	1	0	1	1	0.847376	1	0.5	0	0.271186	3.61856	N/A	N/A	N/A	N/A	N/A	N/A
356	Q03135	E9PJX5	CAV1	BLK	Caveolin-1	Tyrosine-protein kinase Blk	SwissProt	TrEMBL	1	0	0	1	0.713093	1	1	0	0.271186	3.98428	N/A	N/A	N/A	N/A	N/A	N/A
357	Q03135	P41240	CAV1	CSK	Caveolin-1	Tyrosine-protein kinase CSK	SwissProt	SwissProt	1	1	1	1	1	1	1	0.302447	0.271186	4.57363	2	MI:0019(coimmunoprecipitation); MI:0018(two hybrid)	2	MI:0914(association); MI:0407(direct interaction)	2	pubmed:16678999; pubmed:11805080
358	Q03135	B3KPS6	CAV1	FYN	Caveolin-1	Tyrosine-protein kinase Fyn	SwissProt	TrEMBL	1	0	0	1	0.777941	1	1	0	0.271186	4.04913	N/A	N/A	N/A	N/A	N/A	N/A
359	Q03135	Q5R3A8	CAV1	FYN	Caveolin-1	Tyrosine-protein kinase Fyn	SwissProt	TrEMBL	1	0	0	1	0.777941	1	1	0	0.271186	4.04913	N/A	N/A	N/A	N/A	N/A	N/A
360	Q03135	Q08881	CAV1	ITK	Caveolin-1	Tyrosine-protein kinase ITK/TSK	SwissProt	SwissProt	1	0	1	1	0.80833	1	0.5	0.170611	0.271186	3.75013	N/A	N/A	N/A	N/A	N/A	N/A
361	Q03135	P51813	CAV1	BMX	Caveolin-1	Cytoplasmic tyrosine-protein kinase BMX	SwissProt	SwissProt	1	1	1	1	1	1	0.5	0.190477	0.271186	3.96166	1	MI:0004(affinity chromatography technology)	1	MI:0915(physical association)	1	pubmed:11751885
362	Q03135	Q13882	CAV1	PTK6	Caveolin-1	Protein-tyrosine kinase 6	SwissProt	SwissProt	1	0	1	0.815563	0.481056	1	1	0.138331	0.271186	3.70614	N/A	N/A	N/A	N/A	N/A	N/A
363	Q03135	P42679	CAV1	MATK	Caveolin-1	Megakaryocyte-associated tyrosine-protein kinase	SwissProt	SwissProt	1	0	1	0.959559	0.849995	1	1	0.138331	0.271186	4.21907	N/A	N/A	N/A	N/A	N/A	N/A
364	Q03135	P08069	CAV1	IGF1R	Caveolin-1	Insulin-like growth factor 1 receptor	SwissProt	SwissProt	1	0	1	0.985326	0.840279	0.990244	1	0.270579	0.271186	4.35761	N/A	N/A	N/A	N/A	N/A	N/A
365	Q03135	P00533	CAV1	EGFR	Caveolin-1	Epidermal growth factor receptor	SwissProt	SwissProt	1	1	1	1	1	1	1	0.495917	0.271186	4.7671	3	MI:0006(anti bait coimmunoprecipitation); MI:0004(affinity chromatography technology); MI:0096(pull down)	3	MI:0914(association); MI:0407(direct interaction); MI:0915(physical association)	6	pubmed:15657067; pubmed:16799092; pubmed:12388423; pubmed:16407214; pubmed:19446582; pubmed:9374534
366	Q03135	P04626	CAV1	ERBB2	Caveolin-1	Receptor tyrosine-protein kinase erbB-2	SwissProt	SwissProt	1	0	1	1	0.714722	1	1	0.387768	0.271186	4.37368	N/A	N/A	N/A	N/A	N/A	N/A
367	Q03135	Q15303	CAV1	ERBB4	Caveolin-1	Receptor tyrosine-protein kinase erbB-4	SwissProt	SwissProt	1	0	1	1	0.76405	1	1	0.255996	0.271186	4.29123	N/A	N/A	N/A	N/A	N/A	N/A
368	Q03135	P21860	CAV1	ERBB3	Caveolin-1	Receptor tyrosine-protein kinase erbB-3	SwissProt	SwissProt	1	0	1	1	0.695146	1	1	0.313067	0.271186	4.2794	N/A	N/A	N/A	N/A	N/A	N/A
369	Q03135	E9PFD7	CAV1	EGFR	Caveolin-1	Epidermal growth factor receptor	SwissProt	TrEMBL	1	0	0	1	1	1	1	0	0.271186	4.27119	N/A	N/A	N/A	N/A	N/A	N/A
370	Q03135	Q504U8	CAV1	EGFR	Caveolin-1	EGFR protein	SwissProt	TrEMBL	1	0	0	1	0.898382	1	1	0	0.271186	4.16957	N/A	N/A	N/A	N/A	N/A	N/A
371	Q03135	J3QLU9	CAV1	ERBB2	Caveolin-1	Receptor tyrosine-protein kinase erbB-2	SwissProt	TrEMBL	1	0	0	1	0.838939	1	1	0	0.271186	4.11013	N/A	N/A	N/A	N/A	N/A	N/A
372	Q03135	B4DTR1	CAV1	ERBB2	Caveolin-1	Receptor tyrosine-protein kinase erbB-2	SwissProt	TrEMBL	1	0	0	1	0.796764	1	1	0	0.271186	4.06795	N/A	N/A	N/A	N/A	N/A	N/A
373	Q03135	H3BLT0	CAV1	ERBB4	Caveolin-1	ERBB4 intracellular domain (Fragment)	SwissProt	TrEMBL	1	0	0	1	0.737321	1	1	0	0.271186	4.00851	N/A	N/A	N/A	N/A	N/A	N/A
374	Q03135	B4DGQ7	CAV1	ERBB3	Caveolin-1	Receptor tyrosine-protein kinase erbB-3	SwissProt	TrEMBL	1	0	0	1	0.677879	1	1	0	0.271186	3.94906	N/A	N/A	N/A	N/A	N/A	N/A
375	Q03135	F5H1T4	CAV1	ERBB2	Caveolin-1	Receptor tyrosine-protein kinase erbB-2	SwissProt	TrEMBL	1	0	0	0.991566	0.662432	1	1	0	0.271186	3.92518	N/A	N/A	N/A	N/A	N/A	N/A
376	Q03135	P52333	CAV1	JAK3	Caveolin-1	Tyrosine-protein kinase JAK3	SwissProt	SwissProt	1	0	1	0.985326	0.84892	0.990244	0.833333	0.109972	0.271186	4.03898	N/A	N/A	N/A	N/A	N/A	N/A
377	Q03135	F5H5U8	CAV1	JAK2	Caveolin-1	Tyrosine-protein kinase	SwissProt	TrEMBL	1	0	0	0.985326	1	0.990244	0.833333	0	0.271186	4.08009	N/A	N/A	N/A	N/A	N/A	N/A
378	Q03135	O60674	CAV1	JAK2	Caveolin-1	Tyrosine-protein kinase JAK2	SwissProt	SwissProt	1	0	1	0.985326	0.904679	0.990244	0.833333	0.322485	0.271186	4.30725	N/A	N/A	N/A	N/A	N/A	N/A
379	Q03135	K7EQY5	CAV1	MATK	Caveolin-1	Megakaryocyte-associated tyrosine kinase, isoform CRA_a	SwissProt	TrEMBL	1	0	0	0.95153	0.810715	1	1	0	0.271186	4.03343	N/A	N/A	N/A	N/A	N/A	N/A
380	Q03135	P06213	CAV1	INSR	Caveolin-1	Insulin receptor	SwissProt	SwissProt	1	1	1	0.985326	1	0.990244	1	0.284951	0.271186	4.53171	1	MI:0004(affinity chromatography technology)	1	MI:0915(physical association)	1	pubmed:10598578
381	Q03135	P14616	CAV1	INSRR	Caveolin-1	Insulin receptor-related protein	SwissProt	SwissProt	1	0	1	0.985326	0.798455	0.990244	1	0.0853121	0.271186	4.13052	N/A	N/A	N/A	N/A	N/A	N/A
382	Q03135	P23458	CAV1	JAK1	Caveolin-1	Tyrosine-protein kinase JAK1	SwissProt	SwissProt	1	0	1	0.985326	0.809358	0.990244	0.833333	0.27282	0.271186	4.16227	N/A	N/A	N/A	N/A	N/A	N/A
383	Q03135	F5H3M4	CAV1	FGR	Caveolin-1	Tyrosine-protein kinase Fgr	SwissProt	TrEMBL	1	0	0	1	0.808729	1	1	0	0.271186	4.07992	N/A	N/A	N/A	N/A	N/A	N/A
384	Q03135	C9J5X1	CAV1	IGF1R	Caveolin-1	Insulin-like growth factor 1 receptor	SwissProt	TrEMBL	1	0	0	0.985326	0.899227	0.990244	1	0	0.271186	4.14598	N/A	N/A	N/A	N/A	N/A	N/A
385	Q03135	J3KP20	CAV1	NTRK1	Caveolin-1	Tyrosine-protein kinase receptor	SwissProt	TrEMBL	1	0	0	1	0.899106	1	0.5	0	0.271186	3.67029	N/A	N/A	N/A	N/A	N/A	N/A
386	Q03135	P04629	CAV1	NTRK1	Caveolin-1	High affinity nerve growth factor receptor	SwissProt	SwissProt	1	1	1	1	1	1	0.5	0.226734	0.271186	3.99792	1	MI:0004(affinity chromatography technology)	1	MI:0915(physical association)	1	pubmed:9867838
387	Q03135	E9PM19	CAV1	TYK2	Caveolin-1	Tyrosine-protein kinase	SwissProt	TrEMBL	1	0	0	0.985326	0.778671	0.990244	0.833333	0	0.271186	3.85876	N/A	N/A	N/A	N/A	N/A	N/A
388	Q03135	P29597	CAV1	TYK2	Caveolin-1	Non-receptor tyrosine-protein kinase TYK2	SwissProt	SwissProt	1	0	1	0.985326	0.753598	0.990244	0.833333	0.17562	0.271186	4.00931	N/A	N/A	N/A	N/A	N/A	N/A
389	Q03135	Q573B4	CAV1	LCK	Caveolin-1	Proto-oncogene tyrosine-protein kinase LCK	SwissProt	TrEMBL	1	0	0	0.961607	0.646106	1	1	0	0.271186	3.8789	N/A	N/A	N/A	N/A	N/A	N/A
390	Q03135	H0YND1	CAV1	NTRK3	Caveolin-1	Tyrosine-protein kinase receptor	SwissProt	TrEMBL	1	0	0	1	0.840087	1	0.5	0	0.271186	3.61127	N/A	N/A	N/A	N/A	N/A	N/A
391	Q03135	Q16620	CAV1	NTRK2	Caveolin-1	BDNF/NT-3 growth factors receptor	SwissProt	SwissProt	1	0	1	1	0.716755	1	0.5	0.184281	0.271186	3.67222	N/A	N/A	N/A	N/A	N/A	N/A
392	Q03135	Q16288	CAV1	NTRK3	Caveolin-1	NT-3 growth factor receptor	SwissProt	SwissProt	1	0	1	1	0.765731	1	0.5	0.144968	0.271186	3.68189	N/A	N/A	N/A	N/A	N/A	N/A
393	Q03135	P17948	CAV1	FLT1	Caveolin-1	Vascular endothelial growth factor receptor 1	SwissProt	SwissProt	1	0	1	1	0.834314	1	0.5	0.173881	0.271186	3.77938	N/A	N/A	N/A	N/A	N/A	N/A
394	Q03135	P36888	CAV1	FLT3	Caveolin-1	Receptor-type tyrosine-protein kinase FLT3	SwissProt	SwissProt	1	0	1	0.845139	0.621669	1	0.833333	0.118057	0.271186	3.68939	N/A	N/A	N/A	N/A	N/A	N/A
395	Q03135	P35968	CAV1	KDR	Caveolin-1	Vascular endothelial growth factor receptor 2	SwissProt	SwissProt	1	1	1	1	1	1	0.5	0.225176	0.271186	3.99636	1	MI:0401(biochemical)	1	MI:0403(colocalization)	1	pubmed:23262137
396	Q03135	P35916	CAV1	FLT4	Caveolin-1	Vascular endothelial growth factor receptor 3	SwissProt	SwissProt	1	0	1	1	0.790927	1	0.5	0.0934357	0.271186	3.65555	N/A	N/A	N/A	N/A	N/A	N/A
397	Q03135	P16234	CAV1	PDGFRA	Caveolin-1	Platelet-derived growth factor receptor alpha	SwissProt	SwissProt	1	1	1	1	1	1	0.833333	0.150465	0.271186	4.25498	3	MI:0004(affinity chromatography technology); MI:0096(pull down); MI:0401(biochemical)	3	MI:0403(colocalization); MI:0407(direct interaction); MI:0915(physical association)	1	pubmed:10066366
398	Q03135	P10721	CAV1	KIT	Caveolin-1	Mast/stem cell growth factor receptor Kit	SwissProt	SwissProt	1	0	1	0.954622	0.754961	1	0.833333	0.210988	0.271186	4.02509	N/A	N/A	N/A	N/A	N/A	N/A
399	Q03135	P07333	CAV1	CSF1R	Caveolin-1	Macrophage colony-stimulating factor 1 receptor	SwissProt	SwissProt	1	0	1	0.914752	0.727202	1	0.833333	0.146711	0.271186	3.89318	N/A	N/A	N/A	N/A	N/A	N/A
400	Q03135	P09619	CAV1	PDGFRB	Caveolin-1	Platelet-derived growth factor receptor beta	SwissProt	SwissProt	1	1	1	1	1	1	0.833333	0.349529	0.271186	4.45405	3	MI:0004(affinity chromatography technology); MI:0096(pull down); MI:0401(biochemical)	3	MI:0403(colocalization); MI:0407(direct interaction); MI:0915(physical association)	1	pubmed:10066366
401	Q03135	P01112	CAV1	HRAS	Caveolin-1	GTPase HRas	SwissProt	SwissProt	1	1	1	1	1	1	0.833333	0.232662	0.246807	4.3128	2	MI:0096(pull down); MI:0428(imaging technique)	2	MI:0407(direct interaction); MI:0915(physical association)	1	pubmed:8621645
402	Q03135	P01116	CAV1	KRAS	Caveolin-1	GTPase KRas	SwissProt	SwissProt	1	0	1	0.890038	0.83388	1	0.833333	0.135638	0.246807	3.9397	N/A	N/A	N/A	N/A	N/A	N/A
403	Q03135	P01111	CAV1	NRAS	Caveolin-1	GTPase NRas	SwissProt	SwissProt	1	0	1	0.888242	0.79038	1	0.833333	0.10452	0.246807	3.86328	N/A	N/A	N/A	N/A	N/A	N/A
404	Q03135	P63000	CAV1	RAC1	Caveolin-1	Ras-related C3 botulinum toxin substrate 1	SwissProt	SwissProt	1	1	1	0.983044	1	0.990244	0.833333	0.238481	0.246807	4.29191	1	MI:0096(pull down)	1	MI:0407(direct interaction)	1	pubmed:20460433
405	Q03135	P60953	CAV1	CDC42	Caveolin-1	Cell division control protein 42 homolog	SwissProt	SwissProt	1	0	1	0.82101	0.598191	0.990244	0.833333	0.168631	0.246807	3.65822	N/A	N/A	N/A	N/A	N/A	N/A
406	Q03135	P61586	CAV1	RHOA	Caveolin-1	Transforming protein RhoA	SwissProt	SwissProt	1	1	1	1	1	1	0.5	0.221508	0.246807	3.96832	1	MI:0096(pull down)	1	MI:0407(direct interaction)	1	pubmed:20460433
407	Q03135	P01375	CAV1	TNF	Caveolin-1	Tumor necrosis factor	SwissProt	SwissProt	1	1	1	1	1	1	0.5	0.231508	0.111214	3.84272	1	MI:0004(affinity chromatography technology)	1	MI:0915(physical association)	1	pubmed:12753742
408	Q03135	P01834	CAV1	IGKC	Caveolin-1	Ig kappa chain C region	SwissProt	SwissProt	1	1	1	1	1	1	0.5	0	0.111214	3.61121	1	MI:0006(anti bait coimmunoprecipitation)	1	MI:0915(physical association)	1	pubmed:17353931
409	Q03135	P01876	CAV1	IGHA1	Caveolin-1	Ig alpha-1 chain C region	SwissProt	SwissProt	1	1	1	1	1	1	0.5	0	0.111214	3.61121	1	MI:0006(anti bait coimmunoprecipitation)	1	MI:0915(physical association)	1	pubmed:17353931
410	Q03135	P03372	CAV1	ESR1	Caveolin-1	Estrogen receptor	SwissProt	SwissProt	1	1	1	1	1	1	1	0.329406	0.271186	4.60059	4	MI:0006(anti bait coimmunoprecipitation); MI:0004(affinity chromatography technology); MI:0055(fluorescent resonance energy transfer); MI:0096(pull down)	2	MI:0915(physical association); MI:0407(direct interaction)	4	pubmed:23634843; pubmed:11563984; pubmed:19595769; pubmed:22230296
411	Q03135	F6SD09	CAV1	ESR1	Caveolin-1	Estrogen receptor	SwissProt	TrEMBL	1	0	0	1	0.887343	1	1	0	0.271186	4.15853	N/A	N/A	N/A	N/A	N/A	N/A
412	Q03135	H0Y4W6	CAV1	ESR1	Caveolin-1	Estrogen receptor (Fragment)	SwissProt	TrEMBL	1	0	0	1	0.821443	1	1	0	0.271186	4.09263	N/A	N/A	N/A	N/A	N/A	N/A
413	Q03135	Q92731	CAV1	ESR2	Caveolin-1	Estrogen receptor beta	SwissProt	SwissProt	1	0	1	0.925451	0.683732	1	1	0.224808	0.271186	4.10518	N/A	N/A	N/A	N/A	N/A	N/A
414	Q03135	G3V5M5	CAV1	ESR2	Caveolin-1	Estrogen receptor beta	SwissProt	TrEMBL	1	0	0	0.858675	0.59613	1	1	0	0.271186	3.72599	N/A	N/A	N/A	N/A	N/A	N/A
415	Q03135	G3V5S2	CAV1	ESR2	Caveolin-1	Estrogen receptor beta	SwissProt	TrEMBL	1	0	0	0.858104	0.58312	1	1	0	0.271186	3.71241	N/A	N/A	N/A	N/A	N/A	N/A
416	Q03135	F5GWJ8	CAV1	ESR2	Caveolin-1	Estrogen receptor beta	SwissProt	TrEMBL	1	0	0	0.858104	0.571076	1	1	0	0.271186	3.70037	N/A	N/A	N/A	N/A	N/A	N/A
417	Q03135	P06401	CAV1	PGR	Caveolin-1	Progesterone receptor	SwissProt	SwissProt	1	0	1	0.883463	0.56403	1	0.833333	0.183485	0.222429	3.68674	N/A	N/A	N/A	N/A	N/A	N/A
418	Q03135	P10275	CAV1	AR	Caveolin-1	Androgen receptor	SwissProt	SwissProt	1	1	1	1	1	1	0.833333	0.254282	0.222429	4.31004	4	MI:0019(coimmunoprecipitation); MI:0004(affinity chromatography technology); MI:0018(two hybrid); MI:0096(pull down)	3	MI:0218(physical interaction); MI:0407(direct interaction); MI:0915(physical association)	1	pubmed:11278309
419	Q03135	P37231	CAV1	PPARG	Caveolin-1	Peroxisome proliferator-activated receptor gamma	SwissProt	SwissProt	1	0	1	0.985326	0.88455	0.990244	0.5	0.167208	0.159972	3.6873	N/A	N/A	N/A	N/A	N/A	N/A
420	Q03135	P07900	CAV1	HSP90AA1	Caveolin-1	Heat shock protein HSP 90-alpha	SwissProt	SwissProt	1	1	1	1	1	1	0.5	0.473806	0.111214	4.08502	1	MI:0004(affinity chromatography technology)	1	MI:0915(physical association)	1	pubmed:17502619
421	Q03135	P08238	CAV1	HSP90AB1	Caveolin-1	Heat shock protein HSP 90-beta	SwissProt	SwissProt	1	0	1	1	0.707837	1	0.5	0.433722	0.111214	3.75277	N/A	N/A	N/A	N/A	N/A	N/A
422	Q03135	P08034	CAV1	GJB1	Caveolin-1	Gap junction beta-1 protein	SwissProt	SwissProt	1	1	1	1	1	1	0.5	0.0839768	0.222429	3.80641	1	MI:0004(affinity chromatography technology)	1	MI:0915(physical association)	1	pubmed:11980479
423	Q03135	P29033	CAV1	GJB2	Caveolin-1	Gap junction beta-2 protein	SwissProt	SwissProt	1	1	1	1	1	1	0.5	0.056819	0.222429	3.77925	1	MI:0004(affinity chromatography technology)	1	MI:0915(physical association)	1	pubmed:11980479
424	Q03135	P08134	CAV1	RHOC	Caveolin-1	Rho-related GTP-binding protein RhoC	SwissProt	SwissProt	1	1	1	1	1	1	0.5	0.0721725	0.246807	3.81898	1	MI:0096(pull down)	1	MI:0407(direct interaction)	1	pubmed:20460433
425	Q03135	E9PN11	CAV1	RHOC	Caveolin-1	Rho-related GTP-binding protein RhoC (Fragment)	SwissProt	TrEMBL	1	0	0	0.996276	0.892331	1	0.5	0	0.246807	3.63541	N/A	N/A	N/A	N/A	N/A	N/A
426	Q03135	P15153	CAV1	RAC2	Caveolin-1	Ras-related C3 botulinum toxin substrate 2	SwissProt	SwissProt	1	0	1	0.946215	0.891416	0.990244	0.833333	0.151238	0.246807	4.05925	N/A	N/A	N/A	N/A	N/A	N/A
427	Q03135	P60763	CAV1	RAC3	Caveolin-1	Ras-related C3 botulinum toxin substrate 3	SwissProt	SwissProt	1	0	1	0.927471	0.782832	0.990244	0.833333	0.107904	0.246807	3.88859	N/A	N/A	N/A	N/A	N/A	N/A
428	Q03135	B4E096	CAV1	NGFR	Caveolin-1	Tumor necrosis factor receptor superfamily member 16	SwissProt	TrEMBL	1	0	0	1	1	1	0.5	0	0.111214	3.61121	N/A	N/A	N/A	N/A	N/A	N/A
429	Q03135	P08138	CAV1	NGFR	Caveolin-1	Tumor necrosis factor receptor superfamily member 16	SwissProt	SwissProt	1	1	1	1	1	1	0.5	0.210633	0.111214	3.82185	1	MI:0096(pull down)	1	MI:0407(direct interaction)	1	pubmed:9867838
430	Q03135	P08183	CAV1	ABCB1	Caveolin-1	Multidrug resistance protein 1	SwissProt	SwissProt	1	1	1	1	1	1	0.666667	0.0700503	0.111214	3.84793	2	MI:0416(fluorescence microscopy); MI:0021(colocalization by fluorescent probes cloning)	1	MI:0403(colocalization)	1	pubmed:15498565
431	Q03135	B5AK60	CAV1	ABCB1	Caveolin-1	Multidrug resistance protein 1	SwissProt	TrEMBL	1	0	0	1	0.874734	1	0.666667	0	0.111214	3.65261	N/A	N/A	N/A	N/A	N/A	N/A
432	Q03135	E9PD35	CAV1	FLT4	Caveolin-1	Vascular endothelial growth factor receptor 3	SwissProt	TrEMBL	1	0	0	1	0.895464	1	0.5	0	0.271186	3.66665	N/A	N/A	N/A	N/A	N/A	N/A
433	Q03135	P12830	CAV1	CDH1	Caveolin-1	Cadherin-1	SwissProt	SwissProt	1	0	1	0.848058	1	0.990244	0.666667	0.26488	0.0731367	3.84299	N/A	N/A	N/A	N/A	N/A	N/A
434	Q03135	P0CG48	CAV1	UBC	Caveolin-1	Polyubiquitin-C	SwissProt	SwissProt	1	1	1	1	1	1	1	0.924701	0.246807	5.17151	2	MI:0004(affinity chromatography technology); MI:0428(imaging technique)	2	MI:0403(colocalization); MI:0915(physical association)	6	pubmed:21041450; pubmed:21139048; pubmed:21890473; pubmed:21906983; pubmed:23000965; pubmed:23335559
435	Q03135	Q96C32	CAV1	UBC	Caveolin-1	Polyubiquitin-C	SwissProt	TrEMBL	1	0	0	1	1	1	1	0	0.246807	4.24681	N/A	N/A	N/A	N/A	N/A	N/A
436	Q03135	F5H041	CAV1	UBC	Caveolin-1	Polyubiquitin-C	SwissProt	TrEMBL	1	0	0	1	0.864881	1	1	0	0.246807	4.11169	N/A	N/A	N/A	N/A	N/A	N/A
437	Q03135	F5H7K6	CAV1	UBC	Caveolin-1	Polyubiquitin-C	SwissProt	TrEMBL	1	0	0	1	0.785841	1	1	0	0.246807	4.03265	N/A	N/A	N/A	N/A	N/A	N/A
438	Q03135	P0CG47	CAV1	UBB	Caveolin-1	Polyubiquitin-B	SwissProt	SwissProt	1	0	1	0.911511	0.620673	1	1	0.313713	0.246807	4.0927	N/A	N/A	N/A	N/A	N/A	N/A
439	Q03135	J3QRK5	CAV1	UBBP4	Caveolin-1	Protein UBBP4	SwissProt	TrEMBL	1	0	1	0.881364	0.532565	1	1	0	0.246807	3.66074	N/A	N/A	N/A	N/A	N/A	N/A
440	Q03135	J3QKN0	CAV1	UBB	Caveolin-1	Ubiquitin (Fragment)	SwissProt	TrEMBL	1	0	0	0.855434	0.5	1	1	0	0.246807	3.60224	N/A	N/A	N/A	N/A	N/A	N/A
441	Q03135	Q15843	CAV1	NEDD8	Caveolin-1	NEDD8	SwissProt	SwissProt	1	1	1	1	1	1	0.5	0.268775	0.246807	4.01558	1	MI:0006(anti bait coimmunoprecipitation)	1	MI:0915(physical association)	1	pubmed:17353931
442	Q03135	F5GZG9	CAV1	AR	Caveolin-1	Androgen receptor	SwissProt	TrEMBL	1	0	0	1	0.882184	1	0.833333	0	0.222429	3.93795	N/A	N/A	N/A	N/A	N/A	N/A
443	Q03135	E9PEG3	CAV1	AR	Caveolin-1	Androgen receptor	SwissProt	TrEMBL	1	0	0	1	0.813267	1	0.833333	0	0.111214	3.75781	N/A	N/A	N/A	N/A	N/A	N/A
444	Q03135	E7EVX6	CAV1	AR	Caveolin-1	Androgen receptor	SwissProt	TrEMBL	1	0	0	1	0.764369	1	0.833333	0	0.222429	3.82013	N/A	N/A	N/A	N/A	N/A	N/A
445	Q03135	P10586	CAV1	PTPRF	Caveolin-1	Receptor-type tyrosine-protein phosphatase F	SwissProt	SwissProt	1	1	1	1	1	1	0.833333	0.122663	0.222429	4.17842	3	MI:0019(coimmunoprecipitation); MI:0029(cosedimentation through density gradient); MI:0004(affinity chromatography technology)	2	MI:0403(colocalization); MI:0915(physical association)	1	pubmed:12176037
446	Q03135	H0Y6Z7	CAV1	PTPRF	Caveolin-1	Receptor-type tyrosine-protein phosphatase F (Fragment)	SwissProt	TrEMBL	1	0	0	1	0.898102	1	0.833333	0	0.222429	3.95386	N/A	N/A	N/A	N/A	N/A	N/A
447	Q03135	H0Y380	CAV1	PTPRF	Caveolin-1	Receptor-type tyrosine-protein phosphatase F (Fragment)	SwissProt	TrEMBL	1	0	0	1	0.838496	1	0.833333	0	0.222429	3.89426	N/A	N/A	N/A	N/A	N/A	N/A
448	Q03135	F2Z3B8	CAV1	PTPRF	Caveolin-1	Receptor-type tyrosine-protein phosphatase F	SwissProt	TrEMBL	1	0	0	1	0.796205	1	0.833333	0	0.222429	3.85197	N/A	N/A	N/A	N/A	N/A	N/A
449	Q03135	H0Y7Z9	CAV1	PTPRF	Caveolin-1	Receptor-type tyrosine-protein phosphatase F (Fragment)	SwissProt	TrEMBL	1	0	0	1	0.763401	1	0.833333	0	0.222429	3.81916	N/A	N/A	N/A	N/A	N/A	N/A
450	Q03135	H0Y4H1	CAV1	PTPRF	Caveolin-1	Receptor-type tyrosine-protein phosphatase F (Fragment)	SwissProt	TrEMBL	1	0	0	1	0.736599	1	0.833333	0	0.222429	3.79236	N/A	N/A	N/A	N/A	N/A	N/A
451	Q03135	G3XAE2	CAV1	PTPRD	Caveolin-1	Protein tyrosine phosphatase, receptor type, D, isoform CRA_f	SwissProt	TrEMBL	1	0	0	1	0.713937	1	0.833333	0	0.222429	3.7697	N/A	N/A	N/A	N/A	N/A	N/A
452	Q03135	G3XAD5	CAV1	PTPRD	Caveolin-1	Protein tyrosine phosphatase, receptor type, D, isoform CRA_c	SwissProt	TrEMBL	1	0	0	1	0.694307	1	0.833333	0	0.222429	3.75007	N/A	N/A	N/A	N/A	N/A	N/A
453	Q03135	P23468	CAV1	PTPRD	Caveolin-1	Receptor-type tyrosine-protein phosphatase delta	SwissProt	SwissProt	1	0	1	1	0.676992	1	0.833333	0.0803542	0.222429	3.81311	N/A	N/A	N/A	N/A	N/A	N/A
454	Q03135	G8JL96	CAV1	PTPRS	Caveolin-1	Receptor-type tyrosine-protein phosphatase S	SwissProt	TrEMBL	1	0	0	1	0.661504	1	0.833333	0	0.222429	3.71727	N/A	N/A	N/A	N/A	N/A	N/A
455	Q03135	Q13332	CAV1	PTPRS	Caveolin-1	Receptor-type tyrosine-protein phosphatase S	SwissProt	SwissProt	1	0	1	1	0.647492	1	0.833333	0.0756191	0.222429	3.77887	N/A	N/A	N/A	N/A	N/A	N/A
456	Q03135	E9PDC5	CAV1	PTPRS	Caveolin-1	Receptor-type tyrosine-protein phosphatase S	SwissProt	TrEMBL	1	0	0	1	0.634701	1	0.833333	0	0.222429	3.69046	N/A	N/A	N/A	N/A	N/A	N/A
457	Q03135	F5GWT7	CAV1	PTPRD	Caveolin-1	Receptor-type tyrosine-protein phosphatase delta	SwissProt	TrEMBL	1	0	0	1	0.622934	1	0.833333	0	0.222429	3.6787	N/A	N/A	N/A	N/A	N/A	N/A
458	Q03135	F5GWY7	CAV1	PTPRD	Caveolin-1	Receptor-type tyrosine-protein phosphatase delta	SwissProt	TrEMBL	1	0	0	1	0.61204	1	0.833333	0	0.222429	3.6678	N/A	N/A	N/A	N/A	N/A	N/A
459	Q03135	F5GWR7	CAV1	PTPRD	Caveolin-1	Receptor-type tyrosine-protein phosphatase delta	SwissProt	TrEMBL	1	0	0	1	0.601898	1	0.833333	0	0.222429	3.65766	N/A	N/A	N/A	N/A	N/A	N/A
460	Q03135	B7Z2A4	CAV1	PTPRA	Caveolin-1	Receptor-type tyrosine-protein phosphatase alpha	SwissProt	TrEMBL	1	0	0	1	0.59241	1	0.833333	0	0.222429	3.64817	N/A	N/A	N/A	N/A	N/A	N/A
461	Q03135	P18433	CAV1	PTPRA	Caveolin-1	Receptor-type tyrosine-protein phosphatase alpha	SwissProt	SwissProt	1	0	1	1	0.583498	1	0.833333	0.106606	0.222429	3.74587	N/A	N/A	N/A	N/A	N/A	N/A
462	Q03135	J3KP22	CAV1	PTPRA	Caveolin-1	Receptor-type tyrosine-protein phosphatase alpha	SwissProt	TrEMBL	1	0	0	1	0.575095	1	0.833333	0	0.222429	3.63086	N/A	N/A	N/A	N/A	N/A	N/A
463	Q03135	P23469	CAV1	PTPRE	Caveolin-1	Receptor-type tyrosine-protein phosphatase epsilon	SwissProt	SwissProt	1	0	1	0.993517	0.567147	1	0.833333	0.132779	0.222429	3.74921	N/A	N/A	N/A	N/A	N/A	N/A
464	Q03135	P17706	CAV1	PTPN2	Caveolin-1	Tyrosine-protein phosphatase non-receptor type 2	SwissProt	SwissProt	1	0	1	0.93873	0.81264	1	1	0.183303	0.222429	4.1571	N/A	N/A	N/A	N/A	N/A	N/A
465	Q03135	P29350	CAV1	PTPN6	Caveolin-1	Tyrosine-protein phosphatase non-receptor type 6	SwissProt	SwissProt	1	1	1	1	1	1	0.833333	0.261511	0.222429	4.31727	3	MI:0019(coimmunoprecipitation); MI:0029(cosedimentation through density gradient); MI:0004(affinity chromatography technology)	2	MI:0403(colocalization); MI:0915(physical association)	1	pubmed:12176037
466	Q03135	P18031	CAV1	PTPN1	Caveolin-1	Tyrosine-protein phosphatase non-receptor type 1	SwissProt	SwissProt	1	1	1	1	1	1	1	0.271256	0.222429	4.49368	5	MI:0007(anti tag coimmunoprecipitation); MI:0019(coimmunoprecipitation); MI:0029(cosedimentation through density gradient); MI:0434(phosphatase assay); MI:0004(affinity chromatography technology)	3	MI:0217(phosphorylation reaction); MI:0403(colocalization); MI:0915(physical association)	2	pubmed:12176037; pubmed:16388599
467	Q03135	Q06124	CAV1	PTPN11	Caveolin-1	Tyrosine-protein phosphatase non-receptor type 11	SwissProt	SwissProt	1	1	1	1	1	1	0.833333	0.277933	0.222429	4.33369	3	MI:0019(coimmunoprecipitation); MI:0029(cosedimentation through density gradient); MI:0004(affinity chromatography technology)	2	MI:0403(colocalization); MI:0915(physical association)	1	pubmed:12176037
468	Q03135	P11021	CAV1	HSPA5	Caveolin-1	78 kDa glucose-regulated protein	SwissProt	SwissProt	1	1	1	1	1	1	0.5	0.37016	0.111214	3.98137	1	MI:0663(confocal microscopy)	1	MI:0403(colocalization)	1	pubmed:19632185
469	Q03135	P11142	CAV1	HSPA8	Caveolin-1	Heat shock cognate 71 kDa protein	SwissProt	SwissProt	1	0	1	1	0.873908	1	0.5	0.43312	0.111214	3.91824	N/A	N/A	N/A	N/A	N/A	N/A
470	Q03135	P54652	CAV1	HSPA2	Caveolin-1	Heat shock-related 70 kDa protein 2	SwissProt	SwissProt	1	0	1	1	0.800149	1	0.5	0.210988	0.111214	3.62235	N/A	N/A	N/A	N/A	N/A	N/A
471	Q03135	P34931	CAV1	HSPA1L	Caveolin-1	Heat shock 70 kDa protein 1-like	SwissProt	SwissProt	1	0	1	1	0.747817	1	0.5	0.303012	0.111214	3.66204	N/A	N/A	N/A	N/A	N/A	N/A
472	Q03135	P08107	CAV1	HSPA1A	Caveolin-1	Heat shock 70 kDa protein 1A/1B	SwissProt	SwissProt	1	0	1	1	0.707224	1	0.5	0.359727	0.111214	3.67817	N/A	N/A	N/A	N/A	N/A	N/A
473	Q03135	O00238	CAV1	BMPR1B	Caveolin-1	Bone morphogenetic protein receptor type-1B	SwissProt	SwissProt	1	0	1	0.951381	0.598171	1	0.833333	0.144345	0.278302	3.80553	N/A	N/A	N/A	N/A	N/A	N/A
474	Q03135	P28482	CAV1	MAPK1	Caveolin-1	Mitogen-activated protein kinase 1	SwissProt	SwissProt	1	1	1	1	1	1	0.5	0.305183	0.271186	4.07637	1	MI:0004(affinity chromatography technology)	1	MI:0915(physical association)	1	pubmed:12388423
475	Q03135	P51617	CAV1	IRAK1	Caveolin-1	Interleukin-1 receptor-associated kinase 1	SwissProt	SwissProt	1	1	1	1	1	1	0.5	0.203117	0.271186	3.9743	1	MI:0004(affinity chromatography technology)	1	MI:0915(physical association)	1	pubmed:16107720
476	Q03135	P13861	CAV1	PRKAR2A	Caveolin-1	cAMP-dependent protein kinase type II-alpha regulatory subunit	SwissProt	SwissProt	1	1	1	1	1	1	0.5	0.138124	0.111214	3.74934	1	MI:0006(anti bait coimmunoprecipitation)	1	MI:0915(physical association)	1	pubmed:19706440
477	Q03135	P13987	CAV1	CD59	Caveolin-1	CD59 glycoprotein	SwissProt	SwissProt	1	1	1	1	1	1	0.5	0.138331	0.111214	3.74955	1	MI:0029(cosedimentation through density gradient)	1	MI:0403(colocalization)	1	pubmed:20427317
478	Q03135	P16070	CAV1	CD44	Caveolin-1	CD44 antigen	SwissProt	SwissProt	1	1	1	1	1	1	0.5	0.21276	0.111214	3.82397	1	MI:0428(imaging technique)	1	MI:0403(colocalization)	1	pubmed:21701559
479	Q03135	P17302	CAV1	GJA1	Caveolin-1	Gap junction alpha-1 protein	SwissProt	SwissProt	1	1	1	1	1	1	0.833333	0.128844	0.222429	4.18461	3	MI:0004(affinity chromatography technology); MI:0096(pull down); MI:0401(biochemical)	3	MI:0403(colocalization); MI:0407(direct interaction); MI:0915(physical association)	1	pubmed:11980479
480	Q03135	P17612	CAV1	PRKACA	Caveolin-1	cAMP-dependent protein kinase catalytic subunit alpha	SwissProt	SwissProt	1	1	1	1	1	1	0.5	0.207199	0.271186	3.97839	1	MI:0004(affinity chromatography technology)	1	MI:0915(physical association)	1	pubmed:11546661
481	Q03135	C9JK39	CAV1	PRKACB	Caveolin-1	cAMP-dependent protein kinase catalytic subunit beta	SwissProt	TrEMBL	1	0	0	1	0.909445	1	0.5	0	0.271186	3.68063	N/A	N/A	N/A	N/A	N/A	N/A
482	Q03135	P22694	CAV1	PRKACB	Caveolin-1	cAMP-dependent protein kinase catalytic subunit beta	SwissProt	SwissProt	1	0	1	1	0.856474	1	0.5	0.222481	0.271186	3.85014	N/A	N/A	N/A	N/A	N/A	N/A
483	Q03135	P22612	CAV1	PRKACG	Caveolin-1	cAMP-dependent protein kinase catalytic subunit gamma	SwissProt	SwissProt	1	0	1	1	0.81889	1	0.5	0.0870436	0.271186	3.67712	N/A	N/A	N/A	N/A	N/A	N/A
484	Q03135	B4DSN5	CAV1	PTPN1	Caveolin-1	Tyrosine-protein phosphatase non-receptor type	SwissProt	TrEMBL	1	0	0	1	1	1	1	0	0.222429	4.22243	N/A	N/A	N/A	N/A	N/A	N/A
485	Q03135	K7ENG3	CAV1	PTPN2	Caveolin-1	Tyrosine-protein phosphatase non-receptor type	SwissProt	TrEMBL	1	0	0	0.906318	0.763577	1	1	0	0.222429	3.89232	N/A	N/A	N/A	N/A	N/A	N/A
486	Q03135	K7EQG9	CAV1	PTPN2	Caveolin-1	Tyrosine-protein phosphatase non-receptor type	SwissProt	TrEMBL	1	0	0	0.858361	0.645366	1	1	0	0.222429	3.72616	N/A	N/A	N/A	N/A	N/A	N/A
487	Q03135	P22460	CAV1	KCNA5	Caveolin-1	Potassium voltage-gated channel subfamily A member 5	SwissProt	SwissProt	1	1	1	1	0.869421	1	0.833333	0.151967	0.246807	4.10153	1	MI:0004(affinity chromatography technology)	1	MI:0915(physical association)	1	pubmed:18218624
488	Q03135	P19174	CAV1	PLCG1	Caveolin-1	1-phosphatidylinositol 4,5-bisphosphate phosphodiesterase gamma-1	SwissProt	SwissProt	1	1	1	1	1	1	0.833333	0.34826	0.222429	4.40402	2	MI:0089(protein array); MI:0096(pull down)	2	MI:0407(direct interaction); MI:0915(physical association)	1	pubmed:20808760
489	Q03135	P16885	CAV1	PLCG2	Caveolin-1	1-phosphatidylinositol 4,5-bisphosphate phosphodiesterase gamma-2	SwissProt	SwissProt	1	0	1	1	0.862388	1	0.833333	0.169904	0.222429	4.08805	N/A	N/A	N/A	N/A	N/A	N/A
490	Q03135	P19438	CAV1	TNFRSF1A	Caveolin-1	Tumor necrosis factor receptor superfamily member 1A	SwissProt	SwissProt	1	1	1	1	1	1	0.5	0.348177	0.111214	3.95939	1	MI:0401(biochemical)	1	MI:0403(colocalization)	1	pubmed:12753742
491	Q03135	P20264	CAV1	POU3F3	Caveolin-1	POU domain, class 3, transcription factor 3	SwissProt	SwissProt	1	1	1	1	1	1	0.5	0	0.111214	3.61121	1	MI:0006(anti bait coimmunoprecipitation)	1	MI:0915(physical association)	1	pubmed:17353931
492	Q03135	P20333	CAV1	TNFRSF1B	Caveolin-1	Tumor necrosis factor receptor superfamily member 1B	SwissProt	SwissProt	1	1	1	1	1	1	0.5	0.205324	0.111214	3.81654	1	MI:0004(affinity chromatography technology)	1	MI:0915(physical association)	1	pubmed:11112773
493	Q03135	P20648	CAV1	ATP4A	Caveolin-1	Potassium-transporting ATPase alpha chain 1	SwissProt	SwissProt	1	1	1	1	1	1	0.5	0.14287	0.111214	3.75408	1	MI:0004(affinity chromatography technology)	1	MI:0915(physical association)	1	pubmed:17255364
494	Q03135	P20936	CAV1	RASA1	Caveolin-1	Ras GTPase-activating protein 1	SwissProt	SwissProt	1	1	1	1	1	1	1	0.294663	0.271186	4.56585	2	MI:0096(pull down); MI:0089(protein array)	2	MI:0914(association); MI:0407(direct interaction)	2	pubmed:15504032; pubmed:20808760
495	Q03135	Q68CU6	CAV1	DKFZp434N071	Caveolin-1	Putative uncharacterized protein DKFZp434N071	SwissProt	TrEMBL	1	0	1	1	1	1	1	0	0.222429	4.22243	N/A	N/A	N/A	N/A	N/A	N/A
496	Q03135	E9PGC0	CAV1	RASA1	Caveolin-1	Ras GTPase-activating protein 1	SwissProt	TrEMBL	1	0	0	1	0.854447	1	1	0	0.271186	4.12563	N/A	N/A	N/A	N/A	N/A	N/A
497	Q03135	B4DTL2	CAV1	RASA1	Caveolin-1	Ras GTPase-activating protein 1	SwissProt	TrEMBL	1	0	0	1	0.769304	1	1	0	0.271186	4.04049	N/A	N/A	N/A	N/A	N/A	N/A
498	Q03135	P21359	CAV1	NF1	Caveolin-1	Neurofibromin	SwissProt	SwissProt	1	1	1	1	1	1	0.5	0.184281	0.271186	3.95547	1	MI:0004(affinity chromatography technology)	1	MI:0915(physical association)	1	pubmed:16405917
499	Q03135	B4DXH1	CAV1	NF1	Caveolin-1	Neurofibromin truncated	SwissProt	TrEMBL	1	0	0	1	1	1	0.5	0	0.159972	3.65997	N/A	N/A	N/A	N/A	N/A	N/A
500	Q03135	J3QSG6	CAV1	NF1	Caveolin-1	Neurofibromin truncated (Fragment)	SwissProt	TrEMBL	1	0	0	1	1	1	0.5	0	0.159972	3.65997	N/A	N/A	N/A	N/A	N/A	N/A
501	Q03135	J3KSB5	CAV1	NF1	Caveolin-1	Neurofibromin truncated (Fragment)	SwissProt	TrEMBL	1	0	0	1	0.851664	1	0.5	0	0.271186	3.62285	N/A	N/A	N/A	N/A	N/A	N/A
502	Q03135	P21453	CAV1	S1PR1	Caveolin-1	Sphingosine 1-phosphate receptor 1	SwissProt	SwissProt	1	1	1	1	1	1	0.5	0.0949645	0.111214	3.70618	1	MI:0004(affinity chromatography technology)	1	MI:0915(physical association)	1	pubmed:10921915
503	Q03135	P21796	CAV1	VDAC1	Caveolin-1	Voltage-dependent anion-selective channel protein 1	SwissProt	SwissProt	1	1	1	1	1	1	0.5	0.233725	0.111214	3.84494	1	MI:0004(affinity chromatography technology)	1	MI:0915(physical association)	1	pubmed:19595769
504	Q03135	P22001	CAV1	KCNA3	Caveolin-1	Potassium voltage-gated channel subfamily A member 3	SwissProt	SwissProt	1	1	1	1	1	1	0.833333	0.0934357	0.246807	4.17358	2	MI:0004(affinity chromatography technology); MI:0401(biochemical)	2	MI:0403(colocalization); MI:0915(physical association)	1	pubmed:18218624
505	Q03135	P16389	CAV1	KCNA2	Caveolin-1	Potassium voltage-gated channel subfamily A member 2	SwissProt	SwissProt	1	0	1	1	0.793038	1	0.833333	0.140101	0.246807	4.01328	N/A	N/A	N/A	N/A	N/A	N/A
506	Q03135	P17658	CAV1	KCNA6	Caveolin-1	Potassium voltage-gated channel subfamily A member 6	SwissProt	SwissProt	1	0	1	1	0.738842	1	0.833333	0.0330444	0.246807	3.85203	N/A	N/A	N/A	N/A	N/A	N/A
507	Q03135	Q16322	CAV1	KCNA10	Caveolin-1	Potassium voltage-gated channel subfamily A member 10	SwissProt	SwissProt	1	0	1	1	0.696805	1	0.833333	0	0.246807	3.77695	N/A	N/A	N/A	N/A	N/A	N/A
508	Q03135	Q09470	CAV1	KCNA1	Caveolin-1	Potassium voltage-gated channel subfamily A member 1	SwissProt	SwissProt	1	0	1	1	0.662459	1	0.833333	0.0593806	0.246807	3.80198	N/A	N/A	N/A	N/A	N/A	N/A
509	Q03135	Q96RP8	CAV1	KCNA7	Caveolin-1	Potassium voltage-gated channel subfamily A member 7	SwissProt	SwissProt	1	0	1	1	0.633419	1	0.833333	0	0.246807	3.71356	N/A	N/A	N/A	N/A	N/A	N/A
510	Q03135	P22459	CAV1	KCNA4	Caveolin-1	Potassium voltage-gated channel subfamily A member 4	SwissProt	SwissProt	1	0	1	1	0.608264	1	0.833333	0.143095	0.246807	3.8315	N/A	N/A	N/A	N/A	N/A	N/A
511	Q03135	P23219	CAV1	PTGS1	Caveolin-1	Prostaglandin G/H synthase 1	SwissProt	SwissProt	1	1	1	1	0.781896	1	1	0.0984133	0.222429	4.10274	1	MI:0004(affinity chromatography technology)	1	MI:0915(physical association)	1	pubmed:15230350
512	Q03135	B4DHQ2	CAV1	PTGS1	Caveolin-1	Prostaglandin G/H synthase 1	SwissProt	TrEMBL	1	0	0	1	0.654313	1	1	0	0.222429	3.87674	N/A	N/A	N/A	N/A	N/A	N/A
513	Q03135	P35354	CAV1	PTGS2	Caveolin-1	Prostaglandin G/H synthase 2	SwissProt	SwissProt	1	1	1	1	1	1	1	0.212789	0.222429	4.43522	4	MI:0019(coimmunoprecipitation); MI:0004(affinity chromatography technology); MI:0096(pull down); MI:0401(biochemical)	4	MI:0218(physical interaction); MI:0403(colocalization); MI:0407(direct interaction); MI:0915(physical association)	3	pubmed:11432874; pubmed:19960513; pubmed:24089527
514	Q03135	P24530	CAV1	EDNRB	Caveolin-1	Endothelin B receptor	SwissProt	SwissProt	1	1	1	1	1	1	0.833333	0.0870436	0.111214	4.03159	2	MI:0004(affinity chromatography technology); MI:0096(pull down)	2	MI:0407(direct interaction); MI:0915(physical association)	1	pubmed:12694195
515	Q03135	P25101	CAV1	EDNRA	Caveolin-1	Endothelin-1 receptor	SwissProt	SwissProt	1	0	1	0.921234	0.79924	1	0.833333	0.0934357	0.222429	3.86967	N/A	N/A	N/A	N/A	N/A	N/A
516	Q03135	E9PRV7	CAV1	ADRBK1	Caveolin-1	Beta-adrenergic receptor kinase 1	SwissProt	TrEMBL	1	0	0	1	1	1	0.5	0	0.246807	3.74681	N/A	N/A	N/A	N/A	N/A	N/A
517	Q03135	P25098	CAV1	ADRBK1	Caveolin-1	Beta-adrenergic receptor kinase 1	SwissProt	SwissProt	1	1	1	1	1	1	0.5	0.266747	0.246807	4.01355	1	MI:0096(pull down)	1	MI:0407(direct interaction)	1	pubmed:10085129
518	Q03135	P35626	CAV1	ADRBK2	Caveolin-1	Beta-adrenergic receptor kinase 2	SwissProt	SwissProt	1	0	1	1	0.903962	1	0.5	0.0984133	0.246807	3.74918	N/A	N/A	N/A	N/A	N/A	N/A
519	Q03135	P34947	CAV1	GRK5	Caveolin-1	G protein-coupled receptor kinase 5	SwissProt	SwissProt	1	1	1	1	1	1	0.5	0.206848	0.246807	3.95366	1	MI:0096(pull down)	1	MI:0407(direct interaction)	1	pubmed:10085129
520	Q03135	P43250	CAV1	GRK6	Caveolin-1	G protein-coupled receptor kinase 6	SwissProt	SwissProt	1	0	1	1	0.905848	1	0.5	0.140101	0.246807	3.79276	N/A	N/A	N/A	N/A	N/A	N/A
521	Q03135	G8JLE8	CAV1	GRK5	Caveolin-1	G protein-coupled receptor kinase 5	SwissProt	TrEMBL	1	0	0	1	1	1	0.5	0	0.246807	3.74681	N/A	N/A	N/A	N/A	N/A	N/A
522	Q03135	P32298	CAV1	GRK4	Caveolin-1	G protein-coupled receptor kinase 4	SwissProt	SwissProt	1	0	1	1	0.811696	1	0.5	0.0839768	0.246807	3.64248	N/A	N/A	N/A	N/A	N/A	N/A
523	Q03135	Q15835	CAV1	GRK1	Caveolin-1	Rhodopsin kinase	SwissProt	SwissProt	1	1	1	1	1	1	0.5	0.0839768	0.246807	3.83078	1	MI:0096(pull down)	1	MI:0407(direct interaction)	1	pubmed:10085129
524	Q03135	P25116	CAV1	F2R	Caveolin-1	Proteinase-activated receptor 1	SwissProt	SwissProt	1	1	1	1	1	1	1	0.141639	0.222429	4.36407	3	MI:0006(anti bait coimmunoprecipitation); MI:0004(affinity chromatography technology); MI:0401(biochemical)	3	MI:0914(association); MI:0403(colocalization); MI:0915(physical association)	2	pubmed:20826780; pubmed:17848177
525	Q03135	P55085	CAV1	F2RL1	Caveolin-1	Proteinase-activated receptor 2	SwissProt	SwissProt	1	0	1	0.630999	0.677203	1	1	0.10285	0.222429	3.63348	N/A	N/A	N/A	N/A	N/A	N/A
526	Q03135	P61073	CAV1	CXCR4	Caveolin-1	C-X-C chemokine receptor type 4	SwissProt	SwissProt	1	1	1	1	1	1	0.5	0.151967	0.222429	3.8744	1	MI:0401(biochemical)	1	MI:0403(colocalization)	1	pubmed:22275353
527	Q03135	P25445	CAV1	FAS	Caveolin-1	Tumor necrosis factor receptor superfamily member 6	SwissProt	SwissProt	1	1	1	1	1	1	1	0.283538	0.111214	4.39475	3	MI:0006(anti bait coimmunoprecipitation); MI:0663(confocal microscopy); MI:0004(affinity chromatography technology)	2	MI:0403(colocalization); MI:0915(physical association)	2	pubmed:21382479; pubmed:20956295
528	Q03135	H7C5Z8	CAV1	FAS	Caveolin-1	Tumor necrosis factor receptor superfamily member 6	SwissProt	TrEMBL	1	0	0	0.94814	0.557886	1	1	0	0.111214	3.61724	N/A	N/A	N/A	N/A	N/A	N/A
529	Q03135	B3KR49	CAV1	MAPK3	Caveolin-1	Mitogen-activated protein kinase 3	SwissProt	TrEMBL	1	0	0	1	1	1	0.5	0	0.222429	3.72243	N/A	N/A	N/A	N/A	N/A	N/A
530	Q03135	E9PQW4	CAV1	MAPK3	Caveolin-1	Mitogen-activated protein kinase 3	SwissProt	TrEMBL	1	0	0	1	1	1	0.5	0	0.271186	3.77119	N/A	N/A	N/A	N/A	N/A	N/A
531	Q03135	P27361	CAV1	MAPK3	Caveolin-1	Mitogen-activated protein kinase 3	SwissProt	SwissProt	1	1	1	1	1	1	0.5	0.278345	0.271186	4.04953	1	MI:0004(affinity chromatography technology)	1	MI:0915(physical association)	1	pubmed:12388423
532	Q03135	E9PJF0	CAV1	MAPK3	Caveolin-1	Mitogen-activated protein kinase 3	SwissProt	TrEMBL	1	0	0	1	0.904661	1	0.5	0	0.271186	3.67585	N/A	N/A	N/A	N/A	N/A	N/A
533	Q03135	A8CZ64	CAV1	MAPK1	Caveolin-1	Extracellular signal-regulated kinase-2 splice variant	SwissProt	TrEMBL	1	0	0	1	0.904733	1	0.5	0	0.271186	3.67592	N/A	N/A	N/A	N/A	N/A	N/A
534	Q03135	H7C4V4	CAV1	NOS3	Caveolin-1	Nitric oxide synthase, endothelial (Fragment)	SwissProt	TrEMBL	1	0	0	1	1	1	0.666667	0	0.319843	3.98651	N/A	N/A	N/A	N/A	N/A	N/A
535	Q03135	P29474	CAV1	NOS3	Caveolin-1	Nitric oxide synthase, endothelial	SwissProt	SwissProt	1	1	1	1	1	1	0.666667	0.179249	0.319843	4.16576	1	MI:0004(affinity chromatography technology)	1	MI:0915(physical association)	4	pubmed:11425855; pubmed:12852865; pubmed:17502619; pubmed:8910295
536	Q03135	E7ESA7	CAV1	NOS3	Caveolin-1	Nitric oxide synthase, endothelial	SwissProt	TrEMBL	1	0	0	1	0.743115	1	0.833333	0	0.319843	3.89629	N/A	N/A	N/A	N/A	N/A	N/A
537	Q03135	P29475	CAV1	NOS1	Caveolin-1	Nitric oxide synthase, brain	SwissProt	SwissProt	1	0	1	1	0.837923	1	0.833333	0.100154	0.319843	4.09125	N/A	N/A	N/A	N/A	N/A	N/A
538	Q03135	P35228	CAV1	NOS2	Caveolin-1	Nitric oxide synthase, inducible	SwissProt	SwissProt	1	1	1	1	1	1	0.833333	0.206428	0.319843	4.3596	2	MI:0096(pull down); MI:0401(biochemical)	2	MI:0403(colocalization); MI:0407(direct interaction)	1	pubmed:11114180
539	Q03135	G5EA52	CAV1	PDIA3	Caveolin-1	Protein disulfide isomerase family A, member 3, isoform CRA_b	SwissProt	TrEMBL	1	0	0	1	1	1	0.5	0	0.111214	3.61121	N/A	N/A	N/A	N/A	N/A	N/A
540	Q03135	P30101	CAV1	PDIA3	Caveolin-1	Protein disulfide-isomerase A3	SwissProt	SwissProt	1	1	1	1	1	1	0.5	0.203117	0.111214	3.81433	1	MI:0004(affinity chromatography technology)	1	MI:0915(physical association)	1	pubmed:22484374
541	Q03135	Q03135	CAV1	CAV1	Caveolin-1	Caveolin-1	SwissProt	SwissProt	1	0	1	0.968339	1	0.990244	0.5	0	0.319944	3.77853	N/A	N/A	N/A	N/A	N/A	N/A
542	Q03135	P35243	CAV1	RCVRN	Caveolin-1	Recoverin	SwissProt	SwissProt	1	1	1	1	1	1	0.5	0.0916857	0.111214	3.7029	1	MI:0004(affinity chromatography technology)	1	MI:0915(physical association)	1	pubmed:12507501
543	Q03135	P36894	CAV1	BMPR1A	Caveolin-1	Bone morphogenetic protein receptor type-1A	SwissProt	SwissProt	1	1	1	1	1	1	0.5	0.134225	0.253924	3.88815	1	MI:0004(affinity chromatography technology)	1	MI:0915(physical association)	1	pubmed:15657086
544	Q03135	P36897	CAV1	TGFBR1	Caveolin-1	TGF-beta receptor type-1	SwissProt	SwissProt	1	1	1	1	1	1	0.833333	0.231931	0.253924	4.31919	2	MI:0004(affinity chromatography technology); MI:0401(biochemical)	2	MI:0403(colocalization); MI:0915(physical association)	1	pubmed:11102446
545	Q03135	B4DY26	CAV1	TGFBR1	Caveolin-1	TGF-beta receptor type-1	SwissProt	TrEMBL	1	0	0	1	1	1	0.833333	0	0.253924	4.08726	N/A	N/A	N/A	N/A	N/A	N/A
546	Q03135	Q04771	CAV1	ACVR1	Caveolin-1	Activin receptor type-1	SwissProt	SwissProt	1	0	1	0.917993	0.561472	1	0.833333	0.102878	0.229545	3.64522	N/A	N/A	N/A	N/A	N/A	N/A
547	Q03135	Q8NER5	CAV1	ACVR1C	Caveolin-1	Activin receptor type-1C	SwissProt	SwissProt	1	0	1	1	0.799086	1	0.833333	0.0431356	0.253924	3.92948	N/A	N/A	N/A	N/A	N/A	N/A
548	Q03135	P36896	CAV1	ACVR1B	Caveolin-1	Activin receptor type-1B	SwissProt	SwissProt	1	0	1	1	0.746474	1	0.833333	0.153158	0.253924	3.98689	N/A	N/A	N/A	N/A	N/A	N/A
549	Q03135	F8W1R9	CAV1	TGFBR1	Caveolin-1	TGF-beta receptor type-1	SwissProt	TrEMBL	1	0	0	1	0.873237	1	0.833333	0	0.246807	3.95338	N/A	N/A	N/A	N/A	N/A	N/A
550	Q03135	Q13873	CAV1	BMPR2	Caveolin-1	Bone morphogenetic protein receptor type-2	SwissProt	SwissProt	1	1	1	1	1	1	0.5	0.134225	0.246807	3.88103	1	MI:0004(affinity chromatography technology)	1	MI:0915(physical association)	1	pubmed:15657086
551	Q03135	E9PFV2	CAV1	PPARG	Caveolin-1	Peroxisome proliferator-activated receptor gamma	SwissProt	TrEMBL	1	0	0	0.985326	1	0.990244	0.5	0	0.159972	3.63554	N/A	N/A	N/A	N/A	N/A	N/A
552	Q03135	P41134	CAV1	ID1	Caveolin-1	DNA-binding protein inhibitor ID-1	SwissProt	SwissProt	1	1	1	1	1	1	0.833333	0.105201	0.111214	4.04975	5	MI:0006(anti bait coimmunoprecipitation); MI:0007(anti tag coimmunoprecipitation); MI:0018(two hybrid); MI:0416(fluorescence microscopy); MI:0004(affinity chromatography technology)	3	MI:0403(colocalization); MI:0915(physical association); MI:0407(direct interaction)	1	pubmed:17855368
553	Q03135	P60709	CAV1	ACTB	Caveolin-1	Actin, cytoplasmic 1	SwissProt	SwissProt	1	1	1	1	1	1	0.5	0.328688	0.184326	4.01301	1	MI:0004(affinity chromatography technology)	1	MI:0915(physical association)	1	pubmed:17502619
554	Q03135	P63261	CAV1	ACTG1	Caveolin-1	Actin, cytoplasmic 2	SwissProt	SwissProt	1	0	1	1	0.879639	1	0.5	0.22159	0.184326	3.78555	N/A	N/A	N/A	N/A	N/A	N/A
555	Q03135	P62736	CAV1	ACTA2	Caveolin-1	Actin, aortic smooth muscle	SwissProt	SwissProt	1	0	1	1	0.759278	1	0.5	0.163574	0.184326	3.60718	N/A	N/A	N/A	N/A	N/A	N/A
556	Q03135	P68133	CAV1	ACTA1	Caveolin-1	Actin, alpha skeletal muscle	SwissProt	SwissProt	1	0	1	1	0.72053	1	0.5	0.204462	0.184326	3.60932	N/A	N/A	N/A	N/A	N/A	N/A
557	Q03135	P48995	CAV1	TRPC1	Caveolin-1	Short transient receptor potential channel 1	SwissProt	SwissProt	1	1	1	1	1	1	1	0.145491	0.135593	4.28108	4	MI:0006(anti bait coimmunoprecipitation); MI:0018(two hybrid); MI:0055(fluorescent resonance energy transfer); MI:0004(affinity chromatography technology)	2	MI:0407(direct interaction); MI:0915(physical association)	3	pubmed:19897728; pubmed:10980191; pubmed:19052258
558	Q03135	Q9UBN4	CAV1	TRPC4	Caveolin-1	Short transient receptor potential channel 4	SwissProt	SwissProt	1	0	1	1	0.84779	1	1	0.1343	0.135593	4.11768	N/A	N/A	N/A	N/A	N/A	N/A
559	Q03135	Q9UL62	CAV1	TRPC5	Caveolin-1	Short transient receptor potential channel 5	SwissProt	SwissProt	1	0	1	1	0.758752	1	1	0.144345	0.135593	4.03869	N/A	N/A	N/A	N/A	N/A	N/A
560	Q03135	Q9Y210	CAV1	TRPC6	Caveolin-1	Short transient receptor potential channel 6	SwissProt	SwissProt	1	0	1	0.880074	0.473439	1	1	0.132138	0.135593	3.62124	N/A	N/A	N/A	N/A	N/A	N/A
561	Q03135	Q3MHB9	CAV1	TRPC4	Caveolin-1	Short transient receptor potential channel 4	SwissProt	TrEMBL	1	0	0	0.985326	1	0.990244	0.5	0	0.135593	3.61116	N/A	N/A	N/A	N/A	N/A	N/A
562	Q03135	P49755	CAV1	TMED10	Caveolin-1	Transmembrane emp24 domain-containing protein 10	SwissProt	SwissProt	1	1	1	1	1	1	0.5	0.159492	0.111214	3.77071	1	MI:0029(cosedimentation through density gradient)	1	MI:0403(colocalization)	1	pubmed:20427317
563	Q03135	H3BQK4	CAV1	TSC2	Caveolin-1	Tuberin (Fragment)	SwissProt	TrEMBL	1	0	0	1	1	1	0.5	0	0.111214	3.61121	N/A	N/A	N/A	N/A	N/A	N/A
564	Q03135	P49815	CAV1	TSC2	Caveolin-1	Tuberin	SwissProt	SwissProt	1	1	1	1	1	1	0.5	0.196664	0.111214	3.80788	1	MI:0401(biochemical)	1	MI:0914(association)	1	pubmed:12147258
565	Q03135	P62258	CAV1	YWHAE	Caveolin-1	14-3-3 protein epsilon	SwissProt	SwissProt	1	0	1	0.985326	1	0.990244	0.5	0.240356	0.0487578	3.76468	N/A	N/A	N/A	N/A	N/A	N/A
566	Q03135	B1AH80	CAV1	RAC2	Caveolin-1	Ras-related C3 botulinum toxin substrate 2	SwissProt	TrEMBL	1	0	0	0.915096	0.747876	0.990244	0.833333	0	0.246807	3.73336	N/A	N/A	N/A	N/A	N/A	N/A
567	Q03135	B1AH78	CAV1	RAC2	Caveolin-1	Ras-related C3 botulinum toxin substrate 2 (Fragment)	SwissProt	TrEMBL	1	0	0	0.889322	0.695166	0.990244	0.833333	0	0.246807	3.65487	N/A	N/A	N/A	N/A	N/A	N/A
568	Q03135	Q14573	CAV1	ITPR3	Caveolin-1	Inositol 1,4,5-trisphosphate receptor type 3	SwissProt	SwissProt	1	1	1	1	1	1	0.5	0.123924	0.135593	3.75952	1	MI:0004(affinity chromatography technology)	1	MI:0915(physical association)	1	pubmed:19052258
569	Q03135	Q07820	CAV1	MCL1	Caveolin-1	Induced myeloid leukemia cell differentiation protein Mcl-1	SwissProt	SwissProt	1	1	1	1	1	1	0.833333	0.160325	0.159972	4.15363	3	MI:0006(anti bait coimmunoprecipitation); MI:0663(confocal microscopy); MI:0004(affinity chromatography technology)	2	MI:0403(colocalization); MI:0915(physical association)	1	pubmed:22277751
570	Q03135	B2R5P6	CAV1	TXNRD1	Caveolin-1	Thioredoxin reductase 1, cytoplasmic	SwissProt	TrEMBL	1	0	0	1	1	1	0.833333	0	0.184351	4.01768	N/A	N/A	N/A	N/A	N/A	N/A
571	Q03135	B7Z2S5	CAV1	TXNRD1	Caveolin-1	Thioredoxin reductase 1, cytoplasmic	SwissProt	TrEMBL	1	0	0	1	1	1	0.833333	0	0.184351	4.01768	N/A	N/A	N/A	N/A	N/A	N/A
572	Q03135	B7Z904	CAV1	TXNRD1	Caveolin-1	Thioredoxin reductase 1	SwissProt	TrEMBL	1	0	0	1	1	1	0.833333	0	0.184351	4.01768	N/A	N/A	N/A	N/A	N/A	N/A
573	Q03135	E7EW10	CAV1	TXNRD1	Caveolin-1	Thioredoxin reductase 1, cytoplasmic	SwissProt	TrEMBL	1	0	0	1	1	1	0.833333	0	0.184351	4.01768	N/A	N/A	N/A	N/A	N/A	N/A
574	Q03135	F5H780	CAV1	TXNRD1	Caveolin-1	Thioredoxin reductase 1, cytoplasmic	SwissProt	TrEMBL	1	0	0	1	1	1	0.833333	0	0.184351	4.01768	N/A	N/A	N/A	N/A	N/A	N/A
575	Q03135	Q16881	CAV1	TXNRD1	Caveolin-1	Thioredoxin reductase 1, cytoplasmic	SwissProt	SwissProt	1	1	1	1	1	1	0.833333	0.109161	0.184351	4.12685	3	MI:0006(anti bait coimmunoprecipitation); MI:0029(cosedimentation through density gradient); MI:0096(pull down)	3	MI:0403(colocalization); MI:0407(direct interaction); MI:0915(physical association)	1	pubmed:19820694
576	Q03135	E9PNQ6	CAV1	TXNRD1	Caveolin-1	Thioredoxin reductase 1, cytoplasmic	SwissProt	TrEMBL	1	0	0	1	0.862388	1	0.833333	0	0.184351	3.88007	N/A	N/A	N/A	N/A	N/A	N/A
577	Q03135	E2QRB9	CAV1	TXNRD1	Caveolin-1	Thioredoxin reductase 1, cytoplasmic	SwissProt	TrEMBL	1	0	0	1	0.781889	1	0.833333	0	0.184351	3.79957	N/A	N/A	N/A	N/A	N/A	N/A
578	Q03135	E9PMY9	CAV1	TXNRD1	Caveolin-1	Thioredoxin reductase 1, cytoplasmic	SwissProt	TrEMBL	1	0	0	1	0.724775	1	0.833333	0	0.184351	3.74246	N/A	N/A	N/A	N/A	N/A	N/A
579	Q03135	E9PIR7	CAV1	TXNRD1	Caveolin-1	Thioredoxin reductase 1, cytoplasmic	SwissProt	TrEMBL	1	0	0	1	0.680474	1	0.833333	0	0.184351	3.69816	N/A	N/A	N/A	N/A	N/A	N/A
580	Q03135	E7ESI6	CAV1	TXNRD1	Caveolin-1	Thioredoxin reductase 1, cytoplasmic	SwissProt	TrEMBL	1	0	0	1	0.644277	1	0.833333	0	0.184351	3.66196	N/A	N/A	N/A	N/A	N/A	N/A
581	Q03135	Q86VQ6	CAV1	TXNRD3	Caveolin-1	Thioredoxin reductase 3	SwissProt	SwissProt	1	0	1	1	0.613673	1	0.833333	0.000721713	0.184351	3.63208	N/A	N/A	N/A	N/A	N/A	N/A
582	Q03135	H0YBQ0	CAV1	TXNRD3	Caveolin-1	Thioredoxin reductase 3 (Fragment)	SwissProt	TrEMBL	1	0	0	1	0.587163	1	0.833333	0	0.184351	3.60485	N/A	N/A	N/A	N/A	N/A	N/A
583	Q03135	Q9NNW7	CAV1	TXNRD2	Caveolin-1	Thioredoxin reductase 2, mitochondrial	SwissProt	SwissProt	1	0	1	1	0.542861	1	0.833333	0.0615491	0.184351	3.62209	N/A	N/A	N/A	N/A	N/A	N/A
584	Q03135	Q96P04	CAV1	TRPC4	Caveolin-1	Short transient receptor potential channel 4	SwissProt	TrEMBL	1	0	0	0.985326	1	0.990244	0.5	0	0.135593	3.61116	N/A	N/A	N/A	N/A	N/A	N/A
585	Q03135	Q14118	CAV1	DAG1	Caveolin-1	Dystroglycan	SwissProt	SwissProt	1	1	1	1	1	1	0.5	0.156078	0.271186	3.92726	1	MI:0096(pull down)	1	MI:0407(direct interaction)	1	pubmed:11724572
586	Q03135	P52735	CAV1	VAV2	Caveolin-1	Guanine nucleotide exchange factor VAV2	SwissProt	SwissProt	1	1	1	1	1	1	0.833333	0.183357	0.111214	4.1279	4	MI:0006(anti bait coimmunoprecipitation); MI:0007(anti tag coimmunoprecipitation); MI:0089(protein array); MI:0096(pull down)	2	MI:0407(direct interaction); MI:0915(physical association)	1	pubmed:20808760
587	Q03135	H0YDG2	CAV1	VAV3	Caveolin-1	Guanine nucleotide exchange factor VAV3 (Fragment)	SwissProt	TrEMBL	1	0	0	1	0.857372	1	0.833333	0	0.111214	3.80192	N/A	N/A	N/A	N/A	N/A	N/A
588	Q03135	H9KV67	CAV1	VAV3	Caveolin-1	Guanine nucleotide exchange factor VAV3	SwissProt	TrEMBL	1	0	0	1	0.773939	1	0.833333	0	0.111214	3.71849	N/A	N/A	N/A	N/A	N/A	N/A
589	Q03135	Q9UKW4	CAV1	VAV3	Caveolin-1	Guanine nucleotide exchange factor VAV3	SwissProt	SwissProt	1	0	1	1	0.714743	1	0.833333	0.192467	0.222429	3.96297	N/A	N/A	N/A	N/A	N/A	N/A
590	Q03135	P15498	CAV1	VAV1	Caveolin-1	Proto-oncogene vav	SwissProt	SwissProt	1	0	1	1	0.668827	1	0.833333	0.28574	0.222429	4.01033	N/A	N/A	N/A	N/A	N/A	N/A
591	Q03135	Q96D37	CAV1	VAV1	Caveolin-1	Proto-oncogene vav	SwissProt	TrEMBL	1	0	0	1	0.631311	1	0.833333	0	0.222429	3.68707	N/A	N/A	N/A	N/A	N/A	N/A
592	Q03135	M0QXX6	CAV1	VAV1	Caveolin-1	Proto-oncogene vav	SwissProt	TrEMBL	1	0	0	1	0.599592	1	0.833333	0	0.222429	3.65535	N/A	N/A	N/A	N/A	N/A	N/A
593	Q03135	F5H5P4	CAV1	VAV1	Caveolin-1	Proto-oncogene vav	SwissProt	TrEMBL	1	0	0	1	0.572115	1	0.833333	0	0.222429	3.62788	N/A	N/A	N/A	N/A	N/A	N/A
594	Q03135	P55072	CAV1	VCP	Caveolin-1	Transitional endoplasmic reticulum ATPase	SwissProt	SwissProt	1	1	1	1	1	1	1	0.398815	0.159972	4.55879	3	MI:0004(affinity chromatography technology); MI:0096(pull down); MI:0428(imaging technique)	3	MI:0403(colocalization); MI:0407(direct interaction); MI:0915(physical association)	2	pubmed:23335559; pubmed:24089527
595	Q03135	Q8NB90	CAV1	SPATA5	Caveolin-1	Spermatogenesis-associated protein 5	SwissProt	SwissProt	1	0	1	0.999024	0.875175	1	1	0.0431356	0.159972	4.07731	N/A	N/A	N/A	N/A	N/A	N/A
596	Q03135	H0Y8B6	CAV1	NVL	Caveolin-1	Nuclear valosin-containing protein-like (Fragment)	SwissProt	TrEMBL	1	0	0	0.927717	0.710166	1	1	0	0.159972	3.79785	N/A	N/A	N/A	N/A	N/A	N/A
597	Q03135	O15381	CAV1	NVL	Caveolin-1	Nuclear valosin-containing protein-like	SwissProt	SwissProt	1	0	1	0.924476	0.677333	1	1	0.0615491	0.159972	3.82333	N/A	N/A	N/A	N/A	N/A	N/A
598	Q03135	P55957	CAV1	BID	Caveolin-1	BH3-interacting domain death agonist	SwissProt	SwissProt	1	1	1	1	1	1	0.833333	0.22745	0.111214	4.172	3	MI:0006(anti bait coimmunoprecipitation); MI:0663(confocal microscopy); MI:0004(affinity chromatography technology)	2	MI:0403(colocalization); MI:0915(physical association)	1	pubmed:21382479
599	Q03135	Q96PU5	CAV1	NEDD4L	Caveolin-1	E3 ubiquitin-protein ligase NEDD4-like	SwissProt	SwissProt	1	0	1	0.960129	0.708088	1	0.5	0.22305	0.222429	3.6137	N/A	N/A	N/A	N/A	N/A	N/A
600	Q03135	P60484	CAV1	PTEN	Caveolin-1	Phosphatidylinositol 3,4,5-trisphosphate 3-phosphatase and dual-specificity protein phosphatase PTEN	SwissProt	SwissProt	1	1	1	1	1	1	0.833333	0.249683	0.222429	4.30544	3	MI:0019(coimmunoprecipitation); MI:0029(cosedimentation through density gradient); MI:0004(affinity chromatography technology)	2	MI:0403(colocalization); MI:0915(physical association)	1	pubmed:12176037
601	Q03135	P61081	CAV1	UBE2M	Caveolin-1	NEDD8-conjugating enzyme Ubc12	SwissProt	SwissProt	1	1	1	1	1	1	0.5	0.181491	0.111214	3.79271	1	MI:0006(anti bait coimmunoprecipitation)	1	MI:0915(physical association)	1	pubmed:17353931
602	Q03135	H3BTA2	CAV1	PPP4C	Caveolin-1	Serine/threonine-protein phosphatase (Fragment)	SwissProt	TrEMBL	1	0	0	0.813702	0.585917	1	1	0	0.222429	3.62205	N/A	N/A	N/A	N/A	N/A	N/A
603	Q03135	Q14451	CAV1	GRB7	Caveolin-1	Growth factor receptor-bound protein 7	SwissProt	SwissProt	1	0	1	0.857008	1	1	0.666667	0.110748	0.159972	3.79439	N/A	N/A	N/A	N/A	N/A	N/A
604	Q03135	Q13322	CAV1	GRB10	Caveolin-1	Growth factor receptor-bound protein 10	SwissProt	SwissProt	1	1	1	1	1	1	0.5	0.221496	0.159972	3.88147	1	MI:0089(protein array)	1	MI:0407(direct interaction)	1	pubmed:20808760
605	Q03135	Q5JY90	CAV1	BTK	Caveolin-1	Bruton agammaglobulinemia tyrosine kinase, isoform CRA_b	SwissProt	TrEMBL	1	1	0	1	1	1	0.5	0	0.271186	3.77119	1	MI:0004(affinity chromatography technology)	1	MI:0915(physical association)	1	pubmed:11751885
606	Q03135	Q12791	CAV1	KCNMA1	Caveolin-1	Calcium-activated potassium channel subunit alpha-1	SwissProt	SwissProt	1	1	1	1	1	1	0.5	0.0648316	0.222429	3.78726	1	MI:0004(affinity chromatography technology)	1	MI:0915(physical association)	1	pubmed:15703204
607	Q03135	Q5SVJ9	CAV1	KCNMA1	Caveolin-1	Calcium-activated potassium channel subunit alpha-1 (Fragment)	SwissProt	TrEMBL	1	0	0	1	1	1	0.5	0	0.222429	3.72243	N/A	N/A	N/A	N/A	N/A	N/A
608	Q03135	Q5SVK3	CAV1	KCNMA1	Caveolin-1	Calcium-activated potassium channel subunit alpha-1 (Fragment)	SwissProt	TrEMBL	1	0	0	1	1	1	0.5	0	0.222429	3.72243	N/A	N/A	N/A	N/A	N/A	N/A
609	Q03135	Q5SVK5	CAV1	KCNMA1	Caveolin-1	Calcium-activated potassium channel subunit alpha-1 (Fragment)	SwissProt	TrEMBL	1	0	0	1	1	1	0.5	0	0.222429	3.72243	N/A	N/A	N/A	N/A	N/A	N/A
610	Q03135	Q12933	CAV1	TRAF2	Caveolin-1	TNF receptor-associated factor 2	SwissProt	SwissProt	1	1	1	1	1	1	1	0.268168	0.111214	4.37938	3	MI:0019(coimmunoprecipitation); MI:0428(imaging technique); MI:0004(affinity chromatography technology)	2	MI:0403(colocalization); MI:0915(physical association)	2	pubmed:11112773; pubmed:11805080
611	Q03135	B1AMX8	CAV1	TRAF2	Caveolin-1	TNF receptor-associated factor 2 (Fragment)	SwissProt	TrEMBL	1	0	0	0.854144	0.683641	1	1	0	0.111214	3.649	N/A	N/A	N/A	N/A	N/A	N/A
612	Q03135	Q13021	CAV1	MALL	Caveolin-1	MAL-like protein	SwissProt	SwissProt	1	1	1	1	1	1	0.5	0.0431356	0.222429	3.76556	1	MI:0004(affinity chromatography technology)	1	MI:0915(physical association)	1	pubmed:11294831
613	Q03135	Q13485	CAV1	SMAD4	Caveolin-1	Mothers against decapentaplegic homolog 4	SwissProt	SwissProt	1	1	1	1	1	1	0.5	0.223017	0.222429	3.94545	1	MI:0416(fluorescence microscopy)	1	MI:0403(colocalization)	1	pubmed:24211445
614	Q03135	E7EMC7	CAV1	SQSTM1	Caveolin-1	Sequestosome-1	SwissProt	TrEMBL	1	0	0	1	1	1	0.5	0	0.111214	3.61121	N/A	N/A	N/A	N/A	N/A	N/A
615	Q03135	Q13501	CAV1	SQSTM1	Caveolin-1	Sequestosome-1	SwissProt	SwissProt	1	1	1	1	1	1	0.5	0.280804	0.111214	3.89202	1	MI:0004(affinity chromatography technology)	1	MI:0915(physical association)	1	pubmed:23333919
616	Q03135	E9PNJ4	CAV1	STIM1	Caveolin-1	Stromal interaction molecule 1	SwissProt	TrEMBL	1	0	0	1	1	1	0.5	0	0.111214	3.61121	N/A	N/A	N/A	N/A	N/A	N/A
617	Q03135	Q13586	CAV1	STIM1	Caveolin-1	Stromal interaction molecule 1	SwissProt	SwissProt	1	1	1	1	1	1	0.5	0.125999	0.111214	3.73721	1	MI:0006(anti bait coimmunoprecipitation)	1	MI:0915(physical association)	1	pubmed:19897728
618	Q03135	Q13161	CAV1	BMPR2	Caveolin-1	Bone morphogenetic protein receptor type-2	SwissProt	TrEMBL	1	0	0	1	1	1	0.5	0	0.246807	3.74681	N/A	N/A	N/A	N/A	N/A	N/A
619	Q03135	Q14108	CAV1	SCARB2	Caveolin-1	Lysosome membrane protein 2	SwissProt	SwissProt	1	1	1	1	1	1	0.5	0.138331	0.111214	3.74955	1	MI:0006(anti bait coimmunoprecipitation)	1	MI:0915(physical association)	1	pubmed:14570588
620	Q03135	B7Z2T9	CAV1	MLC1	Caveolin-1	Membrane protein MLC1	SwissProt	TrEMBL	1	0	0	1	1	1	0.5	0	0.20873	3.70873	N/A	N/A	N/A	N/A	N/A	N/A
621	Q03135	Q15049	CAV1	MLC1	Caveolin-1	Membrane protein MLC1	SwissProt	SwissProt	1	1	1	1	1	1	0.5	0.0633752	0.20873	3.77211	1	MI:0004(affinity chromatography technology)	1	MI:0915(physical association)	1	pubmed:19931615
622	Q03135	B4DZF8	CAV1	PPP2R4	Caveolin-1	Serine/threonine-protein phosphatase 2A activator	SwissProt	TrEMBL	1	0	0	1	1	1	0.5	0	0.111214	3.61121	N/A	N/A	N/A	N/A	N/A	N/A
623	Q03135	Q15257	CAV1	PPP2R4	Caveolin-1	Serine/threonine-protein phosphatase 2A activator	SwissProt	SwissProt	1	1	1	1	1	1	0.5	0.214182	0.111214	3.8254	1	MI:0004(affinity chromatography technology)	1	MI:0915(physical association)	1	pubmed:14645548
624	Q03135	Q5T948	CAV1	PPP2R4	Caveolin-1	Serine/threonine-protein phosphatase 2A activator (Fragment)	SwissProt	TrEMBL	1	0	0	1	1	1	0.5	0	0.111214	3.61121	N/A	N/A	N/A	N/A	N/A	N/A
625	Q03135	Q5T949	CAV1	PPP2R4	Caveolin-1	Serine/threonine-protein phosphatase 2A activator (Fragment)	SwissProt	TrEMBL	1	0	0	1	1	1	0.5	0	0.111214	3.61121	N/A	N/A	N/A	N/A	N/A	N/A
626	Q03135	Q15363	CAV1	TMED2	Caveolin-1	Transmembrane emp24 domain-containing protein 2	SwissProt	SwissProt	1	1	1	1	1	1	0.5	0.153728	0.111214	3.76494	1	MI:0029(cosedimentation through density gradient)	1	MI:0403(colocalization)	1	pubmed:20427317
627	Q03135	Q15628	CAV1	TRADD	Caveolin-1	Tumor necrosis factor receptor type 1-associated DEATH domain protein	SwissProt	SwissProt	1	1	1	1	1	1	0.5	0.247746	0.111214	3.85896	1	MI:0004(affinity chromatography technology)	1	MI:0915(physical association)	1	pubmed:11112773
628	Q03135	Q15796	CAV1	SMAD2	Caveolin-1	Mothers against decapentaplegic homolog 2	SwissProt	SwissProt	1	1	1	1	1	1	0.5	0.28169	0.222429	4.00412	1	MI:0401(biochemical)	1	MI:0403(colocalization)	1	pubmed:11102446
629	Q03135	P84022	CAV1	SMAD3	Caveolin-1	Mothers against decapentaplegic homolog 3	SwissProt	SwissProt	1	0	1	1	0.787755	1	0.5	0.37024	0.222429	3.88042	N/A	N/A	N/A	N/A	N/A	N/A
630	Q03135	Q15797	CAV1	SMAD1	Caveolin-1	Mothers against decapentaplegic homolog 1	SwissProt	SwissProt	1	0	1	0.993517	0.689067	1	0.5	0.221993	0.222429	3.62701	N/A	N/A	N/A	N/A	N/A	N/A
631	Q03135	Q16647	CAV1	PTGIS	Caveolin-1	Prostacyclin synthase	SwissProt	SwissProt	1	1	1	1	1	1	0.833333	0.0853121	0.111214	4.02986	3	MI:0004(affinity chromatography technology); MI:0096(pull down); MI:0401(biochemical)	3	MI:0403(colocalization); MI:0407(direct interaction); MI:0915(physical association)	1	pubmed:11339822
632	Q03135	Q63HR2	CAV1	TENC1	Caveolin-1	Tensin-like C1 domain-containing phosphatase	SwissProt	SwissProt	1	1	1	1	1	1	0.5	0.121331	0.222429	3.84376	1	MI:0004(affinity chromatography technology)	1	MI:0915(physical association)	1	pubmed:16951145
633	Q03135	E7EUN5	CAV1	SH2D3C	Caveolin-1	SH2 domain-containing protein 3C	SwissProt	TrEMBL	1	0	0	1	1	1	0.5	0	0.111214	3.61121	N/A	N/A	N/A	N/A	N/A	N/A
634	Q03135	Q8N5H7	CAV1	SH2D3C	Caveolin-1	SH2 domain-containing protein 3C	SwissProt	SwissProt	1	1	1	1	1	1	0.5	0	0.111214	3.61121	1	MI:0089(protein array)	1	MI:0407(direct interaction)	1	pubmed:20808760
635	Q03135	Q8NFW9	CAV1	MYRIP	Caveolin-1	Rab effector MyRIP	SwissProt	SwissProt	1	1	1	1	1	1	0.5	0	0.111214	3.61121	1	MI:0006(anti bait coimmunoprecipitation)	1	MI:0915(physical association)	1	pubmed:19706440
636	Q03135	Q92482	CAV1	AQP3	Caveolin-1	Aquaporin-3	SwissProt	SwissProt	1	1	1	1	1	1	0.5	0.0431356	0.111214	3.65435	1	MI:0004(affinity chromatography technology)	1	MI:0915(physical association)	1	pubmed:14675200
637	Q03135	Q92890	CAV1	UFD1L	Caveolin-1	Ubiquitin fusion degradation protein 1 homolog	SwissProt	SwissProt	1	1	1	1	1	1	0.5	0.198577	0.111214	3.80979	1	MI:0004(affinity chromatography technology)	1	MI:0915(physical association)	1	pubmed:24089527
638	Q03135	Q969F2	CAV1	NKD2	Caveolin-1	Protein naked cuticle homolog 2	SwissProt	SwissProt	1	1	1	1	1	1	0.5	0.0681605	0.111214	3.67937	1	MI:0401(biochemical)	1	MI:0403(colocalization)	1	pubmed:20177058
639	Q03135	Q96J02	CAV1	ITCH	Caveolin-1	E3 ubiquitin-protein ligase Itchy homolog	SwissProt	SwissProt	1	1	1	1	1	1	0.5	0.251837	0.222429	3.97427	1	MI:0004(affinity chromatography technology)	1	MI:0915(physical association)	1	pubmed:22275353
640	Q03135	Q9H0M0	CAV1	WWP1	Caveolin-1	NEDD4-like E3 ubiquitin-protein ligase WWP1	SwissProt	SwissProt	1	0	1	1	0.87428	1	0.5	0.181867	0.222429	3.77858	N/A	N/A	N/A	N/A	N/A	N/A
641	Q03135	O00308	CAV1	WWP2	Caveolin-1	NEDD4-like E3 ubiquitin-protein ligase WWP2	SwissProt	SwissProt	1	0	1	1	0.800739	1	0.5	0.162484	0.222429	3.68565	N/A	N/A	N/A	N/A	N/A	N/A
642	Q03135	F5H6X3	CAV1	RADIL	Caveolin-1	Ras-associating and dilute domain-containing protein	SwissProt	TrEMBL	1	0	0	1	1	1	0.5	0	0.111214	3.61121	N/A	N/A	N/A	N/A	N/A	N/A
643	Q03135	Q96JH8	CAV1	RADIL	Caveolin-1	Ras-associating and dilute domain-containing protein	SwissProt	SwissProt	1	1	1	1	1	1	0.5	0	0.111214	3.61121	1	MI:0006(anti bait coimmunoprecipitation)	1	MI:0915(physical association)	1	pubmed:17353931
644	Q03135	D6RGY9	CAV1	DLC1	Caveolin-1	Deleted in liver cancer 1, isoform CRA_b	SwissProt	TrEMBL	1	0	0	1	1	1	0.5	0	0.111214	3.61121	N/A	N/A	N/A	N/A	N/A	N/A
645	Q03135	Q96QB1	CAV1	DLC1	Caveolin-1	Rho GTPase-activating protein 7	SwissProt	SwissProt	1	1	1	1	1	1	0.5	0.118057	0.111214	3.72927	1	MI:0004(affinity chromatography technology)	1	MI:0915(physical association)	1	pubmed:16951145
646	Q03135	Q9BQE4	CAV1	VIMP	Caveolin-1	Selenoprotein S	SwissProt	SwissProt	1	1	1	1	1	1	0.5	0.158357	0.111214	3.76957	1	MI:0004(affinity chromatography technology)	1	MI:0915(physical association)	1	pubmed:24089527
647	Q03135	Q9BUN8	CAV1	DERL1	Caveolin-1	Derlin-1	SwissProt	SwissProt	1	1	1	1	1	1	0.5	0.194161	0.111214	3.80538	1	MI:0004(affinity chromatography technology)	1	MI:0915(physical association)	1	pubmed:24089527
648	Q03135	Q9BZV1	CAV1	UBXN6	Caveolin-1	UBX domain-containing protein 6	SwissProt	SwissProt	1	1	1	1	1	1	0.833333	0.21132	0.111214	4.15587	2	MI:0004(affinity chromatography technology); MI:0428(imaging technique)	2	MI:0403(colocalization); MI:0915(physical association)	1	pubmed:23335559
649	Q03135	K7EP32	CAV1	UBXN6	Caveolin-1	UBX domain-containing protein 6 (Fragment)	SwissProt	TrEMBL	1	0	0	1	0.775756	1	0.833333	0	0.111214	3.7203	N/A	N/A	N/A	N/A	N/A	N/A
650	Q03135	Q9GZQ8	CAV1	MAP1LC3B	Caveolin-1	Microtubule-associated proteins 1A/1B light chain 3B	SwissProt	SwissProt	1	1	1	1	1	1	0.5	0.240382	0.111214	3.8516	1	MI:0006(anti bait coimmunoprecipitation)	1	MI:0915(physical association)	1	pubmed:20956295
651	Q03135	Q9H0E2	CAV1	TOLLIP	Caveolin-1	Toll-interacting protein	SwissProt	SwissProt	1	1	1	1	1	1	0.5	0.184073	0.111214	3.79529	1	MI:0004(affinity chromatography technology)	1	MI:0915(physical association)	1	pubmed:16107720
652	Q03135	Q9H1Q7	CAV1	PCED1A	Caveolin-1	PC-esterase domain-containing protein 1A	SwissProt	SwissProt	1	1	1	1	1	1	0.5	0.0535049	0.111214	3.66472	1	MI:0006(anti bait coimmunoprecipitation)	1	MI:0915(physical association)	1	pubmed:17353931
653	Q03135	Q9H4G4	CAV1	GLIPR2	Caveolin-1	Golgi-associated plant pathogenesis-related protein 1	SwissProt	SwissProt	1	1	1	1	1	1	0.5	0.056819	0.111214	3.66803	1	MI:0004(affinity chromatography technology)	1	MI:0915(physical association)	1	pubmed:11865038
654	Q03135	B4DZH6	CAV1	HDAC6	Caveolin-1	Histone deacetylase 6	SwissProt	TrEMBL	1	0	0	1	1	1	0.5	0	0.111214	3.61121	N/A	N/A	N/A	N/A	N/A	N/A
655	Q03135	E7EPS2	CAV1	HDAC6	Caveolin-1	Histone deacetylase 6 (Fragment)	SwissProt	TrEMBL	1	0	0	1	1	1	0.5	0	0.111214	3.61121	N/A	N/A	N/A	N/A	N/A	N/A
656	Q03135	E7EUZ1	CAV1	HDAC6	Caveolin-1	Histone deacetylase 6	SwissProt	TrEMBL	1	0	0	1	1	1	0.5	0	0.111214	3.61121	N/A	N/A	N/A	N/A	N/A	N/A
657	Q03135	Q9UBN7	CAV1	HDAC6	Caveolin-1	Histone deacetylase 6	SwissProt	SwissProt	1	1	1	1	1	1	0.5	0.29353	0.111214	3.90474	1	MI:0006(anti bait coimmunoprecipitation)	1	MI:0915(physical association)	1	pubmed:18356165
658	Q03135	Q86VF9	CAV1	KCNN3	Caveolin-1	Potassium intermediate/small conductance calcium-activated channel, subfamily N, member 3, isoform CRA_b	SwissProt	TrEMBL	1	0	0	1	1	1	0.5	0	0.111214	3.61121	N/A	N/A	N/A	N/A	N/A	N/A
659	Q03135	Q9UGI6	CAV1	KCNN3	Caveolin-1	Small conductance calcium-activated potassium channel protein 3	SwissProt	SwissProt	1	1	1	1	1	1	0.5	0.0803542	0.111214	3.69157	1	MI:0004(affinity chromatography technology)	1	MI:0915(physical association)	1	pubmed:22952906
660	Q03135	Q9UGM3	CAV1	DMBT1	Caveolin-1	Deleted in malignant brain tumors 1 protein	SwissProt	SwissProt	1	1	1	1	1	1	0.5	0.0633752	0.111214	3.67459	1	MI:0006(anti bait coimmunoprecipitation)	1	MI:0915(physical association)	1	pubmed:17353931
661	Q03135	Q9UKV3	CAV1	ACIN1	Caveolin-1	Apoptotic chromatin condensation inducer in the nucleus	SwissProt	SwissProt	1	1	1	1	1	1	0.5	0.143036	0.111214	3.75425	1	MI:0401(biochemical)	1	MI:0403(colocalization)	1	pubmed:22939629
662	Q03135	Q9UNN8	CAV1	PROCR	Caveolin-1	Endothelial protein C receptor	SwissProt	SwissProt	1	1	1	1	1	1	0.833333	0.0934357	0.111214	4.03798	2	MI:0006(anti bait coimmunoprecipitation); MI:0004(affinity chromatography technology)	2	MI:0914(association); MI:0915(physical association)	1	pubmed:20826780
663	Q03135	E5RIM3	CAV1	PLAA	Caveolin-1	Phospholipase A-2-activating protein	SwissProt	TrEMBL	1	0	0	1	1	1	0.5	0	0.111214	3.61121	N/A	N/A	N/A	N/A	N/A	N/A
664	Q03135	Q9Y263	CAV1	PLAA	Caveolin-1	Phospholipase A-2-activating protein	SwissProt	SwissProt	1	1	1	1	1	1	0.5	0.181035	0.111214	3.79225	1	MI:0004(affinity chromatography technology)	1	MI:0915(physical association)	1	pubmed:22484374
665	Q9NP85	P02751	NPHS2	FN1	Podocin	Fibronectin	SwissProt	SwissProt	1	0	1	0.74083	0.50998	0.653394	0.833333	0.632205	0.450495	3.82024	N/A	N/A	N/A	N/A	N/A	N/A
666	Q9NP85	O60500	NPHS2	NPHS1	Podocin	Nephrin	SwissProt	SwissProt	1	1	1	1	1	1	0.833333	0.726732	0.42275	4.98282	2	MI:0004(affinity chromatography technology); MI:0096(pull down)	2	MI:0407(direct interaction); MI:0915(physical association)	1	pubmed:11733557
667	Q9NP85	Q96RW7	NPHS2	HMCN1	Podocin	Hemicentin-1	SwissProt	SwissProt	1	0	1	0.59083	0.69448	1	0.833333	0.173601	0.647998	3.94024	N/A	N/A	N/A	N/A	N/A	N/A
668	Q9NP85	Q8NDA2	NPHS2	HMCN2	Podocin	Hemicentin-2	SwissProt	SwissProt	1	0	1	0.588889	0.659869	1	0.833333	0	0.647998	3.73009	N/A	N/A	N/A	N/A	N/A	N/A
669	Q9NP85	Q96J84	NPHS2	KIRREL	Podocin	Kin of IRRE-like protein 1	SwissProt	SwissProt	1	0	1	0.55895	0.499027	1	0.833333	0.422146	0.42275	3.73621	N/A	N/A	N/A	N/A	N/A	N/A
670	Q9NP85	Q8WZ42	NPHS2	TTN	Podocin	Titin	SwissProt	SwissProt	1	0	1	0.557497	0.441056	1	0.833333	0.43957	0.647998	3.91945	N/A	N/A	N/A	N/A	N/A	N/A
671	Q9NP85	Q02246	NPHS2	CNTN2	Podocin	Contactin-2	SwissProt	SwissProt	1	0	1	0.535275	0.281645	1	0.833333	0.412615	0.647998	3.71087	N/A	N/A	N/A	N/A	N/A	N/A
672	Q9NP85	P0CG48	NPHS2	UBC	Podocin	Polyubiquitin-C	SwissProt	SwissProt	1	1	1	1	1	1	0.5	0.894427	0.450495	4.84492	1	MI:0004(affinity chromatography technology)	1	MI:0915(physical association)	1	pubmed:20457601
673	Q9NP85	P0CG47	NPHS2	UBB	Podocin	Polyubiquitin-B	SwissProt	SwissProt	1	0	1	0.924164	0.746081	1	0.5	0.440477	0.450495	4.06122	N/A	N/A	N/A	N/A	N/A	N/A
674	Q9NP85	Q96C32	NPHS2	UBC	Podocin	Polyubiquitin-C	SwissProt	TrEMBL	1	0	0	1	1	1	0.5	0	0.450495	3.95049	N/A	N/A	N/A	N/A	N/A	N/A
675	Q9NP85	F5H041	NPHS2	UBC	Podocin	Polyubiquitin-C	SwissProt	TrEMBL	1	0	0	1	0.87304	1	0.5	0	0.450495	3.82354	N/A	N/A	N/A	N/A	N/A	N/A
676	Q9NP85	F5H7K6	NPHS2	UBC	Podocin	Polyubiquitin-C	SwissProt	TrEMBL	1	0	0	1	0.798774	1	0.5	0	0.450495	3.74927	N/A	N/A	N/A	N/A	N/A	N/A
677	Q9NP85	P19320	NPHS2	VCAM1	Podocin	Vascular cell adhesion protein 1	SwissProt	SwissProt	1	0	1	0.74083	0.550674	0.653394	1	0.774151	0.225247	3.9443	N/A	N/A	N/A	N/A	N/A	N/A
678	Q9NP85	P27105	NPHS2	STOM	Podocin	Erythrocyte band 7 integral membrane protein	SwissProt	SwissProt	1	0	1	0.734786	0.833333	1	0.5	0.409985	0.502565	3.98067	N/A	N/A	N/A	N/A	N/A	N/A
679	Q9NP85	P46940	NPHS2	IQGAP1	Podocin	Ras GTPase-activating-like protein IQGAP1	SwissProt	SwissProt	1	1	1	1	1	1	0.833333	0.760125	0.225247	4.81871	3	MI:0006(anti bait coimmunoprecipitation); MI:0663(confocal microscopy); MI:0813(proximity ligation assay)	2	MI:0403(colocalization); MI:0915(physical association)	1	pubmed:22662192
680	Q9NP85	H0YLE8	NPHS2	IQGAP1	Podocin	Ras GTPase-activating-like protein IQGAP1	SwissProt	TrEMBL	1	0	0	1	0.856202	1	0.833333	0	0.225247	3.91478	N/A	N/A	N/A	N/A	N/A	N/A
681	Q9NP85	Q86VI3	NPHS2	IQGAP3	Podocin	Ras GTPase-activating-like protein IQGAP3	SwissProt	SwissProt	1	0	1	1	0.772085	1	0.833333	0.31196	0.225247	4.14263	N/A	N/A	N/A	N/A	N/A	N/A
682	Q9NP85	F2Z2E2	NPHS2	IQGAP3	Podocin	Ras GTPase-activating-like protein IQGAP3	SwissProt	TrEMBL	1	0	0	1	0.712404	1	0.833333	0	0.225247	3.77098	N/A	N/A	N/A	N/A	N/A	N/A
683	Q9NP85	J3KR91	NPHS2	IQGAP2	Podocin	Ras GTPase-activating-like protein IQGAP2	SwissProt	TrEMBL	1	0	0	1	0.666111	1	0.833333	0	0.225247	3.72469	N/A	N/A	N/A	N/A	N/A	N/A
684	Q9NP85	F5H7S7	NPHS2	IQGAP2	Podocin	Ras GTPase-activating-like protein IQGAP2	SwissProt	TrEMBL	1	0	0	1	0.628287	1	0.833333	0	0.225247	3.68687	N/A	N/A	N/A	N/A	N/A	N/A
685	Q9NP85	Q13576	NPHS2	IQGAP2	Podocin	Ras GTPase-activating-like protein IQGAP2	SwissProt	SwissProt	1	0	1	1	0.596308	1	0.833333	0.358086	0.225247	4.01297	N/A	N/A	N/A	N/A	N/A	N/A
686	Q9NP85	E7EWC2	NPHS2	IQGAP2	Podocin	Ras GTPase-activating-like protein IQGAP2 (Fragment)	SwissProt	TrEMBL	1	0	0	1	0.568606	1	0.833333	0	0.225247	3.62719	N/A	N/A	N/A	N/A	N/A	N/A
687	Q9NP85	Q9NP85	NPHS2	NPHS2	Podocin	Podocin	SwissProt	SwissProt	1	0	1	1	1	1	0.5	0	0.502565	4.00257	N/A	N/A	N/A	N/A	N/A	N/A
688	Q9NP85	B7Z6E8	NPHS2	SH3KBP1	Podocin	SH3 domain-containing kinase-binding protein 1	SwissProt	TrEMBL	1	0	0	1	1	1	0.5	0	0.450495	3.95049	N/A	N/A	N/A	N/A	N/A	N/A
689	Q9NP85	Q96B97	NPHS2	SH3KBP1	Podocin	SH3 domain-containing kinase-binding protein 1	SwissProt	SwissProt	1	1	1	0.763889	0.833333	1	1	0.769289	0.450495	4.81701	1	MI:0004(affinity chromatography technology)	1	MI:0915(physical association)	1	pubmed:20457601
690	Q9NP85	Q5JPT2	NPHS2	SH3KBP1	Podocin	SH3 domain-containing kinase-binding protein 1 (Fragment)	SwissProt	TrEMBL	1	0	0	1	0.854964	1	0.5	0	0.450495	3.80546	N/A	N/A	N/A	N/A	N/A	N/A
691	Q9NP85	Q5VSN0	NPHS2	SH3KBP1	Podocin	SH3 domain-containing kinase-binding protein 1	SwissProt	TrEMBL	1	0	0	0.71138	0.666667	1	1	0	0.450495	3.82854	N/A	N/A	N/A	N/A	N/A	N/A
692	Q9NP85	Q9Y5K6	NPHS2	CD2AP	Podocin	CD2-associated protein	SwissProt	SwissProt	1	1	1	1	1	1	1	0.862185	0.450495	5.31268	2	MI:0004(affinity chromatography technology); MI:0096(pull down)	2	MI:0407(direct interaction); MI:0915(physical association)	2	pubmed:11733557; pubmed:20457601
693	Q9NP85	Q9NZM3	NPHS2	ITSN2	Podocin	Intersectin-2	SwissProt	SwissProt	1	0	1	0.534786	0.305012	1	1	0.614717	0.255686	3.7102	N/A	N/A	N/A	N/A	N/A	N/A
694	Q9NY59	P0CG48	SMPD3	UBC	Sphingomyelin phosphodiesterase 3	Polyubiquitin-C	SwissProt	SwissProt	1	0	1	1	1	1	0.5	0.877058	0.0661209	4.44318	N/A	N/A	N/A	N/A	N/A	N/A
695	Q9NY59	O60383	SMPD3	GDF9	Sphingomyelin phosphodiesterase 3	Growth/differentiation factor 9	SwissProt	SwissProt	1	1	1	1	1	1	0.5	0	0.301637	3.80164	1	MI:0398(two hybrid pooling approach)	1	MI:0915(physical association)	1	pubmed:16169070
696	Q9NY59	O75530	SMPD3	EED	Sphingomyelin phosphodiesterase 3	Polycomb protein EED	SwissProt	SwissProt	1	1	1	1	1	1	0.833333	0.378436	0.433879	4.64565	1	MI:0006(anti bait coimmunoprecipitation)	1	MI:0915(physical association)	1	pubmed:20080539
697	Q9NY59	E9PJK2	SMPD3	EED	Sphingomyelin phosphodiesterase 3	Polycomb protein EED	SwissProt	TrEMBL	1	0	0	1	0.5	1	0.833333	0	0.433879	3.76721	N/A	N/A	N/A	N/A	N/A	N/A
698	Q9NY59	P01375	SMPD3	TNF	Sphingomyelin phosphodiesterase 3	Tumor necrosis factor	SwissProt	SwissProt	1	1	1	1	1	1	0.5	0.377141	0.301637	4.17878	1	MI:0096(pull down)	1	MI:0915(physical association)	1	pubmed:20080539
699	Q9NY59	B1AHC9	SMPD3	XRCC6	Sphingomyelin phosphodiesterase 3	X-ray repair cross-complementing protein 6	SwissProt	TrEMBL	1	0	0	1	1	1	0.5	0	0.301637	3.80164	N/A	N/A	N/A	N/A	N/A	N/A
700	Q9NY59	F5H1I8	SMPD3	XRCC6	Sphingomyelin phosphodiesterase 3	X-ray repair cross-complementing protein 6	SwissProt	TrEMBL	1	0	0	1	1	1	0.5	0	0.301637	3.80164	N/A	N/A	N/A	N/A	N/A	N/A
701	Q9NY59	P12956	SMPD3	XRCC6	Sphingomyelin phosphodiesterase 3	X-ray repair cross-complementing protein 6	SwissProt	SwissProt	1	1	1	1	1	1	0.5	0	0.301637	3.80164	1	MI:0398(two hybrid pooling approach)	1	MI:0915(physical association)	1	pubmed:16169070
702	Q9NY59	P63244	SMPD3	GNB2L1	Sphingomyelin phosphodiesterase 3	Guanine nucleotide-binding protein subunit beta-2-like 1	SwissProt	SwissProt	1	1	1	1	1	1	0.5	0.388835	0.301637	4.19047	1	MI:0006(anti bait coimmunoprecipitation)	1	MI:0915(physical association)	1	pubmed:20080539
703	Q9NY59	E9PD68	SMPD3	CRMP1	Sphingomyelin phosphodiesterase 3	Dihydropyrimidinase-related protein 1	SwissProt	TrEMBL	1	0	0	1	1	1	0.5	0	0.301637	3.80164	N/A	N/A	N/A	N/A	N/A	N/A
704	Q9NY59	Q14194	SMPD3	CRMP1	Sphingomyelin phosphodiesterase 3	Dihydropyrimidinase-related protein 1	SwissProt	SwissProt	1	1	1	1	1	1	0.5	0	0.301637	3.80164	1	MI:0398(two hybrid pooling approach)	1	MI:0915(physical association)	1	pubmed:16169070
705	Q9NY59	Q16555	SMPD3	DPYSL2	Sphingomyelin phosphodiesterase 3	Dihydropyrimidinase-related protein 2	SwissProt	SwissProt	1	0	1	1	0.666667	1	0.5	0.242366	0.301637	3.71067	N/A	N/A	N/A	N/A	N/A	N/A
706	Q9NY59	E9PRF4	SMPD3	SETDB1	Sphingomyelin phosphodiesterase 3	Histone-lysine N-methyltransferase SETDB1 (Fragment)	SwissProt	TrEMBL	1	0	0	1	1	1	0.5	0	0.301637	3.80164	N/A	N/A	N/A	N/A	N/A	N/A
707	Q9NY59	Q15047	SMPD3	SETDB1	Sphingomyelin phosphodiesterase 3	Histone-lysine N-methyltransferase SETDB1	SwissProt	SwissProt	1	1	1	1	1	1	0.5	0	0.301637	3.80164	1	MI:0398(two hybrid pooling approach)	1	MI:0915(physical association)	1	pubmed:16169070
708	Q9NY59	E9PQM8	SMPD3	SETDB1	Sphingomyelin phosphodiesterase 3	Histone-lysine N-methyltransferase SETDB1 (Fragment)	SwissProt	TrEMBL	1	0	0	1	0.823709	1	0.5	0	0.301637	3.62535	N/A	N/A	N/A	N/A	N/A	N/A
709	Q9NY59	B7Z2K5	SMPD3	RBM48	Sphingomyelin phosphodiesterase 3	RNA-binding protein 48	SwissProt	TrEMBL	1	0	0	1	1	1	0.5	0	0.301637	3.80164	N/A	N/A	N/A	N/A	N/A	N/A
710	Q9NY59	Q5RL73	SMPD3	RBM48	Sphingomyelin phosphodiesterase 3	RNA-binding protein 48	SwissProt	SwissProt	1	1	1	1	1	1	0.5	0	0.301637	3.80164	1	MI:0398(two hybrid pooling approach)	1	MI:0915(physical association)	1	pubmed:16169070
711	Q9NY59	H7C2B5	SMPD3	RIF1	Sphingomyelin phosphodiesterase 3	Telomere-associated protein RIF1 (Fragment)	SwissProt	TrEMBL	1	0	0	1	1	1	0.5	0	0.301637	3.80164	N/A	N/A	N/A	N/A	N/A	N/A
712	Q9NY59	Q5UIP0	SMPD3	RIF1	Sphingomyelin phosphodiesterase 3	Telomere-associated protein RIF1	SwissProt	SwissProt	1	1	1	1	1	1	0.5	0	0.301637	3.80164	1	MI:0398(two hybrid pooling approach)	1	MI:0915(physical association)	1	pubmed:16169070
713	Q9NY59	Q7L5N1	SMPD3	COPS6	Sphingomyelin phosphodiesterase 3	COP9 signalosome complex subunit 6	SwissProt	SwissProt	1	1	1	1	1	1	0.5	0	0.301637	3.80164	1	MI:0398(two hybrid pooling approach)	1	MI:0915(physical association)	1	pubmed:16169070
714	Q9NY59	Q96AW1	SMPD3	VOPP1	Sphingomyelin phosphodiesterase 3	Vesicular, overexpressed in cancer, prosurvival protein 1	SwissProt	SwissProt	1	1	1	1	1	1	0.5	0	0.301637	3.80164	1	MI:0398(two hybrid pooling approach)	1	MI:0915(physical association)	1	pubmed:16169070
715	Q9NY59	Q9Y3C7	SMPD3	MED31	Sphingomyelin phosphodiesterase 3	Mediator of RNA polymerase II transcription subunit 31	SwissProt	SwissProt	1	1	1	1	1	1	0.5	0	0.301637	3.80164	1	MI:0398(two hybrid pooling approach)	1	MI:0915(physical association)	1	pubmed:16169070
716	Q9NY59	J3KRU0	SMPD3	PLEKHM1	Sphingomyelin phosphodiesterase 3	Pleckstrin homology domain-containing family M member 1	SwissProt	TrEMBL	1	0	0	1	1	1	0.5	0	0.301637	3.80164	N/A	N/A	N/A	N/A	N/A	N/A
717	Q9NY59	Q9Y4G2	SMPD3	PLEKHM1	Sphingomyelin phosphodiesterase 3	Pleckstrin homology domain-containing family M member 1	SwissProt	SwissProt	1	1	1	1	1	1	0.5	0	0.301637	3.80164	1	MI:0398(two hybrid pooling approach)	1	MI:0915(physical association)	1	pubmed:16169070
718	Q9NY59	F8W648	SMPD3	PLEKHM1	Sphingomyelin phosphodiesterase 3	Pleckstrin homology domain-containing family M member 1	SwissProt	TrEMBL	1	0	0	1	0.839456	1	0.5	0	0.301637	3.64109	N/A	N/A	N/A	N/A	N/A	N/A
719	A6BM72	P54259	MEGF11	ATN1	Multiple epidermal growth factor-like domains protein 11	Atrophin-1	SwissProt	SwissProt	1	1	1	1	1	1	0.666667	0	0.5	4.16667	1	MI:0018(two hybrid)	2	MI:0915(physical association); MI:0407(direct interaction)	1	pubmed:16713569
720	A6BM72	B1AKN3	MEGF11	RERE	Multiple epidermal growth factor-like domains protein 11	Arginine-glutamic acid dipeptide (RE) repeats, isoform CRA_b	SwissProt	TrEMBL	1	0	0	0.853047	0.599135	1	0.666667	0	0.5	3.61885	N/A	N/A	N/A	N/A	N/A	N/A
721	A6BM72	Q9P2R6	MEGF11	RERE	Multiple epidermal growth factor-like domains protein 11	Arginine-glutamic acid dipeptide repeats protein	SwissProt	SwissProt	1	0	1	0.847222	0.520971	1	0.666667	0.896318	0.5	4.43118	N/A	N/A	N/A	N/A	N/A	N/A
722	A6BM72	A7KAX9	MEGF11	ARHGAP32	Multiple epidermal growth factor-like domains protein 11	Rho GTPase-activating protein 32	SwissProt	SwissProt	1	0	1	1	0.771715	0.654654	0.333333	0	1	3.7597	N/A	N/A	N/A	N/A	N/A	N/A
723	A6BM72	G3V174	MEGF11	ARHGAP32	Multiple epidermal growth factor-like domains protein 11	Rho GTPase-activating protein 32	SwissProt	TrEMBL	1	0	0	1	0.745854	0.654654	0.333333	0	1	3.73384	N/A	N/A	N/A	N/A	N/A	N/A
724	A6BM72	A1A5D2	MEGF11	SNX26	Multiple epidermal growth factor-like domains protein 11	Rho GTPase-activating protein 33	SwissProt	TrEMBL	1	0	1	1	0.625672	0.654654	0.333333	0	1	3.61366	N/A	N/A	N/A	N/A	N/A	N/A
725	A6BM72	Q13322	MEGF11	GRB10	Multiple epidermal growth factor-like domains protein 11	Growth factor receptor-bound protein 10	SwissProt	SwissProt	1	0	1	1	0.817316	0.654654	0.666667	0	0.5	3.63864	N/A	N/A	N/A	N/A	N/A	N/A
726	A6BM72	Q9H0H5	MEGF11	RACGAP1	Multiple epidermal growth factor-like domains protein 11	Rac GTPase-activating protein 1	SwissProt	SwissProt	1	0	1	1	0.808273	0.654654	0.333333	0	1	3.79626	N/A	N/A	N/A	N/A	N/A	N/A
727	A6BM72	H0YIK5	MEGF11	RACGAP1	Multiple epidermal growth factor-like domains protein 11	Rac GTPase-activating protein 1 (Fragment)	SwissProt	TrEMBL	1	0	0	1	0.730877	0.654654	0.333333	0	1	3.71886	N/A	N/A	N/A	N/A	N/A	N/A
728	A6NKC4	A8K4G3	FCGR1C	HCK	Putative high affinity immunoglobulin gamma Fc receptor IC	Tyrosine-protein kinase HCK	SwissProt	TrEMBL	1	0	0	0.855556	0.554159	0.99177	0.5	0	0.910103	3.81159	N/A	N/A	N/A	N/A	N/A	N/A
729	A6NKC4	J3KPD6	FCGR1C	HCK	Putative high affinity immunoglobulin gamma Fc receptor IC	Tyrosine-protein kinase HCK	SwissProt	TrEMBL	1	0	0	0.855556	0.554159	0.99177	0.5	0	0.910103	3.81159	N/A	N/A	N/A	N/A	N/A	N/A
730	A6NKC4	P08631	FCGR1C	HCK	Putative high affinity immunoglobulin gamma Fc receptor IC	Tyrosine-protein kinase HCK	SwissProt	SwissProt	1	0	1	0.855556	0.554159	0.99177	0.5	0	0.910103	3.81159	N/A	N/A	N/A	N/A	N/A	N/A
731	A6NKC4	H0Y3C5	FCGR1C	HCK	Putative high affinity immunoglobulin gamma Fc receptor IC	Tyrosine-protein kinase HCK	SwissProt	TrEMBL	1	0	0	0.855556	0.551512	0.99177	0.5	0	0.910103	3.80894	N/A	N/A	N/A	N/A	N/A	N/A
732	A6NKC4	P06239	FCGR1C	LCK	Putative high affinity immunoglobulin gamma Fc receptor IC	Tyrosine-protein kinase Lck	SwissProt	SwissProt	1	0	1	0.855556	0.548922	0.99177	0.5	0	0.910103	3.80635	N/A	N/A	N/A	N/A	N/A	N/A
733	A6NKC4	P07948	FCGR1C	LYN	Putative high affinity immunoglobulin gamma Fc receptor IC	Tyrosine-protein kinase Lyn	SwissProt	SwissProt	1	0	1	0.855556	0.546388	0.99177	0.5	0	0.910103	3.80382	N/A	N/A	N/A	N/A	N/A	N/A
734	A6NKC4	E9PJX5	FCGR1C	BLK	Putative high affinity immunoglobulin gamma Fc receptor IC	Tyrosine-protein kinase Blk	SwissProt	TrEMBL	1	0	0	0.855556	0.543908	0.99177	0.5	0	0.910103	3.80134	N/A	N/A	N/A	N/A	N/A	N/A
735	A6NKC4	P51451	FCGR1C	BLK	Putative high affinity immunoglobulin gamma Fc receptor IC	Tyrosine-protein kinase Blk	SwissProt	SwissProt	1	0	1	0.855556	0.541479	0.99177	0.5	0	0.910103	3.79891	N/A	N/A	N/A	N/A	N/A	N/A
736	A6NKC4	J3QRU1	FCGR1C	YES1	Putative high affinity immunoglobulin gamma Fc receptor IC	Tyrosine-protein kinase Yes	SwissProt	TrEMBL	1	0	0	0.855556	0.539099	0.99177	0.5	0	0.910103	3.79653	N/A	N/A	N/A	N/A	N/A	N/A
737	A6NKC4	P07947	FCGR1C	YES1	Putative high affinity immunoglobulin gamma Fc receptor IC	Tyrosine-protein kinase Yes	SwissProt	SwissProt	1	0	1	0.855556	0.539099	0.99177	0.5	0	0.910103	3.79653	N/A	N/A	N/A	N/A	N/A	N/A
738	A6NKC4	Q5R3A8	FCGR1C	FYN	Putative high affinity immunoglobulin gamma Fc receptor IC	Tyrosine-protein kinase Fyn	SwissProt	TrEMBL	1	0	0	0.855556	0.536765	0.99177	0.5	0	0.910103	3.79419	N/A	N/A	N/A	N/A	N/A	N/A
739	A6NKC4	B3KPS6	FCGR1C	FYN	Putative high affinity immunoglobulin gamma Fc receptor IC	Tyrosine-protein kinase Fyn	SwissProt	TrEMBL	1	0	0	0.855556	0.534478	0.99177	0.5	0	0.910103	3.79191	N/A	N/A	N/A	N/A	N/A	N/A
740	A6NKC4	Q573B4	FCGR1C	LCK	Putative high affinity immunoglobulin gamma Fc receptor IC	Proto-oncogene tyrosine-protein kinase LCK	SwissProt	TrEMBL	1	0	0	0.855556	0.532233	0.99177	0.5	0	0.910103	3.78966	N/A	N/A	N/A	N/A	N/A	N/A
741	A6NKC4	P06241	FCGR1C	FYN	Putative high affinity immunoglobulin gamma Fc receptor IC	Tyrosine-protein kinase Fyn	SwissProt	SwissProt	1	0	1	0.855556	0.530031	0.99177	0.5	0	0.910103	3.78746	N/A	N/A	N/A	N/A	N/A	N/A
742	A6NKC4	P12931	FCGR1C	SRC	Putative high affinity immunoglobulin gamma Fc receptor IC	Proto-oncogene tyrosine-protein kinase Src	SwissProt	SwissProt	1	0	1	0.855556	0.527869	0.99177	0.5	0	0.910103	3.7853	N/A	N/A	N/A	N/A	N/A	N/A
743	A6NKC4	P09769	FCGR1C	FGR	Putative high affinity immunoglobulin gamma Fc receptor IC	Tyrosine-protein kinase Fgr	SwissProt	SwissProt	1	0	1	0.855556	0.525747	0.99177	0.5	0	0.910103	3.78317	N/A	N/A	N/A	N/A	N/A	N/A
744	A6NKC4	P42685	FCGR1C	FRK	Putative high affinity immunoglobulin gamma Fc receptor IC	Tyrosine-protein kinase FRK	SwissProt	SwissProt	1	0	1	0.807497	0.51187	0.99177	0.5	0	0.910103	3.72124	N/A	N/A	N/A	N/A	N/A	N/A
745	A6NKC4	F5H3M4	FCGR1C	FGR	Putative high affinity immunoglobulin gamma Fc receptor IC	Tyrosine-protein kinase Fgr	SwissProt	TrEMBL	1	0	0	0.797222	0.482261	0.99177	0.5	0	0.910103	3.68136	N/A	N/A	N/A	N/A	N/A	N/A
746	A6NKC4	B7WPI0	FCGR1C	LAT	Putative high affinity immunoglobulin gamma Fc receptor IC	Linker for activation of T cells, isoform CRA_d	SwissProt	TrEMBL	1	0	0	0.855556	0.641594	0.99177	0.5	0	0.820205	3.80912	N/A	N/A	N/A	N/A	N/A	N/A
747	A6NKC4	O43561	FCGR1C	LAT	Putative high affinity immunoglobulin gamma Fc receptor IC	Linker for activation of T-cells family member 1	SwissProt	SwissProt	1	0	1	0.855556	0.5759	0.99177	0.5	0	0.820205	3.74343	N/A	N/A	N/A	N/A	N/A	N/A
748	A6NKC4	C7C5T6	FCGR1C	LAT	Putative high affinity immunoglobulin gamma Fc receptor IC	Linker for activation of T-cells family member 1	SwissProt	TrEMBL	1	0	0	0.794444	0.50122	0.99177	0.5	0	0.820205	3.60764	N/A	N/A	N/A	N/A	N/A	N/A
749	A6NKC4	P24071	FCGR1C	FCAR	Putative high affinity immunoglobulin gamma Fc receptor IC	Immunoglobulin alpha Fc receptor	SwissProt	SwissProt	1	0	1	0.855556	0.76229	0.99177	0.666667	0	0.410103	3.68639	N/A	N/A	N/A	N/A	N/A	N/A
750	A6NMB1	P29350	SIGLEC16	PTPN6	Sialic acid-binding Ig-like lectin 16	Tyrosine-protein phosphatase non-receptor type 6	SwissProt	SwissProt	1	0	1	0.652905	0.526786	0.588349	1	0	0.867758	3.6358	N/A	N/A	N/A	N/A	N/A	N/A
751	A6NMB1	Q06124	SIGLEC16	PTPN11	Sialic acid-binding Ig-like lectin 16	Tyrosine-protein phosphatase non-receptor type 11	SwissProt	SwissProt	1	0	1	0.652905	0.522585	0.588349	1	0	0.867758	3.6316	N/A	N/A	N/A	N/A	N/A	N/A
752	A8K4G0	E9PG40	CD300LB	APP	CMRF35-like molecule 7	Gamma-secretase C-terminal fragment 59	SwissProt	TrEMBL	1	1	0	1	1	1	0.5	0	1	4.5	1	MI:0096(pull down)	1	MI:0407(direct interaction)	1	pubmed:21832049
753	A8K4G0	P05067	CD300LB	APP	CMRF35-like molecule 7	Amyloid beta A4 protein	SwissProt	SwissProt	1	1	1	1	1	1	0.5	0	1	4.5	1	MI:0096(pull down)	1	MI:0407(direct interaction)	1	pubmed:21832049
754	A8K4G0	E9PEV0	CD300LB	APP	CMRF35-like molecule 7	Gamma-secretase C-terminal fragment 59	SwissProt	TrEMBL	1	0	0	1	0.863424	1	0.5	0	1	4.36342	N/A	N/A	N/A	N/A	N/A	N/A
755	A8K4G0	H7C0V9	CD300LB	APP	CMRF35-like molecule 7	Gamma-secretase C-terminal fragment 59 (Fragment)	SwissProt	TrEMBL	1	0	0	1	0.783532	1	0.5	0	1	4.28353	N/A	N/A	N/A	N/A	N/A	N/A
756	A8K4G0	H7C104	CD300LB	APP	CMRF35-like molecule 7	Amyloid beta A4 protein (Fragment)	SwissProt	TrEMBL	1	0	0	1	0.726848	1	0.5	0	1	4.22685	N/A	N/A	N/A	N/A	N/A	N/A
757	A8K4G0	F5GZY0	CD300LB	APLP2	CMRF35-like molecule 7	Amyloid-like protein 2	SwissProt	TrEMBL	1	0	0	1	0.682488	1	0.5	0	1	4.18249	N/A	N/A	N/A	N/A	N/A	N/A
758	A8K4G0	H7BXI4	CD300LB	APLP2	CMRF35-like molecule 7	Amyloid-like protein 2	SwissProt	TrEMBL	1	0	0	1	0.68288	1	0.5	0	1	4.18288	N/A	N/A	N/A	N/A	N/A	N/A
759	A8K4G0	Q06481	CD300LB	APLP2	CMRF35-like molecule 7	Amyloid-like protein 2	SwissProt	SwissProt	1	0	1	1	0.646956	1	0.5	0.902949	1	5.0499	N/A	N/A	N/A	N/A	N/A	N/A
760	A8K4G0	F5H845	CD300LB	APLP2	CMRF35-like molecule 7	Amyloid-like protein 2	SwissProt	TrEMBL	1	0	0	0.813596	0.465752	1	0.5	0	1	3.77935	N/A	N/A	N/A	N/A	N/A	N/A
761	A8K4G0	P51693	CD300LB	APLP1	CMRF35-like molecule 7	Amyloid-like protein 1	SwissProt	SwissProt	1	0	1	0.665746	0.283259	1	0.5	0.953475	1	4.40248	N/A	N/A	N/A	N/A	N/A	N/A
762	A8K4G0	O43291	CD300LB	SPINT2	CMRF35-like molecule 7	Kunitz-type protease inhibitor 2	SwissProt	SwissProt	1	0	1	0.483859	0.0774442	1	0.5	0.578615	1	3.63992	N/A	N/A	N/A	N/A	N/A	N/A
763	D3W0D1	D3W0D1	KLRF2	KLRF2	Killer cell lectin-like receptor subfamily F member 2	Killer cell lectin-like receptor subfamily F member 2	SwissProt	SwissProt	1	1	1	1	1	1	0.5	0	0.5	4	1	MI:0071(molecular sieving)	1	MI:0407(direct interaction)	1	pubmed:20194751
764	D3W0D1	Q6UVW9	KLRF2	CLEC2A	Killer cell lectin-like receptor subfamily F member 2	C-type lectin domain family 2 member A	SwissProt	SwissProt	1	1	1	1	1	1	0.5	0	0.5	4	1	MI:0107(surface plasmon resonance)	1	MI:0407(direct interaction)	1	pubmed:20194751
765	O00168	F5H3A1	FXYD1	ATP1A1	Phospholemman	Sodium/potassium-transporting ATPase subunit alpha-1	SwissProt	TrEMBL	1	1	0	1	1	1	0.5	0	0.820205	4.32021	1	MI:0004(affinity chromatography technology)	1	MI:0915(physical association)	1	pubmed:14597563
766	O00168	P05023	FXYD1	ATP1A1	Phospholemman	Sodium/potassium-transporting ATPase subunit alpha-1	SwissProt	SwissProt	1	1	1	1	1	1	0.5	0	0.820205	4.32021	1	MI:0004(affinity chromatography technology)	1	MI:0915(physical association)	1	pubmed:14597563
767	O00168	M0R116	FXYD1	ATP1A3	Phospholemman	Sodium/potassium-transporting ATPase subunit alpha-3	SwissProt	TrEMBL	1	0	0	1	0.800446	1	0.5	0	0.820205	4.12065	N/A	N/A	N/A	N/A	N/A	N/A
768	O00168	B7Z2T0	FXYD1	ATP1A3	Phospholemman	Sodium/potassium-transporting ATPase subunit alpha-3	SwissProt	TrEMBL	1	0	0	1	0.748191	1	0.5	0	0.820205	4.0684	N/A	N/A	N/A	N/A	N/A	N/A
769	O00168	F5H6J6	FXYD1	ATP1A3	Phospholemman	Sodium/potassium-transporting ATPase subunit alpha-3	SwissProt	TrEMBL	1	0	0	1	0.748191	1	0.5	0	0.820205	4.0684	N/A	N/A	N/A	N/A	N/A	N/A
770	O00168	P13637	FXYD1	ATP1A3	Phospholemman	Sodium/potassium-transporting ATPase subunit alpha-3	SwissProt	SwissProt	1	0	1	1	0.748191	1	0.5	0	0.820205	4.0684	N/A	N/A	N/A	N/A	N/A	N/A
771	O00168	P50993	FXYD1	ATP1A2	Phospholemman	Sodium/potassium-transporting ATPase subunit alpha-2	SwissProt	SwissProt	1	0	1	1	0.707658	1	0.5	0	0.820205	4.02786	N/A	N/A	N/A	N/A	N/A	N/A
772	O00168	H0Y7C1	FXYD1	ATP1A2	Phospholemman	Sodium/potassium-transporting ATPase subunit alpha-2 (Fragment)	SwissProt	TrEMBL	1	0	0	1	0.674541	1	0.5	0	0.820205	3.99475	N/A	N/A	N/A	N/A	N/A	N/A
773	O00168	B1AKY9	FXYD1	ATP1A2	Phospholemman	Sodium/potassium-transporting ATPase subunit alpha-2	SwissProt	TrEMBL	1	0	0	1	0.646541	1	0.5	0	0.820205	3.96675	N/A	N/A	N/A	N/A	N/A	N/A
774	O00168	Q13733	FXYD1	ATP1A4	Phospholemman	Sodium/potassium-transporting ATPase subunit alpha-4	SwissProt	SwissProt	1	0	1	1	0.622286	1	0.5	0	0.820205	3.94249	N/A	N/A	N/A	N/A	N/A	N/A
775	O00168	E9PRA5	FXYD1	ATP1A4	Phospholemman	Sodium/potassium-transporting ATPase subunit alpha-4	SwissProt	TrEMBL	1	0	0	1	0.600892	1	0.5	0	0.820205	3.9211	N/A	N/A	N/A	N/A	N/A	N/A
776	O00168	P54707	FXYD1	ATP12A	Phospholemman	Potassium-transporting ATPase alpha chain 2	SwissProt	SwissProt	1	0	1	1	0.581754	1	0.5	0	0.820205	3.90196	N/A	N/A	N/A	N/A	N/A	N/A
777	O00168	P20648	FXYD1	ATP4A	Phospholemman	Potassium-transporting ATPase alpha chain 1	SwissProt	SwissProt	1	0	1	1	0.564441	1	0.5	0.791177	0.820205	4.67582	N/A	N/A	N/A	N/A	N/A	N/A
778	O00168	A6NGH2	FXYD1	ATP1B1	Phospholemman	Sodium/potassium-transporting ATPase subunit beta-1	SwissProt	TrEMBL	1	0	0	1	1	1	0.5	0	0.410103	3.9101	N/A	N/A	N/A	N/A	N/A	N/A
779	O00168	P05026	FXYD1	ATP1B1	Phospholemman	Sodium/potassium-transporting ATPase subunit beta-1	SwissProt	SwissProt	1	1	1	1	1	1	0.5	0	0.410103	3.9101	1	MI:0004(affinity chromatography technology)	1	MI:0915(physical association)	1	pubmed:14597563
780	O00168	B7Z9S8	FXYD1	ATP1B1	Phospholemman	Sodium/potassium-transporting ATPase subunit beta-1	SwissProt	TrEMBL	1	0	0	0.996754	0.803438	1	0.5	0	0.410103	3.71029	N/A	N/A	N/A	N/A	N/A	N/A
781	O00168	P27348	FXYD1	YWHAQ	Phospholemman	14-3-3 protein theta	SwissProt	SwissProt	1	1	1	1	1	1	0.5	0	0.410103	3.9101	1	MI:0096(pull down)	1	MI:0407(direct interaction)	1	pubmed:14597563
782	O00168	P31946	FXYD1	YWHAB	Phospholemman	14-3-3 protein beta/alpha	SwissProt	SwissProt	1	0	1	0.855562	0.778319	1	0.5	0.57626	0.410103	4.12024	N/A	N/A	N/A	N/A	N/A	N/A
783	O00168	P63104	FXYD1	YWHAZ	Phospholemman	14-3-3 protein zeta/delta	SwissProt	SwissProt	1	0	1	0.852111	0.72027	1	0.5	0.577101	0.410103	4.05958	N/A	N/A	N/A	N/A	N/A	N/A
784	O00168	P31947	FXYD1	SFN	Phospholemman	14-3-3 protein sigma	SwissProt	SwissProt	1	0	1	0.749043	0.453562	1	0.5	0.572788	0.410103	3.6855	N/A	N/A	N/A	N/A	N/A	N/A
785	O00168	Q04917	FXYD1	YWHAH	Phospholemman	14-3-3 protein eta	SwissProt	SwissProt	1	0	1	0.746639	0.44054	1	0.5	0.573948	0.410103	3.67123	N/A	N/A	N/A	N/A	N/A	N/A
786	O00168	P61981	FXYD1	YWHAG	Phospholemman	14-3-3 protein gamma	SwissProt	SwissProt	1	0	1	0.743187	0.416773	1	0.5	0.576125	0.410103	3.64619	N/A	N/A	N/A	N/A	N/A	N/A
787	O00168	P04637	FXYD1	TP53	Phospholemman	Cellular tumor antigen p53	SwissProt	SwissProt	1	0	1	0.817238	0.5	0.600925	0.833333	0.57706	0.410103	3.73866	N/A	N/A	N/A	N/A	N/A	N/A
788	O00168	P0CG48	FXYD1	UBC	Phospholemman	Polyubiquitin-C	SwissProt	SwissProt	1	0	1	0.817238	0.403019	0.600925	0.5	1	0.5	3.82118	N/A	N/A	N/A	N/A	N/A	N/A
789	O00206	Q13489	TLR4	BIRC3	Toll-like receptor 4	Baculoviral IAP repeat-containing protein 3	SwissProt	SwissProt	1	0	1	1	1	0.898602	0.5	0.340571	0.170354	3.90953	N/A	N/A	N/A	N/A	N/A	N/A
790	O00206	Q13490	TLR4	BIRC2	Toll-like receptor 4	Baculoviral IAP repeat-containing protein 2	SwissProt	SwissProt	1	0	1	1	0.864724	0.898602	0.5	0.386646	0.170354	3.82033	N/A	N/A	N/A	N/A	N/A	N/A
791	O00206	A6NHG8	TLR4	TRAF3	Toll-like receptor 4	TNF receptor-associated factor 3	SwissProt	TrEMBL	1	1	0	1	0.86829	1	0.833333	0	0.947491	4.64911	1	MI:0004(affinity chromatography technology)	1	MI:0915(physical association)	1	pubmed:21903422
792	O00206	Q13114	TLR4	TRAF3	Toll-like receptor 4	TNF receptor-associated factor 3	SwissProt	SwissProt	1	1	1	1	1	1	0.833333	0.459141	0.947491	5.23996	2	MI:0007(anti tag coimmunoprecipitation); MI:0004(affinity chromatography technology)	2	MI:0914(association); MI:0915(physical association)	1	pubmed:21903422
793	O00206	H0YL26	TLR4	TRAF3	Toll-like receptor 4	TNF receptor-associated factor 3 (Fragment)	SwissProt	TrEMBL	1	0	0	0.943608	0.791245	1	0.833333	0	0.947491	4.51568	N/A	N/A	N/A	N/A	N/A	N/A
794	O00206	O00463	TLR4	TRAF5	Toll-like receptor 4	TNF receptor-associated factor 5	SwissProt	SwissProt	1	0	1	0.910275	0.736581	1	0.833333	0.333992	0.947491	4.76167	N/A	N/A	N/A	N/A	N/A	N/A
795	O00206	H0YL25	TLR4	TRAF3	Toll-like receptor 4	TNF receptor-associated factor 3 (Fragment)	SwissProt	TrEMBL	1	0	0	0.863889	0.69418	1	0.833333	0	0.947491	4.33889	N/A	N/A	N/A	N/A	N/A	N/A
796	O00206	F5H1P7	TLR4	TRAF5	Toll-like receptor 4	TNF receptor-associated factor 5	SwissProt	TrEMBL	1	0	0	0.738053	0.630244	1	0.833333	0	0.947491	4.14912	N/A	N/A	N/A	N/A	N/A	N/A
797	O00206	Q12933	TLR4	TRAF2	Toll-like receptor 4	TNF receptor-associated factor 2	SwissProt	SwissProt	1	0	1	0.743119	0.659535	1	0.833333	0.584075	0.947491	4.76755	N/A	N/A	N/A	N/A	N/A	N/A
798	O00206	B1AMX9	TLR4	TRAF2	Toll-like receptor 4	TNF receptor-associated factor 2	SwissProt	TrEMBL	1	0	0	0.671386	0.58249	1	0.833333	0	0.947491	4.0347	N/A	N/A	N/A	N/A	N/A	N/A
799	O00206	Q13077	TLR4	TRAF1	Toll-like receptor 4	TNF receptor-associated factor 1	SwissProt	SwissProt	1	0	1	0.689016	0.604871	1	0.833333	0.457047	0.947491	4.53176	N/A	N/A	N/A	N/A	N/A	N/A
800	O00206	H0YMI8	TLR4	TRAF3	Toll-like receptor 4	TNF receptor-associated factor 3 (Fragment)	SwissProt	TrEMBL	1	0	0	0.65895	0.56247	1	0.833333	0	0.947491	4.00224	N/A	N/A	N/A	N/A	N/A	N/A
801	O00206	Q9Y4K3	TLR4	TRAF6	Toll-like receptor 4	TNF receptor-associated factor 6	SwissProt	SwissProt	1	1	1	1	1	0.898602	0.666667	0.706344	0.947491	5.2191	1	MI:0004(affinity chromatography technology)	1	MI:0915(physical association)	1	pubmed:21911421
802	O00206	F6SA91	TLR4	TRAF4	Toll-like receptor 4	TNF receptor-associated factor 4	SwissProt	TrEMBL	1	0	0	0.566667	0.319071	1	0.833333	0	0.947491	3.66656	N/A	N/A	N/A	N/A	N/A	N/A
803	O00206	Q9BUZ4	TLR4	TRAF4	Toll-like receptor 4	TNF receptor-associated factor 4	SwissProt	SwissProt	1	0	1	0.608603	0.473161	1	0.833333	0.33346	0.947491	4.19605	N/A	N/A	N/A	N/A	N/A	N/A
804	O00206	P51617	TLR4	IRAK1	Toll-like receptor 4	Interleukin-1 receptor-associated kinase 1	SwissProt	SwissProt	1	1	1	1	1	1	0.5	0.571125	0.947491	5.01862	1	MI:0004(affinity chromatography technology)	1	MI:0915(physical association)	1	pubmed:21911421
805	O00206	D3YTB5	TLR4	IRAK1	Toll-like receptor 4	Interleukin-1 receptor-associated kinase 1	SwissProt	TrEMBL	1	0	0	1	0.791855	1	0.5	0	0.947491	4.23935	N/A	N/A	N/A	N/A	N/A	N/A
806	O00206	H7C224	TLR4	IRAK1	Toll-like receptor 4	Interleukin-1 receptor-associated kinase 1 (Fragment)	SwissProt	TrEMBL	1	0	0	1	0.868675	1	0.5	0	0.947491	4.31617	N/A	N/A	N/A	N/A	N/A	N/A
807	O00206	F8WAB6	TLR4	IRAK1	Toll-like receptor 4	Interleukin-1 receptor-associated kinase 1	SwissProt	TrEMBL	1	0	0	0.964016	0.73735	1	0.5	0	0.947491	4.14886	N/A	N/A	N/A	N/A	N/A	N/A
808	O00206	H7C1F0	TLR4	IRAK1	Toll-like receptor 4	Interleukin-1 receptor-associated kinase 1 (Fragment)	SwissProt	TrEMBL	1	0	0	0.822838	0.66053	1	0.5	0	0.947491	3.93086	N/A	N/A	N/A	N/A	N/A	N/A
809	O00206	O43187	TLR4	IRAK2	Toll-like receptor 4	Interleukin-1 receptor-associated kinase-like 2	SwissProt	SwissProt	1	0	1	0.672349	0.606026	1	0.5	0.463377	0.947491	4.18924	N/A	N/A	N/A	N/A	N/A	N/A
810	O00206	H7C3C1	TLR4	IRAK1	Toll-like receptor 4	Interleukin-1 receptor-associated kinase 1 (Fragment)	SwissProt	TrEMBL	1	0	0	0.842772	0.695073	1	0.5	0	0.947491	3.98534	N/A	N/A	N/A	N/A	N/A	N/A
811	O00206	H7C2I6	TLR4	IRAK1	Toll-like receptor 4	Interleukin-1 receptor-associated kinase 1 (Fragment)	SwissProt	TrEMBL	1	0	0	0.728047	0.631325	1	0.5	0	0.947491	3.80686	N/A	N/A	N/A	N/A	N/A	N/A
812	O00206	Q9Y616	TLR4	IRAK3	Toll-like receptor 4	Interleukin-1 receptor-associated kinase 3	SwissProt	SwissProt	1	0	1	0.612564	0.656379	1	0.5	0.340629	0.947491	4.05706	N/A	N/A	N/A	N/A	N/A	N/A
813	O00206	Q9NWZ3	TLR4	IRAK4	Toll-like receptor 4	Interleukin-1 receptor-associated kinase 4	SwissProt	SwissProt	1	1	1	1	1	1	0.5	0.354301	0.947491	4.80179	1	MI:0004(affinity chromatography technology)	1	MI:0915(physical association)	1	pubmed:21220427
814	O00206	O43353	TLR4	RIPK2	Toll-like receptor 4	Receptor-interacting serine/threonine-protein kinase 2	SwissProt	SwissProt	1	0	1	0.586111	0.703085	0.898602	0.5	0.34238	0.947491	3.97767	N/A	N/A	N/A	N/A	N/A	N/A
815	O00206	Q16584	TLR4	MAP3K11	Toll-like receptor 4	Mitogen-activated protein kinase kinase kinase 11	SwissProt	SwissProt	1	0	1	0.60895	0.658622	0.898602	0.5	0.231169	0.947491	3.84483	N/A	N/A	N/A	N/A	N/A	N/A
816	O00206	J3KPI6	TLR4	MAP3K9	Toll-like receptor 4	Mitogen-activated protein kinase kinase kinase 9	SwissProt	TrEMBL	1	0	0	0.616667	0.735781	0.898602	0.5	0	0.947491	3.69854	N/A	N/A	N/A	N/A	N/A	N/A
817	O00206	P80192	TLR4	MAP3K9	Toll-like receptor 4	Mitogen-activated protein kinase kinase kinase 9	SwissProt	SwissProt	1	0	1	0.616667	0.735781	0.898602	0.5	0	0.947491	3.69854	N/A	N/A	N/A	N/A	N/A	N/A
818	O00206	Q02779	TLR4	MAP3K10	Toll-like receptor 4	Mitogen-activated protein kinase kinase kinase 10	SwissProt	SwissProt	1	0	1	0.63346	0.772414	0.898602	0.5	0.155403	0.947491	3.90737	N/A	N/A	N/A	N/A	N/A	N/A
819	O00206	Q9Y572	TLR4	RIPK3	Toll-like receptor 4	Receptor-interacting serine/threonine-protein kinase 3	SwissProt	SwissProt	1	0	1	0.601452	0.797324	0.898602	0.5	0.300578	0.947491	4.04545	N/A	N/A	N/A	N/A	N/A	N/A
820	O00206	P42679	TLR4	MATK	Toll-like receptor 4	Megakaryocyte-associated tyrosine-protein kinase	SwissProt	SwissProt	1	0	1	0.732008	0.54369	1	0.666667	0.203128	0.947491	4.09298	N/A	N/A	N/A	N/A	N/A	N/A
821	O00206	O15146	TLR4	MUSK	Toll-like receptor 4	Muscle, skeletal receptor tyrosine-protein kinase	SwissProt	SwissProt	1	0	1	0.616667	0.345549	1	0.666667	0.117993	0.947491	3.69437	N/A	N/A	N/A	N/A	N/A	N/A
822	O00206	O43318	TLR4	MAP3K7	Toll-like receptor 4	Mitogen-activated protein kinase kinase kinase 7	SwissProt	SwissProt	1	0	1	1	1	0.898602	0.5	0.524485	0.947491	4.87058	N/A	N/A	N/A	N/A	N/A	N/A
823	O00206	K7EQY5	TLR4	MATK	Toll-like receptor 4	Megakaryocyte-associated tyrosine kinase, isoform CRA_a	SwissProt	TrEMBL	1	0	0	0.726105	0.538884	1	0.666667	0	0.947491	3.87915	N/A	N/A	N/A	N/A	N/A	N/A
824	O00206	J3QRU1	TLR4	YES1	Toll-like receptor 4	Tyrosine-protein kinase Yes	SwissProt	TrEMBL	1	0	0	1	0.905081	1	0.666667	0	0.947491	4.51924	N/A	N/A	N/A	N/A	N/A	N/A
825	O00206	P07947	TLR4	YES1	Toll-like receptor 4	Tyrosine-protein kinase Yes	SwissProt	SwissProt	1	0	1	1	0.905081	1	0.666667	0.239595	0.947491	4.75883	N/A	N/A	N/A	N/A	N/A	N/A
826	O00206	P12931	TLR4	SRC	Toll-like receptor 4	Proto-oncogene tyrosine-protein kinase Src	SwissProt	SwissProt	1	1	1	1	1	1	0.666667	0.5293	0.947491	5.14346	1	MI:0004(affinity chromatography technology)	1	MI:0915(physical association)	2	pubmed:20379791; pubmed:21911421
827	O00206	Q02763	TLR4	TEK	Toll-like receptor 4	Angiopoietin-1 receptor	SwissProt	SwissProt	1	0	1	0.60917	0.322319	1	0.666667	0.151068	0.947491	3.69671	N/A	N/A	N/A	N/A	N/A	N/A
828	O00206	H3BLZ9	TLR4	PRKCQ	Toll-like receptor 4	Protein kinase C theta type (Fragment)	SwissProt	TrEMBL	1	0	0	0.76138	0.625419	1	0.5	0	0.947491	3.83429	N/A	N/A	N/A	N/A	N/A	N/A
829	O00206	B4DF52	TLR4	PRKCQ	Toll-like receptor 4	Protein kinase C theta type	SwissProt	TrEMBL	1	0	0	0.78395	0.676041	1	0.5	0	0.947491	3.90748	N/A	N/A	N/A	N/A	N/A	N/A
830	O00206	Q04759	TLR4	PRKCQ	Toll-like receptor 4	Protein kinase C theta type	SwissProt	SwissProt	1	0	1	0.780556	0.664285	1	0.5	0.282498	0.947491	4.17483	N/A	N/A	N/A	N/A	N/A	N/A
831	O00206	P51451	TLR4	BLK	Toll-like receptor 4	Tyrosine-protein kinase Blk	SwissProt	SwissProt	1	0	1	1	0.733528	1	0.666667	0.137203	0.947491	4.48489	N/A	N/A	N/A	N/A	N/A	N/A
832	O00206	Q9NYL2	TLR4	MLTK	Toll-like receptor 4	Mitogen-activated protein kinase kinase kinase MLT	SwissProt	SwissProt	1	0	1	0.616667	0.70585	0.898602	0.5	0.160294	0.947491	3.8289	N/A	N/A	N/A	N/A	N/A	N/A
833	O00206	P16591	TLR4	FER	Toll-like receptor 4	Tyrosine-protein kinase Fer	SwissProt	SwissProt	1	0	1	0.703614	0.529752	1	0.666667	0.210123	0.947491	4.05765	N/A	N/A	N/A	N/A	N/A	N/A
834	O00206	Q13191	TLR4	CBLB	Toll-like receptor 4	E3 ubiquitin-protein ligase CBL-B	SwissProt	SwissProt	1	0	1	1	0.864408	0.898602	0.5	0.502337	0.170354	3.9357	N/A	N/A	N/A	N/A	N/A	N/A
835	O00206	P22681	TLR4	CBL	Toll-like receptor 4	E3 ubiquitin-protein ligase CBL	SwissProt	SwissProt	1	0	1	1	0.730072	0.898602	0.5	0.527693	0.170354	3.82672	N/A	N/A	N/A	N/A	N/A	N/A
836	O00206	E5RJJ7	TLR4	LY96	Toll-like receptor 4	Lymphocyte antigen 96	SwissProt	TrEMBL	1	1	0	0.893534	0.812098	1	1	0	0.862314	4.56795	1	MI:0004(affinity chromatography technology)	1	MI:0915(physical association)	2	pubmed:10359581; pubmed:11976338
837	O00206	Q9Y6Y9	TLR4	LY96	Toll-like receptor 4	Lymphocyte antigen 96	SwissProt	SwissProt	1	1	1	1	1	1	1	0	0.862314	4.86231	7	MI:0030(cross-linking study); MI:0071(molecular sieving); MI:0007(anti tag coimmunoprecipitation); MI:0114(x-ray crystallography); MI:0826(x ray scattering); MI:0892(solid phase assay); MI:0004(affinity chromatography technology)	2	MI:0915(physical association); MI:0407(direct interaction)	7	pubmed:17803912; pubmed:19060881; pubmed:19252480; pubmed:22474354; pubmed:22532668; pubmed:10359581; pubmed:11976338
838	O00206	E9PAN9	TLR4	ECSIT	Toll-like receptor 4	Evolutionarily conserved-signaling intermediate in Toll pathway, mitochondrial	SwissProt	TrEMBL	1	1	0	1	1	1	0.333333	0	0.777137	4.11047	0	-	1	MI:0796(suppression)	1	pubmed:10465784
839	O00206	Q9BQ95	TLR4	ECSIT	Toll-like receptor 4	Evolutionarily conserved signaling intermediate in Toll pathway, mitochondrial	SwissProt	SwissProt	1	1	1	1	1	1	0.333333	0	0.777137	4.11047	0	-	1	MI:0796(suppression)	1	pubmed:10465784
840	O00206	J3KTF5	TLR4	ECSIT	Toll-like receptor 4	Evolutionarily conserved-signaling intermediate in Toll pathway, mitochondrial (Fragment)	SwissProt	TrEMBL	1	0	0	0.943608	0.769716	1	0.333333	0	0.777137	3.82379	N/A	N/A	N/A	N/A	N/A	N/A
841	O00206	K7EPL5	TLR4	ECSIT	Toll-like receptor 4	Evolutionarily conserved-signaling intermediate in Toll pathway, mitochondrial (Fragment)	SwissProt	TrEMBL	1	0	0	0.952778	0.854707	1	0.333333	0	0.777137	3.91796	N/A	N/A	N/A	N/A	N/A	N/A
842	O00206	K7EMM0	TLR4	ECSIT	Toll-like receptor 4	Evolutionarily conserved-signaling intermediate in Toll pathway, mitochondrial	SwissProt	TrEMBL	1	0	0	1	1	1	0.333333	0	0.777137	4.11047	N/A	N/A	N/A	N/A	N/A	N/A
843	O00206	Q9Y6K9	TLR4	IKBKG	Toll-like receptor 4	NF-kappa-B essential modulator	SwissProt	SwissProt	1	0	1	1	0.786331	0.898602	0.5	0.558183	0.170354	3.91347	N/A	N/A	N/A	N/A	N/A	N/A
844	O00206	O00206	TLR4	TLR4	Toll-like receptor 4	Toll-like receptor 4	SwissProt	SwissProt	1	1	1	1	1	1	0.666667	0	0.862314	4.52898	1	MI:0007(anti tag coimmunoprecipitation)	1	MI:0915(physical association)	2	pubmed:23059983; pubmed:22474354
845	O00206	Q99467	TLR4	CD180	Toll-like receptor 4	CD180 antigen	SwissProt	SwissProt	1	0	1	0.644875	0.798151	1	0.666667	0.0686218	0.473745	3.65206	N/A	N/A	N/A	N/A	N/A	N/A
846	O00206	O60603	TLR4	TLR2	Toll-like receptor 4	Toll-like receptor 2	SwissProt	SwissProt	1	0	1	0.613053	0.680077	1	0.666667	0.384879	0.862314	4.20699	N/A	N/A	N/A	N/A	N/A	N/A
847	O00206	Q9NR97	TLR4	TLR8	Toll-like receptor 4	Toll-like receptor 8	SwissProt	SwissProt	1	0	1	0.59083	0.596302	1	0.666667	0.0970459	0.862314	3.81316	N/A	N/A	N/A	N/A	N/A	N/A
848	O00206	D1CS70	TLR4	TLR8	Toll-like receptor 4	TLR8	SwissProt	TrEMBL	1	0	0	0.590341	0.531321	1	0.666667	0	0.862314	3.65064	N/A	N/A	N/A	N/A	N/A	N/A
849	O00206	O60602	TLR4	TLR5	Toll-like receptor 4	Toll-like receptor 5	SwissProt	SwissProt	1	0	1	0.588889	0.478228	1	0.666667	0.126682	0.862314	3.72278	N/A	N/A	N/A	N/A	N/A	N/A
850	O00206	Q9Y2C9	TLR4	TLR6	Toll-like receptor 4	Toll-like receptor 6	SwissProt	SwissProt	1	0	1	1	0.858043	1	0.5	0.00149875	0.862314	4.22186	N/A	N/A	N/A	N/A	N/A	N/A
851	O00206	O15455	TLR4	TLR3	Toll-like receptor 4	Toll-like receptor 3	SwissProt	SwissProt	1	0	1	0.584786	0.394453	1	0.666667	0.469849	0.862314	3.97807	N/A	N/A	N/A	N/A	N/A	N/A
852	O00206	Q9NR96	TLR4	TLR9	Toll-like receptor 4	Toll-like receptor 9	SwissProt	SwissProt	1	0	1	0.583333	0.360154	1	0.666667	0.589986	0.862314	4.06245	N/A	N/A	N/A	N/A	N/A	N/A
853	O00206	Q15399	TLR4	TLR1	Toll-like receptor 4	Toll-like receptor 1	SwissProt	SwissProt	1	1	1	1	1	1	0.5	0	0.862314	4.36231	1	MI:0004(affinity chromatography technology)	1	MI:0915(physical association)	1	pubmed:11932926
854	O00206	Q9BXR5	TLR4	TLR10	Toll-like receptor 4	Toll-like receptor 10	SwissProt	SwissProt	1	0	1	1	0.775004	1	0.5	0	0.862314	4.13732	N/A	N/A	N/A	N/A	N/A	N/A
855	O00206	O14964	TLR4	HGS	Toll-like receptor 4	Hepatocyte growth factor-regulated tyrosine kinase substrate	SwissProt	SwissProt	1	1	1	1	1	1	0.5	0.350234	0.414823	4.26506	1	MI:0004(affinity chromatography technology)	1	MI:0915(physical association)	1	pubmed:16467847
856	O00206	I3L1P5	TLR4	HGS	Toll-like receptor 4	Hepatocyte growth factor-regulated tyrosine kinase substrate (Fragment)	SwissProt	TrEMBL	1	0	0	1	0.840901	1	0.5	0	0.414823	3.75572	N/A	N/A	N/A	N/A	N/A	N/A
857	O00206	I3L1E3	TLR4	HGS	Toll-like receptor 4	Hepatocyte growth factor-regulated tyrosine kinase substrate (Fragment)	SwissProt	TrEMBL	1	0	0	1	0.747834	1	0.5	0	0.388569	3.6364	N/A	N/A	N/A	N/A	N/A	N/A
858	O00206	E9PFD7	TLR4	EGFR	Toll-like receptor 4	Epidermal growth factor receptor	SwissProt	TrEMBL	1	0	0	1	1	1	0.5	0	0.947491	4.44749	N/A	N/A	N/A	N/A	N/A	N/A
859	O00206	P00533	TLR4	EGFR	Toll-like receptor 4	Epidermal growth factor receptor	SwissProt	SwissProt	1	1	1	1	1	1	0.5	0.467287	0.947491	4.91478	1	MI:0006(anti bait coimmunoprecipitation)	1	MI:0915(physical association)	1	pubmed:17126326
860	O00206	Q504U8	TLR4	EGFR	Toll-like receptor 4	EGFR protein	SwissProt	TrEMBL	1	0	0	1	0.897609	1	0.5	0	0.947491	4.3451	N/A	N/A	N/A	N/A	N/A	N/A
861	O00206	J3QLU9	TLR4	ERBB2	Toll-like receptor 4	Receptor tyrosine-protein kinase erbB-2	SwissProt	TrEMBL	1	0	0	1	0.837715	1	0.5	0	0.947491	4.28521	N/A	N/A	N/A	N/A	N/A	N/A
862	O00206	B4DTR1	TLR4	ERBB2	Toll-like receptor 4	Receptor tyrosine-protein kinase erbB-2	SwissProt	TrEMBL	1	0	0	1	0.795219	1	0.5	0	0.947491	4.24271	N/A	N/A	N/A	N/A	N/A	N/A
863	O00206	Q15303	TLR4	ERBB4	Toll-like receptor 4	Receptor tyrosine-protein kinase erbB-4	SwissProt	SwissProt	1	0	1	1	0.762257	1	0.5	0.291178	0.947491	4.50093	N/A	N/A	N/A	N/A	N/A	N/A
864	O00206	H3BLT0	TLR4	ERBB4	Toll-like receptor 4	ERBB4 intracellular domain (Fragment)	SwissProt	TrEMBL	1	0	0	1	0.735324	1	0.5	0	0.777137	4.01246	N/A	N/A	N/A	N/A	N/A	N/A
865	O00206	P04626	TLR4	ERBB2	Toll-like receptor 4	Receptor tyrosine-protein kinase erbB-2	SwissProt	SwissProt	1	0	1	1	0.712553	1	0.5	0.43043	0.947491	4.59047	N/A	N/A	N/A	N/A	N/A	N/A
866	O00206	P21860	TLR4	ERBB3	Toll-like receptor 4	Receptor tyrosine-protein kinase erbB-3	SwissProt	SwissProt	1	0	1	1	0.692828	1	0.5	0.347511	0.947491	4.48783	N/A	N/A	N/A	N/A	N/A	N/A
867	O00206	B4DGQ7	TLR4	ERBB3	Toll-like receptor 4	Receptor tyrosine-protein kinase erbB-3	SwissProt	TrEMBL	1	0	0	1	0.67543	1	0.5	0	0.862314	4.03774	N/A	N/A	N/A	N/A	N/A	N/A
868	O00206	F5H1T4	TLR4	ERBB2	Toll-like receptor 4	Receptor tyrosine-protein kinase erbB-2	SwissProt	TrEMBL	1	0	0	0.992772	0.659866	1	0.5	0	0.777137	3.92978	N/A	N/A	N/A	N/A	N/A	N/A
869	O00206	J3KTI5	TLR4	ERBB2	Toll-like receptor 4	Receptor tyrosine-protein kinase erbB-2 (Fragment)	SwissProt	TrEMBL	1	0	0	0.787564	0.645787	1	0.5	0	0.862314	3.79566	N/A	N/A	N/A	N/A	N/A	N/A
870	O00206	F8VW56	TLR4	ERBB3	Toll-like receptor 4	Receptor tyrosine-protein kinase erbB-3	SwissProt	TrEMBL	1	0	0	0.736111	0.632934	1	0.5	0	0.947491	3.81654	N/A	N/A	N/A	N/A	N/A	N/A
871	O00206	C9JYS6	TLR4	EGFR	Toll-like receptor 4	Epidermal growth factor receptor (Fragment)	SwissProt	TrEMBL	1	0	0	0.726942	0.62111	1	0.5	0	0.777137	3.62519	N/A	N/A	N/A	N/A	N/A	N/A
872	O00206	C9J1X3	TLR4	TNK2	Toll-like receptor 4	Activated CDC42 kinase 1	SwissProt	TrEMBL	1	0	0	0.654719	0.610163	1	0.5	0	0.947491	3.71237	N/A	N/A	N/A	N/A	N/A	N/A
873	O00206	Q07912	TLR4	TNK2	Toll-like receptor 4	Activated CDC42 kinase 1	SwissProt	SwissProt	1	0	1	0.654719	0.610163	1	0.5	0.293695	0.947491	4.00607	N/A	N/A	N/A	N/A	N/A	N/A
874	O00206	B3KTB2	TLR4	EPHB1	Toll-like receptor 4	Ephrin type-B receptor 1	SwissProt	TrEMBL	1	0	0	0.675	0.513133	1	0.666667	0	0.947491	3.80229	N/A	N/A	N/A	N/A	N/A	N/A
875	O00206	C9JXA2	TLR4	EPHA3	Toll-like receptor 4	Ephrin type-A receptor 3	SwissProt	TrEMBL	1	0	0	0.670281	0.498314	1	0.666667	0	0.947491	3.78275	N/A	N/A	N/A	N/A	N/A	N/A
876	O00206	P54762	TLR4	EPHB1	Toll-like receptor 4	Ephrin type-B receptor 1	SwissProt	SwissProt	1	0	1	0.668119	0.481795	1	0.666667	0.141546	0.947491	3.90562	N/A	N/A	N/A	N/A	N/A	N/A
877	O00206	P29320	TLR4	EPHA3	Toll-like receptor 4	Ephrin type-A receptor 3	SwissProt	SwissProt	1	0	1	0.670061	0.491465	1	0.666667	0.151068	0.947491	3.92675	N/A	N/A	N/A	N/A	N/A	N/A
878	O00206	P42684	TLR4	ABL2	Toll-like receptor 4	Abelson tyrosine-protein kinase 2	SwissProt	SwissProt	1	0	1	0.808333	0.589766	1	0.666667	0.232791	0.947491	4.24505	N/A	N/A	N/A	N/A	N/A	N/A
879	O00206	J3KR66	TLR4	EPHA6	Toll-like receptor 4	Ephrin type-A receptor 6	SwissProt	TrEMBL	1	0	0	0.683333	0.52119	1	0.666667	0	0.947491	3.81868	N/A	N/A	N/A	N/A	N/A	N/A
880	O00206	P29317	TLR4	EPHA2	Toll-like receptor 4	Ephrin type-A receptor 2	SwissProt	SwissProt	1	0	1	0.666667	0.472763	1	0.666667	0.2249	0.862314	3.89331	N/A	N/A	N/A	N/A	N/A	N/A
881	O00206	E9PEI4	TLR4	PTK2	Toll-like receptor 4	Focal adhesion kinase 1	SwissProt	TrEMBL	1	0	0	0.660275	0.835057	1	0.5	0	0.947491	3.94282	N/A	N/A	N/A	N/A	N/A	N/A
882	O00206	H0YB16	TLR4	PTK2	Toll-like receptor 4	Focal adhesion kinase 1 (Fragment)	SwissProt	TrEMBL	1	0	0	0.659439	0.758364	1	0.5	0	0.947491	3.86529	N/A	N/A	N/A	N/A	N/A	N/A
883	O00206	H0YBZ1	TLR4	PTK2	Toll-like receptor 4	Focal adhesion kinase 1 (Fragment)	SwissProt	TrEMBL	1	0	0	0.65917	0.73099	1	0.5	0	0.947491	3.83765	N/A	N/A	N/A	N/A	N/A	N/A
884	O00206	Q8N9D7	TLR4	PTK2	Toll-like receptor 4	Focal adhesion kinase 1	SwissProt	TrEMBL	1	0	0	0.659786	0.791866	1	0.5	0	0.947491	3.89914	N/A	N/A	N/A	N/A	N/A	N/A
885	O00206	E9PBI4	TLR4	PTK2B	Toll-like receptor 4	Protein-tyrosine kinase 2-beta	SwissProt	TrEMBL	1	0	0	0.647222	0.574629	1	0.5	0	0.947491	3.66934	N/A	N/A	N/A	N/A	N/A	N/A
886	O00206	B1AKC9	TLR4	EPHB2	Toll-like receptor 4	Ephrin type-B receptor 2	SwissProt	TrEMBL	1	0	0	0.671386	0.501871	1	0.666667	0	0.947491	3.78741	N/A	N/A	N/A	N/A	N/A	N/A
887	O00206	P29323	TLR4	EPHB2	Toll-like receptor 4	Ephrin type-B receptor 2	SwissProt	SwissProt	1	0	1	0.671386	0.501871	1	0.666667	0.217053	0.947491	4.00447	N/A	N/A	N/A	N/A	N/A	N/A
888	O00206	B7Z6Q8	TLR4	EPHA4	Toll-like receptor 4	Ephrin type-A receptor 4	SwissProt	TrEMBL	1	0	0	0.673675	0.509275	1	0.666667	0	0.947491	3.79711	N/A	N/A	N/A	N/A	N/A	N/A
889	O00206	P21709	TLR4	EPHA1	Toll-like receptor 4	Ephrin type-A receptor 1	SwissProt	SwissProt	1	0	1	0.661111	0.467056	1	0.666667	0.111111	0.947491	3.85344	N/A	N/A	N/A	N/A	N/A	N/A
890	O00206	F8W9W0	TLR4	EPHA5	Toll-like receptor 4	Ephrin type-A receptor 5	SwissProt	TrEMBL	1	0	0	0.670061	0.494847	1	0.666667	0	0.947491	3.77906	N/A	N/A	N/A	N/A	N/A	N/A
891	O00206	P43405	TLR4	SYK	Toll-like receptor 4	Tyrosine-protein kinase SYK	SwissProt	SwissProt	1	1	1	1	1	1	0.5	0.519635	0.947491	4.96713	1	MI:0004(affinity chromatography technology)	1	MI:0915(physical association)	1	pubmed:23962979
892	O00206	P43403	TLR4	ZAP70	Toll-like receptor 4	Tyrosine-protein kinase ZAP-70	SwissProt	SwissProt	1	0	1	1	0.895933	1	0.5	0.289245	0.947491	4.63267	N/A	N/A	N/A	N/A	N/A	N/A
893	O00206	F8VP57	TLR4	EPHA5	Toll-like receptor 4	Ephrin type-A receptor 5	SwissProt	TrEMBL	1	0	0	0.669875	0.488165	1	0.666667	0	0.947491	3.7722	N/A	N/A	N/A	N/A	N/A	N/A
894	O00206	E9PG71	TLR4	EPHA4	Toll-like receptor 4	Ephrin type-A receptor 4	SwissProt	TrEMBL	1	0	0	0.673328	0.505523	1	0.666667	0	0.947491	3.79301	N/A	N/A	N/A	N/A	N/A	N/A
895	O00206	P54756	TLR4	EPHA5	Toll-like receptor 4	Ephrin type-A receptor 5	SwissProt	SwissProt	1	0	1	0.669444	0.484943	1	0.666667	0.0895779	0.947491	3.85812	N/A	N/A	N/A	N/A	N/A	N/A
896	O00206	Q8IYN9	TLR4	PTK2	Toll-like receptor 4	Focal adhesion kinase 1	SwissProt	TrEMBL	1	0	0	0.657008	0.707847	1	0.5	0	0.947491	3.81235	N/A	N/A	N/A	N/A	N/A	N/A
897	O00206	P54764	TLR4	EPHA4	Toll-like receptor 4	Ephrin type-A receptor 4	SwissProt	SwissProt	1	0	1	0.673675	0.509275	1	0.666667	0.211959	0.947491	4.00907	N/A	N/A	N/A	N/A	N/A	N/A
898	O00206	P07949	TLR4	RET	Toll-like receptor 4	Proto-oncogene tyrosine-protein kinase receptor Ret	SwissProt	SwissProt	1	0	1	0.627778	0.379308	1	0.666667	0.22669	0.947491	3.84793	N/A	N/A	N/A	N/A	N/A	N/A
899	O00206	P00519	TLR4	ABL1	Toll-like receptor 4	Tyrosine-protein kinase ABL1	SwissProt	SwissProt	1	0	1	0.814725	0.604194	1	0.666667	0.431782	0.947491	4.46486	N/A	N/A	N/A	N/A	N/A	N/A
900	O00206	H0YBP1	TLR4	PTK2	Toll-like receptor 4	Focal adhesion kinase 1 (Fragment)	SwissProt	TrEMBL	1	0	0	0.657008	0.707847	1	0.5	0	0.947491	3.81235	N/A	N/A	N/A	N/A	N/A	N/A
901	O00206	J3QT16	TLR4	PTK2	Toll-like receptor 4	Focal adhesion kinase 1	SwissProt	TrEMBL	1	0	0	0.656661	0.687799	1	0.5	0	0.947491	3.79195	N/A	N/A	N/A	N/A	N/A	N/A
902	O00206	Q05397	TLR4	PTK2	Toll-like receptor 4	Focal adhesion kinase 1	SwissProt	SwissProt	1	0	1	0.657008	0.707847	1	0.5	0.388955	0.947491	4.2013	N/A	N/A	N/A	N/A	N/A	N/A
903	O00206	E7ESA6	TLR4	PTK2	Toll-like receptor 4	Focal adhesion kinase 1	SwissProt	TrEMBL	1	0	0	0.656661	0.670115	1	0.5	0	0.947491	3.77427	N/A	N/A	N/A	N/A	N/A	N/A
904	O00206	Q14289	TLR4	PTK2B	Toll-like receptor 4	Protein-tyrosine kinase 2-beta	SwissProt	SwissProt	1	0	1	0.632497	0.399928	1	0.666667	0.381727	0.947491	4.02831	N/A	N/A	N/A	N/A	N/A	N/A
905	O00206	Q96L35	TLR4	EPHB4	Toll-like receptor 4	EPH receptor B4, isoform CRA_b	SwissProt	TrEMBL	1	0	0	0.668119	0.478718	1	0.666667	0	0.947491	3.76099	N/A	N/A	N/A	N/A	N/A	N/A
906	O00206	P54760	TLR4	EPHB4	Toll-like receptor 4	Ephrin type-B receptor 4	SwissProt	SwissProt	1	0	1	0.668119	0.478718	1	0.666667	0.166868	0.947491	3.92786	N/A	N/A	N/A	N/A	N/A	N/A
907	O00206	Q15375	TLR4	EPHA7	Toll-like receptor 4	Ephrin type-A receptor 7	SwissProt	SwissProt	1	0	1	0.667283	0.475708	1	0.666667	0.137203	0.947491	3.89435	N/A	N/A	N/A	N/A	N/A	N/A
908	O00206	P08581	TLR4	MET	Toll-like receptor 4	Hepatocyte growth factor receptor	SwissProt	SwissProt	1	0	1	0.613889	0.343267	1	0.666667	0.376447	0.947491	3.94776	N/A	N/A	N/A	N/A	N/A	N/A
909	O00206	P29322	TLR4	EPHA8	Toll-like receptor 4	Ephrin type-A receptor 8	SwissProt	SwissProt	1	0	1	0.654719	0.458919	1	0.666667	0.137203	0.947491	3.865	N/A	N/A	N/A	N/A	N/A	N/A
910	O00206	P54753	TLR4	EPHB3	Toll-like receptor 4	Ephrin type-B receptor 3	SwissProt	SwissProt	1	0	1	0.664994	0.46988	1	0.666667	0.134633	0.947491	3.88366	N/A	N/A	N/A	N/A	N/A	N/A
911	O00206	Q9UF33	TLR4	EPHA6	Toll-like receptor 4	Ephrin type-A receptor 6	SwissProt	SwissProt	1	0	1	0.655986	0.461578	1	0.666667	0.00149875	0.862314	3.64804	N/A	N/A	N/A	N/A	N/A	N/A
912	O00206	Q04912	TLR4	MST1R	Toll-like receptor 4	Macrophage-stimulating protein receptor	SwissProt	SwissProt	1	0	1	0.611727	0.32626	1	0.666667	0.270601	0.947491	3.82275	N/A	N/A	N/A	N/A	N/A	N/A
913	O00206	Q13470	TLR4	TNK1	Toll-like receptor 4	Non-receptor tyrosine-protein kinase TNK1	SwissProt	SwissProt	1	0	1	0.596386	0.3076	1	0.666667	0.111111	0.947491	3.62925	N/A	N/A	N/A	N/A	N/A	N/A
914	O00206	Q06418	TLR4	TYRO3	Toll-like receptor 4	Tyrosine-protein kinase receptor TYRO3	SwissProt	SwissProt	1	0	1	0.617772	0.351427	1	0.666667	0.203128	0.947491	3.78648	N/A	N/A	N/A	N/A	N/A	N/A
915	O00206	Q08881	TLR4	ITK	Toll-like receptor 4	Tyrosine-protein kinase ITK/TSK	SwissProt	SwissProt	1	0	1	1	0.775511	1	0.5	0.224079	0.947491	4.44708	N/A	N/A	N/A	N/A	N/A	N/A
916	O00206	Q12866	TLR4	MERTK	Toll-like receptor 4	Tyrosine-protein kinase Mer	SwissProt	SwissProt	1	0	1	0.618608	0.356319	1	0.666667	0.127816	0.947491	3.7169	N/A	N/A	N/A	N/A	N/A	N/A
917	O00206	B4DY49	TLR4	FRK	Toll-like receptor 4	Tyrosine-protein kinase FRK	SwissProt	TrEMBL	1	0	0	0.838053	0.620323	1	0.666667	0	0.947491	4.07253	N/A	N/A	N/A	N/A	N/A	N/A
918	O00206	M0R0W6	TLR4	AXL	Toll-like receptor 4	Tyrosine-protein kinase receptor UFO	SwissProt	TrEMBL	1	0	0	0.626942	0.376395	1	0.666667	0	0.947491	3.61749	N/A	N/A	N/A	N/A	N/A	N/A
919	O00206	P42680	TLR4	TEC	Toll-like receptor 4	Tyrosine-protein kinase Tec	SwissProt	SwissProt	1	0	1	1	0.806636	1	0.5	0.160294	0.947491	4.41442	N/A	N/A	N/A	N/A	N/A	N/A
920	O00206	P42681	TLR4	TXK	Toll-like receptor 4	Tyrosine-protein kinase TXK	SwissProt	SwissProt	1	0	1	1	0.846763	1	0.5	0	0.947491	4.29425	N/A	N/A	N/A	N/A	N/A	N/A
921	O00206	Q06187	TLR4	BTK	Toll-like receptor 4	Tyrosine-protein kinase BTK	SwissProt	SwissProt	1	1	1	1	1	1	0.5	0.383474	0.947491	4.83096	1	MI:0018(two hybrid)	1	MI:0407(direct interaction)	1	pubmed:12724322
922	O00206	P42685	TLR4	FRK	Toll-like receptor 4	Tyrosine-protein kinase FRK	SwissProt	SwissProt	1	0	1	0.946386	0.638609	1	0.666667	0	0.947491	4.19915	N/A	N/A	N/A	N/A	N/A	N/A
923	O00206	P30530	TLR4	AXL	Toll-like receptor 4	Tyrosine-protein kinase receptor UFO	SwissProt	SwissProt	1	0	1	0.625	0.370747	1	0.666667	0.261657	0.947491	3.87156	N/A	N/A	N/A	N/A	N/A	N/A
924	O00206	P22607	TLR4	FGFR3	Toll-like receptor 4	Fibroblast growth factor receptor 3	SwissProt	SwissProt	1	0	1	0.628883	0.385329	1	0.666667	0.233316	0.947491	3.86169	N/A	N/A	N/A	N/A	N/A	N/A
925	O00206	J3KPQ0	TLR4	FGFR4	Toll-like receptor 4	Fibroblast growth factor receptor	SwissProt	TrEMBL	1	0	0	0.631392	0.396546	1	0.666667	0	0.947491	3.6421	N/A	N/A	N/A	N/A	N/A	N/A
926	O00206	P22455	TLR4	FGFR4	Toll-like receptor 4	Fibroblast growth factor receptor 4	SwissProt	SwissProt	1	0	1	0.641794	0.405162	1	0.666667	0.123313	0.947491	3.78443	N/A	N/A	N/A	N/A	N/A	N/A
927	O00206	P52333	TLR4	JAK3	Toll-like receptor 4	Tyrosine-protein kinase JAK3	SwissProt	SwissProt	1	0	1	0.586111	0.26908	1	0.666667	0.161484	0.947491	3.63083	N/A	N/A	N/A	N/A	N/A	N/A
928	O00206	P51813	TLR4	BMX	Toll-like receptor 4	Cytoplasmic tyrosine-protein kinase BMX	SwissProt	SwissProt	1	0	1	1	0.750081	1	0.5	0.322969	0.947491	4.52054	N/A	N/A	N/A	N/A	N/A	N/A
929	O00206	Q5H8Y1	TLR4	ROS1	Toll-like receptor 4	Proto-oncogene tyrosine-protein kinase ROS	SwissProt	TrEMBL	1	0	0	0.644444	0.412467	1	0.666667	0	0.947491	3.67107	N/A	N/A	N/A	N/A	N/A	N/A
930	O00206	E7EVR7	TLR4	FGFR2	Toll-like receptor 4	Fibroblast growth factor receptor	SwissProt	TrEMBL	1	0	0	0.631392	0.394886	1	0.666667	0	0.947491	3.64044	N/A	N/A	N/A	N/A	N/A	N/A
931	O00206	H7BXU9	TLR4	FGFR2	Toll-like receptor 4	Fibroblast growth factor receptor 2 (Fragment)	SwissProt	TrEMBL	1	0	0	0.629719	0.390024	1	0.666667	0	0.947491	3.6339	N/A	N/A	N/A	N/A	N/A	N/A
932	O00206	P08922	TLR4	ROS1	Toll-like receptor 4	Proto-oncogene tyrosine-protein kinase ROS	SwissProt	SwissProt	1	0	1	0.644572	0.414356	1	0.666667	0.117993	0.947491	3.79108	N/A	N/A	N/A	N/A	N/A	N/A
933	O00206	E9PJX5	TLR4	BLK	Toll-like receptor 4	Tyrosine-protein kinase Blk	SwissProt	TrEMBL	1	0	0	1	0.715242	1	0.666667	0	0.947491	4.3294	N/A	N/A	N/A	N/A	N/A	N/A
934	O00206	P21802	TLR4	FGFR2	Toll-like receptor 4	Fibroblast growth factor receptor 2	SwissProt	SwissProt	1	0	1	0.631172	0.393246	1	0.666667	0.22669	0.947491	3.86527	N/A	N/A	N/A	N/A	N/A	N/A
935	O00206	E7EU09	TLR4	FGFR1	Toll-like receptor 4	Fibroblast growth factor receptor	SwissProt	TrEMBL	1	0	0	0.629719	0.388441	1	0.666667	0	0.947491	3.63232	N/A	N/A	N/A	N/A	N/A	N/A
936	O00206	Q9H3Y6	TLR4	SRMS	Toll-like receptor 4	Tyrosine-protein kinase Srms	SwissProt	SwissProt	1	0	1	0.814725	0.59679	1	0.666667	0	0.947491	4.02567	N/A	N/A	N/A	N/A	N/A	N/A
937	O00206	J3KNT4	TLR4	FGFR1	Toll-like receptor 4	Fibroblast growth factor receptor	SwissProt	TrEMBL	1	0	0	0.62923	0.386876	1	0.666667	0	0.947491	3.63026	N/A	N/A	N/A	N/A	N/A	N/A
938	O00206	P11362	TLR4	FGFR1	Toll-like receptor 4	Fibroblast growth factor receptor 1	SwissProt	SwissProt	1	0	1	0.629719	0.388441	1	0.666667	0.2342	0.947491	3.86652	N/A	N/A	N/A	N/A	N/A	N/A
939	O00206	O60674	TLR4	JAK2	Toll-like receptor 4	Tyrosine-protein kinase JAK2	SwissProt	SwissProt	1	0	1	0.583333	0.25063	1	0.666667	0.386646	0.862314	3.74959	N/A	N/A	N/A	N/A	N/A	N/A
940	O00206	P06241	TLR4	FYN	Toll-like receptor 4	Tyrosine-protein kinase Fyn	SwissProt	SwissProt	1	0	1	1	0.849557	1	0.666667	0.394161	0.947491	4.85787	N/A	N/A	N/A	N/A	N/A	N/A
941	O00206	H0Y3C5	TLR4	HCK	Toll-like receptor 4	Tyrosine-protein kinase HCK	SwissProt	TrEMBL	1	0	0	1	0.671633	1	0.666667	0	0.947491	4.28579	N/A	N/A	N/A	N/A	N/A	N/A
942	O00206	J3KPD6	TLR4	HCK	Toll-like receptor 4	Tyrosine-protein kinase HCK	SwissProt	TrEMBL	1	0	0	1	0.659718	1	0.666667	0	0.947491	4.27388	N/A	N/A	N/A	N/A	N/A	N/A
943	O00206	P08631	TLR4	HCK	Toll-like receptor 4	Tyrosine-protein kinase HCK	SwissProt	SwissProt	1	0	1	1	0.659718	1	0.666667	0.34238	0.947491	4.61626	N/A	N/A	N/A	N/A	N/A	N/A
944	O00206	P41240	TLR4	CSK	Toll-like receptor 4	Tyrosine-protein kinase CSK	SwissProt	SwissProt	1	0	1	0.75423	0.559209	1	0.666667	0.348395	0.947491	4.27599	N/A	N/A	N/A	N/A	N/A	N/A
945	O00206	A8K4G3	TLR4	HCK	Toll-like receptor 4	Tyrosine-protein kinase HCK	SwissProt	TrEMBL	1	0	0	1	0.659718	1	0.666667	0	0.947491	4.27388	N/A	N/A	N/A	N/A	N/A	N/A
946	O00206	P06213	TLR4	INSR	Toll-like receptor 4	Insulin receptor	SwissProt	SwissProt	1	0	1	0.629719	0.391626	1	0.666667	0.241579	0.947491	3.87708	N/A	N/A	N/A	N/A	N/A	N/A
947	O00206	P06239	TLR4	LCK	Toll-like receptor 4	Tyrosine-protein kinase Lck	SwissProt	SwissProt	1	0	1	1	0.684685	1	0.666667	0.299922	0.947491	4.59876	N/A	N/A	N/A	N/A	N/A	N/A
948	O00206	B3KPS6	TLR4	FYN	Toll-like receptor 4	Tyrosine-protein kinase Fyn	SwissProt	TrEMBL	1	0	0	1	0.779604	1	0.666667	0	0.947491	4.39376	N/A	N/A	N/A	N/A	N/A	N/A
949	O00206	Q5R3A8	TLR4	FYN	Toll-like receptor 4	Tyrosine-protein kinase Fyn	SwissProt	TrEMBL	1	0	0	1	0.779604	1	0.666667	0	0.947491	4.39376	N/A	N/A	N/A	N/A	N/A	N/A
950	O00206	P14616	TLR4	INSRR	Toll-like receptor 4	Insulin receptor-related protein	SwissProt	SwissProt	1	0	1	0.625127	0.372137	1	0.666667	0.102286	0.947491	3.71371	N/A	N/A	N/A	N/A	N/A	N/A
951	O00206	P07948	TLR4	LYN	Toll-like receptor 4	Tyrosine-protein kinase Lyn	SwissProt	SwissProt	1	0	1	1	0.699113	1	0.666667	0.392498	0.947491	4.70577	N/A	N/A	N/A	N/A	N/A	N/A
952	O00206	P23458	TLR4	JAK1	Toll-like receptor 4	Tyrosine-protein kinase JAK1	SwissProt	SwissProt	1	0	1	0.601105	0.312032	1	0.666667	0.341644	0.947491	3.86894	N/A	N/A	N/A	N/A	N/A	N/A
953	O00206	F5H3M4	TLR4	FGR	Toll-like receptor 4	Tyrosine-protein kinase Fgr	SwissProt	TrEMBL	1	0	0	1	0.810162	1	0.666667	0	0.947491	4.42432	N/A	N/A	N/A	N/A	N/A	N/A
954	O00206	C9J5X1	TLR4	IGF1R	Toll-like receptor 4	Insulin-like growth factor 1 receptor	SwissProt	TrEMBL	1	0	0	0.631661	0.398226	1	0.666667	0	0.947491	3.64404	N/A	N/A	N/A	N/A	N/A	N/A
955	O00206	P08069	TLR4	IGF1R	Toll-like receptor 4	Insulin-like growth factor 1 receptor	SwissProt	SwissProt	1	0	1	0.631661	0.398226	1	0.666667	0.239595	0.947491	3.88364	N/A	N/A	N/A	N/A	N/A	N/A
956	O00206	P07332	TLR4	FES	Toll-like receptor 4	Tyrosine-protein kinase Fes/Fps	SwissProt	SwissProt	1	0	1	0.676105	0.517102	1	0.666667	0.273302	0.947491	4.08067	N/A	N/A	N/A	N/A	N/A	N/A
957	O00206	P09769	TLR4	FGR	Toll-like receptor 4	Tyrosine-protein kinase Fgr	SwissProt	SwissProt	1	0	1	1	0.754637	1	0.666667	0.219773	0.947491	4.58857	N/A	N/A	N/A	N/A	N/A	N/A
958	O00206	J3KP20	TLR4	NTRK1	Toll-like receptor 4	Tyrosine-protein kinase receptor	SwissProt	TrEMBL	1	0	0	0.624164	0.36937	1	0.666667	0	0.947491	3.60769	N/A	N/A	N/A	N/A	N/A	N/A
959	O00206	P04629	TLR4	NTRK1	Toll-like receptor 4	High affinity nerve growth factor receptor	SwissProt	SwissProt	1	0	1	0.624164	0.36937	1	0.666667	0.288335	0.947491	3.89603	N/A	N/A	N/A	N/A	N/A	N/A
960	O00206	E7EML7	TLR4	EPHA10	Toll-like receptor 4	Ephrin type-A receptor 10	SwissProt	TrEMBL	1	0	0	0.627778	0.380789	1	0.666667	0	0.947491	3.62272	N/A	N/A	N/A	N/A	N/A	N/A
961	O00206	Q01973	TLR4	ROR1	Toll-like receptor 4	Tyrosine-protein kinase transmembrane receptor ROR1	SwissProt	SwissProt	1	0	1	0.625616	0.373541	1	0.666667	0.237642	0.947491	3.85096	N/A	N/A	N/A	N/A	N/A	N/A
962	O00206	Q5JZY3	TLR4	EPHA10	Toll-like receptor 4	Ephrin type-A receptor 10	SwissProt	SwissProt	1	0	1	0.623675	0.368008	1	0.666667	0	0.947491	3.60584	N/A	N/A	N/A	N/A	N/A	N/A
963	O00206	P29597	TLR4	TYK2	Toll-like receptor 4	Non-receptor tyrosine-protein kinase TYK2	SwissProt	SwissProt	1	0	1	0.59083	0.301627	1	0.666667	0.1631	0.947491	3.66972	N/A	N/A	N/A	N/A	N/A	N/A
964	O00206	J3KQG3	TLR4	EPHA10	Toll-like receptor 4	EPH receptor A10, isoform CRA_b	SwissProt	TrEMBL	1	0	0	0.623675	0.368008	1	0.666667	0	0.947491	3.60584	N/A	N/A	N/A	N/A	N/A	N/A
965	O00206	Q573B4	TLR4	LCK	Toll-like receptor 4	Proto-oncogene tyrosine-protein kinase LCK	SwissProt	TrEMBL	1	0	0	0.967097	0.648757	1	0.666667	0	0.947491	4.23001	N/A	N/A	N/A	N/A	N/A	N/A
966	O00206	H0YND1	TLR4	NTRK3	Toll-like receptor 4	Tyrosine-protein kinase receptor	SwissProt	TrEMBL	1	0	1	0.628208	0.382285	1	0.666667	0	0.947491	3.62465	N/A	N/A	N/A	N/A	N/A	N/A
967	O00206	Q01974	TLR4	ROR2	Toll-like receptor 4	Tyrosine-protein kinase transmembrane receptor ROR2	SwissProt	SwissProt	1	0	1	0.618608	0.355079	1	0.666667	0.127816	0.947491	3.71566	N/A	N/A	N/A	N/A	N/A	N/A
968	O00206	Q16620	TLR4	NTRK2	Toll-like receptor 4	BDNF/NT-3 growth factors receptor	SwissProt	SwissProt	1	0	1	0.628883	0.383798	1	0.666667	0.220945	0.947491	3.84778	N/A	N/A	N/A	N/A	N/A	N/A
969	O00206	Q13882	TLR4	PTK6	Toll-like receptor 4	Protein-tyrosine kinase 6	SwissProt	SwissProt	1	0	1	0.841936	0.629161	1	0.666667	0.203128	0.947491	4.28838	N/A	N/A	N/A	N/A	N/A	N/A
970	O00206	Q9UM73	TLR4	ALK	Toll-like receptor 4	ALK tyrosine kinase receptor	SwissProt	SwissProt	1	0	1	0.621386	0.365323	1	0.666667	0	0.947491	3.60087	N/A	N/A	N/A	N/A	N/A	N/A
971	O00206	D6RA14	TLR4	TXK	Toll-like receptor 4	Tyrosine-protein kinase TXK	SwissProt	TrEMBL	1	0	0	0.651105	0.679527	1	0.5	0	0.862314	3.69295	N/A	N/A	N/A	N/A	N/A	N/A
972	O00206	Q16832	TLR4	DDR2	Toll-like receptor 4	Discoidin domain-containing receptor 2	SwissProt	SwissProt	1	0	1	0.617772	0.349046	1	0.666667	0.174391	0.862314	3.67019	N/A	N/A	N/A	N/A	N/A	N/A
973	O00206	Q13308	TLR4	PTK7	Toll-like receptor 4	Inactive tyrosine-protein kinase 7	SwissProt	SwissProt	1	0	1	0.611541	0.325264	1	0.666667	0.0895779	0.947491	3.64054	N/A	N/A	N/A	N/A	N/A	N/A
974	O00206	E7ENM8	TLR4	FES	Toll-like receptor 4	Tyrosine-protein kinase Fes/Fps	SwissProt	TrEMBL	1	0	0	0.626942	0.377844	1	0.666667	0	0.947491	3.61894	N/A	N/A	N/A	N/A	N/A	N/A
975	O00206	Q08345	TLR4	DDR1	Toll-like receptor 4	Epithelial discoidin domain-containing receptor 1	SwissProt	SwissProt	1	0	1	0.626942	0.374961	1	0.666667	0.147067	0.862314	3.67795	N/A	N/A	N/A	N/A	N/A	N/A
976	O00206	P10721	TLR4	KIT	Toll-like receptor 4	Mast/stem cell growth factor receptor Kit	SwissProt	SwissProt	1	0	1	0.588053	0.272412	1	0.666667	0.2342	0.947491	3.70882	N/A	N/A	N/A	N/A	N/A	N/A
977	O00206	P07333	TLR4	CSF1R	Toll-like receptor 4	Macrophage colony-stimulating factor 1 receptor	SwissProt	SwissProt	1	0	1	0.596386	0.308475	1	0.666667	0.215433	0.862314	3.64927	N/A	N/A	N/A	N/A	N/A	N/A
978	O00206	E9PM44	TLR4	BLK	Toll-like receptor 4	Tyrosine-protein kinase Blk	SwissProt	TrEMBL	1	0	0	0.692283	0.525404	1	0.666667	0	0.947491	3.83184	N/A	N/A	N/A	N/A	N/A	N/A
979	O00206	P09619	TLR4	PDGFRB	Toll-like receptor 4	Platelet-derived growth factor receptor beta	SwissProt	SwissProt	1	0	1	0.579719	0.233863	1	0.666667	0.296328	0.947491	3.72407	N/A	N/A	N/A	N/A	N/A	N/A
980	O00206	O43283	TLR4	MAP3K13	Toll-like receptor 4	Mitogen-activated protein kinase kinase kinase 13	SwissProt	SwissProt	1	0	1	0.601452	0.578917	0.898602	0.5	0.131609	0.947491	3.65807	N/A	N/A	N/A	N/A	N/A	N/A
981	O00206	Q12852	TLR4	MAP3K12	Toll-like receptor 4	Mitogen-activated protein kinase kinase kinase 12	SwissProt	SwissProt	1	0	1	0.602778	0.592057	0.898602	0.5	0.205726	0.947491	3.74665	N/A	N/A	N/A	N/A	N/A	N/A
982	O00206	P15056	TLR4	BRAF	Toll-like receptor 4	Serine/threonine-protein kinase B-raf	SwissProt	SwissProt	1	0	1	0.597653	0.310242	1	0.666667	0.289245	0.947491	3.8113	N/A	N/A	N/A	N/A	N/A	N/A
983	O00206	Q5JY90	TLR4	BTK	Toll-like receptor 4	Bruton agammaglobulinemia tyrosine kinase, isoform CRA_b	SwissProt	TrEMBL	1	1	0	1	1	1	0.5	0	0.862314	4.36231	1	MI:0018(two hybrid)	1	MI:0407(direct interaction)	1	pubmed:12724322
984	O00206	P10398	TLR4	ARAF	Toll-like receptor 4	Serine/threonine-protein kinase A-Raf	SwissProt	SwissProt	1	0	1	0.591667	0.305008	1	0.666667	0.236804	0.947491	3.74764	N/A	N/A	N/A	N/A	N/A	N/A
985	O00206	P04049	TLR4	RAF1	Toll-like receptor 4	RAF proto-oncogene serine/threonine-protein kinase	SwissProt	SwissProt	1	0	1	0.60423	0.313846	1	0.666667	0.427492	0.947491	3.95973	N/A	N/A	N/A	N/A	N/A	N/A
986	O00206	O00506	TLR4	STK25	Toll-like receptor 4	Serine/threonine-protein kinase 25	SwissProt	SwissProt	1	0	1	0.548675	0.189102	1	0.666667	0.303695	0.947491	3.65563	N/A	N/A	N/A	N/A	N/A	N/A
987	O00206	P53667	TLR4	LIMK1	Toll-like receptor 4	LIM domain kinase 1	SwissProt	SwissProt	1	0	1	0.580556	0.234885	1	0.666667	0.22669	0.947491	3.65629	N/A	N/A	N/A	N/A	N/A	N/A
988	O00206	E9PRI4	TLR4	RPS6KA1	Toll-like receptor 4	Ribosomal protein S6 kinase	SwissProt	TrEMBL	1	0	0	0.683603	0.505047	1	0.5	0	0.947491	3.63614	N/A	N/A	N/A	N/A	N/A	N/A
989	O00206	Q15418	TLR4	RPS6KA1	Toll-like receptor 4	Ribosomal protein S6 kinase alpha-1	SwissProt	SwissProt	1	0	1	0.683603	0.505047	1	0.5	0.304498	0.947491	3.94064	N/A	N/A	N/A	N/A	N/A	N/A
990	O00206	O75385	TLR4	ULK1	Toll-like receptor 4	Serine/threonine-protein kinase ULK1	SwissProt	SwissProt	1	0	1	0.562217	0.370031	1	0.5	0.232791	0.947491	3.61253	N/A	N/A	N/A	N/A	N/A	N/A
991	O00206	O95747	TLR4	OXSR1	Toll-like receptor 4	Serine/threonine-protein kinase OSR1	SwissProt	SwissProt	1	0	1	0.551105	0.197037	1	0.666667	0.30319	0.947491	3.66549	N/A	N/A	N/A	N/A	N/A	N/A
992	O00206	Q13546	TLR4	RIPK1	Toll-like receptor 4	Receptor-interacting serine/threonine-protein kinase 1	SwissProt	SwissProt	1	0	1	1	1	0.898602	0.5	0.42237	0.947491	4.76846	N/A	N/A	N/A	N/A	N/A	N/A
993	O00206	O15530	TLR4	PDPK1	Toll-like receptor 4	3-phosphoinositide-dependent protein kinase 1	SwissProt	SwissProt	1	0	1	0.624164	0.387639	1	0.5	0.240012	0.862314	3.61413	N/A	N/A	N/A	N/A	N/A	N/A
994	O00206	P0CG48	TLR4	UBC	Toll-like receptor 4	Polyubiquitin-C	SwissProt	SwissProt	1	1	1	1	1	1	0.666667	0.918559	0.862314	5.44754	1	MI:0004(affinity chromatography technology)	1	MI:0915(physical association)	2	pubmed:16467847; pubmed:22461698
995	O00206	Q96C32	TLR4	UBC	Toll-like receptor 4	Polyubiquitin-C	SwissProt	TrEMBL	1	0	0	1	1	1	0.666667	0	0.862314	4.52898	N/A	N/A	N/A	N/A	N/A	N/A
996	O00206	F5H041	TLR4	UBC	Toll-like receptor 4	Polyubiquitin-C	SwissProt	TrEMBL	1	0	0	1	0.882515	1	0.666667	0	0.862314	4.4115	N/A	N/A	N/A	N/A	N/A	N/A
997	O00206	F5H7K6	TLR4	UBC	Toll-like receptor 4	Polyubiquitin-C	SwissProt	TrEMBL	1	0	0	1	0.813791	1	0.666667	0	0.862314	4.34277	N/A	N/A	N/A	N/A	N/A	N/A
998	O00206	P0CG47	TLR4	UBB	Toll-like receptor 4	Polyubiquitin-B	SwissProt	SwissProt	1	0	1	0.924164	0.765031	1	0.666667	0.348228	0.862314	4.5664	N/A	N/A	N/A	N/A	N/A	N/A
999	O00206	J3QRK5	TLR4	UBBP4	Toll-like receptor 4	Protein UBBP4	SwissProt	TrEMBL	1	0	1	0.898328	0.727209	1	0.666667	0	0.862314	4.15452	N/A	N/A	N/A	N/A	N/A	N/A
1000	O00206	J3QKN0	TLR4	UBB	Toll-like receptor 4	Ubiquitin (Fragment)	SwissProt	TrEMBL	1	0	0	0.876105	0.696307	1	0.666667	0	0.862314	4.10139	N/A	N/A	N/A	N/A	N/A	N/A
1001	O00206	J3QLP7	TLR4	UBBP4	Toll-like receptor 4	Protein UBBP4	SwissProt	TrEMBL	1	0	0	0.825	0.670179	1	0.666667	0	0.862314	4.02416	N/A	N/A	N/A	N/A	N/A	N/A
1002	O00206	F5GXK7	TLR4	UBC	Toll-like receptor 4	Polyubiquitin-C (Fragment)	SwissProt	TrEMBL	1	0	0	0.795061	0.647546	1	0.666667	0	0.862314	3.97159	N/A	N/A	N/A	N/A	N/A	N/A
1003	O00206	F5H747	TLR4	UBC	Toll-like receptor 4	Polyubiquitin-C (Fragment)	SwissProt	TrEMBL	1	0	0	0.78346	0.627583	1	0.666667	0	0.862314	3.94002	N/A	N/A	N/A	N/A	N/A	N/A
1004	O00206	F5H388	TLR4	UBC	Toll-like receptor 4	Polyubiquitin-C (Fragment)	SwissProt	TrEMBL	1	0	0	0.771386	0.609725	1	0.666667	0	0.862314	3.91009	N/A	N/A	N/A	N/A	N/A	N/A
1005	O00206	F5H7Y5	TLR4	UBC	Toll-like receptor 4	Polyubiquitin-C	SwissProt	TrEMBL	1	0	0	0.766936	0.59357	1	0.666667	0	0.862314	3.88949	N/A	N/A	N/A	N/A	N/A	N/A
1006	O00206	B4DV12	TLR4	UBB	Toll-like receptor 4	Ubiquitin	SwissProt	TrEMBL	1	0	0	0.76583	0.578822	1	0.666667	0	0.862314	3.87363	N/A	N/A	N/A	N/A	N/A	N/A
1007	O00206	F5H265	TLR4	UBC	Toll-like receptor 4	Polyubiquitin-C (Fragment)	SwissProt	TrEMBL	1	0	0	0.758333	0.565255	1	0.666667	0	0.862314	3.85257	N/A	N/A	N/A	N/A	N/A	N/A
1008	O00206	F5H2Z3	TLR4	UBC	Toll-like receptor 4	Polyubiquitin-C (Fragment)	SwissProt	TrEMBL	1	0	0	0.733333	0.552694	1	0.666667	0	0.862314	3.81501	N/A	N/A	N/A	N/A	N/A	N/A
1009	O00206	F5GYU3	TLR4	UBC	Toll-like receptor 4	Polyubiquitin-C (Fragment)	SwissProt	TrEMBL	1	0	0	0.726942	0.541	1	0.666667	0	0.862314	3.79692	N/A	N/A	N/A	N/A	N/A	N/A
1010	O00206	F5H6Q2	TLR4	UBC	Toll-like receptor 4	Polyubiquitin-C (Fragment)	SwissProt	TrEMBL	1	0	0	0.705556	0.530062	1	0.666667	0	0.862314	3.7646	N/A	N/A	N/A	N/A	N/A	N/A
1011	O00206	J3QS39	TLR4	UBB	Toll-like receptor 4	Ubiquitin (Fragment)	SwissProt	TrEMBL	1	0	0	0.644444	0.49224	1	0.666667	0	0.862314	3.66566	N/A	N/A	N/A	N/A	N/A	N/A
1012	O00206	A8K7Q2	TLR4	HSPA8	Toll-like receptor 4	Heat shock cognate 71 kDa protein	SwissProt	TrEMBL	1	0	0	1	1	1	0.5	0	0.777137	4.27714	N/A	N/A	N/A	N/A	N/A	N/A
1013	O00206	E9PN89	TLR4	HSPA8	Toll-like receptor 4	Heat shock cognate 71 kDa protein (Fragment)	SwissProt	TrEMBL	1	0	0	1	1	1	0.5	0	0.777137	4.27714	N/A	N/A	N/A	N/A	N/A	N/A
1014	O00206	P11142	TLR4	HSPA8	Toll-like receptor 4	Heat shock cognate 71 kDa protein	SwissProt	SwissProt	1	1	1	1	1	1	0.5	0.498921	0.777137	4.77606	1	MI:0004(affinity chromatography technology)	1	MI:0915(physical association)	1	pubmed:21911421
1015	O00206	E9PKE3	TLR4	HSPA8	Toll-like receptor 4	Heat shock cognate 71 kDa protein	SwissProt	TrEMBL	1	0	0	1	0.893084	1	0.5	0	0.777137	4.17022	N/A	N/A	N/A	N/A	N/A	N/A
1016	O00206	E9PNE6	TLR4	HSPA8	Toll-like receptor 4	Heat shock cognate 71 kDa protein	SwissProt	TrEMBL	1	0	0	1	0.830542	1	0.5	0	0.777137	4.10768	N/A	N/A	N/A	N/A	N/A	N/A
1017	O00206	P54652	TLR4	HSPA2	Toll-like receptor 4	Heat shock-related 70 kDa protein 2	SwissProt	SwissProt	1	0	1	1	0.786168	1	0.5	0.331209	0.777137	4.39451	N/A	N/A	N/A	N/A	N/A	N/A
1018	O00206	Q5SP16	TLR4	HSPA1A	Toll-like receptor 4	Heat shock 70 kDa protein 1A/1B	SwissProt	TrEMBL	1	0	0	1	0.751749	1	0.5	0	0.777137	4.02889	N/A	N/A	N/A	N/A	N/A	N/A
1019	O00206	P08107	TLR4	HSPA1A	Toll-like receptor 4	Heat shock 70 kDa protein 1A/1B	SwissProt	SwissProt	1	0	1	1	0.723626	1	0.5	0.393719	0.777137	4.39448	N/A	N/A	N/A	N/A	N/A	N/A
1020	O00206	E7EP94	TLR4	HSPA1A	Toll-like receptor 4	Heat shock 70 kDa protein 1A/1B	SwissProt	TrEMBL	1	0	0	1	0.699849	1	0.5	0	0.777137	3.97699	N/A	N/A	N/A	N/A	N/A	N/A
1021	O00206	P34931	TLR4	HSPA1L	Toll-like receptor 4	Heat shock 70 kDa protein 1-like	SwissProt	SwissProt	1	0	1	1	0.679252	1	0.5	0.302283	0.777137	4.25867	N/A	N/A	N/A	N/A	N/A	N/A
1022	O00206	P48741	TLR4	HSPA7	Toll-like receptor 4	Putative heat shock 70 kDa protein 7	SwissProt	SwissProt	1	0	1	1	0.661085	1	0.5	0	0.777137	3.93822	N/A	N/A	N/A	N/A	N/A	N/A
1023	O00206	P17066	TLR4	HSPA6	Toll-like receptor 4	Heat shock 70 kDa protein 6	SwissProt	SwissProt	1	0	1	1	0.644833	1	0.5	0.292546	0.777137	4.21452	N/A	N/A	N/A	N/A	N/A	N/A
1024	O00206	P11021	TLR4	HSPA5	Toll-like receptor 4	78 kDa glucose-regulated protein	SwissProt	SwissProt	1	0	1	1	0.630132	1	0.5	0.46658	0.777137	4.37385	N/A	N/A	N/A	N/A	N/A	N/A
1025	O00206	P38646	TLR4	HSPA9	Toll-like receptor 4	Stress-70 protein, mitochondrial	SwissProt	SwissProt	1	0	1	1	0.616711	1	0.5	0.351157	0.777137	4.245	N/A	N/A	N/A	N/A	N/A	N/A
1026	O00206	E9PS65	TLR4	HSPA8	Toll-like receptor 4	Heat shock cognate 71 kDa protein (Fragment)	SwissProt	TrEMBL	1	0	0	0.935275	0.604364	1	0.5	0	0.777137	3.81678	N/A	N/A	N/A	N/A	N/A	N/A
1027	O00206	E9PLF4	TLR4	HSPA8	Toll-like receptor 4	Heat shock cognate 71 kDa protein (Fragment)	SwissProt	TrEMBL	1	0	0	0.858333	0.592933	1	0.5	0	0.777137	3.7284	N/A	N/A	N/A	N/A	N/A	N/A
1028	O00206	E9PK54	TLR4	HSPA8	Toll-like receptor 4	Heat shock cognate 71 kDa protein (Fragment)	SwissProt	TrEMBL	1	0	0	0.851452	0.582291	1	0.5	0	0.777137	3.71088	N/A	N/A	N/A	N/A	N/A	N/A
1029	O00206	E9PQK7	TLR4	HSPA8	Toll-like receptor 4	Heat shock cognate 71 kDa protein (Fragment)	SwissProt	TrEMBL	1	0	0	0.839016	0.572336	1	0.5	0	0.777137	3.68849	N/A	N/A	N/A	N/A	N/A	N/A
1030	O00206	E9PQQ4	TLR4	HSPA8	Toll-like receptor 4	Heat shock cognate 71 kDa protein (Fragment)	SwissProt	TrEMBL	1	0	0	0.824164	0.562985	1	0.5	0	0.777137	3.66429	N/A	N/A	N/A	N/A	N/A	N/A
1031	O00206	E9PI65	TLR4	HSPA8	Toll-like receptor 4	Heat shock cognate 71 kDa protein (Fragment)	SwissProt	TrEMBL	1	0	0	0.788053	0.554169	1	0.5	0	0.777137	3.61936	N/A	N/A	N/A	N/A	N/A	N/A
1032	O00206	Q0VDF9	TLR4	HSPA14	Toll-like receptor 4	Heat shock 70 kDa protein 14	SwissProt	SwissProt	1	0	1	0.768119	0.537917	1	0.5	0.127816	0.777137	3.71099	N/A	N/A	N/A	N/A	N/A	N/A
1033	O00206	P48723	TLR4	HSPA13	Toll-like receptor 4	Heat shock 70 kDa protein 13	SwissProt	SwissProt	1	0	1	0.738889	0.516359	1	0.5	0.131609	0.777137	3.66399	N/A	N/A	N/A	N/A	N/A	N/A
1034	O00206	P34932	TLR4	HSPA4	Toll-like receptor 4	Heat shock 70 kDa protein 4	SwissProt	SwissProt	1	1	1	1	1	1	0.5	0.46631	0.777137	4.74345	1	MI:0004(affinity chromatography technology)	1	MI:0915(physical association)	1	pubmed:22461698
1035	O00206	O95757	TLR4	HSPA4L	Toll-like receptor 4	Heat shock 70 kDa protein 4L	SwissProt	SwissProt	1	0	1	1	0.771117	1	0.5	0.232791	0.777137	4.28105	N/A	N/A	N/A	N/A	N/A	N/A
1036	O00206	E7ES43	TLR4	HSPA4L	Toll-like receptor 4	Heat shock 70 kDa protein 4L	SwissProt	TrEMBL	1	0	0	1	0.771117	1	0.5	0	0.777137	4.04825	N/A	N/A	N/A	N/A	N/A	N/A
1037	O00206	Q92598	TLR4	HSPH1	Toll-like receptor 4	Heat shock protein 105 kDa	SwissProt	SwissProt	1	0	1	1	0.885559	1	0.5	0.241951	0.777137	4.40465	N/A	N/A	N/A	N/A	N/A	N/A
1038	O00206	E9PDE8	TLR4	HSPA4L	Toll-like receptor 4	Heat shock 70 kDa protein 4L	SwissProt	TrEMBL	1	0	0	1	0.734275	1	0.5	0	0.777137	4.01141	N/A	N/A	N/A	N/A	N/A	N/A
1039	O00206	B4DYH1	TLR4	HSPH1	Toll-like receptor 4	Heat shock 105kDa/110kDa protein 1, isoform CRA_b	SwissProt	TrEMBL	1	0	0	1	0.818615	1	0.5	0	0.777137	4.09575	N/A	N/A	N/A	N/A	N/A	N/A
1040	O00206	D6RJ96	TLR4	HSPA4L	Toll-like receptor 4	Heat shock 70 kDa protein 4L (Fragment)	SwissProt	TrEMBL	1	0	0	1	0.678722	1	0.5	0	0.777137	3.95586	N/A	N/A	N/A	N/A	N/A	N/A
1041	O00206	E9PL22	TLR4	HYOU1	Toll-like receptor 4	Hypoxia up-regulated protein 1	SwissProt	TrEMBL	1	0	0	0.740341	0.604098	1	0.5	0	0.777137	3.62158	N/A	N/A	N/A	N/A	N/A	N/A
1042	O00206	Q9Y4L1	TLR4	HYOU1	Toll-like receptor 4	Hypoxia up-regulated protein 1	SwissProt	SwissProt	1	0	1	0.731392	0.576516	1	0.5	0.229986	0.777137	3.81503	N/A	N/A	N/A	N/A	N/A	N/A
1043	O00206	B4DY72	TLR4	HSPH1	Toll-like receptor 4	Heat shock protein 105 kDa	SwissProt	TrEMBL	1	0	0	1	0.704173	1	0.5	0	0.777137	3.98131	N/A	N/A	N/A	N/A	N/A	N/A
1044	O00206	Q5TGY6	TLR4	FGR	Toll-like receptor 4	Tyrosine-protein kinase Fgr (Fragment)	SwissProt	TrEMBL	1	0	0	0.825836	0.612021	1	0.666667	0	0.777137	3.88166	N/A	N/A	N/A	N/A	N/A	N/A
1045	O00206	E9PJ92	TLR4	LCK	Toll-like receptor 4	Tyrosine-protein kinase Lck (Fragment)	SwissProt	TrEMBL	1	0	0	0.740341	0.553838	1	0.666667	0	0.777137	3.73798	N/A	N/A	N/A	N/A	N/A	N/A
1046	O00206	E5RFS5	TLR4	FYN	Toll-like receptor 4	Tyrosine-protein kinase Fyn (Fragment)	SwissProt	TrEMBL	1	0	0	0.70423	0.534242	1	0.666667	0	0.777137	3.68228	N/A	N/A	N/A	N/A	N/A	N/A
1047	O00206	Q9P289	TLR4	MST4	Toll-like receptor 4	Serine/threonine-protein kinase MST4	SwissProt	SwissProt	1	0	1	0.555556	0.200984	1	0.666667	0.246813	0.947491	3.61751	N/A	N/A	N/A	N/A	N/A	N/A
1048	O00206	Q96L34	TLR4	MARK4	Toll-like receptor 4	MAP/microtubule affinity-regulating kinase 4	SwissProt	SwissProt	1	0	1	0.591667	0.334321	1	0.5	0.287809	0.947491	3.66129	N/A	N/A	N/A	N/A	N/A	N/A
1049	O00206	Q9Y6E0	TLR4	STK24	Toll-like receptor 4	Serine/threonine-protein kinase 24	SwissProt	SwissProt	1	0	1	0.55423	0.199788	1	0.666667	0.248373	0.947491	3.61655	N/A	N/A	N/A	N/A	N/A	N/A
1050	O00206	P62993	TLR4	GRB2	Toll-like receptor 4	Growth factor receptor-bound protein 2	SwissProt	SwissProt	1	0	1	0.548675	0.190208	1	0.666667	0.499874	0.777137	3.68256	N/A	N/A	N/A	N/A	N/A	N/A
1051	O00206	Q13131	TLR4	PRKAA1	Toll-like receptor 4	5'-AMP-activated protein kinase catalytic subunit alpha-1	SwissProt	SwissProt	1	0	1	0.547653	0.18837	1	0.666667	0.304808	0.947491	3.65499	N/A	N/A	N/A	N/A	N/A	N/A
1052	O00206	O00238	TLR4	BMPR1B	Toll-like receptor 4	Bone morphogenetic protein receptor type-1B	SwissProt	SwissProt	1	0	1	0.544444	0.183351	1	0.666667	0.211959	1	3.60642	N/A	N/A	N/A	N/A	N/A	N/A
1053	O00206	P24941	TLR4	CDK2	Toll-like receptor 4	Cyclin-dependent kinase 2	SwissProt	SwissProt	1	0	1	0.539505	0.174821	1	0.666667	0.353325	0.947491	3.68181	N/A	N/A	N/A	N/A	N/A	N/A
1054	O00206	Q13418	TLR4	ILK	Toll-like receptor 4	Integrin-linked protein kinase	SwissProt	SwissProt	1	0	1	0.538053	0.169628	1	0.666667	0.394695	0.947491	3.71653	N/A	N/A	N/A	N/A	N/A	N/A
1055	O00206	P17252	TLR4	PRKCA	Toll-like receptor 4	Protein kinase C alpha type	SwissProt	SwissProt	1	0	1	0.813053	0.703152	1	0.5	0.245997	0.862314	4.12452	N/A	N/A	N/A	N/A	N/A	N/A
1056	O00206	F5GYC4	TLR4	RPS6KA3	Toll-like receptor 4	Ribosomal protein S6 kinase alpha-3	SwissProt	TrEMBL	1	0	0	0.679719	0.482745	1	0.5	0	0.947491	3.60995	N/A	N/A	N/A	N/A	N/A	N/A
1057	O00206	B4DG22	TLR4	RPS6KA3	Toll-like receptor 4	Ribosomal protein S6 kinase alpha-3	SwissProt	TrEMBL	1	0	0	0.680556	0.485714	1	0.5	0	0.947491	3.61376	N/A	N/A	N/A	N/A	N/A	N/A
1058	O00206	B7ZB17	TLR4	RPS6KA3	Toll-like receptor 4	Ribosomal protein S6 kinase alpha-3	SwissProt	TrEMBL	1	0	0	0.680556	0.485714	1	0.5	0	0.947491	3.61376	N/A	N/A	N/A	N/A	N/A	N/A
1059	O00206	P51812	TLR4	RPS6KA3	Toll-like receptor 4	Ribosomal protein S6 kinase alpha-3	SwissProt	SwissProt	1	0	1	0.679719	0.482745	1	0.5	0.233316	0.947491	3.84327	N/A	N/A	N/A	N/A	N/A	N/A
1060	O00206	P05771	TLR4	PRKCB	Toll-like receptor 4	Protein kinase C beta type	SwissProt	SwissProt	1	0	1	0.818119	0.719064	1	0.5	0.33913	0.862314	4.23863	N/A	N/A	N/A	N/A	N/A	N/A
1061	O00206	Q15349	TLR4	RPS6KA2	Toll-like receptor 4	Ribosomal protein S6 kinase alpha-2	SwissProt	SwissProt	1	0	1	0.680683	0.48875	1	0.5	0.148579	0.947491	3.7655	N/A	N/A	N/A	N/A	N/A	N/A
1062	O00206	F2Z2J1	TLR4	RPS6KA2	Toll-like receptor 4	Ribosomal protein S6 kinase	SwissProt	TrEMBL	1	0	0	0.680825	0.491856	1	0.5	0	0.947491	3.62017	N/A	N/A	N/A	N/A	N/A	N/A
1063	O00206	O15111	TLR4	CHUK	Toll-like receptor 4	Inhibitor of nuclear factor kappa-B kinase subunit alpha	SwissProt	SwissProt	1	0	1	0.577778	0.395374	1	0.5	0.428067	0.947491	3.84871	N/A	N/A	N/A	N/A	N/A	N/A
1064	O00206	B7ZL90	TLR4	RPS6KA6	Toll-like receptor 4	Ribosomal protein S6 kinase	SwissProt	TrEMBL	1	0	0	0.682008	0.498291	1	0.5	0	0.947491	3.62779	N/A	N/A	N/A	N/A	N/A	N/A
1065	O00206	Q9UK32	TLR4	RPS6KA6	Toll-like receptor 4	Ribosomal protein S6 kinase alpha-6	SwissProt	SwissProt	1	0	1	0.682008	0.498291	1	0.5	0.164236	0.947491	3.79203	N/A	N/A	N/A	N/A	N/A	N/A
1066	O00206	F5H5C4	TLR4	PRKCG	Toll-like receptor 4	Protein kinase C	SwissProt	TrEMBL	1	0	0	0.776105	0.653471	1	0.5	0	0.777137	3.70671	N/A	N/A	N/A	N/A	N/A	N/A
1067	O00206	P05129	TLR4	PRKCG	Toll-like receptor 4	Protein kinase C gamma type	SwissProt	SwissProt	1	0	1	0.776105	0.653471	1	0.5	0.156232	0.777137	3.86295	N/A	N/A	N/A	N/A	N/A	N/A
1068	O00206	P41273	TLR4	TNFSF9	Toll-like receptor 4	Tumor necrosis factor ligand superfamily member 9	SwissProt	SwissProt	1	1	1	1	1	1	0.5	0.174391	0.388569	4.06296	1	MI:0004(affinity chromatography technology)	1	MI:0915(physical association)	1	pubmed:24084649
1069	O00206	B4DLT4	TLR4	RPS6KB1	Toll-like receptor 4	Ribosomal protein S6 kinase beta-1	SwissProt	TrEMBL	1	0	0	0.703614	0.540493	1	0.5	0	0.862314	3.60642	N/A	N/A	N/A	N/A	N/A	N/A
1070	O00206	Q7Z721	TLR4	RPS6KB1	Toll-like receptor 4	RPS6KB1 protein	SwissProt	TrEMBL	1	0	0	0.703208	0.536063	1	0.5	0	0.862314	3.60159	N/A	N/A	N/A	N/A	N/A	N/A
1071	O00206	P23443	TLR4	RPS6KB1	Toll-like receptor 4	Ribosomal protein S6 kinase beta-1	SwissProt	SwissProt	1	0	1	0.701105	0.531774	1	0.5	0.378121	0.862314	3.97331	N/A	N/A	N/A	N/A	N/A	N/A
1072	O00206	Q05655	TLR4	PRKCD	Toll-like receptor 4	Protein kinase C delta type	SwissProt	SwissProt	1	0	1	0.789994	0.688917	1	0.5	0.348344	0.862314	4.18957	N/A	N/A	N/A	N/A	N/A	N/A
1073	O00206	P41743	TLR4	PRKCI	Toll-like receptor 4	Protein kinase C iota type	SwissProt	SwissProt	1	0	1	1	0.851576	1	0.5	0.24082	0.947491	4.53989	N/A	N/A	N/A	N/A	N/A	N/A
1074	O00206	O14920	TLR4	IKBKB	Toll-like receptor 4	Inhibitor of nuclear factor kappa-B kinase subunit beta	SwissProt	SwissProt	1	0	1	0.584439	0.450429	1	0.5	0.463062	0.862314	3.86024	N/A	N/A	N/A	N/A	N/A	N/A
1075	O00206	P55085	TLR4	F2RL1	Toll-like receptor 4	Proteinase-activated receptor 2	SwissProt	SwissProt	1	1	1	1	1	1	0.5	0.123313	0.388569	4.01188	1	MI:0007(anti tag coimmunoprecipitation)	1	MI:0915(physical association)	1	pubmed:18622013
1076	O00206	P58753	TLR4	TIRAP	Toll-like receptor 4	Toll/interleukin-1 receptor domain-containing adapter protein	SwissProt	SwissProt	1	1	1	1	1	1	1	0.491486	0.862314	5.3538	5	MI:0007(anti tag coimmunoprecipitation); MI:0004(affinity chromatography technology); MI:0090(protein complementation assay); MI:0096(pull down); MI:0254(genetic interference)	4	MI:0914(association); MI:0915(physical association); MI:0407(direct interaction); MI:0796(suppression)	6	pubmed:11544529; pubmed:21903422; pubmed:11526399; pubmed:17258210; pubmed:18221795; pubmed:20048342
1077	O00206	P60510	TLR4	PPP4C	Toll-like receptor 4	Serine/threonine-protein phosphatase 4 catalytic subunit	SwissProt	SwissProt	1	1	1	1	1	1	0.5	0.240194	0.388569	4.12876	1	MI:0004(affinity chromatography technology)	1	MI:0915(physical association)	1	pubmed:18634786
1078	O00206	H3BTA2	TLR4	PPP4C	Toll-like receptor 4	Serine/threonine-protein phosphatase (Fragment)	SwissProt	TrEMBL	1	0	0	1	0.890978	1	0.5	0	0.388569	3.77955	N/A	N/A	N/A	N/A	N/A	N/A
1079	O00206	P62714	TLR4	PPP2CB	Toll-like receptor 4	Serine/threonine-protein phosphatase 2A catalytic subunit beta isoform	SwissProt	SwissProt	1	0	1	0.920281	0.827204	1	0.5	0.300847	0.388569	3.9369	N/A	N/A	N/A	N/A	N/A	N/A
1080	O00206	P67775	TLR4	PPP2CA	Toll-like receptor 4	Serine/threonine-protein phosphatase 2A catalytic subunit alpha isoform	SwissProt	SwissProt	1	0	1	0.920061	0.781955	1	0.5	0.248102	0.388569	3.83869	N/A	N/A	N/A	N/A	N/A	N/A
1081	O00206	O00743	TLR4	PPP6C	Toll-like receptor 4	Serine/threonine-protein phosphatase 6 catalytic subunit	SwissProt	SwissProt	1	0	1	0.889725	0.746858	1	0.5	0.324121	0.388569	3.84927	N/A	N/A	N/A	N/A	N/A	N/A
1082	O00206	P36873	TLR4	PPP1CC	Toll-like receptor 4	Serine/threonine-protein phosphatase PP1-gamma catalytic subunit	SwissProt	SwissProt	1	0	1	0.763889	0.693935	1	0.5	0.304835	0.388569	3.65123	N/A	N/A	N/A	N/A	N/A	N/A
1083	O00206	P62136	TLR4	PPP1CA	Toll-like receptor 4	Serine/threonine-protein phosphatase PP1-alpha catalytic subunit	SwissProt	SwissProt	1	0	1	0.760275	0.654407	1	0.5	0.305349	0.388569	3.6086	N/A	N/A	N/A	N/A	N/A	N/A
1084	O00206	P84022	TLR4	SMAD3	Toll-like receptor 4	Mothers against decapentaplegic homolog 3	SwissProt	SwissProt	1	1	1	1	1	1	0.666667	0.466681	0.388569	4.52192	1	MI:0018(two hybrid)	2	MI:0915(physical association); MI:0407(direct interaction)	1	pubmed:21988832
1085	O00206	B7Z5N5	TLR4	SMAD2	Toll-like receptor 4	Mothers against decapentaplegic homolog 2	SwissProt	TrEMBL	1	0	0	1	0.881264	1	0.666667	0	0.388569	3.9365	N/A	N/A	N/A	N/A	N/A	N/A
1086	O00206	Q15796	TLR4	SMAD2	Toll-like receptor 4	Mothers against decapentaplegic homolog 2	SwissProt	SwissProt	1	0	1	1	0.811808	1	0.666667	0.394389	0.388569	4.26143	N/A	N/A	N/A	N/A	N/A	N/A
1087	O00206	Q15797	TLR4	SMAD1	Toll-like receptor 4	Mothers against decapentaplegic homolog 1	SwissProt	SwissProt	1	0	1	1	0.762529	1	0.666667	0.348486	0.388569	4.16625	N/A	N/A	N/A	N/A	N/A	N/A
1088	O00206	Q99717	TLR4	SMAD5	Toll-like receptor 4	Mothers against decapentaplegic homolog 5	SwissProt	SwissProt	1	0	1	1	0.724304	1	0.666667	0.338202	0.388569	4.11774	N/A	N/A	N/A	N/A	N/A	N/A
1089	O00206	F5GWU7	TLR4	SMAD5	Toll-like receptor 4	Mothers against decapentaplegic homolog 5	SwissProt	TrEMBL	1	0	0	1	0.693073	1	0.666667	0	0.388569	3.74831	N/A	N/A	N/A	N/A	N/A	N/A
1090	O00206	O15198	TLR4	SMAD9	Toll-like receptor 4	Mothers against decapentaplegic homolog 9	SwissProt	SwissProt	1	0	1	1	0.666667	1	0.666667	0.173755	0.388569	3.89566	N/A	N/A	N/A	N/A	N/A	N/A
1091	O00206	Q05513	TLR4	PRKCZ	Toll-like receptor 4	Protein kinase C zeta type	SwissProt	SwissProt	1	1	1	1	1	1	0.5	0.383027	0.777137	4.66016	1	MI:0004(affinity chromatography technology)	1	MI:0915(physical association)	1	pubmed:21911421
1092	O00206	E9PBE1	TLR4	PRKCZ	Toll-like receptor 4	Protein kinase C zeta type	SwissProt	TrEMBL	1	0	0	1	0.906355	1	0.5	0	0.777137	4.18349	N/A	N/A	N/A	N/A	N/A	N/A
1093	O00206	Q02156	TLR4	PRKCE	Toll-like receptor 4	Protein kinase C epsilon type	SwissProt	SwissProt	1	0	1	0.850836	0.81271	1	0.5	0.167898	0.777137	4.10858	N/A	N/A	N/A	N/A	N/A	N/A
1094	O00206	F2Z3C5	TLR4	PRKCZ	Toll-like receptor 4	Protein kinase C zeta type (Fragment)	SwissProt	TrEMBL	1	0	0	0.840341	0.782563	1	0.5	0	0.777137	3.90004	N/A	N/A	N/A	N/A	N/A	N/A
1095	O00206	B4DJN5	TLR4	PRKCH	Toll-like receptor 4	Protein kinase C eta type	SwissProt	TrEMBL	1	0	0	0.838889	0.757931	1	0.5	0	0.777137	3.87396	N/A	N/A	N/A	N/A	N/A	N/A
1096	O00206	P24723	TLR4	PRKCH	Toll-like receptor 4	Protein kinase C eta type	SwissProt	SwissProt	1	0	1	0.83395	0.737105	1	0.5	0.134633	0.777137	3.98282	N/A	N/A	N/A	N/A	N/A	N/A
1097	O00206	P31751	TLR4	AKT2	Toll-like receptor 4	RAC-beta serine/threonine-protein kinase	SwissProt	SwissProt	1	0	1	0.768608	0.643459	1	0.5	0.164608	0.947491	4.02417	N/A	N/A	N/A	N/A	N/A	N/A
1098	O00206	M0R0P9	TLR4	AKT2	Toll-like receptor 4	RAC-beta serine/threonine-protein kinase	SwissProt	TrEMBL	1	0	0	0.767772	0.634138	1	0.5	0	0.947491	3.8494	N/A	N/A	N/A	N/A	N/A	N/A
1099	O00206	B7Z5R1	TLR4	AKT1	Toll-like receptor 4	RAC-alpha serine/threonine-protein kinase	SwissProt	TrEMBL	1	0	0	0.757497	0.617229	1	0.5	0	0.947491	3.82222	N/A	N/A	N/A	N/A	N/A	N/A
1100	O00206	P31749	TLR4	AKT1	Toll-like receptor 4	RAC-alpha serine/threonine-protein kinase	SwissProt	SwissProt	1	0	1	0.754719	0.609506	1	0.5	0.497704	0.947491	4.30942	N/A	N/A	N/A	N/A	N/A	N/A
1101	O00206	Q9Y243	TLR4	AKT3	Toll-like receptor 4	RAC-gamma serine/threonine-protein kinase	SwissProt	SwissProt	1	0	1	0.75423	0.602202	1	0.5	0.186123	0.947491	3.99005	N/A	N/A	N/A	N/A	N/A	N/A
1102	O00206	Q9HBY8	TLR4	SGK2	Toll-like receptor 4	Serine/threonine-protein kinase Sgk2	SwissProt	SwissProt	1	0	1	0.747838	0.595272	1	0.5	0.123313	0.777137	3.74356	N/A	N/A	N/A	N/A	N/A	N/A
1103	O00206	O00141	TLR4	SGK1	Toll-like receptor 4	Serine/threonine-protein kinase Sgk1	SwissProt	SwissProt	1	0	1	0.745897	0.58868	1	0.5	0.297225	0.947491	4.07929	N/A	N/A	N/A	N/A	N/A	N/A
1104	O00206	Q96BR1	TLR4	SGK3	Toll-like receptor 4	Serine/threonine-protein kinase Sgk3	SwissProt	SwissProt	1	0	1	0.74083	0.582395	1	0.5	0.131609	0.947491	3.90233	N/A	N/A	N/A	N/A	N/A	N/A
1105	O00206	J3QKW1	TLR4	AKT2	Toll-like receptor 4	RAC-beta serine/threonine-protein kinase (Fragment)	SwissProt	TrEMBL	1	0	0	0.736111	0.565125	1	0.5	0	0.947491	3.74873	N/A	N/A	N/A	N/A	N/A	N/A
1106	O00206	Q16513	TLR4	PKN2	Toll-like receptor 4	Serine/threonine-protein kinase N2	SwissProt	SwissProt	1	0	1	0.709439	0.554727	1	0.5	0.159028	0.947491	3.87069	N/A	N/A	N/A	N/A	N/A	N/A
1107	O00206	O75582	TLR4	RPS6KA5	Toll-like receptor 4	Ribosomal protein S6 kinase alpha-5	SwissProt	SwissProt	1	0	1	0.709439	0.549814	1	0.5	0.167898	0.862314	3.78946	N/A	N/A	N/A	N/A	N/A	N/A
1108	O00206	Q9UBS0	TLR4	RPS6KB2	Toll-like receptor 4	Ribosomal protein S6 kinase beta-2	SwissProt	SwissProt	1	0	1	0.704719	0.545073	1	0.5	0.265834	0.777137	3.79276	N/A	N/A	N/A	N/A	N/A	N/A
1109	O00206	O75676	TLR4	RPS6KA4	Toll-like receptor 4	Ribosomal protein S6 kinase alpha-4	SwissProt	SwissProt	1	0	1	0.695061	0.519667	1	0.5	0.14547	0.777137	3.63734	N/A	N/A	N/A	N/A	N/A	N/A
1110	O00206	Q16512	TLR4	PKN1	Toll-like receptor 4	Serine/threonine-protein kinase N1	SwissProt	SwissProt	1	0	1	0.694714	0.515861	1	0.5	0.167248	0.947491	3.82531	N/A	N/A	N/A	N/A	N/A	N/A
1111	O00206	P22694	TLR4	PRKACB	Toll-like receptor 4	cAMP-dependent protein kinase catalytic subunit beta	SwissProt	SwissProt	1	0	1	0.678614	0.476995	1	0.5	0.246958	0.947491	3.85006	N/A	N/A	N/A	N/A	N/A	N/A
1112	O00206	P17612	TLR4	PRKACA	Toll-like receptor 4	cAMP-dependent protein kinase catalytic subunit alpha	SwissProt	SwissProt	1	0	1	0.669714	0.463608	1	0.5	0.304254	0.947491	3.88507	N/A	N/A	N/A	N/A	N/A	N/A
1113	O00206	P22612	TLR4	PRKACG	Toll-like receptor 4	cAMP-dependent protein kinase catalytic subunit gamma	SwissProt	SwissProt	1	0	1	0.663053	0.458603	1	0.5	0.127816	0.947491	3.69696	N/A	N/A	N/A	N/A	N/A	N/A
1114	O00206	Q9Y2H9	TLR4	MAST1	Toll-like receptor 4	Microtubule-associated serine/threonine-protein kinase 1	SwissProt	SwissProt	1	0	1	0.636541	0.426022	1	0.5	0.283123	0.777137	3.62282	N/A	N/A	N/A	N/A	N/A	N/A
1115	O00206	Q6P0Q8	TLR4	MAST2	Toll-like receptor 4	Microtubule-associated serine/threonine-protein kinase 2	SwissProt	SwissProt	1	0	1	0.62923	0.404646	1	0.5	0.158448	0.947491	3.63981	N/A	N/A	N/A	N/A	N/A	N/A
1116	O00206	Q13464	TLR4	ROCK1	Toll-like receptor 4	Rho-associated protein kinase 1	SwissProt	SwissProt	1	0	1	0.628047	0.399791	1	0.5	0.159028	0.947491	3.63436	N/A	N/A	N/A	N/A	N/A	N/A
1117	O00206	O75116	TLR4	ROCK2	Toll-like receptor 4	Rho-associated protein kinase 2	SwissProt	SwissProt	1	0	1	0.624164	0.3891	1	0.5	0.154479	0.947491	3.61523	N/A	N/A	N/A	N/A	N/A	N/A
1118	O00206	O14578	TLR4	CIT	Toll-like receptor 4	Citron Rho-interacting kinase	SwissProt	SwissProt	1	0	1	0.618608	0.37649	1	0.5	0.203128	0.947491	3.64572	N/A	N/A	N/A	N/A	N/A	N/A
1119	O00206	Q99759	TLR4	MAP3K3	Toll-like receptor 4	Mitogen-activated protein kinase kinase kinase 3	SwissProt	SwissProt	1	0	1	0.553047	0.254894	1	0.5	0.429779	0.947491	3.68521	N/A	N/A	N/A	N/A	N/A	N/A
1120	O00206	D6RAP2	TLR4	TLR1	Toll-like receptor 4	Toll-like receptor 1 (Fragment)	SwissProt	TrEMBL	1	0	0	0.782497	0.716086	1	0.5	0	0.777137	3.77572	N/A	N/A	N/A	N/A	N/A	N/A
1121	O00206	Q6IA17	TLR4	SIGIRR	Toll-like receptor 4	Single Ig IL-1-related receptor	SwissProt	SwissProt	1	1	1	1	1	1	0.5	0.221384	0.388569	4.10995	1	MI:0004(affinity chromatography technology)	1	MI:0915(physical association)	1	pubmed:12925853
1122	O00206	C9JFX4	TLR4	SIGIRR	Toll-like receptor 4	Single Ig IL-1-related receptor	SwissProt	TrEMBL	1	0	0	1	0.851959	1	0.5	0	0.388569	3.74053	N/A	N/A	N/A	N/A	N/A	N/A
1123	O00206	Q86WT6	TLR4	TRIM69	Toll-like receptor 4	E3 ubiquitin-protein ligase TRIM69	SwissProt	SwissProt	1	1	1	1	1	1	0.5	0	0.777137	4.27714	1	MI:0004(affinity chromatography technology)	1	MI:0915(physical association)	1	pubmed:21911421
1124	O00206	H0YL66	TLR4	TRIM69	Toll-like receptor 4	E3 ubiquitin-protein ligase TRIM69	SwissProt	TrEMBL	1	0	0	0.968608	0.883104	1	0.5	0	0.777137	4.12885	N/A	N/A	N/A	N/A	N/A	N/A
1125	O00206	H0YKB8	TLR4	TRIM69	Toll-like receptor 4	E3 ubiquitin-protein ligase TRIM69 (Fragment)	SwissProt	TrEMBL	1	0	0	0.728047	0.814724	1	0.5	0	0.777137	3.81991	N/A	N/A	N/A	N/A	N/A	N/A
1126	O00206	F5H297	TLR4	TRIM39	Toll-like receptor 4	E3 ubiquitin-protein ligase TRIM39	SwissProt	TrEMBL	1	0	0	0.718119	0.766207	1	0.5	0	0.777137	3.76146	N/A	N/A	N/A	N/A	N/A	N/A
1127	O00206	Q9HCM9	TLR4	TRIM39	Toll-like receptor 4	E3 ubiquitin-protein ligase TRIM39	SwissProt	SwissProt	1	0	1	0.708603	0.728575	1	0.5	0.16673	0.777137	3.88104	N/A	N/A	N/A	N/A	N/A	N/A
1128	O00206	Q9BVG3	TLR4	TRIM62	Toll-like receptor 4	Tripartite motif-containing protein 62	SwissProt	SwissProt	1	0	1	0.687217	0.697827	1	0.5	0.102286	0.777137	3.76447	N/A	N/A	N/A	N/A	N/A	N/A
1129	O00206	P14373	TLR4	TRIM27	Toll-like receptor 4	Zinc finger protein RFP	SwissProt	SwissProt	1	0	1	0.663889	0.671831	1	0.5	0.245476	0.777137	3.85833	N/A	N/A	N/A	N/A	N/A	N/A
1130	O00206	Q6AZZ1	TLR4	TRIM68	Toll-like receptor 4	E3 ubiquitin-protein ligase TRIM68	SwissProt	SwissProt	1	0	1	0.663889	0.649311	1	0.5	0.111111	0.777137	3.70145	N/A	N/A	N/A	N/A	N/A	N/A
1131	O00206	Q86XT4	TLR4	TRIM50	Toll-like receptor 4	E3 ubiquitin-protein ligase TRIM50	SwissProt	SwissProt	1	0	1	0.66138	0.629447	1	0.5	0.137203	0.777137	3.70517	N/A	N/A	N/A	N/A	N/A	N/A
1132	O00206	P19474	TLR4	TRIM21	Toll-like receptor 4	E3 ubiquitin-protein ligase TRIM21	SwissProt	SwissProt	1	0	1	0.651942	0.595605	1	0.5	0.17095	0.777137	3.69563	N/A	N/A	N/A	N/A	N/A	N/A
1133	O00206	Q86XR7	TLR4	TICAM2	Toll-like receptor 4	TIR domain-containing adapter molecule 2	SwissProt	SwissProt	1	1	1	1	1	1	1	0.269266	0.473745	4.74301	3	MI:0007(anti tag coimmunoprecipitation); MI:0004(affinity chromatography technology); MI:0090(protein complementation assay)	2	MI:0915(physical association); MI:0407(direct interaction)	3	pubmed:21903422; pubmed:17258210; pubmed:18221795
1134	O00206	Q6JUT2	TLR4	TIRAP3	Toll-like receptor 4	HCG37564, isoform CRA_c	SwissProt	TrEMBL	1	0	1	0.943725	0.812098	1	1	0.00149875	0.473745	4.23107	N/A	N/A	N/A	N/A	N/A	N/A
1135	O00206	Q8IUC6	TLR4	TICAM1	Toll-like receptor 4	TIR domain-containing adapter molecule 1	SwissProt	SwissProt	1	1	1	1	1	1	0.5	0.413351	0.947491	4.86084	1	MI:0004(affinity chromatography technology)	1	MI:0915(physical association)	1	pubmed:19656901
1136	O00206	C9JQV3	TLR4	STK11IP	Toll-like receptor 4	Serine/threonine-protein kinase 11-interacting protein	SwissProt	TrEMBL	1	0	0	1	1	1	0.833333	0	0.777137	4.61047	N/A	N/A	N/A	N/A	N/A	N/A
1137	O00206	Q8N1F8	TLR4	STK11IP	Toll-like receptor 4	Serine/threonine-protein kinase 11-interacting protein	SwissProt	SwissProt	1	1	1	1	1	1	0.833333	0.117993	0.777137	4.72846	2	MI:0007(anti tag coimmunoprecipitation); MI:0004(affinity chromatography technology)	2	MI:0914(association); MI:0915(physical association)	1	pubmed:21903422
1138	O00206	H7C236	TLR4	STK11IP	Toll-like receptor 4	Serine/threonine-protein kinase 11-interacting protein (Fragment)	SwissProt	TrEMBL	1	0	0	0.758333	0.837392	1	0.833333	0	0.777137	4.2062	N/A	N/A	N/A	N/A	N/A	N/A
1139	O00206	H7C2J7	TLR4	STK11IP	Toll-like receptor 4	Serine/threonine-protein kinase 11-interacting protein (Fragment)	SwissProt	TrEMBL	1	0	0	0.726942	0.742272	1	0.833333	0	0.777137	4.07968	N/A	N/A	N/A	N/A	N/A	N/A
1140	O00206	J3KPU4	TLR4	MYD88	Toll-like receptor 4	Myeloid differentiation primary response gene (88), isoform CRA_b	SwissProt	TrEMBL	1	0	0	1	1	1	1	0	0.862314	4.86231	N/A	N/A	N/A	N/A	N/A	N/A
1141	O00206	Q99836	TLR4	MYD88	Toll-like receptor 4	Myeloid differentiation primary response protein MyD88	SwissProt	SwissProt	1	1	1	1	1	1	1	0.509142	0.862314	5.37146	6	MI:0006(anti bait coimmunoprecipitation); MI:0004(affinity chromatography technology); MI:0018(two hybrid); MI:0090(protein complementation assay); MI:0096(pull down); MI:0254(genetic interference)	3	MI:0915(physical association); MI:0407(direct interaction); MI:0796(suppression)	9	pubmed:17126326; pubmed:10952994; pubmed:11544529; pubmed:12646618; pubmed:15107846; pubmed:17258210; pubmed:18221795; pubmed:20048342; pubmed:21911421
1142	O00206	H0Y4G9	TLR4	MYD88	Toll-like receptor 4	Myeloid differentiation primary response protein MyD88 (Fragment)	SwissProt	TrEMBL	1	0	0	1	0.830706	1	1	0	0.862314	4.69302	N/A	N/A	N/A	N/A	N/A	N/A
1143	O00206	J3KQJ6	TLR4	MYD88	Toll-like receptor 4	Myeloid differentiation primary response protein MyD88	SwissProt	TrEMBL	1	0	0	1	0.830706	1	1	0	0.862314	4.69302	N/A	N/A	N/A	N/A	N/A	N/A
1144	O00206	J3KQ87	TLR4	MYD88	Toll-like receptor 4	Myeloid differentiation primary response protein MyD88	SwissProt	TrEMBL	1	0	0	0.957497	0.731676	1	1	0	0.862314	4.55149	N/A	N/A	N/A	N/A	N/A	N/A
1145	O00206	Q9H0E2	TLR4	TOLLIP	Toll-like receptor 4	Toll-interacting protein	SwissProt	SwissProt	1	1	1	1	1	1	0.833333	0.296095	0.777137	4.90657	2	MI:0004(affinity chromatography technology); MI:0096(pull down)	2	MI:0407(direct interaction); MI:0915(physical association)	1	pubmed:11751856
1146	O00206	E7EN89	TLR4	TOLLIP	Toll-like receptor 4	Toll interacting protein, isoform CRA_b	SwissProt	TrEMBL	1	0	0	0.99555	0.860135	1	0.833333	0	0.777137	4.46616	N/A	N/A	N/A	N/A	N/A	N/A
1147	O00206	B3KR28	TLR4	TOLLIP	Toll-like receptor 4	Toll-interacting protein	SwissProt	TrEMBL	1	0	0	0.93638	0.778319	1	0.833333	0	0.777137	4.32517	N/A	N/A	N/A	N/A	N/A	N/A
1148	O00206	B3KXC6	TLR4	TOLLIP	Toll-like receptor 4	Toll-interacting protein	SwissProt	TrEMBL	1	0	0	0.917772	0.72027	1	0.833333	0	0.777137	4.24851	N/A	N/A	N/A	N/A	N/A	N/A
1149	O00206	E9PQ25	TLR4	TOLLIP	Toll-like receptor 4	Toll-interacting protein (Fragment)	SwissProt	TrEMBL	1	0	0	0.853614	0.675243	1	0.833333	0	0.777137	4.13933	N/A	N/A	N/A	N/A	N/A	N/A
1150	O00206	F2Z2Y8	TLR4	TOLLIP	Toll-like receptor 4	Toll-interacting protein	SwissProt	TrEMBL	1	0	0	0.851452	0.638454	1	0.833333	0	0.777137	4.10038	N/A	N/A	N/A	N/A	N/A	N/A
1151	O00206	E9PP67	TLR4	TOLLIP	Toll-like receptor 4	Toll-interacting protein	SwissProt	TrEMBL	1	0	0	0.779719	0.607349	1	0.833333	0	0.777137	3.99754	N/A	N/A	N/A	N/A	N/A	N/A
1152	O00206	F8W6D1	TLR4	RNF216	Toll-like receptor 4	E3 ubiquitin-protein ligase RNF216	SwissProt	TrEMBL	1	0	0	1	1	1	0.5	0	0.777137	4.27714	N/A	N/A	N/A	N/A	N/A	N/A
1153	O00206	Q9NWF9	TLR4	RNF216	Toll-like receptor 4	E3 ubiquitin-protein ligase RNF216	SwissProt	SwissProt	1	1	1	1	1	1	0.5	0.297159	0.777137	4.5743	1	MI:0018(two hybrid)	1	MI:0407(direct interaction)	1	pubmed:15107846
1154	O00206	Q9UHD2	TLR4	TBK1	Toll-like receptor 4	Serine/threonine-protein kinase TBK1	SwissProt	SwissProt	1	1	1	1	1	1	0.5	0.426269	0.777137	4.70341	1	MI:0004(affinity chromatography technology)	1	MI:0915(physical association)	1	pubmed:21911421
1155	O00206	Q14164	TLR4	IKBKE	Toll-like receptor 4	Inhibitor of nuclear factor kappa-B kinase subunit epsilon	SwissProt	SwissProt	1	0	1	1	0.872841	1	0.5	0.432234	0.947491	4.75257	N/A	N/A	N/A	N/A	N/A	N/A
1156	O00206	F5H1A3	TLR4	TBK1	Toll-like receptor 4	Serine/threonine-protein kinase TBK1 (Fragment)	SwissProt	TrEMBL	1	0	0	0.676105	0.798458	1	0.5	0	0.777137	3.7517	N/A	N/A	N/A	N/A	N/A	N/A
1157	O00206	F5H206	TLR4	TBK1	Toll-like receptor 4	Serine/threonine-protein kinase TBK1 (Fragment)	SwissProt	TrEMBL	1	0	0	0.665341	0.745683	1	0.5	0	0.777137	3.68816	N/A	N/A	N/A	N/A	N/A	N/A
1158	O00206	Q9UHV2	TLR4	SERTAD1	Toll-like receptor 4	SERTA domain-containing protein 1	SwissProt	SwissProt	1	1	1	1	1	1	0.666667	0.228374	0.388569	4.28361	1	MI:0018(two hybrid)	2	MI:0915(physical association); MI:0407(direct interaction)	1	pubmed:21988832
1159	O00206	Q9UNE7	TLR4	STUB1	Toll-like receptor 4	E3 ubiquitin-protein ligase CHIP	SwissProt	SwissProt	1	1	1	1	1	1	0.5	0.496511	0.777137	4.77365	1	MI:0004(affinity chromatography technology)	1	MI:0915(physical association)	1	pubmed:21911421
1160	O00206	H3BS86	TLR4	STUB1	Toll-like receptor 4	E3 ubiquitin-protein ligase CHIP (Fragment)	SwissProt	TrEMBL	1	0	0	0.859786	0.842707	1	0.5	0	0.777137	3.97963	N/A	N/A	N/A	N/A	N/A	N/A
1161	O00206	H3BUD0	TLR4	STUB1	Toll-like receptor 4	E3 ubiquitin-protein ligase CHIP (Fragment)	SwissProt	TrEMBL	1	0	0	0.822653	0.750696	1	0.5	0	0.777137	3.85049	N/A	N/A	N/A	N/A	N/A	N/A
1162	O00206	H3BTA3	TLR4	STUB1	Toll-like receptor 4	E3 ubiquitin-protein ligase CHIP (Fragment)	SwissProt	TrEMBL	1	0	0	0.769875	0.685414	1	0.5	0	0.777137	3.73243	N/A	N/A	N/A	N/A	N/A	N/A
1163	O00206	O00329	TLR4	PIK3CD	Toll-like receptor 4	Phosphatidylinositol 4,5-bisphosphate 3-kinase catalytic subunit delta isoform	SwissProt	SwissProt	1	0	1	1	1	0.898602	0.5	0.141546	0.0851768	3.62533	N/A	N/A	N/A	N/A	N/A	N/A
1164	O00206	P08571	TLR4	CD14	Toll-like receptor 4	Monocyte differentiation antigen CD14	SwissProt	SwissProt	1	0	1	0.927778	1	0.898602	0.5	0	0.473745	3.80013	N/A	N/A	N/A	N/A	N/A	N/A
1165	O00206	P61088	TLR4	UBE2N	Toll-like receptor 4	Ubiquitin-conjugating enzyme E2 N	SwissProt	SwissProt	1	0	1	1	1	0.898602	0.5	0.301942	0.0851768	3.78572	N/A	N/A	N/A	N/A	N/A	N/A
1166	O00206	Q15628	TLR4	TRADD	Toll-like receptor 4	Tumor necrosis factor receptor type 1-associated DEATH domain protein	SwissProt	SwissProt	1	0	1	0.942283	1	0.898602	0.666667	0.297038	0.0851768	3.88977	N/A	N/A	N/A	N/A	N/A	N/A
1167	O00206	Q9UG54	TLR4	DKFZp586F0420	Toll-like receptor 4	Mitogen-activated protein kinase kinase kinase 7	SwissProt	TrEMBL	1	0	1	1	1	0.898602	0.5	0	0.558922	3.95752	N/A	N/A	N/A	N/A	N/A	N/A
1168	O00206	O95999	TLR4	BCL10	Toll-like receptor 4	B-cell lymphoma/leukemia 10	SwissProt	SwissProt	1	0	1	0.951449	1	0.898602	0.666667	0.289682	0.0851768	3.89158	N/A	N/A	N/A	N/A	N/A	N/A
1169	O00238	Q13705	BMPR1B	ACVR2B	Bone morphogenetic protein receptor type-1B	Activin receptor type-2B	SwissProt	SwissProt	1	0	1	0.733603	0.609566	1	1	0.512874	0.297318	4.15336	N/A	N/A	N/A	N/A	N/A	N/A
1170	O00238	P27037	BMPR1B	ACVR2A	Bone morphogenetic protein receptor type-1B	Activin receptor type-2A	SwissProt	SwissProt	1	0	1	1	1	0.994334	0.5	0.49752	0.297318	4.28917	N/A	N/A	N/A	N/A	N/A	N/A
1171	O00238	P36897	BMPR1B	TGFBR1	Bone morphogenetic protein receptor type-1B	TGF-beta receptor type-1	SwissProt	SwissProt	1	0	1	0.961111	0.755787	0.911322	1	0.681142	0.297318	4.60668	N/A	N/A	N/A	N/A	N/A	N/A
1172	O00238	P36896	BMPR1B	ACVR1B	Bone morphogenetic protein receptor type-1B	Activin receptor type-1B	SwissProt	SwissProt	1	0	1	0.923058	0.610799	0.911322	1	0.599733	0.297318	4.34223	N/A	N/A	N/A	N/A	N/A	N/A
1173	O00238	Q13873	BMPR1B	BMPR2	Bone morphogenetic protein receptor type-1B	Bone morphogenetic protein receptor type-2	SwissProt	SwissProt	1	1	1	1	1	1	1	0.643722	0.297318	4.94104	2	MI:0004(affinity chromatography technology); MI:0428(imaging technique)	2	MI:0403(colocalization); MI:0915(physical association)	2	pubmed:10712517; pubmed:7791754
1174	O00238	P37173	BMPR1B	TGFBR2	Bone morphogenetic protein receptor type-1B	TGF-beta receptor type-2	SwissProt	SwissProt	1	0	1	0.958333	0.755428	0.795467	1	0.590693	0.297318	4.39724	N/A	N/A	N/A	N/A	N/A	N/A
1175	O00238	Q04771	BMPR1B	ACVR1	Bone morphogenetic protein receptor type-1B	Activin receptor type-1	SwissProt	SwissProt	1	0	1	0.929719	1	0.768497	1	0.636958	0.297318	4.63249	N/A	N/A	N/A	N/A	N/A	N/A
1176	O00238	P36894	BMPR1B	BMPR1A	Bone morphogenetic protein receptor type-1B	Bone morphogenetic protein receptor type-1A	SwissProt	SwissProt	1	1	1	1	1	1	0.833333	0.773658	0.297318	4.90431	2	MI:0004(affinity chromatography technology); MI:0428(imaging technique)	2	MI:0403(colocalization); MI:0915(physical association)	1	pubmed:10712517
1177	O00238	O15105	BMPR1B	SMAD7	Bone morphogenetic protein receptor type-1B	Mothers against decapentaplegic homolog 7	SwissProt	SwissProt	1	0	1	1	1	1	0.5	0.607846	0.296353	4.4042	N/A	N/A	N/A	N/A	N/A	N/A
1178	O00238	K7EQ10	BMPR1B	SMAD7	Bone morphogenetic protein receptor type-1B	Mothers against decapentaplegic homolog 7	SwissProt	TrEMBL	1	0	0	1	0.881731	1	0.5	0	0.296353	3.67808	N/A	N/A	N/A	N/A	N/A	N/A
1179	O00238	O43541	BMPR1B	SMAD6	Bone morphogenetic protein receptor type-1B	Mothers against decapentaplegic homolog 6	SwissProt	SwissProt	1	1	1	1	1	1	0.666667	0.539954	0.296353	4.50297	1	MI:0004(affinity chromatography technology)	1	MI:0915(physical association)	2	pubmed:11483516; pubmed:9436979
1180	O00238	P15882	BMPR1B	CHN1	Bone morphogenetic protein receptor type-1B	N-chimaerin	SwissProt	SwissProt	1	0	1	1	1	1	0.666667	0	0.0670379	3.7337	N/A	N/A	N/A	N/A	N/A	N/A
1181	O00238	P0CG48	BMPR1B	UBC	Bone morphogenetic protein receptor type-1B	Polyubiquitin-C	SwissProt	SwissProt	1	1	1	1	1	1	0.5	0.849837	0.354024	4.70386	1	MI:0004(affinity chromatography technology)	1	MI:0915(physical association)	1	pubmed:12857866
1182	O00238	Q7Z6B7	BMPR1B	SRGAP1	Bone morphogenetic protein receptor type-1B	SLIT-ROBO Rho GTPase-activating protein 1	SwissProt	SwissProt	1	0	1	1	1	1	0.5	0	0.143493	3.64349	N/A	N/A	N/A	N/A	N/A	N/A
1183	O00238	G5EA48	BMPR1B	SRGAP1	Bone morphogenetic protein receptor type-1B	SLIT-ROBO Rho GTPase activating protein 1, isoform CRA_a	SwissProt	TrEMBL	1	0	0	1	1	1	0.5	0	0.143493	3.64349	N/A	N/A	N/A	N/A	N/A	N/A
1184	O00238	Q9NPB6	BMPR1B	PARD6A	Bone morphogenetic protein receptor type-1B	Partitioning defective 6 homolog alpha	SwissProt	SwissProt	1	0	1	0.968608	0.664911	0.795467	0.833333	0.309686	0.0886894	3.66069	N/A	N/A	N/A	N/A	N/A	N/A
1185	O00238	E9PG40	BMPR1B	APP	Bone morphogenetic protein receptor type-1B	Gamma-secretase C-terminal fragment 59	SwissProt	TrEMBL	1	1	0	1	1	1	0.5	0	0.186429	3.68643	1	MI:0096(pull down)	1	MI:0407(direct interaction)	1	pubmed:21832049
1186	O00238	P05067	BMPR1B	APP	Bone morphogenetic protein receptor type-1B	Amyloid beta A4 protein	SwissProt	SwissProt	1	1	1	1	1	1	0.5	0.408219	0.186429	4.09465	1	MI:0096(pull down)	1	MI:0407(direct interaction)	1	pubmed:21832049
1187	O00238	Q06481	BMPR1B	APLP2	Bone morphogenetic protein receptor type-1B	Amyloid-like protein 2	SwissProt	SwissProt	1	0	1	1	0.656051	1	0.5	0.300983	0.186429	3.64346	N/A	N/A	N/A	N/A	N/A	N/A
1188	O00238	Q8TDR2	BMPR1B	STK35	Bone morphogenetic protein receptor type-1B	Serine/threonine-protein kinase 35	SwissProt	SwissProt	1	0	1	1	1	1	0.5	0.119437	0.153277	3.77271	N/A	N/A	N/A	N/A	N/A	N/A
1189	O00238	Q9NWN3	BMPR1B	FBXO34	Bone morphogenetic protein receptor type-1B	F-box only protein 34	SwissProt	SwissProt	1	0	1	1	1	1	0.5	0.170422	0.219948	3.89037	N/A	N/A	N/A	N/A	N/A	N/A
1190	O00238	O00238	BMPR1B	BMPR1B	Bone morphogenetic protein receptor type-1B	Bone morphogenetic protein receptor type-1B	SwissProt	SwissProt	1	1	1	1	0.833299	0.911322	1	0	0.297318	4.04194	1	MI:0004(affinity chromatography technology)	1	MI:0915(physical association)	1	pubmed:10712517
1191	O00238	B4DY26	BMPR1B	TGFBR1	Bone morphogenetic protein receptor type-1B	TGF-beta receptor type-1	SwissProt	TrEMBL	1	0	0	0.95423	0.704731	0.911322	1	0	0.297318	3.8676	N/A	N/A	N/A	N/A	N/A	N/A
1192	O00238	Q8NER5	BMPR1B	ACVR1C	Bone morphogenetic protein receptor type-1B	Activin receptor type-1C	SwissProt	SwissProt	1	0	1	0.930986	0.636148	0.911322	1	0	0.297318	3.77577	N/A	N/A	N/A	N/A	N/A	N/A
1193	O00238	G3V1W8	BMPR1B	ACVRL1	Bone morphogenetic protein receptor type-1B	Activin A receptor type II-like 1, isoform CRA_d	SwissProt	TrEMBL	1	0	0	0.888053	0.841615	0.768497	1	0	0.297318	3.79548	N/A	N/A	N/A	N/A	N/A	N/A
1194	O00238	P37023	BMPR1B	ACVRL1	Bone morphogenetic protein receptor type-1B	Serine/threonine-protein kinase receptor R3	SwissProt	SwissProt	1	0	1	0.888053	0.841615	0.768497	1	0.454172	0.297318	4.24965	N/A	N/A	N/A	N/A	N/A	N/A
1195	O00238	P46734	BMPR1B	MAP2K3	Bone morphogenetic protein receptor type-1B	Dual specificity mitogen-activated protein kinase kinase 3	SwissProt	SwissProt	1	0	1	1	1	1	0.5	0.299866	0.273583	4.07345	N/A	N/A	N/A	N/A	N/A	N/A
1196	O00238	P52564	BMPR1B	MAP2K6	Bone morphogenetic protein receptor type-1B	Dual specificity mitogen-activated protein kinase kinase 6	SwissProt	SwissProt	1	0	1	1	0.917389	1	0.5	0.204639	0.273583	3.89561	N/A	N/A	N/A	N/A	N/A	N/A
1197	O00238	Q9UKE5	BMPR1B	TNIK	Bone morphogenetic protein receptor type-1B	TRAF2 and NCK-interacting protein kinase	SwissProt	SwissProt	1	0	1	0.947222	1	0.768497	0.333333	0.402002	0.290343	3.7414	N/A	N/A	N/A	N/A	N/A	N/A
1198	O00238	Q13177	BMPR1B	PAK2	Bone morphogenetic protein receptor type-1B	Serine/threonine-protein kinase PAK 2	SwissProt	SwissProt	1	0	1	0.958333	0.653466	0.795467	0.833333	0.327441	0.256824	3.82486	N/A	N/A	N/A	N/A	N/A	N/A
1199	O00238	Q06187	BMPR1B	BTK	Bone morphogenetic protein receptor type-1B	Tyrosine-protein kinase BTK	SwissProt	SwissProt	1	0	1	0.958333	0.642419	0.795467	0.5	0.323374	0.390762	3.61035	N/A	N/A	N/A	N/A	N/A	N/A
1200	O00238	P84022	BMPR1B	SMAD3	Bone morphogenetic protein receptor type-1B	Mothers against decapentaplegic homolog 3	SwissProt	SwissProt	1	0	1	0.958333	0.514279	0.795467	1	0.47037	0.296353	4.0348	N/A	N/A	N/A	N/A	N/A	N/A
1201	O00238	Q15796	BMPR1B	SMAD2	Bone morphogenetic protein receptor type-1B	Mothers against decapentaplegic homolog 2	SwissProt	SwissProt	1	0	1	0.958333	0.523712	0.795467	1	0.407323	0.296353	3.98119	N/A	N/A	N/A	N/A	N/A	N/A
1202	O00238	Q15797	BMPR1B	SMAD1	Bone morphogenetic protein receptor type-1B	Mothers against decapentaplegic homolog 1	SwissProt	SwissProt	1	0	1	0.952778	0.505436	0.795467	1	0.569075	0.296353	4.11911	N/A	N/A	N/A	N/A	N/A	N/A
1203	O00238	Q99717	BMPR1B	SMAD5	Bone morphogenetic protein receptor type-1B	Mothers against decapentaplegic homolog 5	SwissProt	SwissProt	1	0	1	0.958333	0.509788	0.795467	1	0.390522	0.280558	3.93467	N/A	N/A	N/A	N/A	N/A	N/A
1204	O00238	Q13485	BMPR1B	SMAD4	Bone morphogenetic protein receptor type-1B	Mothers against decapentaplegic homolog 4	SwissProt	SwissProt	1	0	1	0.958333	0.679931	0.795467	1	0.404253	0.296353	4.13434	N/A	N/A	N/A	N/A	N/A	N/A
1205	O00238	E7EUK8	BMPR1B	CDK14	Bone morphogenetic protein receptor type-1B	Cyclin-dependent kinase 14	SwissProt	TrEMBL	1	0	0	1	1	1	0.5	0	0.273528	3.77353	N/A	N/A	N/A	N/A	N/A	N/A
1206	O00238	O94921	BMPR1B	CDK14	Bone morphogenetic protein receptor type-1B	Cyclin-dependent kinase 14	SwissProt	SwissProt	1	0	1	1	0.922017	1	0.5	0	0.273528	3.69555	N/A	N/A	N/A	N/A	N/A	N/A
1207	O00238	Q00534	BMPR1B	CDK6	Bone morphogenetic protein receptor type-1B	Cyclin-dependent kinase 6	SwissProt	SwissProt	1	0	1	0.905556	0.736696	1	0.5	0.231674	0.273528	3.64745	N/A	N/A	N/A	N/A	N/A	N/A
1208	O00238	P11802	BMPR1B	CDK4	Bone morphogenetic protein receptor type-1B	Cyclin-dependent kinase 4	SwissProt	SwissProt	1	0	1	1	1	1	0.5	0.330844	0.256769	4.08761	N/A	N/A	N/A	N/A	N/A	N/A
1209	O00238	Q13161	BMPR1B	BMPR2	Bone morphogenetic protein receptor type-1B	Bone morphogenetic protein receptor type-2	SwissProt	TrEMBL	1	0	0	1	1	1	1	0	0.297318	4.29732	N/A	N/A	N/A	N/A	N/A	N/A
1210	O00238	O15198	BMPR1B	SMAD9	Bone morphogenetic protein receptor type-1B	Mothers against decapentaplegic homolog 9	SwissProt	SwissProt	1	0	1	0.943119	0.481807	0.795467	1	0.231674	0.296353	3.74842	N/A	N/A	N/A	N/A	N/A	N/A
1211	O00238	Q96C32	BMPR1B	UBC	Bone morphogenetic protein receptor type-1B	Polyubiquitin-C	SwissProt	TrEMBL	1	0	0	1	1	1	0.5	0	0.354024	3.85402	N/A	N/A	N/A	N/A	N/A	N/A
1212	O00238	F5H041	BMPR1B	UBC	Bone morphogenetic protein receptor type-1B	Polyubiquitin-C	SwissProt	TrEMBL	1	0	0	1	0.902991	1	0.5	0	0.354024	3.75702	N/A	N/A	N/A	N/A	N/A	N/A
1213	O00238	F5H7K6	BMPR1B	UBC	Bone morphogenetic protein receptor type-1B	Polyubiquitin-C	SwissProt	TrEMBL	1	0	0	1	0.846245	1	0.5	0	0.354024	3.70027	N/A	N/A	N/A	N/A	N/A	N/A
1214	O00238	P0CG47	BMPR1B	UBB	Bone morphogenetic protein receptor type-1B	Polyubiquitin-B	SwissProt	SwissProt	1	0	1	0.924164	0.581469	0.911322	0.666667	0.402099	0.354024	3.83974	N/A	N/A	N/A	N/A	N/A	N/A
1215	O00238	P62979	BMPR1B	RPS27A	Bone morphogenetic protein receptor type-1B	Ubiquitin-40S ribosomal protein S27a	SwissProt	SwissProt	1	0	1	0.803208	1	1	0.5	0.401801	0.320505	4.02551	N/A	N/A	N/A	N/A	N/A	N/A
1216	O00238	P12643	BMPR1B	BMP2	Bone morphogenetic protein receptor type-1B	Bone morphogenetic protein 2	SwissProt	SwissProt	1	1	1	1	1	1	0.833333	0.270837	0.343489	4.44766	2	MI:0107(surface plasmon resonance); MI:0096(pull down)	1	MI:0407(direct interaction)	2	pubmed:19229295; pubmed:10712517
1217	O00238	P12644	BMPR1B	BMP4	Bone morphogenetic protein receptor type-1B	Bone morphogenetic protein 4	SwissProt	SwissProt	1	1	1	1	0.893675	0.911322	1	0.310921	0.324352	4.44027	1	MI:0096(pull down)	1	MI:0407(direct interaction)	1	pubmed:8006002
1218	O00238	H0YLW3	BMPR1B	BMP4	Bone morphogenetic protein receptor type-1B	Bone morphogenetic protein 4 (Fragment)	SwissProt	TrEMBL	1	0	0	1	0.893675	0.911322	1	0	0.290833	4.09583	N/A	N/A	N/A	N/A	N/A	N/A
1219	O00238	P18075	BMPR1B	BMP7	Bone morphogenetic protein receptor type-1B	Bone morphogenetic protein 7	SwissProt	SwissProt	1	1	1	1	1	1	0.5	0.331706	0.324352	4.15606	1	MI:0096(pull down)	1	MI:0407(direct interaction)	1	pubmed:8006002
1220	O00238	P22004	BMPR1B	BMP6	Bone morphogenetic protein receptor type-1B	Bone morphogenetic protein 6	SwissProt	SwissProt	1	0	1	1	1	0.994334	0.5	0.2566	0.343489	4.09442	N/A	N/A	N/A	N/A	N/A	N/A
1221	O00238	P22003	BMPR1B	BMP5	Bone morphogenetic protein receptor type-1B	Bone morphogenetic protein 5	SwissProt	SwissProt	1	0	1	1	0.797997	1	0.5	0	0.324352	3.62235	N/A	N/A	N/A	N/A	N/A	N/A
1222	O00238	P43026	BMPR1B	GDF5	Bone morphogenetic protein receptor type-1B	Growth/differentiation factor 5	SwissProt	SwissProt	1	1	1	1	1	1	0.833333	0.222491	0.324352	4.38018	3	MI:0107(surface plasmon resonance); MI:0114(x-ray crystallography); MI:0096(pull down)	1	MI:0407(direct interaction)	2	pubmed:19229295; pubmed:9525338
1223	O00238	Q6KF10	BMPR1B	GDF6	Bone morphogenetic protein receptor type-1B	Growth/differentiation factor 6	SwissProt	SwissProt	1	1	1	1	1	1	0.5	0.16891	0.324352	3.99326	1	MI:0096(pull down)	1	MI:0407(direct interaction)	1	pubmed:9525338
1224	O00238	B1AL00	BMPR1B	BMP7	Bone morphogenetic protein receptor type-1B	Bone morphogenetic protein 7	SwissProt	TrEMBL	1	0	0	1	1	1	0.5	0	0.290833	3.79083	N/A	N/A	N/A	N/A	N/A	N/A
1225	O00238	P08476	BMPR1B	INHBA	Bone morphogenetic protein receptor type-1B	Inhibin beta A chain	SwissProt	SwissProt	1	0	1	0.928883	0.714706	0.777509	1	0.170422	0.343489	3.93501	N/A	N/A	N/A	N/A	N/A	N/A
1226	O00238	P01137	BMPR1B	TGFB1	Bone morphogenetic protein receptor type-1B	Transforming growth factor beta-1	SwissProt	SwissProt	1	0	1	0.958333	0.722322	0.795467	1	0.309686	0.324654	4.11046	N/A	N/A	N/A	N/A	N/A	N/A
1227	O00238	H0Y4B5	BMPR1B	BMP7	Bone morphogenetic protein receptor type-1B	Bone morphogenetic protein 7 (Fragment)	SwissProt	TrEMBL	1	0	0	1	0.898999	1	0.5	0	0.290833	3.68983	N/A	N/A	N/A	N/A	N/A	N/A
1228	O00238	P62942	BMPR1B	FKBP1A	Bone morphogenetic protein receptor type-1B	Peptidyl-prolyl cis-trans isomerase FKBP1A	SwissProt	SwissProt	1	0	1	1	0.887421	0.911322	0.5	0.41876	0.219948	3.93745	N/A	N/A	N/A	N/A	N/A	N/A
1229	O00238	P68106	BMPR1B	FKBP1B	Bone morphogenetic protein receptor type-1B	Peptidyl-prolyl cis-trans isomerase FKBP1B	SwissProt	SwissProt	1	0	1	1	0.884925	0.911322	0.5	0.0914957	0.219948	3.60769	N/A	N/A	N/A	N/A	N/A	N/A
1230	O00238	P78352	BMPR1B	DLG4	Bone morphogenetic protein receptor type-1B	Disks large homolog 4	SwissProt	SwissProt	1	0	1	1	1	1	0.5	0.325441	0.354024	4.17947	N/A	N/A	N/A	N/A	N/A	N/A
1231	O00238	E7EQV1	BMPR1B	DLG4	Bone morphogenetic protein receptor type-1B	Disks large homolog 4	SwissProt	TrEMBL	1	0	0	1	0.912786	1	0.5	0	0.354024	3.76681	N/A	N/A	N/A	N/A	N/A	N/A
1232	O00238	G5E939	BMPR1B	DLG4	Bone morphogenetic protein receptor type-1B	Discs, large homolog 4 (Drosophila), isoform CRA_e	SwissProt	TrEMBL	1	0	0	1	0.861769	1	0.5	0	0.354024	3.71579	N/A	N/A	N/A	N/A	N/A	N/A
1233	O00238	E7EQV0	BMPR1B	DLG4	Bone morphogenetic protein receptor type-1B	Disks large homolog 4	SwissProt	TrEMBL	1	0	0	1	0.825572	1	0.5	0	0.354024	3.6796	N/A	N/A	N/A	N/A	N/A	N/A
1234	O00238	O14909	BMPR1B	DLG4	Bone morphogenetic protein receptor type-1B	Discs, large homolog 4 (Drosophila), isoform CRA_d	SwissProt	TrEMBL	1	0	0	1	0.797169	1	0.5	0	0.337265	3.63443	N/A	N/A	N/A	N/A	N/A	N/A
1235	O00238	E7EQD7	BMPR1B	DLG1	Bone morphogenetic protein receptor type-1B	Disks large homolog 1	SwissProt	TrEMBL	1	0	0	1	0.797496	1	0.5	0	0.354024	3.65152	N/A	N/A	N/A	N/A	N/A	N/A
1236	O00238	Q12959	BMPR1B	DLG1	Bone morphogenetic protein receptor type-1B	Disks large homolog 1	SwissProt	SwissProt	1	0	1	1	0.774556	1	0.5	0.224149	0.354024	3.85273	N/A	N/A	N/A	N/A	N/A	N/A
1237	O00238	Q92796	BMPR1B	DLG3	Bone morphogenetic protein receptor type-1B	Disks large homolog 3	SwissProt	SwissProt	1	0	1	1	0.69829	1	0.5	0.220806	0.337265	3.75636	N/A	N/A	N/A	N/A	N/A	N/A
1238	O00238	F8W1R9	BMPR1B	TGFBR1	Bone morphogenetic protein receptor type-1B	TGF-beta receptor type-1	SwissProt	TrEMBL	1	0	0	1	0.850579	1	0.5	0	0.297318	3.6479	N/A	N/A	N/A	N/A	N/A	N/A
1239	O00238	B4DWQ2	BMPR1B	ACVR2A	Bone morphogenetic protein receptor type-1B	Activin receptor type-2A	SwissProt	TrEMBL	1	0	0	1	1	0.994334	0.5	0	0.297318	3.79165	N/A	N/A	N/A	N/A	N/A	N/A
1240	O00238	G3V111	BMPR1B	PPP3CC	Bone morphogenetic protein receptor type-1B	Serine/threonine-protein phosphatase	SwissProt	TrEMBL	1	0	0	1	1	1	0.5	0	0.246396	3.7464	N/A	N/A	N/A	N/A	N/A	N/A
1241	O00238	P48454	BMPR1B	PPP3CC	Bone morphogenetic protein receptor type-1B	Serine/threonine-protein phosphatase 2B catalytic subunit gamma isoform	SwissProt	SwissProt	1	0	1	1	0.906478	1	0.5	0.248163	0.246396	3.90104	N/A	N/A	N/A	N/A	N/A	N/A
1242	O00238	P16298	BMPR1B	PPP3CB	Bone morphogenetic protein receptor type-1B	Serine/threonine-protein phosphatase 2B catalytic subunit beta isoform	SwissProt	SwissProt	1	0	1	1	0.737449	1	0.5	0.201424	0.246396	3.68527	N/A	N/A	N/A	N/A	N/A	N/A
1243	O00238	Q08209	BMPR1B	PPP3CA	Bone morphogenetic protein receptor type-1B	Serine/threonine-protein phosphatase 2B catalytic subunit alpha isoform	SwissProt	SwissProt	1	0	1	1	0.719433	1	0.5	0.221555	0.246396	3.68738	N/A	N/A	N/A	N/A	N/A	N/A
1244	O00238	P62714	BMPR1B	PPP2CB	Bone morphogenetic protein receptor type-1B	Serine/threonine-protein phosphatase 2A catalytic subunit beta isoform	SwissProt	SwissProt	1	0	1	1	0.907789	1	0.5	0.327521	0.234803	3.97011	N/A	N/A	N/A	N/A	N/A	N/A
1245	O00238	P60510	BMPR1B	PPP4C	Bone morphogenetic protein receptor type-1B	Serine/threonine-protein phosphatase 4 catalytic subunit	SwissProt	SwissProt	1	0	1	0.920061	0.639742	1	0.5	0.320259	0.234803	3.61486	N/A	N/A	N/A	N/A	N/A	N/A
1246	O00238	P67775	BMPR1B	PPP2CA	Bone morphogenetic protein receptor type-1B	Serine/threonine-protein phosphatase 2A catalytic subunit alpha isoform	SwissProt	SwissProt	1	0	1	1	1	1	0.5	0.330802	0.234803	4.0656	N/A	N/A	N/A	N/A	N/A	N/A
1247	O00238	Q9NRW1	BMPR1B	RAB6B	Bone morphogenetic protein receptor type-1B	Ras-related protein Rab-6B	SwissProt	SwissProt	1	0	1	0.919444	1	1	0.5	0.232521	0.158717	3.81068	N/A	N/A	N/A	N/A	N/A	N/A
1248	O00238	P61599	BMPR1B	NAA20	Bone morphogenetic protein receptor type-1B	N-alpha-acetyltransferase 20	SwissProt	SwissProt	1	0	1	0.857008	1	1	0.5	0.182937	0.0670379	3.60698	N/A	N/A	N/A	N/A	N/A	N/A
1249	O00238	P61962	BMPR1B	DCAF7	Bone morphogenetic protein receptor type-1B	DDB1- and CUL4-associated factor 7	SwissProt	SwissProt	1	0	1	1	1	1	0.5	0.309686	0.109974	3.91966	N/A	N/A	N/A	N/A	N/A	N/A
1250	O00238	P62070	BMPR1B	RRAS2	Bone morphogenetic protein receptor type-1B	Ras-related protein R-Ras2	SwissProt	SwissProt	1	0	1	0.911727	1	1	0.5	0.191511	0.239702	3.84294	N/A	N/A	N/A	N/A	N/A	N/A
1251	O00238	Q92985	BMPR1B	IRF7	Bone morphogenetic protein receptor type-1B	Interferon regulatory factor 7	SwissProt	SwissProt	1	0	1	1	1	1	0.5	0.311088	0.143493	3.95458	N/A	N/A	N/A	N/A	N/A	N/A
1252	O00238	Q8TAS1	BMPR1B	UHMK1	Bone morphogenetic protein receptor type-1B	Serine/threonine-protein kinase Kist	SwissProt	SwissProt	1	0	1	1	1	1	0.5	0.119437	0.143493	3.76293	N/A	N/A	N/A	N/A	N/A	N/A
1253	O00238	O00212	BMPR1B	RHOD	Bone morphogenetic protein receptor type-1B	Rho-related GTP-binding protein RhoD	SwissProt	SwissProt	1	0	1	0.845897	1	1	0.666667	0.179511	0.235172	3.92725	N/A	N/A	N/A	N/A	N/A	N/A
1254	O00238	P61586	BMPR1B	RHOA	Bone morphogenetic protein receptor type-1B	Transforming protein RhoA	SwissProt	SwissProt	1	0	1	0.682008	0.676545	1	0.666667	0.327837	0.268691	3.62175	N/A	N/A	N/A	N/A	N/A	N/A
1255	O00238	P63000	BMPR1B	RAC1	Bone morphogenetic protein receptor type-1B	Ras-related C3 botulinum toxin substrate 1	SwissProt	SwissProt	1	0	1	0.902821	1	0.768497	0.333333	0.404364	0.268691	3.67771	N/A	N/A	N/A	N/A	N/A	N/A
1256	O00238	P60953	BMPR1B	CDC42	Bone morphogenetic protein receptor type-1B	Cell division control protein 42 homolog	SwissProt	SwissProt	1	0	1	0.952681	0.791051	0.795467	0.5	0.330162	0.268691	3.63805	N/A	N/A	N/A	N/A	N/A	N/A
1257	O00238	Q9H4E5	BMPR1B	RHOJ	Bone morphogenetic protein receptor type-1B	Rho-related GTP-binding protein RhoJ	SwissProt	SwissProt	1	0	1	0.901942	1	1	0.5	0	0.268691	3.67063	N/A	N/A	N/A	N/A	N/A	N/A
1258	O00238	P98170	BMPR1B	XIAP	Bone morphogenetic protein receptor type-1B	E3 ubiquitin-protein ligase XIAP	SwissProt	SwissProt	1	1	1	1	1	1	0.5	0.401129	0.219948	4.12108	1	MI:0004(affinity chromatography technology)	1	MI:0915(physical association)	1	pubmed:19782107
1259	O00238	Q13145	BMPR1B	BAMBI	Bone morphogenetic protein receptor type-1B	BMP and activin membrane-bound inhibitor homolog	SwissProt	SwissProt	1	1	1	1	1	1	0.5	0.316856	0.15291	3.96977	1	MI:0096(pull down)	1	MI:0407(direct interaction)	1	pubmed:19758997
1260	O00238	O43318	BMPR1B	MAP3K7	Bone morphogenetic protein receptor type-1B	Mitogen-activated protein kinase kinase kinase 7	SwissProt	SwissProt	1	0	1	0.958333	0.748445	0.795467	0.666667	0.466209	0.273583	3.9087	N/A	N/A	N/A	N/A	N/A	N/A
1261	O00238	Q15714	BMPR1B	TSC22D1	Bone morphogenetic protein receptor type-1B	TSC22 domain family protein 1	SwissProt	SwissProt	1	1	1	1	1	1	0.5	0.404601	0.15291	4.05751	1	MI:0004(affinity chromatography technology)	1	MI:0915(physical association)	1	pubmed:21791611
1262	O00238	P46934	BMPR1B	NEDD4	Bone morphogenetic protein receptor type-1B	E3 ubiquitin-protein ligase NEDD4	SwissProt	SwissProt	1	0	1	1	1	1	0.5	0.406786	0.325671	4.23246	N/A	N/A	N/A	N/A	N/A	N/A
1263	O00238	H0Y8X6	BMPR1B	NEDD4	Bone morphogenetic protein receptor type-1B	E3 ubiquitin-protein ligase (Fragment)	SwissProt	TrEMBL	1	0	0	1	0.906207	1	0.5	0	0.325671	3.73188	N/A	N/A	N/A	N/A	N/A	N/A
1264	O00238	K7ERN1	BMPR1B	NEDD4L	Bone morphogenetic protein receptor type-1B	E3 ubiquitin-protein ligase NEDD4-like (Fragment)	SwissProt	TrEMBL	1	0	0	1	0.851342	1	0.5	0	0.325671	3.67701	N/A	N/A	N/A	N/A	N/A	N/A
1265	O00238	Q96PU5	BMPR1B	NEDD4L	Bone morphogenetic protein receptor type-1B	E3 ubiquitin-protein ligase NEDD4-like	SwissProt	SwissProt	1	0	1	1	0.812771	0.911322	0.666667	0.330119	0.325671	4.04655	N/A	N/A	N/A	N/A	N/A	N/A
1266	O00238	F5H602	BMPR1B	NEDD4L	Bone morphogenetic protein receptor type-1B	E3 ubiquitin-protein ligase	SwissProt	TrEMBL	1	0	0	1	0.782634	0.911322	0.666667	0	0.325671	3.68629	N/A	N/A	N/A	N/A	N/A	N/A
1267	O00238	Q9HAU4	BMPR1B	SMURF2	Bone morphogenetic protein receptor type-1B	E3 ubiquitin-protein ligase SMURF2	SwissProt	SwissProt	1	0	1	1	0.852235	1	0.5	0.398756	0.325671	4.07666	N/A	N/A	N/A	N/A	N/A	N/A
1268	O00238	Q96J02	BMPR1B	ITCH	Bone morphogenetic protein receptor type-1B	E3 ubiquitin-protein ligase Itchy homolog	SwissProt	SwissProt	1	0	1	0.969444	0.664396	0.911322	0.666667	0.328713	0.325671	3.86621	N/A	N/A	N/A	N/A	N/A	N/A
1269	O00238	Q9H0M0	BMPR1B	WWP1	Bone morphogenetic protein receptor type-1B	NEDD4-like E3 ubiquitin-protein ligase WWP1	SwissProt	SwissProt	1	0	1	0.960275	0.602333	0.911322	0.666667	0.390061	0.325671	3.85633	N/A	N/A	N/A	N/A	N/A	N/A
1270	O00238	Q9HCE7	BMPR1B	SMURF1	Bone morphogenetic protein receptor type-1B	E3 ubiquitin-protein ligase SMURF1	SwissProt	SwissProt	1	1	1	1	1	1	0.5	0.524892	0.325671	4.35056	1	MI:0004(affinity chromatography technology)	1	MI:0915(physical association)	1	pubmed:12857866
1271	O00238	Q13501	BMPR1B	SQSTM1	Bone morphogenetic protein receptor type-1B	Sequestosome-1	SwissProt	SwissProt	1	0	1	1	1	1	0.5	0.331532	0.236708	4.06824	N/A	N/A	N/A	N/A	N/A	N/A
1272	O00238	P11274	BMPR1B	BCR	Bone morphogenetic protein receptor type-1B	Breakpoint cluster region protein	SwissProt	SwissProt	1	0	1	1	1	1	0.5	0.226634	0.219948	3.94658	N/A	N/A	N/A	N/A	N/A	N/A
1273	O00238	A9UF05	BMPR1B	BCR/ABL	Bone morphogenetic protein receptor type-1B	BCR/ABL fusion protein isoform Y3	SwissProt	TrEMBL	1	0	1	1	0.910219	1	0.5	0	0.219948	3.63017	N/A	N/A	N/A	N/A	N/A	N/A
1274	O00238	Q12979	BMPR1B	ABR	Bone morphogenetic protein receptor type-1B	Active breakpoint cluster region-related protein	SwissProt	SwissProt	1	0	1	1	0.820439	1	0.5	0.232521	0.219948	3.77291	N/A	N/A	N/A	N/A	N/A	N/A
1275	O00238	P10114	BMPR1B	RAP2A	Bone morphogenetic protein receptor type-1B	Ras-related protein Rap-2a	SwissProt	SwissProt	1	0	1	0.863053	1	1	0.5	0.207204	0.158717	3.72897	N/A	N/A	N/A	N/A	N/A	N/A
1276	O00238	Q13153	BMPR1B	PAK1	Bone morphogenetic protein receptor type-1B	Serine/threonine-protein kinase PAK 1	SwissProt	SwissProt	1	0	1	0.958333	0.668026	0.795467	0.833333	0.327521	0.256824	3.8395	N/A	N/A	N/A	N/A	N/A	N/A
1277	O00238	Q86TG7	BMPR1B	PEG10	Bone morphogenetic protein receptor type-1B	Retrotransposon-derived protein PEG10	SwissProt	SwissProt	1	1	1	1	1	1	0.5	0.297534	0.15291	3.95044	1	MI:0004(affinity chromatography technology)	1	MI:0915(physical association)	1	pubmed:15611116
1278	O00238	Q676U5	BMPR1B	ATG16L1	Bone morphogenetic protein receptor type-1B	Autophagy-related protein 16-1	SwissProt	SwissProt	1	0	1	1	1	1	0.5	0.307545	0.0719299	3.87947	N/A	N/A	N/A	N/A	N/A	N/A
1279	O00238	B4DEQ4	BMPR1B	MKNK2	Bone morphogenetic protein receptor type-1B	MAP kinase-interacting serine/threonine-protein kinase 2	SwissProt	TrEMBL	1	0	0	1	1	1	0.5	0	0.251658	3.75166	N/A	N/A	N/A	N/A	N/A	N/A
1280	O00238	Q9HBH9	BMPR1B	MKNK2	Bone morphogenetic protein receptor type-1B	MAP kinase-interacting serine/threonine-protein kinase 2	SwissProt	SwissProt	1	0	1	1	0.920414	1	0.5	0.191511	0.256824	3.86875	N/A	N/A	N/A	N/A	N/A	N/A
1281	O00238	Q9BUB5	BMPR1B	MKNK1	Bone morphogenetic protein receptor type-1B	MAP kinase-interacting serine/threonine-protein kinase 1	SwissProt	SwissProt	1	0	1	1	0.815208	1	0.5	0.20938	0.165418	3.69001	N/A	N/A	N/A	N/A	N/A	N/A
1282	O00238	Q9NYS0	BMPR1B	NKIRAS1	Bone morphogenetic protein receptor type-1B	NF-kappa-B inhibitor-interacting Ras-like protein 1	SwissProt	SwissProt	1	0	1	0.87055	1	1	0.5	0.192872	0.0822617	3.64568	N/A	N/A	N/A	N/A	N/A	N/A
1283	O00238	Q70EL2	BMPR1B	USP45	Bone morphogenetic protein receptor type-1B	Ubiquitin carboxyl-terminal hydrolase 45	SwissProt	SwissProt	1	0	1	1	0.898119	1	0.5	0.205972	0.219948	3.82404	N/A	N/A	N/A	N/A	N/A	N/A
1284	O00238	Q15052	BMPR1B	ARHGEF6	Bone morphogenetic protein receptor type-1B	Rho guanine nucleotide exchange factor 6	SwissProt	SwissProt	1	0	1	1	1	1	0.5	0.204639	0.219948	3.92459	N/A	N/A	N/A	N/A	N/A	N/A
1285	O00238	B7Z3C7	BMPR1B	ARHGEF6	Bone morphogenetic protein receptor type-1B	Rho guanine nucleotide exchange factor 6	SwissProt	TrEMBL	1	0	0	1	0.894845	1	0.5	0	0.219948	3.61479	N/A	N/A	N/A	N/A	N/A	N/A
1286	O00238	Q14155	BMPR1B	ARHGEF7	Bone morphogenetic protein receptor type-1B	Rho guanine nucleotide exchange factor 7	SwissProt	SwissProt	1	0	1	1	0.684535	1	0.5	0.216833	0.219948	3.62132	N/A	N/A	N/A	N/A	N/A	N/A
1287	O00238	Q8N6C5	BMPR1B	IGSF1	Bone morphogenetic protein receptor type-1B	Immunoglobulin superfamily member 1	SwissProt	SwissProt	1	1	1	1	1	1	0.5	0.188728	0.15291	3.84164	1	MI:0004(affinity chromatography technology)	1	MI:0915(physical association)	1	pubmed:11266516
1288	O00238	P57729	BMPR1B	RAB38	Bone morphogenetic protein receptor type-1B	Ras-related protein Rab-38	SwissProt	SwissProt	1	0	1	0.923675	1	1	0.5	0.129394	0.0719299	3.625	N/A	N/A	N/A	N/A	N/A	N/A
1289	O00238	Q9H0C8	BMPR1B	ILKAP	Bone morphogenetic protein receptor type-1B	Integrin-linked kinase-associated serine/threonine phosphatase 2C	SwissProt	SwissProt	1	0	1	1	1	1	0.5	0.136381	0.143493	3.77987	N/A	N/A	N/A	N/A	N/A	N/A
1290	O00238	Q5VSN0	BMPR1B	SH3KBP1	Bone morphogenetic protein receptor type-1B	SH3 domain-containing kinase-binding protein 1	SwissProt	TrEMBL	1	0	0	1	1	1	0.5	0	0.186429	3.68643	N/A	N/A	N/A	N/A	N/A	N/A
1291	O00238	Q96B97	BMPR1B	SH3KBP1	Bone morphogenetic protein receptor type-1B	SH3 domain-containing kinase-binding protein 1	SwissProt	SwissProt	1	0	1	1	0.778935	1	0.5	0.234087	0.186429	3.69945	N/A	N/A	N/A	N/A	N/A	N/A
1292	O00238	B8ZZ96	BMPR1B	CHN1	Bone morphogenetic protein receptor type-1B	N-chimaerin	SwissProt	TrEMBL	1	0	0	1	0.911605	1	0.666667	0	0.0670379	3.64531	N/A	N/A	N/A	N/A	N/A	N/A
1293	O00238	Q04323	BMPR1B	UBXN1	Bone morphogenetic protein receptor type-1B	UBX domain-containing protein 1	SwissProt	SwissProt	1	0	1	0.924164	1	1	0.5	0.230711	0.0670379	3.72191	N/A	N/A	N/A	N/A	N/A	N/A
1294	O00238	Q8N653	BMPR1B	LZTR1	Bone morphogenetic protein receptor type-1B	Leucine-zipper-like transcriptional regulator 1	SwissProt	SwissProt	1	0	1	1	1	1	0.666667	0.223864	0.033519	3.92405	N/A	N/A	N/A	N/A	N/A	N/A
1295	O00238	Q9NW38	BMPR1B	FANCL	Bone morphogenetic protein receptor type-1B	E3 ubiquitin-protein ligase FANCL	SwissProt	SwissProt	1	0	1	1	1	1	0.666667	0.204639	0.0670379	3.93834	N/A	N/A	N/A	N/A	N/A	N/A
1296	O00238	B5MC31	BMPR1B	FANCL	Bone morphogenetic protein receptor type-1B	E3 ubiquitin-protein ligase FANCL	SwissProt	TrEMBL	1	0	0	1	0.884503	1	0.666667	0	0.0670379	3.61821	N/A	N/A	N/A	N/A	N/A	N/A
1297	O00238	O94844	BMPR1B	RHOBTB1	Bone morphogenetic protein receptor type-1B	Rho-related BTB domain-containing protein 1	SwissProt	SwissProt	1	0	1	1	1	1	0.5	0.164417	0.23028	3.8947	N/A	N/A	N/A	N/A	N/A	N/A
1298	O00238	E9PBU2	BMPR1B	RHOBTB2	Bone morphogenetic protein receptor type-1B	Rho-related BTB domain-containing protein 2	SwissProt	TrEMBL	1	0	0	1	0.895254	1	0.5	0	0.23028	3.62553	N/A	N/A	N/A	N/A	N/A	N/A
1299	O00238	E9PEI7	BMPR1B	RHOBTB2	Bone morphogenetic protein receptor type-1B	Rho-related BTB domain-containing protein 2	SwissProt	TrEMBL	1	0	0	1	0.895254	1	0.5	0	0.23028	3.62553	N/A	N/A	N/A	N/A	N/A	N/A
1300	O00238	Q9BYZ6	BMPR1B	RHOBTB2	Bone morphogenetic protein receptor type-1B	Rho-related BTB domain-containing protein 2	SwissProt	SwissProt	1	0	1	1	0.895254	1	0.5	0	0.23028	3.62553	N/A	N/A	N/A	N/A	N/A	N/A
1301	O00238	J3QQM4	BMPR1B	SMURF2	Bone morphogenetic protein receptor type-1B	E3 ubiquitin-protein ligase SMURF2 (Fragment)	SwissProt	TrEMBL	1	0	0	1	0.813541	1	0.5	0	0.325671	3.63921	N/A	N/A	N/A	N/A	N/A	N/A
1302	O00238	F5H1J3	BMPR1B	KLHL1	Bone morphogenetic protein receptor type-1B	Kelch-like protein 1	SwissProt	TrEMBL	1	0	0	1	1	1	0.5	0	0.177012	3.67701	N/A	N/A	N/A	N/A	N/A	N/A
1303	O00238	Q9NR64	BMPR1B	KLHL1	Bone morphogenetic protein receptor type-1B	Kelch-like protein 1	SwissProt	SwissProt	1	0	1	1	0.91495	1	0.5	0.148148	0.177012	3.74011	N/A	N/A	N/A	N/A	N/A	N/A
1304	O00238	Q96PQ7	BMPR1B	KLHL5	Bone morphogenetic protein receptor type-1B	Kelch-like protein 5	SwissProt	SwissProt	1	0	1	1	0.761235	1	0.5	0.170422	0.177012	3.60867	N/A	N/A	N/A	N/A	N/A	N/A
1305	O00238	Q969U6	BMPR1B	FBXW5	Bone morphogenetic protein receptor type-1B	F-box/WD repeat-containing protein 5	SwissProt	SwissProt	1	0	1	1	1	1	0.5	0.20938	0.143493	3.85287	N/A	N/A	N/A	N/A	N/A	N/A
1306	O00238	Q9UF11	BMPR1B	PLEKHB1	Bone morphogenetic protein receptor type-1B	Pleckstrin homology domain-containing family B member 1	SwissProt	SwissProt	1	0	1	0.936111	1	1	0.666667	0	0.0670379	3.66982	N/A	N/A	N/A	N/A	N/A	N/A
1307	O00238	Q9UNH7	BMPR1B	SNX6	Bone morphogenetic protein receptor type-1B	Sorting nexin-6	SwissProt	SwissProt	1	1	1	1	1	1	0.5	0.221555	0.15291	3.87447	1	MI:0004(affinity chromatography technology)	1	MI:0915(physical association)	1	pubmed:11279102
1308	O00238	Q9UNE7	BMPR1B	STUB1	Bone morphogenetic protein receptor type-1B	E3 ubiquitin-protein ligase CHIP	SwissProt	SwissProt	1	0	1	1	1	1	0.5	0.468115	0.236708	4.20482	N/A	N/A	N/A	N/A	N/A	N/A
1309	O00238	Q9Y4K3	BMPR1B	TRAF6	Bone morphogenetic protein receptor type-1B	TNF receptor-associated factor 6	SwissProt	SwissProt	1	1	1	1	1	1	0.5	0.470896	0.253467	4.22436	1	MI:0004(affinity chromatography technology)	1	MI:0915(physical association)	1	pubmed:18758450
1310	O00238	O14786	BMPR1B	NRP1	Bone morphogenetic protein receptor type-1B	Neuropilin-1	SwissProt	SwissProt	1	0	1	0.958333	0.497358	0.795467	1	0.201424	0.15291	3.60549	N/A	N/A	N/A	N/A	N/A	N/A
1311	O00238	Q96GD4	BMPR1B	AURKB	Bone morphogenetic protein receptor type-1B	Aurora kinase B	SwissProt	SwissProt	1	0	1	0.958333	0.704225	0.795467	0.666667	0.325141	0.273583	3.72342	N/A	N/A	N/A	N/A	N/A	N/A
1312	O00238	P01106	BMPR1B	MYC	Bone morphogenetic protein receptor type-1B	Myc proto-oncogene protein	SwissProt	SwissProt	1	0	1	1	0.86519	0.911322	0.333333	0.333261	0.16967	3.61278	N/A	N/A	N/A	N/A	N/A	N/A
1313	O00238	P10600	BMPR1B	TGFB3	Bone morphogenetic protein receptor type-1B	Transforming growth factor beta-3	SwissProt	SwissProt	1	0	1	0.958333	0.728085	0.795467	1	0	0.347841	3.82973	N/A	N/A	N/A	N/A	N/A	N/A
1314	O00238	P61812	BMPR1B	TGFB2	Bone morphogenetic protein receptor type-1B	Transforming growth factor beta-2	SwissProt	SwissProt	1	0	1	0.89083	0.566651	0.795467	1	0.262945	0.36607	3.88196	N/A	N/A	N/A	N/A	N/A	N/A
1315	O00238	P00533	BMPR1B	EGFR	Bone morphogenetic protein receptor type-1B	Epidermal growth factor receptor	SwissProt	SwissProt	1	0	1	0.803883	1	0.768497	0.5	0.333034	0.263799	3.66921	N/A	N/A	N/A	N/A	N/A	N/A
1316	O00238	Q04721	BMPR1B	NOTCH2	Bone morphogenetic protein receptor type-1B	Neurogenic locus notch homolog protein 2	SwissProt	SwissProt	1	0	1	0.947222	1	0.768497	0.666667	0.208309	0.173026	3.76372	N/A	N/A	N/A	N/A	N/A	N/A
1317	O00238	P46531	BMPR1B	NOTCH1	Bone morphogenetic protein receptor type-1B	Neurogenic locus notch homolog protein 1	SwissProt	SwissProt	1	0	1	0.947222	0.91328	0.768497	0.666667	0.405274	0.173026	3.87397	N/A	N/A	N/A	N/A	N/A	N/A
1318	O00238	P07900	BMPR1B	HSP90AA1	Bone morphogenetic protein receptor type-1B	Heat shock protein HSP 90-alpha	SwissProt	SwissProt	1	0	1	0.958333	0.52093	0.795467	1	0.408116	0.34783	4.03068	N/A	N/A	N/A	N/A	N/A	N/A
1319	O00238	Q86U12	BMPR1B	HSP90AA1	Bone morphogenetic protein receptor type-1B	Full-length cDNA clone CS0CAP007YF18 of Thymus of Homo sapiens (human)	SwissProt	TrEMBL	1	0	0	0.958333	0.515093	0.795467	1	0	0.34783	3.61672	N/A	N/A	N/A	N/A	N/A	N/A
1320	O00238	Q14568	BMPR1B	HSP90AA2	Bone morphogenetic protein receptor type-1B	Putative heat shock protein HSP 90-alpha A2	SwissProt	SwissProt	1	0	1	0.958333	0.509476	0.795467	1	0	0.34783	3.61111	N/A	N/A	N/A	N/A	N/A	N/A
1321	O00238	P08238	BMPR1B	HSP90AB1	Bone morphogenetic protein receptor type-1B	Heat shock protein HSP 90-beta	SwissProt	SwissProt	1	0	1	0.958333	0.504063	0.795467	1	0.333076	0.34783	3.93877	N/A	N/A	N/A	N/A	N/A	N/A
1322	O00238	Q58FF7	BMPR1B	HSP90AB3P	Bone morphogenetic protein receptor type-1B	Putative heat shock protein HSP 90-beta-3	SwissProt	SwissProt	1	0	1	0.958333	0.498841	0.795467	1	0	0.34783	3.60047	N/A	N/A	N/A	N/A	N/A	N/A
1323	O00238	Q8WV88	BMPR1B	TGFB3	Bone morphogenetic protein receptor type-1B	TGFB3 protein	SwissProt	TrEMBL	1	0	0	0.958333	0.728085	0.795467	1	0	0.213765	3.69565	N/A	N/A	N/A	N/A	N/A	N/A
1324	O00238	P10909	BMPR1B	CLU	Bone morphogenetic protein receptor type-1B	Clusterin	SwissProt	SwissProt	1	0	1	0.958333	0.590734	0.795467	0.833333	0.323374	0.15291	3.65415	N/A	N/A	N/A	N/A	N/A	N/A
1325	O00238	P12755	BMPR1B	SKI	Bone morphogenetic protein receptor type-1B	Ski oncogene	SwissProt	SwissProt	1	0	1	0.958333	0.690403	0.795467	0.833333	0.314389	0.186429	3.77836	N/A	N/A	N/A	N/A	N/A	N/A
1326	O00238	P17813	BMPR1B	ENG	Bone morphogenetic protein receptor type-1B	Endoglin	SwissProt	SwissProt	1	0	1	0.958333	0.62367	0.795467	1	0.277313	0.186429	3.84121	N/A	N/A	N/A	N/A	N/A	N/A
1327	O00238	P35222	BMPR1B	CTNNB1	Bone morphogenetic protein receptor type-1B	Catenin beta-1	SwissProt	SwissProt	1	0	1	0.947222	1	0.768497	0.5	0.33259	0.240064	3.78837	N/A	N/A	N/A	N/A	N/A	N/A
1328	O00238	P19883	BMPR1B	FST	Bone morphogenetic protein receptor type-1B	Follistatin	SwissProt	SwissProt	1	0	1	1	0.804657	0.911322	0.5	0.266901	0.15291	3.63579	N/A	N/A	N/A	N/A	N/A	N/A
1329	O00238	P22694	BMPR1B	PRKACB	Bone morphogenetic protein receptor type-1B	cAMP-dependent protein kinase catalytic subunit beta	SwissProt	SwissProt	1	0	1	0.928883	0.650298	0.777509	0.833333	0.232834	0.273583	3.69644	N/A	N/A	N/A	N/A	N/A	N/A
1330	O00238	P17612	BMPR1B	PRKACA	Bone morphogenetic protein receptor type-1B	cAMP-dependent protein kinase catalytic subunit alpha	SwissProt	SwissProt	1	0	1	0.928883	0.646037	0.777509	0.833333	0.234215	0.273583	3.69356	N/A	N/A	N/A	N/A	N/A	N/A
1331	O00238	P22612	BMPR1B	PRKACG	Bone morphogenetic protein receptor type-1B	cAMP-dependent protein kinase catalytic subunit gamma	SwissProt	SwissProt	1	0	1	0.928883	0.641937	0.777509	0.833333	0.170422	0.273583	3.62567	N/A	N/A	N/A	N/A	N/A	N/A
1332	O00238	Q03135	BMPR1B	CAV1	Bone morphogenetic protein receptor type-1B	Caveolin-1	SwissProt	SwissProt	1	0	1	1	0.875774	0.911322	0.5	0.4659	0.191321	3.94432	N/A	N/A	N/A	N/A	N/A	N/A
1333	O00238	Q12841	BMPR1B	FSTL1	Bone morphogenetic protein receptor type-1B	Follistatin-related protein 1	SwissProt	SwissProt	1	0	1	1	0.796991	0.911322	0.5	0.326886	0.186429	3.72163	N/A	N/A	N/A	N/A	N/A	N/A
1334	O00238	Q13950	BMPR1B	RUNX2	Bone morphogenetic protein receptor type-1B	Runt-related transcription factor 2	SwissProt	SwissProt	1	0	1	1	0.754432	0.911322	0.5	0.445322	0.0932146	3.70429	N/A	N/A	N/A	N/A	N/A	N/A
1335	O00238	Q15326	BMPR1B	ZMYND11	Bone morphogenetic protein receptor type-1B	Zinc finger MYND domain-containing protein 11	SwissProt	SwissProt	1	0	1	1	0.665683	0.911322	0.833333	0.302254	0.15291	3.8655	N/A	N/A	N/A	N/A	N/A	N/A
1336	O00238	Q15427	BMPR1B	SF3B4	Bone morphogenetic protein receptor type-1B	Splicing factor 3B subunit 4	SwissProt	SwissProt	1	0	1	1	0.897167	0.911322	0.833333	0.325736	0.157802	4.12536	N/A	N/A	N/A	N/A	N/A	N/A
1337	O00238	P51784	BMPR1B	USP11	Bone morphogenetic protein receptor type-1B	Ubiquitin carboxyl-terminal hydrolase 11	SwissProt	SwissProt	1	0	1	0.958333	0.546913	0.795467	0.833333	0.327636	0.219948	3.68163	N/A	N/A	N/A	N/A	N/A	N/A
1338	O00238	Q9Y4E8	BMPR1B	USP15	Bone morphogenetic protein receptor type-1B	Ubiquitin carboxyl-terminal hydrolase 15	SwissProt	SwissProt	1	0	1	0.958333	0.556528	0.795467	0.833333	0.401398	0.219948	3.76501	N/A	N/A	N/A	N/A	N/A	N/A
1339	O00238	Q13107	BMPR1B	USP4	Bone morphogenetic protein receptor type-1B	Ubiquitin carboxyl-terminal hydrolase 4	SwissProt	SwissProt	1	0	1	0.958333	0.566883	0.795467	0.833333	0.323374	0.219948	3.69734	N/A	N/A	N/A	N/A	N/A	N/A
1340	O00238	P63104	BMPR1B	YWHAZ	Bone morphogenetic protein receptor type-1B	14-3-3 protein zeta/delta	SwissProt	SwissProt	1	0	1	0.958127	0.682739	0.795467	0.833333	0.33319	0.280515	3.88337	N/A	N/A	N/A	N/A	N/A	N/A
1341	O00238	P31946	BMPR1B	YWHAB	Bone morphogenetic protein receptor type-1B	14-3-3 protein beta/alpha	SwissProt	SwissProt	1	0	1	0.890942	0.541115	0.795467	0.833333	0.332704	0.280515	3.67408	N/A	N/A	N/A	N/A	N/A	N/A
1342	O00238	P27348	BMPR1B	YWHAQ	Bone morphogenetic protein receptor type-1B	14-3-3 protein theta	SwissProt	SwissProt	1	0	1	0.861754	0.518857	0.795467	0.833333	0.332884	0.280515	3.62281	N/A	N/A	N/A	N/A	N/A	N/A
1343	O00238	P98082	BMPR1B	DAB2	Bone morphogenetic protein receptor type-1B	Disabled homolog 2	SwissProt	SwissProt	1	0	1	0.958333	0.688382	0.795467	0.833333	0.321093	0.16967	3.76628	N/A	N/A	N/A	N/A	N/A	N/A
1344	O00238	O75914	BMPR1B	PAK3	Bone morphogenetic protein receptor type-1B	Serine/threonine-protein kinase PAK 3	SwissProt	SwissProt	1	0	1	0.958333	0.658107	0.795467	0.833333	0.170422	0.256824	3.67249	N/A	N/A	N/A	N/A	N/A	N/A
1345	O00238	K7ES96	BMPR1B	SMAD4	Bone morphogenetic protein receptor type-1B	Mothers against decapentaplegic homolog 4	SwissProt	TrEMBL	1	0	0	0.958333	0.664583	0.795467	1	0	0.24704	3.66542	N/A	N/A	N/A	N/A	N/A	N/A
1346	O00238	Q8TDM6	BMPR1B	DLG5	Bone morphogenetic protein receptor type-1B	Disks large homolog 5	SwissProt	SwissProt	1	0	1	0.966936	0.721192	0.795467	0.833333	0.182937	0.177012	3.67688	N/A	N/A	N/A	N/A	N/A	N/A
1347	O00238	Q86SG6	BMPR1B	NEK8	Bone morphogenetic protein receptor type-1B	Serine/threonine-protein kinase Nek8	SwissProt	SwissProt	1	0	1	0.958333	0.759228	0.795467	0.666667	0.179511	0.256824	3.61603	N/A	N/A	N/A	N/A	N/A	N/A
1348	O00238	Q9Y3F4	BMPR1B	STRAP	Bone morphogenetic protein receptor type-1B	Serine-threonine kinase receptor-associated protein	SwissProt	SwissProt	1	0	1	0.958333	0.642514	0.795467	1	0.391594	0.15291	3.94082	N/A	N/A	N/A	N/A	N/A	N/A
1349	O00238	P29353	BMPR1B	SHC1	Bone morphogenetic protein receptor type-1B	SHC-transforming protein 1	SwissProt	SwissProt	1	0	1	0.966936	0.72343	0.795467	0.833333	0.331465	0.239085	3.88972	N/A	N/A	N/A	N/A	N/A	N/A
1350	O00478	P0CG48	BTN3A3	UBC	Butyrophilin subfamily 3 member A3	Polyubiquitin-C	SwissProt	SwissProt	1	1	1	1	1	1	0.666667	0.816497	0.438042	4.9212	1	MI:0004(affinity chromatography technology)	1	MI:0915(physical association)	3	pubmed:21906983; pubmed:21963094; pubmed:22505724
1351	O00478	P19474	BTN3A3	TRIM21	Butyrophilin subfamily 3 member A3	E3 ubiquitin-protein ligase TRIM21	SwissProt	SwissProt	1	0	1	0.607497	0.374321	0.512794	1	0.558321	0.663941	3.71687	N/A	N/A	N/A	N/A	N/A	N/A
1352	O00478	P14373	BTN3A3	TRIM27	Butyrophilin subfamily 3 member A3	Zinc finger protein RFP	SwissProt	SwissProt	1	0	1	0.626942	0.435001	0.556776	1	0.566902	0.663941	3.84956	N/A	N/A	N/A	N/A	N/A	N/A
1353	O00478	P07711	BTN3A3	CTSL1	Butyrophilin subfamily 3 member A3	Cathepsin L1	SwissProt	SwissProt	1	1	1	1	1	1	0.833333	0.475104	0.155051	4.46349	2	MI:0397(two hybrid array); MI:0018(two hybrid)	2	MI:0915(physical association); MI:0407(direct interaction)	1	pubmed:21988832
1354	O00478	O60911	BTN3A3	CTSL2	Butyrophilin subfamily 3 member A3	Cathepsin L2	SwissProt	SwissProt	1	0	1	1	0.80014	1	0.833333	0.0048949	0.155051	3.79342	N/A	N/A	N/A	N/A	N/A	N/A
1355	O00478	Q96C32	BTN3A3	UBC	Butyrophilin subfamily 3 member A3	Polyubiquitin-C	SwissProt	TrEMBL	1	0	0	1	1	1	0.666667	0	0.438042	4.10471	N/A	N/A	N/A	N/A	N/A	N/A
1356	O00478	F5H041	BTN3A3	UBC	Butyrophilin subfamily 3 member A3	Polyubiquitin-C	SwissProt	TrEMBL	1	0	0	1	0.910692	1	0.666667	0	0.438042	4.0154	N/A	N/A	N/A	N/A	N/A	N/A
1357	O00478	F5H7K6	BTN3A3	UBC	Butyrophilin subfamily 3 member A3	Polyubiquitin-C	SwissProt	TrEMBL	1	0	0	1	0.85845	1	0.666667	0	0.438042	3.96316	N/A	N/A	N/A	N/A	N/A	N/A
1358	O00478	P0CG47	BTN3A3	UBB	Butyrophilin subfamily 3 member A3	Polyubiquitin-B	SwissProt	SwissProt	1	0	1	0.924164	0.642768	1	0.666667	0.568653	0.438042	4.24029	N/A	N/A	N/A	N/A	N/A	N/A
1359	O00478	Q9NVJ2	BTN3A3	ARL8B	Butyrophilin subfamily 3 member A3	ADP-ribosylation factor-like protein 8B	SwissProt	SwissProt	1	1	1	1	1	1	0.833333	0.448102	0.155051	4.43649	2	MI:0397(two hybrid array); MI:0018(two hybrid)	2	MI:0915(physical association); MI:0407(direct interaction)	1	pubmed:21988832
1360	O00478	Q96BM9	BTN3A3	ARL8A	Butyrophilin subfamily 3 member A3	ADP-ribosylation factor-like protein 8A	SwissProt	SwissProt	1	0	1	0.975125	0.775318	1	0.833333	0.0048949	0.155051	3.74372	N/A	N/A	N/A	N/A	N/A	N/A
1361	O00478	P62330	BTN3A3	ARF6	Butyrophilin subfamily 3 member A3	ADP-ribosylation factor 6	SwissProt	SwissProt	1	0	1	0.678173	0.47821	1	0.833333	0.571186	0.310101	3.871	N/A	N/A	N/A	N/A	N/A	N/A
1362	O00478	P84077	BTN3A3	ARF1	Butyrophilin subfamily 3 member A3	ADP-ribosylation factor 1	SwissProt	SwissProt	1	0	1	0.671563	0.459569	1	0.833333	0.539954	0.310101	3.81452	N/A	N/A	N/A	N/A	N/A	N/A
1363	O00478	P61204	BTN3A3	ARF3	Butyrophilin subfamily 3 member A3	ADP-ribosylation factor 3	SwissProt	SwissProt	1	0	1	0.66934	0.448395	1	0.833333	0.48032	0.310101	3.74149	N/A	N/A	N/A	N/A	N/A	N/A
1364	O00478	P84085	BTN3A3	ARF5	Butyrophilin subfamily 3 member A3	ADP-ribosylation factor 5	SwissProt	SwissProt	1	0	1	0.664499	0.440564	1	0.833333	0.455434	0.310101	3.70393	N/A	N/A	N/A	N/A	N/A	N/A
1365	O00478	P40616	BTN3A3	ARL1	Butyrophilin subfamily 3 member A3	ADP-ribosylation factor-like protein 1	SwissProt	SwissProt	1	0	1	0.663541	0.430764	1	0.833333	0.501262	0.310101	3.739	N/A	N/A	N/A	N/A	N/A	N/A
1366	O00478	P18085	BTN3A3	ARF4	Butyrophilin subfamily 3 member A3	ADP-ribosylation factor 4	SwissProt	SwissProt	1	0	1	0.659802	0.413013	1	0.833333	0.493386	0.310101	3.70963	N/A	N/A	N/A	N/A	N/A	N/A
1367	O00478	P36404	BTN3A3	ARL2	Butyrophilin subfamily 3 member A3	ADP-ribosylation factor-like protein 2	SwissProt	SwissProt	1	0	1	0.654003	0.395417	1	0.833333	0.475104	0.310101	3.66796	N/A	N/A	N/A	N/A	N/A	N/A
1368	O00478	P36405	BTN3A3	ARL3	Butyrophilin subfamily 3 member A3	ADP-ribosylation factor-like protein 3	SwissProt	SwissProt	1	0	1	0.643905	0.35434	1	0.833333	0.475104	0.310101	3.61678	N/A	N/A	N/A	N/A	N/A	N/A
1369	O00478	P36406	BTN3A3	TRIM23	Butyrophilin subfamily 3 member A3	E3 ubiquitin-protein ligase TRIM23	SwissProt	SwissProt	1	0	1	0.634927	0.316247	1	0.833333	0.552856	0.310101	3.64746	N/A	N/A	N/A	N/A	N/A	N/A
1370	O00478	P04155	BTN3A3	TFF1	Butyrophilin subfamily 3 member A3	Trefoil factor 1	SwissProt	SwissProt	1	0	1	1	0.753362	0.776643	0.833333	0	0.310101	3.67344	N/A	N/A	N/A	N/A	N/A	N/A
1371	O00478	Q9HCM9	BTN3A3	TRIM39	Butyrophilin subfamily 3 member A3	E3 ubiquitin-protein ligase TRIM39	SwissProt	SwissProt	1	0	1	0.627778	0.39728	0.53286	1	0.544538	0.663941	3.7664	N/A	N/A	N/A	N/A	N/A	N/A
1372	O00478	P53350	BTN3A3	PLK1	Butyrophilin subfamily 3 member A3	Serine/threonine-protein kinase PLK1	SwissProt	SwissProt	1	0	1	0.909786	0.88143	0.627416	0.833333	0.573144	0.155051	3.98016	N/A	N/A	N/A	N/A	N/A	N/A
1373	O00478	Q9H4B4	BTN3A3	PLK3	Butyrophilin subfamily 3 member A3	Serine/threonine-protein kinase PLK3	SwissProt	SwissProt	1	0	1	0.807624	0.751488	0.627416	0.833333	0.475104	0.155051	3.65002	N/A	N/A	N/A	N/A	N/A	N/A
1374	O00481	P19474	BTN3A1	TRIM21	Butyrophilin subfamily 3 member A1	E3 ubiquitin-protein ligase TRIM21	SwissProt	SwissProt	1	0	1	0.60423	0.370085	0.551225	1	0.683801	0.663941	3.87328	N/A	N/A	N/A	N/A	N/A	N/A
1375	O00481	P14373	BTN3A1	TRIM27	Butyrophilin subfamily 3 member A1	Zinc finger protein RFP	SwissProt	SwissProt	1	0	1	0.626942	0.436063	0.598113	1	0.694311	0.633958	3.98939	N/A	N/A	N/A	N/A	N/A	N/A
1376	O00481	Q9HCM9	BTN3A1	TRIM39	Butyrophilin subfamily 3 member A1	E3 ubiquitin-protein ligase TRIM39	SwissProt	SwissProt	1	0	1	0.629719	0.404209	0.5908	1	0.66692	0.633958	3.92561	N/A	N/A	N/A	N/A	N/A	N/A
1377	O00481	P07711	BTN3A1	CTSL1	Butyrophilin subfamily 3 member A1	Cathepsin L1	SwissProt	SwissProt	1	0	1	1	0.841615	0.88191	0.833333	0.581882	0.155051	4.29379	N/A	N/A	N/A	N/A	N/A	N/A
1378	O00481	O60911	BTN3A1	CTSL2	Butyrophilin subfamily 3 member A1	Cathepsin L2	SwissProt	SwissProt	1	0	1	1	0.741685	0.88191	0.833333	0.005995	0.155051	3.61797	N/A	N/A	N/A	N/A	N/A	N/A
1379	O00481	P0CG48	BTN3A1	UBC	Butyrophilin subfamily 3 member A1	Polyubiquitin-C	SwissProt	SwissProt	1	1	1	1	1	1	0.666667	0	0.438042	4.10471	1	MI:0004(affinity chromatography technology)	1	MI:0915(physical association)	3	pubmed:21906983; pubmed:21963094; pubmed:22505724
1380	O00481	Q96C32	BTN3A1	UBC	Butyrophilin subfamily 3 member A1	Polyubiquitin-C	SwissProt	TrEMBL	1	0	0	1	1	1	0.666667	0	0.438042	4.10471	N/A	N/A	N/A	N/A	N/A	N/A
1381	O00481	F5H041	BTN3A1	UBC	Butyrophilin subfamily 3 member A1	Polyubiquitin-C	SwissProt	TrEMBL	1	0	0	1	0.910281	1	0.666667	0	0.438042	4.01499	N/A	N/A	N/A	N/A	N/A	N/A
1382	O00481	F5H7K6	BTN3A1	UBC	Butyrophilin subfamily 3 member A1	Polyubiquitin-C	SwissProt	TrEMBL	1	0	0	1	0.857799	1	0.666667	0	0.438042	3.96251	N/A	N/A	N/A	N/A	N/A	N/A
1383	O00481	P0CG47	BTN3A1	UBB	Butyrophilin subfamily 3 member A1	Polyubiquitin-B	SwissProt	SwissProt	1	0	1	0.924164	0.618881	1	0.666667	0.696455	0.438042	4.34421	N/A	N/A	N/A	N/A	N/A	N/A
1384	O00481	Q9NVJ2	BTN3A1	ARL8B	Butyrophilin subfamily 3 member A1	ADP-ribosylation factor-like protein 8B	SwissProt	SwissProt	1	0	1	1	0.84663	0.88191	0.833333	0.548811	0.155051	4.26573	N/A	N/A	N/A	N/A	N/A	N/A
1385	O00481	P62330	BTN3A1	ARF6	Butyrophilin subfamily 3 member A1	ADP-ribosylation factor 6	SwissProt	SwissProt	1	0	1	0.678173	0.471716	0.88191	0.833333	0.699557	0.310101	3.87479	N/A	N/A	N/A	N/A	N/A	N/A
1386	O00481	P84077	BTN3A1	ARF1	Butyrophilin subfamily 3 member A1	ADP-ribosylation factor 1	SwissProt	SwissProt	1	0	1	0.671563	0.45387	0.88191	0.833333	0.661305	0.310101	3.81208	N/A	N/A	N/A	N/A	N/A	N/A
1387	O00481	P61204	BTN3A1	ARF3	Butyrophilin subfamily 3 member A1	ADP-ribosylation factor 3	SwissProt	SwissProt	1	0	1	0.66934	0.443126	0.88191	0.833333	0.58827	0.310101	3.72608	N/A	N/A	N/A	N/A	N/A	N/A
1388	O00481	P84085	BTN3A1	ARF5	Butyrophilin subfamily 3 member A1	ADP-ribosylation factor 5	SwissProt	SwissProt	1	0	1	0.664499	0.435578	0.88191	0.833333	0.55779	0.310101	3.68321	N/A	N/A	N/A	N/A	N/A	N/A
1389	O00481	P40616	BTN3A1	ARL1	Butyrophilin subfamily 3 member A1	ADP-ribosylation factor-like protein 1	SwissProt	SwissProt	1	0	1	0.663541	0.42611	0.88191	0.833333	0.613918	0.310101	3.72891	N/A	N/A	N/A	N/A	N/A	N/A
1390	O00481	P18085	BTN3A1	ARF4	Butyrophilin subfamily 3 member A1	ADP-ribosylation factor 4	SwissProt	SwissProt	1	0	1	0.659802	0.408906	0.88191	0.833333	0.604272	0.310101	3.69832	N/A	N/A	N/A	N/A	N/A	N/A
1391	O00481	P36404	BTN3A1	ARL2	Butyrophilin subfamily 3 member A1	ADP-ribosylation factor-like protein 2	SwissProt	SwissProt	1	0	1	0.654003	0.391791	0.88191	0.833333	0.581882	0.310101	3.65302	N/A	N/A	N/A	N/A	N/A	N/A
1392	O00481	P36405	BTN3A1	ARL3	Butyrophilin subfamily 3 member A1	ADP-ribosylation factor-like protein 3	SwissProt	SwissProt	1	0	1	0.643905	0.34897	0.88191	0.833333	0.581882	0.310101	3.6001	N/A	N/A	N/A	N/A	N/A	N/A
1393	O00481	P36406	BTN3A1	TRIM23	Butyrophilin subfamily 3 member A1	E3 ubiquitin-protein ligase TRIM23	SwissProt	SwissProt	1	0	1	0.626942	0.463751	0.598113	1	0.677107	0.310101	3.67601	N/A	N/A	N/A	N/A	N/A	N/A
1394	O00481	P04155	BTN3A1	TFF1	Butyrophilin subfamily 3 member A1	Trefoil factor 1	SwissProt	SwissProt	1	1	1	1	1	1	0.833333	0	0.310101	4.14343	3	MI:0089(protein array); MI:0107(surface plasmon resonance); MI:0096(pull down)	2	MI:0407(direct interaction); MI:0915(physical association)	1	pubmed:21982860
1395	O00481	Q05513	BTN3A1	PRKCZ	Butyrophilin subfamily 3 member A1	Protein kinase C zeta type	SwissProt	SwissProt	1	0	1	0.460544	0.178848	0.671129	0.833333	0.96899	0.582006	3.69485	N/A	N/A	N/A	N/A	N/A	N/A
1396	O00481	Q9Y577	BTN3A1	TRIM17	Butyrophilin subfamily 3 member A1	E3 ubiquitin-protein ligase TRIM17	SwissProt	SwissProt	1	0	1	0.629719	0.434875	0.5908	1	0.604272	0.378077	3.63774	N/A	N/A	N/A	N/A	N/A	N/A
1397	O00481	P53350	BTN3A1	PLK1	Butyrophilin subfamily 3 member A1	Serine/threonine-protein kinase PLK1	SwissProt	SwissProt	1	0	1	0.875269	0.775571	0.671129	0.833333	0.701955	0.155051	4.01231	N/A	N/A	N/A	N/A	N/A	N/A
1398	O00481	Q9H4B4	BTN3A1	PLK3	Butyrophilin subfamily 3 member A1	Serine/threonine-protein kinase PLK3	SwissProt	SwissProt	1	0	1	0.773108	0.700762	0.671129	0.833333	0.581882	0.155051	3.71526	N/A	N/A	N/A	N/A	N/A	N/A
1399	O00533	P00519	CHL1	ABL1	Neural cell adhesion molecule L1-like protein	Tyrosine-protein kinase ABL1	SwissProt	SwissProt	1	0	1	1	0.675901	0.730297	0.5	0.705096	0.505865	4.11716	N/A	N/A	N/A	N/A	N/A	N/A
1400	O00533	P41240	CHL1	CSK	Neural cell adhesion molecule L1-like protein	Tyrosine-protein kinase CSK	SwissProt	SwissProt	1	0	1	0.760275	0.419352	0.730297	0.5	0.696791	0.505865	3.61258	N/A	N/A	N/A	N/A	N/A	N/A
1401	O00533	P05412	CHL1	JUN	Neural cell adhesion molecule L1-like protein	Transcription factor AP-1	SwissProt	SwissProt	1	1	1	1	1	1	0.5	0	0.214865	3.71486	1	MI:0034(display technology)	1	MI:0915(physical association)	1	pubmed:20195357
1402	O00533	Q01094	CHL1	E2F1	Neural cell adhesion molecule L1-like protein	Transcription factor E2F1	SwissProt	SwissProt	1	1	1	1	1	1	0.5	0	0.214865	3.71486	1	MI:0034(display technology)	1	MI:0915(physical association)	1	pubmed:20195357
1403	O00533	P0CG48	CHL1	UBC	Neural cell adhesion molecule L1-like protein	Polyubiquitin-C	SwissProt	SwissProt	1	0	1	1	0.591867	0.722885	1	1	0.42973	4.74448	N/A	N/A	N/A	N/A	N/A	N/A
1404	O00533	Q96C32	CHL1	UBC	Neural cell adhesion molecule L1-like protein	Polyubiquitin-C	SwissProt	TrEMBL	1	0	0	1	0.591867	0.722885	1	0	0.42973	3.74448	N/A	N/A	N/A	N/A	N/A	N/A
1405	O00533	F5H041	CHL1	UBC	Neural cell adhesion molecule L1-like protein	Polyubiquitin-C	SwissProt	TrEMBL	1	0	0	1	0.586894	0.722885	1	0	0.42973	3.73951	N/A	N/A	N/A	N/A	N/A	N/A
1406	O00533	F5H7K6	CHL1	UBC	Neural cell adhesion molecule L1-like protein	Polyubiquitin-C	SwissProt	TrEMBL	1	0	0	1	0.582109	0.722885	1	0	0.42973	3.73472	N/A	N/A	N/A	N/A	N/A	N/A
1407	O00533	P15311	CHL1	EZR	Neural cell adhesion molecule L1-like protein	Ezrin	SwissProt	SwissProt	1	0	1	1	0.610032	0.722885	1	0	0.42973	3.76265	N/A	N/A	N/A	N/A	N/A	N/A
1408	O00533	E7EQR4	CHL1	EZR	Neural cell adhesion molecule L1-like protein	Ezrin	SwissProt	TrEMBL	1	0	0	1	0.556079	0.722885	1	0	0.42973	3.70869	N/A	N/A	N/A	N/A	N/A	N/A
1409	O00533	A7YIJ8	CHL1	RDX	Neural cell adhesion molecule L1-like protein	Radixin	SwissProt	TrEMBL	1	0	0	1	0.518234	0.722885	1	0	0.42973	3.67085	N/A	N/A	N/A	N/A	N/A	N/A
1410	O00533	P35241	CHL1	RDX	Neural cell adhesion molecule L1-like protein	Radixin	SwissProt	SwissProt	1	0	1	1	0.518234	0.722885	1	0	0.42973	3.67085	N/A	N/A	N/A	N/A	N/A	N/A
1411	O00533	P26038	CHL1	MSN	Neural cell adhesion molecule L1-like protein	Moesin	SwissProt	SwissProt	1	0	1	1	0.473444	0.722885	1	0	0.42973	3.62606	N/A	N/A	N/A	N/A	N/A	N/A
1412	O00533	J3KP22	CHL1	PTPRA	Neural cell adhesion molecule L1-like protein	Receptor-type tyrosine-protein phosphatase alpha	SwissProt	TrEMBL	1	0	0	1	1	0.956183	0.833333	0	0.476829	4.26635	N/A	N/A	N/A	N/A	N/A	N/A
1413	O00533	B7Z2A4	CHL1	PTPRA	Neural cell adhesion molecule L1-like protein	Receptor-type tyrosine-protein phosphatase alpha	SwissProt	TrEMBL	1	0	0	1	0.921242	0.956183	0.833333	0	0.476829	4.18759	N/A	N/A	N/A	N/A	N/A	N/A
1414	O00533	P18433	CHL1	PTPRA	Neural cell adhesion molecule L1-like protein	Receptor-type tyrosine-protein phosphatase alpha	SwissProt	SwissProt	1	0	1	1	0.921242	0.956183	0.833333	0	0.476829	4.18759	N/A	N/A	N/A	N/A	N/A	N/A
1415	O00533	P23469	CHL1	PTPRE	Neural cell adhesion molecule L1-like protein	Receptor-type tyrosine-protein phosphatase epsilon	SwissProt	SwissProt	1	0	1	1	0.81713	0.956183	0.833333	0	0.476829	4.08348	N/A	N/A	N/A	N/A	N/A	N/A
1416	O00533	H0Y6Z7	CHL1	PTPRF	Neural cell adhesion molecule L1-like protein	Receptor-type tyrosine-protein phosphatase F (Fragment)	SwissProt	TrEMBL	1	0	0	1	0.778899	0.956183	0.833333	0	0.523929	4.09235	N/A	N/A	N/A	N/A	N/A	N/A
1417	O00533	P10586	CHL1	PTPRF	Neural cell adhesion molecule L1-like protein	Receptor-type tyrosine-protein phosphatase F	SwissProt	SwissProt	1	0	1	1	0.778899	0.956183	0.833333	0	0.523929	4.09235	N/A	N/A	N/A	N/A	N/A	N/A
1418	O00533	F2Z3B8	CHL1	PTPRF	Neural cell adhesion molecule L1-like protein	Receptor-type tyrosine-protein phosphatase F	SwissProt	TrEMBL	1	0	0	1	0.763727	0.956183	0.833333	0	0.476829	4.03007	N/A	N/A	N/A	N/A	N/A	N/A
1419	O00533	H0Y380	CHL1	PTPRF	Neural cell adhesion molecule L1-like protein	Receptor-type tyrosine-protein phosphatase F (Fragment)	SwissProt	TrEMBL	1	0	0	1	0.763727	0.956183	0.833333	0	0.476829	4.03007	N/A	N/A	N/A	N/A	N/A	N/A
1420	O00533	H0Y4H1	CHL1	PTPRF	Neural cell adhesion molecule L1-like protein	Receptor-type tyrosine-protein phosphatase F (Fragment)	SwissProt	TrEMBL	1	0	0	1	0.763727	0.956183	0.833333	0	0.523929	4.07717	N/A	N/A	N/A	N/A	N/A	N/A
1421	O00533	H0Y7Z9	CHL1	PTPRF	Neural cell adhesion molecule L1-like protein	Receptor-type tyrosine-protein phosphatase F (Fragment)	SwissProt	TrEMBL	1	0	0	1	0.763727	0.956183	0.833333	0	0.523929	4.07717	N/A	N/A	N/A	N/A	N/A	N/A
1422	O00533	G8JL96	CHL1	PTPRS	Neural cell adhesion molecule L1-like protein	Receptor-type tyrosine-protein phosphatase S	SwissProt	TrEMBL	1	0	0	1	0.717657	0.956183	0.833333	0	0.523929	4.0311	N/A	N/A	N/A	N/A	N/A	N/A
1423	O00533	E9PDC5	CHL1	PTPRS	Neural cell adhesion molecule L1-like protein	Receptor-type tyrosine-protein phosphatase S	SwissProt	TrEMBL	1	0	0	1	0.708562	0.956183	0.833333	0	0.523929	4.02201	N/A	N/A	N/A	N/A	N/A	N/A
1424	O00533	Q13332	CHL1	PTPRS	Neural cell adhesion molecule L1-like protein	Receptor-type tyrosine-protein phosphatase S	SwissProt	SwissProt	1	0	1	1	0.678081	0.956183	0.833333	0	0.523929	3.99153	N/A	N/A	N/A	N/A	N/A	N/A
1425	O00533	F5GWT7	CHL1	PTPRD	Neural cell adhesion molecule L1-like protein	Receptor-type tyrosine-protein phosphatase delta	SwissProt	TrEMBL	1	0	0	1	0.621384	0.956183	0.833333	0	0.523929	3.93483	N/A	N/A	N/A	N/A	N/A	N/A
1426	O00533	F5GWY7	CHL1	PTPRD	Neural cell adhesion molecule L1-like protein	Receptor-type tyrosine-protein phosphatase delta	SwissProt	TrEMBL	1	0	0	1	0.621384	0.956183	0.833333	0	0.523929	3.93483	N/A	N/A	N/A	N/A	N/A	N/A
1427	O00533	G3XAD5	CHL1	PTPRD	Neural cell adhesion molecule L1-like protein	Protein tyrosine phosphatase, receptor type, D, isoform CRA_c	SwissProt	TrEMBL	1	0	0	1	0.609819	0.956183	0.833333	0	0.523929	3.92326	N/A	N/A	N/A	N/A	N/A	N/A
1428	O00533	G3XAE2	CHL1	PTPRD	Neural cell adhesion molecule L1-like protein	Protein tyrosine phosphatase, receptor type, D, isoform CRA_f	SwissProt	TrEMBL	1	0	0	1	0.609819	0.956183	0.833333	0	0.523929	3.92326	N/A	N/A	N/A	N/A	N/A	N/A
1429	O00533	P23468	CHL1	PTPRD	Neural cell adhesion molecule L1-like protein	Receptor-type tyrosine-protein phosphatase delta	SwissProt	SwissProt	1	0	1	1	0.609819	0.956183	0.833333	0	0.523929	3.92326	N/A	N/A	N/A	N/A	N/A	N/A
1430	O00533	F5GWR7	CHL1	PTPRD	Neural cell adhesion molecule L1-like protein	Receptor-type tyrosine-protein phosphatase delta	SwissProt	TrEMBL	1	0	0	1	0.59603	0.956183	0.833333	0	0.523929	3.90948	N/A	N/A	N/A	N/A	N/A	N/A
1431	O00533	Q02246	CHL1	CNTN2	Neural cell adhesion molecule L1-like protein	Contactin-2	SwissProt	SwissProt	1	0	1	1	0.707499	0.956183	0.833333	0	0.505865	4.00288	N/A	N/A	N/A	N/A	N/A	N/A
1432	O00533	Q12860	CHL1	CNTN1	Neural cell adhesion molecule L1-like protein	Contactin-1	SwissProt	SwissProt	1	0	1	1	0.670389	0.956183	0.833333	0	0.476829	3.93673	N/A	N/A	N/A	N/A	N/A	N/A
1433	O00533	O94779	CHL1	CNTN5	Neural cell adhesion molecule L1-like protein	Contactin-5	SwissProt	SwissProt	1	0	1	1	0.72655	0.956183	0.833333	0	0.505865	4.02193	N/A	N/A	N/A	N/A	N/A	N/A
1434	O00533	Q9P232	CHL1	CNTN3	Neural cell adhesion molecule L1-like protein	Contactin-3	SwissProt	SwissProt	1	0	1	1	0.778093	0.956183	0.833333	0	0.505865	4.07347	N/A	N/A	N/A	N/A	N/A	N/A
1435	O00533	G3XAD4	CHL1	CNTN4	Neural cell adhesion molecule L1-like protein	Contactin 4, isoform CRA_e	SwissProt	TrEMBL	1	0	0	1	0.795672	0.956183	0.833333	0	0.505865	4.09105	N/A	N/A	N/A	N/A	N/A	N/A
1436	O00533	Q8IWV2	CHL1	CNTN4	Neural cell adhesion molecule L1-like protein	Contactin-4	SwissProt	SwissProt	1	0	1	1	0.816464	0.956183	0.833333	0	0.505865	4.11185	N/A	N/A	N/A	N/A	N/A	N/A
1437	O00533	F5H752	CHL1	CNTN6	Neural cell adhesion molecule L1-like protein	Contactin-6	SwissProt	TrEMBL	1	0	0	1	1	0.956183	0.833333	0	0.505865	4.29538	N/A	N/A	N/A	N/A	N/A	N/A
1438	O00533	Q9UQ52	CHL1	CNTN6	Neural cell adhesion molecule L1-like protein	Contactin-6	SwissProt	SwissProt	1	0	1	1	0.920955	0.956183	0.833333	0	0.505865	4.21634	N/A	N/A	N/A	N/A	N/A	N/A
1439	O00533	E7EQD7	CHL1	DLG1	Neural cell adhesion molecule L1-like protein	Disks large homolog 1	SwissProt	TrEMBL	1	0	0	1	0.486925	0.772224	0.833333	0	0.523929	3.61641	N/A	N/A	N/A	N/A	N/A	N/A
1440	O00533	Q12959	CHL1	DLG1	Neural cell adhesion molecule L1-like protein	Disks large homolog 1	SwissProt	SwissProt	1	0	1	1	0.4909	0.772224	0.833333	0	0.523929	3.62039	N/A	N/A	N/A	N/A	N/A	N/A
1441	O00533	Q9UPN3	CHL1	MACF1	Neural cell adhesion molecule L1-like protein	Microtubule-actin cross-linking factor 1, isoforms 1/2/3/5	SwissProt	SwissProt	1	0	1	1	0.422099	0.772224	0.666667	0.664666	0.214865	3.74052	N/A	N/A	N/A	N/A	N/A	N/A
1442	O00548	A8MQ27	DLL1	NEURL1B	Delta-like protein 1	E3 ubiquitin-protein ligase NEURL1B	SwissProt	SwissProt	1	0	1	1	1	0.894427	0.833333	0	0.368906	4.09667	N/A	N/A	N/A	N/A	N/A	N/A
1443	O00548	O76050	DLL1	NEURL	Delta-like protein 1	Neuralized-like protein 1A	SwissProt	SwissProt	1	0	1	1	1	0.894427	0.833333	0	0.368906	4.09667	N/A	N/A	N/A	N/A	N/A	N/A
1444	O00548	P0CG48	DLL1	UBC	Delta-like protein 1	Polyubiquitin-C	SwissProt	SwissProt	1	1	1	1	1	0.894427	1	0.912871	0.403455	5.21075	1	MI:0004(affinity chromatography technology)	1	MI:0915(physical association)	2	pubmed:21985982; pubmed:22658936
1445	O00548	Q96C32	DLL1	UBC	Delta-like protein 1	Polyubiquitin-C	SwissProt	TrEMBL	1	0	0	1	1	0.894427	1	0	0.403455	4.29788	N/A	N/A	N/A	N/A	N/A	N/A
1446	O00548	F5H041	DLL1	UBC	Delta-like protein 1	Polyubiquitin-C	SwissProt	TrEMBL	1	0	0	1	0.904175	0.894427	1	0	0.403455	4.20206	N/A	N/A	N/A	N/A	N/A	N/A
1447	O00548	F5H7K6	DLL1	UBC	Delta-like protein 1	Polyubiquitin-C	SwissProt	TrEMBL	1	0	0	1	0.848121	0.894427	1	0	0.403455	4.146	N/A	N/A	N/A	N/A	N/A	N/A
1448	O00548	P0CG47	DLL1	UBB	Delta-like protein 1	Polyubiquitin-B	SwissProt	SwissProt	1	0	1	0.924164	0.730985	0.894427	1	0.568653	0.403455	4.52168	N/A	N/A	N/A	N/A	N/A	N/A
1449	O00548	J3QRK5	DLL1	UBBP4	Delta-like protein 1	Protein UBBP4	SwissProt	TrEMBL	1	0	1	0.898328	0.696241	0.894427	1	0	0.403455	3.89245	N/A	N/A	N/A	N/A	N/A	N/A
1450	O00548	J3QKN0	DLL1	UBB	Delta-like protein 1	Ubiquitin (Fragment)	SwissProt	TrEMBL	1	0	0	0.876105	0.668499	0.894427	1	0	0.403455	3.84249	N/A	N/A	N/A	N/A	N/A	N/A
1451	O00548	J3QLP7	DLL1	UBBP4	Delta-like protein 1	Protein UBBP4	SwissProt	TrEMBL	1	0	0	0.825	0.592942	0.894427	1	0	0.403455	3.71582	N/A	N/A	N/A	N/A	N/A	N/A
1452	O00548	F5GXK7	DLL1	UBC	Delta-like protein 1	Polyubiquitin-C (Fragment)	SwissProt	TrEMBL	1	0	0	0.795061	0.579105	0.894427	1	0	0.403455	3.67205	N/A	N/A	N/A	N/A	N/A	N/A
1453	O00548	F5H747	DLL1	UBC	Delta-like protein 1	Polyubiquitin-C (Fragment)	SwissProt	TrEMBL	1	0	0	0.78346	0.560645	0.894427	1	0	0.403455	3.64199	N/A	N/A	N/A	N/A	N/A	N/A
1454	O00548	F5H388	DLL1	UBC	Delta-like protein 1	Polyubiquitin-C (Fragment)	SwissProt	TrEMBL	1	0	0	0.771386	0.534483	0.894427	1	0	0.403455	3.60375	N/A	N/A	N/A	N/A	N/A	N/A
1455	O00548	P62987	DLL1	UBA52	Delta-like protein 1	Ubiquitin-60S ribosomal protein L40	SwissProt	SwissProt	1	0	1	0.61583	0.340469	0.894427	1	0.391594	0.403455	3.64578	N/A	N/A	N/A	N/A	N/A	N/A
1456	O00548	P62979	DLL1	RPS27A	Delta-like protein 1	Ubiquitin-40S ribosomal protein S27a	SwissProt	SwissProt	1	0	1	0.613053	0.335861	0.894427	1	0.401801	0.403455	3.6486	N/A	N/A	N/A	N/A	N/A	N/A
1457	O00548	P46531	DLL1	NOTCH1	Delta-like protein 1	Neurogenic locus notch homolog protein 1	SwissProt	SwissProt	1	1	1	1	0.913291	1	1	0.810548	0.560972	5.28481	1	MI:0096(pull down)	1	MI:0407(direct interaction)	1	pubmed:11006133
1458	O00548	Q04721	DLL1	NOTCH2	Delta-like protein 1	Neurogenic locus notch homolog protein 2	SwissProt	SwissProt	1	1	1	1	1	1	1	0.510251	0.560972	5.07122	2	MI:0004(affinity chromatography technology); MI:0096(pull down)	2	MI:0407(direct interaction); MI:0915(physical association)	3	pubmed:10958687; pubmed:11346656; pubmed:9244302
1459	O00548	M0R3C9	DLL1	NOTCH3	Delta-like protein 1	Neurogenic locus notch homolog protein 3 (Fragment)	SwissProt	TrEMBL	1	0	0	1	0.826582	1	1	0	0.560972	4.38755	N/A	N/A	N/A	N/A	N/A	N/A
1460	O00548	Q9UM47	DLL1	NOTCH3	Delta-like protein 1	Neurogenic locus notch homolog protein 3	SwissProt	SwissProt	1	1	1	1	0.798668	1	1	0.49752	0.560972	4.85716	1	MI:0096(pull down)	1	MI:0407(direct interaction)	1	pubmed:11006133
1461	O00548	B0S882	DLL1	NOTCH4	Delta-like protein 1	Notch 4 intracellular domain	SwissProt	TrEMBL	1	0	0	1	0.775861	1	1	0	0.560972	4.33683	N/A	N/A	N/A	N/A	N/A	N/A
1462	O00548	Q99466	DLL1	NOTCH4	Delta-like protein 1	Neurogenic locus notch homolog protein 4	SwissProt	SwissProt	1	0	1	1	0.775861	1	1	0.310921	0.560972	4.64775	N/A	N/A	N/A	N/A	N/A	N/A
1463	O00548	Q5SPL1	DLL1	NOTCH4	Delta-like protein 1	Notch 4 intracellular domain	SwissProt	TrEMBL	1	0	0	1	0.756577	1	1	0	0.560972	4.31755	N/A	N/A	N/A	N/A	N/A	N/A
1464	O00548	Q5T1H1	DLL1	EYS	Delta-like protein 1	Protein eyes shut homolog	SwissProt	SwissProt	1	0	1	0.855556	0.607767	1	1	0	0.560972	4.02429	N/A	N/A	N/A	N/A	N/A	N/A
1465	O00548	B4DYR1	DLL1	JAG1	Delta-like protein 1	Delta-like protein	SwissProt	TrEMBL	1	0	0	0.824164	0.570427	1	1	0	0.560972	3.95556	N/A	N/A	N/A	N/A	N/A	N/A
1466	O00548	P78504	DLL1	JAG1	Delta-like protein 1	Protein jagged-1	SwissProt	SwissProt	1	0	1	0.822653	0.562606	1	1	0.730939	0.560972	4.67717	N/A	N/A	N/A	N/A	N/A	N/A
1467	O00548	Q9Y219	DLL1	JAG2	Delta-like protein 1	Protein jagged-2	SwissProt	SwissProt	1	0	1	0.788889	0.555246	1	1	0.526434	0.560972	4.43154	N/A	N/A	N/A	N/A	N/A	N/A
1468	O00548	Q8TER0	DLL1	SNED1	Delta-like protein 1	Sushi, nidogen and EGF-like domain-containing protein 1	SwissProt	SwissProt	1	0	1	0.777778	0.523808	1	1	0	0.560972	3.86256	N/A	N/A	N/A	N/A	N/A	N/A
1469	O00548	B5MEF5	DLL1	SNED1	Delta-like protein 1	Sushi, nidogen and EGF-like domain-containing protein 1	SwissProt	TrEMBL	1	0	0	0.778047	0.529495	1	1	0	0.560972	3.86851	N/A	N/A	N/A	N/A	N/A	N/A
1470	O00548	Q5IJ48	DLL1	CRB2	Delta-like protein 1	Protein crumbs homolog 2	SwissProt	SwissProt	1	0	1	0.69083	0.470337	1	1	0	0.560972	3.72214	N/A	N/A	N/A	N/A	N/A	N/A
1471	O00548	P82279	DLL1	CRB1	Delta-like protein 1	Protein crumbs homolog 1	SwissProt	SwissProt	1	0	1	0.711111	0.48782	1	1	0	0.560972	3.7599	N/A	N/A	N/A	N/A	N/A	N/A
1472	O00548	F5H0L2	DLL1	CRB1	Delta-like protein 1	Protein crumbs homolog 1	SwissProt	TrEMBL	1	0	0	0.707497	0.483718	1	1	0	0.560972	3.75219	N/A	N/A	N/A	N/A	N/A	N/A
1473	O00548	P35555	DLL1	FBN1	Delta-like protein 1	Fibrillin-1	SwissProt	SwissProt	1	0	1	0.715341	0.494237	1	1	0	0.560972	3.77055	N/A	N/A	N/A	N/A	N/A	N/A
1474	O00548	P35556	DLL1	FBN2	Delta-like protein 1	Fibrillin-2	SwissProt	SwissProt	1	0	1	0.697838	0.479747	1	1	0.284779	0.560972	4.02334	N/A	N/A	N/A	N/A	N/A	N/A
1475	O00548	Q75N90	DLL1	FBN3	Delta-like protein 1	Fibrillin-3	SwissProt	SwissProt	1	0	1	0.693608	0.474016	1	1	0	0.560972	3.7286	N/A	N/A	N/A	N/A	N/A	N/A
1476	O00548	M0QX38	DLL1	NOTCH3	Delta-like protein 1	Neurogenic locus notch homolog protein 3 (Fragment)	SwissProt	TrEMBL	1	0	0	0.664016	0.459906	1	1	0	0.560972	3.68489	N/A	N/A	N/A	N/A	N/A	N/A
1477	O00548	Q8NFT8	DLL1	DNER	Delta-like protein 1	Delta and Notch-like epidermal growth factor-related receptor	SwissProt	SwissProt	1	0	1	0.671386	0.463287	1	1	0	0.560972	3.69565	N/A	N/A	N/A	N/A	N/A	N/A
1478	O00548	E9PBN8	DLL1	SVEP1	Delta-like protein 1	Sushi, von Willebrand factor type A, EGF and pentraxin domain-containing protein 1	SwissProt	TrEMBL	1	0	0	0.660275	0.453406	1	1	0	0.560972	3.67465	N/A	N/A	N/A	N/A	N/A	N/A
1479	O00548	Q4LDE5	DLL1	SVEP1	Delta-like protein 1	Sushi, von Willebrand factor type A, EGF and pentraxin domain-containing protein 1	SwissProt	SwissProt	1	0	1	0.657497	0.448744	1	1	0	0.560972	3.66721	N/A	N/A	N/A	N/A	N/A	N/A
1480	O00548	O00548	DLL1	DLL1	Delta-like protein 1	Delta-like protein 1	SwissProt	SwissProt	1	0	1	0.648058	0.426446	1	1	0	0.560972	3.63548	N/A	N/A	N/A	N/A	N/A	N/A
1481	O00548	E9PLD5	DLL1	-	Delta-like protein 1	Uncharacterized protein	SwissProt	TrEMBL	1	0	1	0.877778	0.679139	1	1	0	0.560972	4.11789	N/A	N/A	N/A	N/A	N/A	N/A
1482	O00548	Q7Z3S9	DLL1	NOTCH2NL	Delta-like protein 1	Notch homolog 2 N-terminal-like protein	SwissProt	SwissProt	1	0	1	0.875	0.661238	1	1	0	0.560972	4.09721	N/A	N/A	N/A	N/A	N/A	N/A
1483	O00548	O94813	DLL1	SLIT2	Delta-like protein 1	Slit homolog 2 protein	SwissProt	SwissProt	1	0	1	0.614725	0.34764	1	1	0.272494	0.560972	3.79583	N/A	N/A	N/A	N/A	N/A	N/A
1484	O00548	Q8N2S1	DLL1	LTBP4	Delta-like protein 1	Latent-transforming growth factor beta-binding protein 4	SwissProt	SwissProt	1	0	1	0.602778	0.317569	1	1	0.33595	0.560972	3.81727	N/A	N/A	N/A	N/A	N/A	N/A
1485	O00548	Q14517	DLL1	FAT1	Delta-like protein 1	Protocadherin Fat 1	SwissProt	SwissProt	1	0	1	0.55423	0.240584	1	1	0.310921	0.560972	3.66671	N/A	N/A	N/A	N/A	N/A	N/A
1486	O00548	P24821	DLL1	TNC	Delta-like protein 1	Tenascin	SwissProt	SwissProt	1	0	1	0.582497	0.278025	1	1	0.206871	0.560972	3.62836	N/A	N/A	N/A	N/A	N/A	N/A
1487	O00548	P23142	DLL1	FBLN1	Delta-like protein 1	Fibulin-1	SwissProt	SwissProt	1	0	1	0.551105	0.238578	1	1	0.371653	0.560972	3.72231	N/A	N/A	N/A	N/A	N/A	N/A
1488	O00548	Q12955	DLL1	ANK3	Delta-like protein 1	Ankyrin-3	SwissProt	SwissProt	1	0	1	0.542097	0.223592	1	1	0.32204	0.719002	3.80673	N/A	N/A	N/A	N/A	N/A	N/A
1489	O00548	Q12805	DLL1	EFEMP1	Delta-like protein 1	EGF-containing fibulin-like extracellular matrix protein 1	SwissProt	SwissProt	1	0	1	0.536541	0.209758	1	1	0.339638	0.560972	3.64691	N/A	N/A	N/A	N/A	N/A	N/A
1490	O00548	Q01484	DLL1	ANK2	Delta-like protein 1	Ankyrin-2	SwissProt	SwissProt	1	0	1	0.535275	0.202094	1	1	0.354446	0.719002	3.81082	N/A	N/A	N/A	N/A	N/A	N/A
1491	O00548	Q9HCU4	DLL1	CELSR2	Delta-like protein 1	Cadherin EGF LAG seven-pass G-type receptor 2	SwissProt	SwissProt	1	0	1	0.539994	0.217921	1	1	0.295179	0.560972	3.61407	N/A	N/A	N/A	N/A	N/A	N/A
1492	O00548	P16157	DLL1	ANK1	Delta-like protein 1	Ankyrin-1	SwissProt	SwissProt	1	0	1	0.53346	0.189766	1	1	0.339638	0.719002	3.78187	N/A	N/A	N/A	N/A	N/A	N/A
1493	O00548	P13611	DLL1	VCAN	Delta-like protein 1	Versican core protein	SwissProt	SwissProt	1	0	1	0.54555	0.231128	1	1	0.343129	0.560972	3.68078	N/A	N/A	N/A	N/A	N/A	N/A
1494	O00548	O75832	DLL1	PSMD10	Delta-like protein 1	26S proteasome non-ATPase regulatory subunit 10	SwissProt	SwissProt	1	0	1	0.537564	0.213424	1	1	0.38721	0.719002	3.8572	N/A	N/A	N/A	N/A	N/A	N/A
1495	O00548	P53355	DLL1	DAPK1	Delta-like protein 1	Death-associated protein kinase 1	SwissProt	SwissProt	1	0	1	0.53417	0.196284	1	1	0.531129	0.719002	3.98058	N/A	N/A	N/A	N/A	N/A	N/A
1496	O00548	Q96Q27	DLL1	ASB2	Delta-like protein 1	Ankyrin repeat and SOCS box protein 2	SwissProt	SwissProt	1	0	1	0.52923	0.166639	1	1	0.348876	0.719002	3.76375	N/A	N/A	N/A	N/A	N/A	N/A
1497	O00548	Q07954	DLL1	LRP1	Delta-like protein 1	Prolow-density lipoprotein receptor-related protein 1	SwissProt	SwissProt	1	0	1	0.536238	0.206636	1	1	0.55163	0.560972	3.85548	N/A	N/A	N/A	N/A	N/A	N/A
1498	O00548	O75179	DLL1	ANKRD17	Delta-like protein 1	Ankyrin repeat domain-containing protein 17	SwissProt	SwissProt	1	0	1	0.533333	0.188999	1	1	0.32204	0.719002	3.76337	N/A	N/A	N/A	N/A	N/A	N/A
1499	O00548	O15084	DLL1	ANKRD28	Delta-like protein 1	Serine/threonine-protein phosphatase 6 regulatory ankyrin repeat subunit A	SwissProt	SwissProt	1	0	1	0.532008	0.183206	1	1	0.687274	0.719002	4.12149	N/A	N/A	N/A	N/A	N/A	N/A
1500	O00548	Q96KQ7	DLL1	EHMT2	Delta-like protein 1	Histone-lysine N-methyltransferase EHMT2	SwissProt	SwissProt	1	0	1	0.531392	0.179961	1	1	0.397929	0.719002	3.82828	N/A	N/A	N/A	N/A	N/A	N/A
1501	O00548	Q8IWZ3	DLL1	ANKHD1	Delta-like protein 1	Ankyrin repeat and KH domain-containing protein 1	SwissProt	SwissProt	1	0	1	0.530825	0.175762	1	1	0.348876	0.719002	3.77446	N/A	N/A	N/A	N/A	N/A	N/A
1502	O00548	Q9ULH0	DLL1	KIDINS220	Delta-like protein 1	Kinase D-interacting substrate of 220 kDa	SwissProt	SwissProt	1	0	1	0.528394	0.160703	1	1	0.284779	0.719002	3.69288	N/A	N/A	N/A	N/A	N/A	N/A
1503	O00548	Q86YT6	DLL1	MIB1	Delta-like protein 1	E3 ubiquitin-protein ligase MIB1	SwissProt	SwissProt	1	1	1	1	1	0.894427	0.666667	0.376664	0.438516	4.37627	1	MI:0004(affinity chromatography technology)	1	MI:0915(physical association)	1	pubmed:21985982
1504	O00548	D6RAZ0	DLL1	MIB2	Delta-like protein 1	E3 ubiquitin-protein ligase MIB2	SwissProt	TrEMBL	1	0	0	1	0.847907	0.894427	0.666667	0	0.438516	3.84752	N/A	N/A	N/A	N/A	N/A	N/A
1505	O00548	E9PD12	DLL1	MIB2	Delta-like protein 1	E3 ubiquitin-protein ligase MIB2	SwissProt	TrEMBL	1	0	0	1	0.80808	0.894427	0.666667	0	0.438516	3.80769	N/A	N/A	N/A	N/A	N/A	N/A
1506	O00548	E9PGU1	DLL1	MIB2	Delta-like protein 1	E3 ubiquitin-protein ligase MIB2	SwissProt	TrEMBL	1	0	0	1	0.80808	0.894427	0.666667	0	0.438516	3.80769	N/A	N/A	N/A	N/A	N/A	N/A
1507	O00548	F8WA73	DLL1	MIB2	Delta-like protein 1	E3 ubiquitin-protein ligase MIB2	SwissProt	TrEMBL	1	0	0	1	0.80808	0.894427	0.666667	0	0.438516	3.80769	N/A	N/A	N/A	N/A	N/A	N/A
1508	O00548	Q96AX9	DLL1	MIB2	Delta-like protein 1	E3 ubiquitin-protein ligase MIB2	SwissProt	SwissProt	1	0	1	1	0.80808	0.894427	0.666667	0.455434	0.438516	4.26312	N/A	N/A	N/A	N/A	N/A	N/A
1509	O00548	F2Z2L2	DLL1	MIB2	Delta-like protein 1	E3 ubiquitin-protein ligase MIB2	SwissProt	TrEMBL	1	0	0	1	0.777188	0.894427	0.666667	0	0.438516	3.7768	N/A	N/A	N/A	N/A	N/A	N/A
1510	O00548	E9PHQ1	DLL1	MIB2	Delta-like protein 1	E3 ubiquitin-protein ligase MIB2	SwissProt	TrEMBL	1	0	0	0.991667	0.695814	0.894427	0.666667	0	0.438516	3.68709	N/A	N/A	N/A	N/A	N/A	N/A
1511	O00548	H0YAM8	DLL1	MIB2	Delta-like protein 1	E3 ubiquitin-protein ligase MIB2 (Fragment)	SwissProt	TrEMBL	1	0	0	0.949164	0.668033	0.894427	0.666667	0	0.438516	3.61681	N/A	N/A	N/A	N/A	N/A	N/A
1512	O00548	Q9Y6I3	DLL1	EPN1	Delta-like protein 1	Epsin-1	SwissProt	SwissProt	1	1	1	1	1	1	0.5	0.539954	0.280486	4.32044	1	MI:0004(affinity chromatography technology)	1	MI:0915(physical association)	1	pubmed:22658936
1513	O00548	Q9H201	DLL1	EPN3	Delta-like protein 1	Epsin-3	SwissProt	SwissProt	1	0	1	0.875	0.688648	1	0.5	0.417446	0.280486	3.76158	N/A	N/A	N/A	N/A	N/A	N/A
1514	O00548	E7ES96	DLL1	PSEN1	Delta-like protein 1	Presenilin-1	SwissProt	TrEMBL	1	0	0	1	1	0.894427	0.833333	0	0.0614844	3.78924	N/A	N/A	N/A	N/A	N/A	N/A
1515	O00548	P49768	DLL1	PSEN1	Delta-like protein 1	Presenilin-1	SwissProt	SwissProt	1	0	1	1	0.897058	0.894427	0.833333	0.564191	0.0614844	4.25049	N/A	N/A	N/A	N/A	N/A	N/A
1516	O00548	B1AP22	DLL1	PSEN2	Delta-like protein 1	Presenilin 2 (Alzheimer disease 4), isoform CRA_b	SwissProt	TrEMBL	1	0	0	1	0.836841	0.894427	0.833333	0	0.0614844	3.62609	N/A	N/A	N/A	N/A	N/A	N/A
1517	O00548	P49810	DLL1	PSEN2	Delta-like protein 1	Presenilin-2	SwissProt	SwissProt	1	0	1	1	0.836841	0.894427	0.833333	0.386242	0.0614844	4.01233	N/A	N/A	N/A	N/A	N/A	N/A
1518	O00548	P50281	DLL1	MMP14	Delta-like protein 1	Matrix metalloproteinase-14	SwissProt	SwissProt	1	0	1	1	1	0.894427	0.5	0.3518	0.184453	3.93068	N/A	N/A	N/A	N/A	N/A	N/A
1519	O00548	F5GWH1	DLL1	MAGI2	Delta-like protein 1	Membrane-associated guanylate kinase, WW and PDZ domain-containing protein 2	SwissProt	TrEMBL	1	0	1	1	1	0.894427	0.666667	0	0.0614844	3.62258	N/A	N/A	N/A	N/A	N/A	N/A
1520	O00548	Q5TCQ9	DLL1	MAGI3	Delta-like protein 1	Membrane-associated guanylate kinase, WW and PDZ domain-containing protein 3	SwissProt	SwissProt	1	0	1	1	0.665896	0.894427	0.666667	0.339638	0.0614844	3.62811	N/A	N/A	N/A	N/A	N/A	N/A
1521	O00548	Q96QZ7	DLL1	MAGI1	Delta-like protein 1	Membrane-associated guanylate kinase, WW and PDZ domain-containing protein 1	SwissProt	SwissProt	1	0	1	1	0.649875	0.894427	0.666667	0.36592	0.0614844	3.63837	N/A	N/A	N/A	N/A	N/A	N/A
1522	O00559	P46934	EBAG9	NEDD4	Receptor-binding cancer antigen expressed on SiSo cells	E3 ubiquitin-protein ligase NEDD4	SwissProt	SwissProt	1	1	1	1	1	1	0.5	0	0.5	4	1	MI:0096(pull down)	1	MI:0407(direct interaction)	1	pubmed:19953087
1523	O00559	H0YA37	EBAG9	NEDD4	Receptor-binding cancer antigen expressed on SiSo cells	E3 ubiquitin-protein ligase NEDD4 (Fragment)	SwissProt	TrEMBL	1	0	0	1	0.875435	1	0.5	0	0.5	3.87543	N/A	N/A	N/A	N/A	N/A	N/A
1524	O00559	H0Y8X6	EBAG9	NEDD4	Receptor-binding cancer antigen expressed on SiSo cells	E3 ubiquitin-protein ligase (Fragment)	SwissProt	TrEMBL	1	0	0	1	0.802568	1	0.5	0	0.5	3.80257	N/A	N/A	N/A	N/A	N/A	N/A
1525	O00559	K7ERN1	EBAG9	NEDD4L	Receptor-binding cancer antigen expressed on SiSo cells	E3 ubiquitin-protein ligase NEDD4-like (Fragment)	SwissProt	TrEMBL	1	0	0	1	0.750869	1	0.5	0	0.5	3.75087	N/A	N/A	N/A	N/A	N/A	N/A
1526	O00559	F5H602	EBAG9	NEDD4L	Receptor-binding cancer antigen expressed on SiSo cells	E3 ubiquitin-protein ligase	SwissProt	TrEMBL	1	0	0	1	0.710768	1	0.5	0	0.5	3.71077	N/A	N/A	N/A	N/A	N/A	N/A
1527	O00559	Q96PU5	EBAG9	NEDD4L	Receptor-binding cancer antigen expressed on SiSo cells	E3 ubiquitin-protein ligase NEDD4-like	SwissProt	SwissProt	1	0	1	1	0.678003	1	0.5	0	0.5	3.678	N/A	N/A	N/A	N/A	N/A	N/A
1528	O00559	Q9H0M0	EBAG9	WWP1	Receptor-binding cancer antigen expressed on SiSo cells	NEDD4-like E3 ubiquitin-protein ligase WWP1	SwissProt	SwissProt	1	0	1	0.932904	0.444509	1	0.5	0.675606	0.5	4.05302	N/A	N/A	N/A	N/A	N/A	N/A
1529	O00559	Q9HAU4	EBAG9	SMURF2	Receptor-binding cancer antigen expressed on SiSo cells	E3 ubiquitin-protein ligase SMURF2	SwissProt	SwissProt	1	0	1	0.919692	0.414487	1	0.5	0.690665	0.5	4.02484	N/A	N/A	N/A	N/A	N/A	N/A
1530	O00559	B4DDV6	EBAG9	NRF1	Receptor-binding cancer antigen expressed on SiSo cells	Nuclear respiratory factor 1	SwissProt	TrEMBL	1	0	0	1	1	1	0.5	0	1	4.5	N/A	N/A	N/A	N/A	N/A	N/A
1531	O00559	Q16656	EBAG9	NRF1	Receptor-binding cancer antigen expressed on SiSo cells	Nuclear respiratory factor 1	SwissProt	SwissProt	1	1	1	1	1	1	0.5	0	1	4.5	1	MI:0428(imaging technique)	1	MI:0403(colocalization)	1	pubmed:24250222
1532	O00559	Q96AN2	EBAG9	NRF1	Receptor-binding cancer antigen expressed on SiSo cells	NRF1 protein	SwissProt	TrEMBL	1	1	0	1	1	1	0.5	0	1	4.5	1	MI:0428(imaging technique)	1	MI:0403(colocalization)	1	pubmed:24250222
1533	O00559	C9JP85	EBAG9	NRF1	Receptor-binding cancer antigen expressed on SiSo cells	Nuclear respiratory factor 1 (Fragment)	SwissProt	TrEMBL	1	0	0	0.907599	0.326761	1	0.5	0	1	3.73436	N/A	N/A	N/A	N/A	N/A	N/A
1534	O00592	D3DU85	PODXL	SLC9A3R2	Podocalyxin	Na(+)/H(+) exchange regulatory cofactor NHE-RF2	SwissProt	TrEMBL	1	1	0	1	1	1	1	0	0.771408	4.77141	2	MI:0004(affinity chromatography technology); MI:0096(pull down)	2	MI:0407(direct interaction); MI:0915(physical association)	3	pubmed:11457882; pubmed:11997330; pubmed:15642748
1535	O00592	Q15599	PODXL	SLC9A3R2	Podocalyxin	Na(+)/H(+) exchange regulatory cofactor NHE-RF2	SwissProt	SwissProt	1	1	1	1	1	1	1	0.38566	0.771408	5.15707	2	MI:0004(affinity chromatography technology); MI:0096(pull down)	2	MI:0407(direct interaction); MI:0915(physical association)	3	pubmed:11457882; pubmed:11997330; pubmed:15642748
1536	O00592	H3BQS0	PODXL	SLC9A3R2	Podocalyxin	Na(+)/H(+) exchange regulatory cofactor NHE-RF2	SwissProt	TrEMBL	1	0	0	0.939994	0.452789	1	1	0	0.771408	4.16419	N/A	N/A	N/A	N/A	N/A	N/A
1537	O00592	H3BSV6	PODXL	SLC9A3R2	Podocalyxin	Na(+)/H(+) exchange regulatory cofactor NHE-RF2	SwissProt	TrEMBL	1	0	0	0.867097	0.367282	1	1	0	0.771408	4.00579	N/A	N/A	N/A	N/A	N/A	N/A
1538	O00592	H3BN50	PODXL	SLC9A3R2	Podocalyxin	Na(+)/H(+) exchange regulatory cofactor NHE-RF2 (Fragment)	SwissProt	TrEMBL	1	0	0	0.863889	0.316359	1	1	0	0.771408	3.95166	N/A	N/A	N/A	N/A	N/A	N/A
1539	O00592	H3BUQ9	PODXL	SLC9A3R2	Podocalyxin	Na(+)/H(+) exchange regulatory cofactor NHE-RF2 (Fragment)	SwissProt	TrEMBL	1	0	0	0.79083	0.274753	1	1	0	0.771408	3.83699	N/A	N/A	N/A	N/A	N/A	N/A
1540	O00592	O14745	PODXL	SLC9A3R1	Podocalyxin	Na(+)/H(+) exchange regulatory cofactor NHE-RF1	SwissProt	SwissProt	1	0	1	0.783333	0.231567	1	1	0.563925	0.771408	4.35023	N/A	N/A	N/A	N/A	N/A	N/A
1541	O00592	H3BSA4	PODXL	SLC9A3R2	Podocalyxin	Na(+)/H(+) exchange regulatory cofactor NHE-RF2 (Fragment)	SwissProt	TrEMBL	1	0	0	0.738053	0.188652	1	1	0	0.771408	3.69811	N/A	N/A	N/A	N/A	N/A	N/A
1542	O00592	Q5T2W1	PODXL	PDZK1	Podocalyxin	Na(+)/H(+) exchange regulatory cofactor NHE-RF3	SwissProt	SwissProt	1	0	1	0.597222	0.0896942	1	1	0.358888	0.771408	3.81721	N/A	N/A	N/A	N/A	N/A	N/A
1543	O00592	P0CG48	PODXL	UBC	Podocalyxin	Polyubiquitin-C	SwissProt	SwissProt	1	1	1	1	1	1	0.666667	0.816497	0.347605	4.83077	1	MI:0004(affinity chromatography technology)	1	MI:0915(physical association)	5	pubmed:21139048; pubmed:21890473; pubmed:21906983; pubmed:21963094; pubmed:21987572
1544	O00592	Q96C32	PODXL	UBC	Podocalyxin	Polyubiquitin-C	SwissProt	TrEMBL	1	0	0	1	1	1	0.666667	0	0.347605	4.01427	N/A	N/A	N/A	N/A	N/A	N/A
1545	O00592	F5H041	PODXL	UBC	Podocalyxin	Polyubiquitin-C	SwissProt	TrEMBL	1	0	0	1	0.865794	1	0.666667	0	0.347605	3.88007	N/A	N/A	N/A	N/A	N/A	N/A
1546	O00592	F5H7K6	PODXL	UBC	Podocalyxin	Polyubiquitin-C	SwissProt	TrEMBL	1	0	0	1	0.787288	1	0.666667	0	0.347605	3.80156	N/A	N/A	N/A	N/A	N/A	N/A
1547	O00592	P0CG47	PODXL	UBB	Podocalyxin	Polyubiquitin-B	SwissProt	SwissProt	1	0	1	0.924164	0.463175	1	0.666667	0.402099	0.347605	3.80371	N/A	N/A	N/A	N/A	N/A	N/A
1548	O00592	P14151	PODXL	SELL	Podocalyxin	L-selectin	SwissProt	SwissProt	1	1	1	1	1	1	0.5	0.469103	0.69521	4.66431	1	MI:0004(affinity chromatography technology)	1	MI:0915(physical association)	1	pubmed:9625756
1549	O00592	H0Y416	PODXL	SELP	Podocalyxin	P-selectin (Fragment)	SwissProt	TrEMBL	1	0	1	0.98395	0.450573	1	0.5	0	0.69521	3.62973	N/A	N/A	N/A	N/A	N/A	N/A
1550	O00592	Q5TI72	PODXL	SELE	Podocalyxin	E-selectin	SwissProt	TrEMBL	1	0	0	1	0.749823	1	0.5	0	0.69521	3.94503	N/A	N/A	N/A	N/A	N/A	N/A
1551	O00592	Q5TI73	PODXL	SELE	Podocalyxin	E-selectin	SwissProt	TrEMBL	1	0	0	1	0.567266	1	0.5	0	0.69521	3.76248	N/A	N/A	N/A	N/A	N/A	N/A
1552	O00592	Q5TI74	PODXL	SELE	Podocalyxin	E-selectin	SwissProt	TrEMBL	1	0	0	1	0.709554	1	0.5	0	0.69521	3.90476	N/A	N/A	N/A	N/A	N/A	N/A
1553	O00592	P16581	PODXL	SELE	Podocalyxin	E-selectin	SwissProt	SwissProt	1	1	1	1	1	1	0.5	0.32204	0.69521	4.51725	1	MI:0006(anti bait coimmunoprecipitation)	1	MI:0915(physical association)	1	pubmed:19889975
1554	O00592	Q5TI75	PODXL	SELE	Podocalyxin	E-selectin	SwissProt	TrEMBL	1	0	0	1	0.488706	1	0.5	0	0.69521	3.68392	N/A	N/A	N/A	N/A	N/A	N/A
1555	O00592	P24941	PODXL	CDK2	Podocalyxin	Cyclin-dependent kinase 2	SwissProt	SwissProt	1	1	1	1	1	1	0.5	0.576977	0.347605	4.42458	1	MI:0004(affinity chromatography technology)	1	MI:0915(physical association)	1	pubmed:21319273
1556	O00592	G3V5T9	PODXL	CDK2	Podocalyxin	Cyclin-dependent kinase 2	SwissProt	TrEMBL	1	0	0	1	0.795372	1	0.5	0	0.347605	3.64298	N/A	N/A	N/A	N/A	N/A	N/A
1557	O00592	Q00526	PODXL	CDK3	Podocalyxin	Cyclin-dependent kinase 3	SwissProt	SwissProt	1	0	1	0.963053	0.720639	1	0.5	0.527406	0.347605	4.0587	N/A	N/A	N/A	N/A	N/A	N/A
1558	O00592	P06493	PODXL	CDK1	Podocalyxin	Cyclin-dependent kinase 1	SwissProt	SwissProt	1	0	1	0.886111	0.612912	1	0.5	0.571784	0.347605	3.91841	N/A	N/A	N/A	N/A	N/A	N/A
1559	O00592	Q00535	PODXL	CDK5	Podocalyxin	Cyclin-dependent kinase 5	SwissProt	SwissProt	1	0	1	0.833333	0.567563	1	0.5	0.404468	0.347605	3.65297	N/A	N/A	N/A	N/A	N/A	N/A
1560	O00592	Q00534	PODXL	CDK6	Podocalyxin	Cyclin-dependent kinase 6	SwissProt	SwissProt	1	0	1	0.741667	0.471229	1	0.5	0.567483	0.347605	3.62798	N/A	N/A	N/A	N/A	N/A	N/A
1561	O00592	P50613	PODXL	CDK7	Podocalyxin	Cyclin-dependent kinase 7	SwissProt	SwissProt	1	0	1	0.738889	0.461665	1	0.5	0.555655	0.347605	3.60381	N/A	N/A	N/A	N/A	N/A	N/A
1562	O00592	P46940	PODXL	IQGAP1	Podocalyxin	Ras GTPase-activating-like protein IQGAP1	SwissProt	SwissProt	1	1	1	1	1	1	0.833333	0.566564	0.347605	4.7475	3	MI:0006(anti bait coimmunoprecipitation); MI:0663(confocal microscopy); MI:0813(proximity ligation assay)	2	MI:0403(colocalization); MI:0915(physical association)	1	pubmed:22662192
1563	O00592	H0YLE8	PODXL	IQGAP1	Podocalyxin	Ras GTPase-activating-like protein IQGAP1	SwissProt	TrEMBL	1	0	0	1	0.84182	1	0.833333	0	0.347605	4.02276	N/A	N/A	N/A	N/A	N/A	N/A
1564	O00592	Q86VI3	PODXL	IQGAP3	Podocalyxin	Ras GTPase-activating-like protein IQGAP3	SwissProt	SwissProt	1	0	1	1	0.498583	1	0.833333	0.284779	0.347605	3.9643	N/A	N/A	N/A	N/A	N/A	N/A
1565	O00592	F2Z2E2	PODXL	IQGAP3	Podocalyxin	Ras GTPase-activating-like protein IQGAP3	SwissProt	TrEMBL	1	0	0	1	0.452789	1	0.833333	0	0.347605	3.63373	N/A	N/A	N/A	N/A	N/A	N/A
1566	O00592	Q13576	PODXL	IQGAP2	Podocalyxin	Ras GTPase-activating-like protein IQGAP2	SwissProt	SwissProt	1	0	1	1	0.353447	1	0.833333	0.326886	0.347605	3.86127	N/A	N/A	N/A	N/A	N/A	N/A
1567	O00592	P62258	PODXL	YWHAE	Podocalyxin	14-3-3 protein epsilon	SwissProt	SwissProt	1	0	1	0.801105	0.839456	0.980064	0.5	0.576353	0.152395	3.84937	N/A	N/A	N/A	N/A	N/A	N/A
1568	O00592	P63104	PODXL	YWHAZ	Podocalyxin	14-3-3 protein zeta/delta	SwissProt	SwissProt	1	0	1	0.796757	0.839456	0.980064	0.5	0.706802	0.152395	3.97547	N/A	N/A	N/A	N/A	N/A	N/A
1569	O14511	B3KWG5	NRG2	ERBB3	Pro-neuregulin-2, membrane-bound isoform	Receptor tyrosine-protein kinase erbB-3	SwissProt	TrEMBL	1	0	0	1	1	1	0.5	0	0.820205	4.32021	N/A	N/A	N/A	N/A	N/A	N/A
1570	O14511	F8VW56	NRG2	ERBB3	Pro-neuregulin-2, membrane-bound isoform	Receptor tyrosine-protein kinase erbB-3	SwissProt	TrEMBL	1	0	0	1	1	1	0.5	0	0.820205	4.32021	N/A	N/A	N/A	N/A	N/A	N/A
1571	O14511	F8VYK4	NRG2	ERBB3	Pro-neuregulin-2, membrane-bound isoform	Receptor tyrosine-protein kinase erbB-3	SwissProt	TrEMBL	1	0	0	1	1	1	0.5	0	0.820205	4.32021	N/A	N/A	N/A	N/A	N/A	N/A
1572	O14511	P21860	NRG2	ERBB3	Pro-neuregulin-2, membrane-bound isoform	Receptor tyrosine-protein kinase erbB-3	SwissProt	SwissProt	1	1	1	1	1	1	0.5	0.695022	0.820205	5.01523	1	MI:0096(pull down)	1	MI:0407(direct interaction)	1	pubmed:9168115
1573	O14511	B4DGQ7	NRG2	ERBB3	Pro-neuregulin-2, membrane-bound isoform	Receptor tyrosine-protein kinase erbB-3	SwissProt	TrEMBL	1	0	0	1	0.908085	1	0.5	0	0.820205	4.22829	N/A	N/A	N/A	N/A	N/A	N/A
1574	O14511	H3BLT0	NRG2	ERBB4	Pro-neuregulin-2, membrane-bound isoform	ERBB4 intracellular domain (Fragment)	SwissProt	TrEMBL	1	0	0	1	0.91109	1	0.5	0	0.820205	4.2313	N/A	N/A	N/A	N/A	N/A	N/A
1575	O14511	Q15303	NRG2	ERBB4	Pro-neuregulin-2, membrane-bound isoform	Receptor tyrosine-protein kinase erbB-4	SwissProt	SwissProt	1	1	1	1	1	1	0.5	0.672447	0.820205	4.99265	1	MI:0096(pull down)	1	MI:0407(direct interaction)	1	pubmed:9168115
1576	O14511	E9PFD7	NRG2	EGFR	Pro-neuregulin-2, membrane-bound isoform	Epidermal growth factor receptor	SwissProt	TrEMBL	1	0	0	1	0.659873	1	0.5	0	0.820205	3.98008	N/A	N/A	N/A	N/A	N/A	N/A
1577	O14511	P00533	NRG2	EGFR	Pro-neuregulin-2, membrane-bound isoform	Epidermal growth factor receptor	SwissProt	SwissProt	1	0	1	1	0.650046	1	0.5	0.999101	0.820205	4.96935	N/A	N/A	N/A	N/A	N/A	N/A
1578	O14511	B4DTR1	NRG2	ERBB2	Pro-neuregulin-2, membrane-bound isoform	Receptor tyrosine-protein kinase erbB-2	SwissProt	TrEMBL	1	0	0	1	0.632339	1	0.5	0	0.820205	3.95254	N/A	N/A	N/A	N/A	N/A	N/A
1579	O14511	J3QLU9	NRG2	ERBB2	Pro-neuregulin-2, membrane-bound isoform	Receptor tyrosine-protein kinase erbB-2	SwissProt	TrEMBL	1	0	0	1	0.670994	1	0.5	0	0.820205	3.9912	N/A	N/A	N/A	N/A	N/A	N/A
1580	O14511	P04626	NRG2	ERBB2	Pro-neuregulin-2, membrane-bound isoform	Receptor tyrosine-protein kinase erbB-2	SwissProt	SwissProt	1	0	1	1	0.6243	1	0.5	0.994035	0.820205	4.93854	N/A	N/A	N/A	N/A	N/A	N/A
1581	O14511	Q504U8	NRG2	EGFR	Pro-neuregulin-2, membrane-bound isoform	EGFR protein	SwissProt	TrEMBL	1	0	0	1	0.692422	1	0.5	0	0.820205	4.01263	N/A	N/A	N/A	N/A	N/A	N/A
1582	O14511	F5H1T4	NRG2	ERBB2	Pro-neuregulin-2, membrane-bound isoform	Receptor tyrosine-protein kinase erbB-2	SwissProt	TrEMBL	1	0	0	0.963053	0.559523	1	0.5	0	0.820205	3.84278	N/A	N/A	N/A	N/A	N/A	N/A
1583	O14511	J3KTI5	NRG2	ERBB2	Pro-neuregulin-2, membrane-bound isoform	Receptor tyrosine-protein kinase erbB-2 (Fragment)	SwissProt	TrEMBL	1	0	0	0.75917	0.524999	1	0.5	0	0.820205	3.60437	N/A	N/A	N/A	N/A	N/A	N/A
1584	O14511	P42684	NRG2	ABL2	Pro-neuregulin-2, membrane-bound isoform	Abelson tyrosine-protein kinase 2	SwissProt	SwissProt	1	0	1	0.652778	0.398817	1	0.5	0.931164	0.820205	4.30296	N/A	N/A	N/A	N/A	N/A	N/A
1585	O14511	P00519	NRG2	ABL1	Pro-neuregulin-2, membrane-bound isoform	Tyrosine-protein kinase ABL1	SwissProt	SwissProt	1	0	1	0.647838	0.349008	1	0.5	0.997157	0.820205	4.31421	N/A	N/A	N/A	N/A	N/A	N/A
1586	O14511	P42681	NRG2	TXK	Pro-neuregulin-2, membrane-bound isoform	Tyrosine-protein kinase TXK	SwissProt	SwissProt	1	0	1	0.611727	0.351512	1	0.5	0.409142	0.820205	3.69259	N/A	N/A	N/A	N/A	N/A	N/A
1587	O14511	P43405	NRG2	SYK	Pro-neuregulin-2, membrane-bound isoform	Tyrosine-protein kinase SYK	SwissProt	SwissProt	1	0	1	0.64083	0.324955	1	0.5	0.979833	0.820205	4.26582	N/A	N/A	N/A	N/A	N/A	N/A
1588	O14511	P43403	NRG2	ZAP70	Pro-neuregulin-2, membrane-bound isoform	Tyrosine-protein kinase ZAP-70	SwissProt	SwissProt	1	0	1	0.644444	0.337513	1	0.5	0.667983	0.820205	3.97015	N/A	N/A	N/A	N/A	N/A	N/A
1589	O14511	P08631	NRG2	HCK	Pro-neuregulin-2, membrane-bound isoform	Tyrosine-protein kinase HCK	SwissProt	SwissProt	1	0	1	0.60423	0.294787	1	0.5	0.68476	0.820205	3.90398	N/A	N/A	N/A	N/A	N/A	N/A
1590	O14511	Q08881	NRG2	ITK	Pro-neuregulin-2, membrane-bound isoform	Tyrosine-protein kinase ITK/TSK	SwissProt	SwissProt	1	0	1	0.63395	0.304708	1	0.5	0.633792	0.820205	3.89266	N/A	N/A	N/A	N/A	N/A	N/A
1591	O14511	P41240	NRG2	CSK	Pro-neuregulin-2, membrane-bound isoform	Tyrosine-protein kinase CSK	SwissProt	SwissProt	1	0	1	0.624164	0.28872	1	0.5	0.696791	0.820205	3.92988	N/A	N/A	N/A	N/A	N/A	N/A
1592	O14511	O60674	NRG2	JAK2	Pro-neuregulin-2, membrane-bound isoform	Tyrosine-protein kinase JAK2	SwissProt	SwissProt	1	0	1	0.613889	0.241822	1	0.5	0.691653	0.820205	3.86757	N/A	N/A	N/A	N/A	N/A	N/A
1593	O14511	P11362	NRG2	FGFR1	Pro-neuregulin-2, membrane-bound isoform	Fibroblast growth factor receptor 1	SwissProt	SwissProt	1	0	1	0.619714	0.266677	1	0.5	0.662418	0.820205	3.86901	N/A	N/A	N/A	N/A	N/A	N/A
1594	O14511	P52333	NRG2	JAK3	Pro-neuregulin-2, membrane-bound isoform	Tyrosine-protein kinase JAK3	SwissProt	SwissProt	1	0	1	0.617772	0.253458	1	0.5	0.645938	0.820205	3.83737	N/A	N/A	N/A	N/A	N/A	N/A
1595	O14511	P12931	NRG2	SRC	Pro-neuregulin-2, membrane-bound isoform	Proto-oncogene tyrosine-protein kinase Src	SwissProt	SwissProt	1	0	1	0.618608	0.259299	1	0.5	0.705733	0.820205	3.90385	N/A	N/A	N/A	N/A	N/A	N/A
1596	O14511	P16591	NRG2	FER	Pro-neuregulin-2, membrane-bound isoform	Tyrosine-protein kinase Fer	SwissProt	SwissProt	1	0	1	0.626942	0.293311	1	0.5	0.594317	0.820205	3.83478	N/A	N/A	N/A	N/A	N/A	N/A
1597	O14511	Q01973	NRG2	ROR1	Pro-neuregulin-2, membrane-bound isoform	Tyrosine-protein kinase transmembrane receptor ROR1	SwissProt	SwissProt	1	0	1	0.610275	0.234394	1	0.5	0.548811	0.820205	3.71369	N/A	N/A	N/A	N/A	N/A	N/A
1598	O14511	Q13882	NRG2	PTK6	Pro-neuregulin-2, membrane-bound isoform	Protein-tyrosine kinase 6	SwissProt	SwissProt	1	0	1	0.595061	0.214387	1	0.5	0.574532	0.820205	3.70419	N/A	N/A	N/A	N/A	N/A	N/A
1599	O14511	E9PC47	NRG2	LIMK1	Pro-neuregulin-2, membrane-bound isoform	LIM domain kinase 1	SwissProt	TrEMBL	1	0	0	0.778394	0.594875	0.58834	0.833333	0	0.820205	3.61515	N/A	N/A	N/A	N/A	N/A	N/A
1600	O14511	P53667	NRG2	LIMK1	Pro-neuregulin-2, membrane-bound isoform	LIM domain kinase 1	SwissProt	SwissProt	1	0	1	0.778394	0.594875	0.58834	0.833333	0	0.820205	3.61515	N/A	N/A	N/A	N/A	N/A	N/A
1601	O14511	P53671	NRG2	LIMK2	Pro-neuregulin-2, membrane-bound isoform	LIM domain kinase 2	SwissProt	SwissProt	1	0	1	0.778394	0.587499	0.58834	0.833333	0	0.820205	3.60777	N/A	N/A	N/A	N/A	N/A	N/A
1602	O14522	P06241	PTPRT	FYN	Receptor-type tyrosine-protein phosphatase T	Tyrosine-protein kinase Fyn	SwissProt	SwissProt	1	0	1	1	1	1	0.5	0.498578	0.68137	4.67995	N/A	N/A	N/A	N/A	N/A	N/A
1603	O14522	B3KPS6	PTPRT	FYN	Receptor-type tyrosine-protein phosphatase T	Tyrosine-protein kinase Fyn	SwissProt	TrEMBL	1	0	0	1	0.821465	1	0.5	0	0.68137	4.00284	N/A	N/A	N/A	N/A	N/A	N/A
1604	O14522	Q5R3A8	PTPRT	FYN	Receptor-type tyrosine-protein phosphatase T	Tyrosine-protein kinase Fyn	SwissProt	TrEMBL	1	0	0	1	0.821465	1	0.5	0	0.68137	4.00284	N/A	N/A	N/A	N/A	N/A	N/A
1605	O14522	P12931	PTPRT	SRC	Receptor-type tyrosine-protein phosphatase T	Proto-oncogene tyrosine-protein kinase Src	SwissProt	SwissProt	1	0	1	1	0.761069	1	0.5	0.705733	0.68137	4.64817	N/A	N/A	N/A	N/A	N/A	N/A
1606	O14522	F5H3M4	PTPRT	FGR	Receptor-type tyrosine-protein phosphatase T	Tyrosine-protein kinase Fgr	SwissProt	TrEMBL	1	0	0	1	0.737039	1	0.5	0	0.68137	3.91841	N/A	N/A	N/A	N/A	N/A	N/A
1607	O14522	J3QRU1	PTPRT	YES1	Receptor-type tyrosine-protein phosphatase T	Tyrosine-protein kinase Yes	SwissProt	TrEMBL	1	0	0	1	0.696637	1	0.5	0	0.68137	3.87801	N/A	N/A	N/A	N/A	N/A	N/A
1608	O14522	P07947	PTPRT	YES1	Receptor-type tyrosine-protein phosphatase T	Tyrosine-protein kinase Yes	SwissProt	SwissProt	1	0	1	1	0.696637	1	0.5	0	0.68137	3.87801	N/A	N/A	N/A	N/A	N/A	N/A
1609	O14522	P09769	PTPRT	FGR	Receptor-type tyrosine-protein phosphatase T	Tyrosine-protein kinase Fgr	SwissProt	SwissProt	1	0	1	1	0.675356	1	0.5	0	0.68137	3.85673	N/A	N/A	N/A	N/A	N/A	N/A
1610	O14522	A8K4G3	PTPRT	HCK	Receptor-type tyrosine-protein phosphatase T	Tyrosine-protein kinase HCK	SwissProt	TrEMBL	1	0	0	1	0.642931	1	0.5	0	0.68137	3.8243	N/A	N/A	N/A	N/A	N/A	N/A
1611	O14522	J3KPD6	PTPRT	HCK	Receptor-type tyrosine-protein phosphatase T	Tyrosine-protein kinase HCK	SwissProt	TrEMBL	1	0	0	1	0.642931	1	0.5	0	0.68137	3.8243	N/A	N/A	N/A	N/A	N/A	N/A
1612	O14522	P08631	PTPRT	HCK	Receptor-type tyrosine-protein phosphatase T	Tyrosine-protein kinase HCK	SwissProt	SwissProt	1	0	1	1	0.642931	1	0.5	0	0.68137	3.8243	N/A	N/A	N/A	N/A	N/A	N/A
1613	O14522	H0Y3C5	PTPRT	HCK	Receptor-type tyrosine-protein phosphatase T	Tyrosine-protein kinase HCK	SwissProt	TrEMBL	1	0	0	1	0.640201	1	0.5	0	0.68137	3.82157	N/A	N/A	N/A	N/A	N/A	N/A
1614	O14522	E9PJX5	PTPRT	BLK	Receptor-type tyrosine-protein phosphatase T	Tyrosine-protein kinase Blk	SwissProt	TrEMBL	1	0	0	1	0.632432	1	0.5	0	0.68137	3.8138	N/A	N/A	N/A	N/A	N/A	N/A
1615	O14522	P51451	PTPRT	BLK	Receptor-type tyrosine-protein phosphatase T	Tyrosine-protein kinase Blk	SwissProt	SwissProt	1	0	1	1	0.622935	1	0.5	0	0.68137	3.80431	N/A	N/A	N/A	N/A	N/A	N/A
1616	O14522	P06239	PTPRT	LCK	Receptor-type tyrosine-protein phosphatase T	Tyrosine-protein kinase Lck	SwissProt	SwissProt	1	0	1	1	0.616363	1	0.5	0.48977	0.68137	4.2875	N/A	N/A	N/A	N/A	N/A	N/A
1617	O14522	P07948	PTPRT	LYN	Receptor-type tyrosine-protein phosphatase T	Tyrosine-protein kinase Lyn	SwissProt	SwissProt	1	0	1	1	0.612211	1	0.5	0	0.68137	3.79358	N/A	N/A	N/A	N/A	N/A	N/A
1618	O14522	P42685	PTPRT	FRK	Receptor-type tyrosine-protein phosphatase T	Tyrosine-protein kinase FRK	SwissProt	SwissProt	1	0	1	0.96583	0.469604	1	0.5	0	0.68137	3.6168	N/A	N/A	N/A	N/A	N/A	N/A
1619	O14522	P42684	PTPRT	ABL2	Receptor-type tyrosine-protein phosphatase T	Abelson tyrosine-protein kinase 2	SwissProt	SwissProt	1	0	1	0.881661	0.606244	0.598246	1	0.465582	0.68137	4.2331	N/A	N/A	N/A	N/A	N/A	N/A
1620	O14522	P00519	PTPRT	ABL1	Receptor-type tyrosine-protein phosphatase T	Tyrosine-protein kinase ABL1	SwissProt	SwissProt	1	0	1	0.881661	0.607931	0.598246	1	0.498578	0.68137	4.26779	N/A	N/A	N/A	N/A	N/A	N/A
1621	O14522	P42680	PTPRT	TEC	Receptor-type tyrosine-protein phosphatase T	Tyrosine-protein kinase Tec	SwissProt	SwissProt	1	0	1	1	0.69228	0.788098	0.5	0.453381	0.68137	4.11513	N/A	N/A	N/A	N/A	N/A	N/A
1622	O14522	Q06187	PTPRT	BTK	Receptor-type tyrosine-protein phosphatase T	Tyrosine-protein kinase BTK	SwissProt	SwissProt	1	0	1	1	0.568866	0.788098	0.5	0.48506	0.68137	4.02339	N/A	N/A	N/A	N/A	N/A	N/A
1623	O14522	Q08881	PTPRT	ITK	Receptor-type tyrosine-protein phosphatase T	Tyrosine-protein kinase ITK/TSK	SwissProt	SwissProt	1	0	1	1	0.585974	0.788098	0.5	0.448159	0.68137	4.0036	N/A	N/A	N/A	N/A	N/A	N/A
1624	O14522	P41240	PTPRT	CSK	Receptor-type tyrosine-protein phosphatase T	Tyrosine-protein kinase CSK	SwissProt	SwissProt	1	0	1	1	0.725177	0.788098	0.5	0.696791	0.68137	4.39144	N/A	N/A	N/A	N/A	N/A	N/A
1625	O14522	P42679	PTPRT	MATK	Receptor-type tyrosine-protein phosphatase T	Megakaryocyte-associated tyrosine-protein kinase	SwissProt	SwissProt	1	0	1	0.965341	0.650462	0.788098	0.5	0.406255	0.68137	3.99153	N/A	N/A	N/A	N/A	N/A	N/A
1626	O14522	Q05397	PTPRT	PTK2	Receptor-type tyrosine-protein phosphatase T	Focal adhesion kinase 1	SwissProt	SwissProt	1	0	1	0.647653	0.462247	0.410622	1	0.695784	0.68137	3.89767	N/A	N/A	N/A	N/A	N/A	N/A
1627	O14522	Q14289	PTPRT	PTK2B	Receptor-type tyrosine-protein phosphatase T	Protein-tyrosine kinase 2-beta	SwissProt	SwissProt	1	0	1	0.647653	0.467213	0.410622	1	0.682855	0.68137	3.88971	N/A	N/A	N/A	N/A	N/A	N/A
1628	O14522	P07949	PTPRT	RET	Receptor-type tyrosine-protein phosphatase T	Proto-oncogene tyrosine-protein kinase receptor Ret	SwissProt	SwissProt	1	0	1	0.920897	0.697615	0.607682	0.5	0.453381	0.68137	3.86095	N/A	N/A	N/A	N/A	N/A	N/A
1629	O14522	Q9UM73	PTPRT	ALK	Receptor-type tyrosine-protein phosphatase T	ALK tyrosine kinase receptor	SwissProt	SwissProt	1	0	1	0.811111	0.563159	0.570885	0.833333	0.476737	0.68137	3.9366	N/A	N/A	N/A	N/A	N/A	N/A
1630	O14522	P43403	PTPRT	ZAP70	Receptor-type tyrosine-protein phosphatase T	Tyrosine-protein kinase ZAP-70	SwissProt	SwissProt	1	0	1	0.647653	0.574379	0.410622	1	0.472335	0.68137	3.78636	N/A	N/A	N/A	N/A	N/A	N/A
1631	O14522	P06213	PTPRT	INSR	Receptor-type tyrosine-protein phosphatase T	Insulin receptor	SwissProt	SwissProt	1	0	1	1	0.715635	0.788098	0.5	0.483158	0.68137	4.16826	N/A	N/A	N/A	N/A	N/A	N/A
1632	O14522	Q15303	PTPRT	ERBB4	Receptor-type tyrosine-protein phosphatase T	Receptor tyrosine-protein kinase erbB-4	SwissProt	SwissProt	1	0	1	1	0.487217	0.788098	0.5	0.475492	0.68137	3.93218	N/A	N/A	N/A	N/A	N/A	N/A
1633	O14522	P08069	PTPRT	IGF1R	Receptor-type tyrosine-protein phosphatase T	Insulin-like growth factor 1 receptor	SwissProt	SwissProt	1	0	1	1	0.619125	0.788098	0.5	0.47919	0.68137	4.06778	N/A	N/A	N/A	N/A	N/A	N/A
1634	O14522	P04626	PTPRT	ERBB2	Receptor-type tyrosine-protein phosphatase T	Receptor tyrosine-protein kinase erbB-2	SwissProt	SwissProt	1	0	1	1	0.645683	0.788098	0.5	0.497017	0.68137	4.11217	N/A	N/A	N/A	N/A	N/A	N/A
1635	O14522	P43405	PTPRT	SYK	Receptor-type tyrosine-protein phosphatase T	Tyrosine-protein kinase SYK	SwissProt	SwissProt	1	0	1	0.647653	0.57871	0.410622	1	0.692847	0.68137	4.0112	N/A	N/A	N/A	N/A	N/A	N/A
1636	O14522	Q04912	PTPRT	MST1R	Receptor-type tyrosine-protein phosphatase T	Macrophage-stimulating protein receptor	SwissProt	SwissProt	1	0	1	1	0.638648	0.788098	0.5	0.44189	0.68137	4.05001	N/A	N/A	N/A	N/A	N/A	N/A
1637	O14522	P08581	PTPRT	MET	Receptor-type tyrosine-protein phosphatase T	Hepatocyte growth factor receptor	SwissProt	SwissProt	1	0	1	1	0.715889	0.788098	0.5	0.476172	0.68137	4.16153	N/A	N/A	N/A	N/A	N/A	N/A
1638	O14522	P00533	PTPRT	EGFR	Receptor-type tyrosine-protein phosphatase T	Epidermal growth factor receptor	SwissProt	SwissProt	1	0	1	1	0.511321	0.788098	0.5	0.706471	0.68137	4.18726	N/A	N/A	N/A	N/A	N/A	N/A
1639	O14522	P21860	PTPRT	ERBB3	Receptor-type tyrosine-protein phosphatase T	Receptor tyrosine-protein kinase erbB-3	SwissProt	SwissProt	1	0	1	1	0.493876	0.788098	0.5	0.491455	0.68137	3.9548	N/A	N/A	N/A	N/A	N/A	N/A
1640	O14522	P07333	PTPRT	CSF1R	Receptor-type tyrosine-protein phosphatase T	Macrophage colony-stimulating factor 1 receptor	SwissProt	SwissProt	1	0	1	1	0.637051	0.746124	0.5	0.430865	0.632807	3.94685	N/A	N/A	N/A	N/A	N/A	N/A
1641	O14522	P23458	PTPRT	JAK1	Receptor-type tyrosine-protein phosphatase T	Tyrosine-protein kinase JAK1	SwissProt	SwissProt	1	0	1	0.653208	0.552094	0.402107	1	0.483158	0.68137	3.77194	N/A	N/A	N/A	N/A	N/A	N/A
1642	O14522	P16234	PTPRT	PDGFRA	Receptor-type tyrosine-protein phosphatase T	Platelet-derived growth factor receptor alpha	SwissProt	SwissProt	1	0	1	1	0.619144	0.788098	0.5	0.44189	0.632807	3.98194	N/A	N/A	N/A	N/A	N/A	N/A
1643	O14522	P10721	PTPRT	KIT	Receptor-type tyrosine-protein phosphatase T	Mast/stem cell growth factor receptor Kit	SwissProt	SwissProt	1	0	1	1	0.738817	0.746124	0.5	0.468401	0.615158	4.0685	N/A	N/A	N/A	N/A	N/A	N/A
1644	O14522	O60674	PTPRT	JAK2	Receptor-type tyrosine-protein phosphatase T	Tyrosine-protein kinase JAK2	SwissProt	SwissProt	1	0	1	0.653208	0.561167	0.402107	1	0.489072	0.635996	3.74155	N/A	N/A	N/A	N/A	N/A	N/A
1645	O14522	P36888	PTPRT	FLT3	Receptor-type tyrosine-protein phosphatase T	Receptor-type tyrosine-protein kinase FLT3	SwissProt	SwissProt	1	0	1	0.892772	0.524073	0.746124	0.5	0.400352	0.63944	3.70276	N/A	N/A	N/A	N/A	N/A	N/A
1646	O14522	P09619	PTPRT	PDGFRB	Receptor-type tyrosine-protein phosphatase T	Platelet-derived growth factor receptor beta	SwissProt	SwissProt	1	0	1	1	0.700553	0.788098	0.5	0.483901	0.615158	4.08771	N/A	N/A	N/A	N/A	N/A	N/A
1647	O14522	P62993	PTPRT	GRB2	Receptor-type tyrosine-protein phosphatase T	Growth factor receptor-bound protein 2	SwissProt	SwissProt	1	1	1	1	1	1	0.5	0.706929	0.597539	4.80447	1	MI:0006(anti bait coimmunoprecipitation)	1	MI:0915(physical association)	1	pubmed:21725282
1648	O14522	P35222	PTPRT	CTNNB1	Receptor-type tyrosine-protein phosphatase T	Catenin beta-1	SwissProt	SwissProt	1	0	1	1	0.561074	0.788098	0.833333	0.705529	0.28507	4.17311	N/A	N/A	N/A	N/A	N/A	N/A
1649	O14522	P62258	PTPRT	YWHAE	Receptor-type tyrosine-protein phosphatase T	14-3-3 protein epsilon	SwissProt	SwissProt	1	0	1	1	0.63292	0.783196	0.5	0.705886	0.277585	3.89959	N/A	N/A	N/A	N/A	N/A	N/A
1650	O14522	Q13332	PTPRT	PTPRS	Receptor-type tyrosine-protein phosphatase T	Receptor-type tyrosine-protein phosphatase S	SwissProt	SwissProt	1	0	1	0.889505	0.297927	1	1	0.444162	0.437646	4.06924	N/A	N/A	N/A	N/A	N/A	N/A
1651	O14522	P49023	PTPRT	PXN	Receptor-type tyrosine-protein phosphatase T	Paxillin	SwissProt	SwissProt	1	1	1	1	1	1	0.5	0.48654	0.297826	4.28437	1	MI:0096(pull down)	1	MI:0915(physical association)	1	pubmed:20133777
1652	O14522	P08247	PTPRT	SYP	Receptor-type tyrosine-protein phosphatase T	Synaptophysin	SwissProt	SwissProt	1	0	1	1	0.902959	0.985783	0.5	0.372245	0.0242813	3.78527	N/A	N/A	N/A	N/A	N/A	N/A
1653	O14522	P11137	PTPRT	MAP2	Receptor-type tyrosine-protein phosphatase T	Microtubule-associated protein 2	SwissProt	SwissProt	1	0	1	1	0.901958	0.985783	0.5	0.466633	0.0242813	3.87865	N/A	N/A	N/A	N/A	N/A	N/A
1654	O14522	P78352	PTPRT	DLG4	Receptor-type tyrosine-protein phosphatase T	Disks large homolog 4	SwissProt	SwissProt	1	0	1	1	0.817483	0.985783	0.833333	0.690366	0.30502	4.63199	N/A	N/A	N/A	N/A	N/A	N/A
1655	O14522	E7EQV1	PTPRT	DLG4	Receptor-type tyrosine-protein phosphatase T	Disks large homolog 4	SwissProt	TrEMBL	1	0	0	1	0.796807	0.985783	0.833333	0	0.30502	3.92094	N/A	N/A	N/A	N/A	N/A	N/A
1656	O14522	G5E939	PTPRT	DLG4	Receptor-type tyrosine-protein phosphatase T	Discs, large homolog 4 (Drosophila), isoform CRA_e	SwissProt	TrEMBL	1	0	0	1	0.750826	0.985783	0.833333	0	0.30502	3.87496	N/A	N/A	N/A	N/A	N/A	N/A
1657	O14522	E7EQV0	PTPRT	DLG4	Receptor-type tyrosine-protein phosphatase T	Disks large homolog 4	SwissProt	TrEMBL	1	0	0	1	0.738878	0.985783	0.833333	0	0.30502	3.86301	N/A	N/A	N/A	N/A	N/A	N/A
1658	O14522	O14909	PTPRT	DLG4	Receptor-type tyrosine-protein phosphatase T	Discs, large homolog 4 (Drosophila), isoform CRA_d	SwissProt	TrEMBL	1	0	0	1	0.649464	0.985783	0.833333	0	0.30502	3.7736	N/A	N/A	N/A	N/A	N/A	N/A
1659	O14522	E7EQD7	PTPRT	DLG1	Receptor-type tyrosine-protein phosphatase T	Disks large homolog 1	SwissProt	TrEMBL	1	0	0	1	0.626239	0.985783	0.833333	0	0.30502	3.75038	N/A	N/A	N/A	N/A	N/A	N/A
1660	O14522	Q12959	PTPRT	DLG1	Receptor-type tyrosine-protein phosphatase T	Disks large homolog 1	SwissProt	SwissProt	1	0	1	1	0.606972	0.985783	0.833333	0	0.30502	3.73111	N/A	N/A	N/A	N/A	N/A	N/A
1661	O14522	Q92796	PTPRT	DLG3	Receptor-type tyrosine-protein phosphatase T	Disks large homolog 3	SwissProt	SwissProt	1	0	1	1	0.551914	0.985783	0.833333	0	0.30502	3.67605	N/A	N/A	N/A	N/A	N/A	N/A
1662	O14522	Q5JUW8	PTPRT	DLG3	Receptor-type tyrosine-protein phosphatase T	Discs, large homolog 3 (Neuroendocrine-dlg, Drosophila), isoform CRA_b	SwissProt	TrEMBL	1	0	0	1	0.541502	0.985783	0.833333	0	0.30502	3.66564	N/A	N/A	N/A	N/A	N/A	N/A
1663	O14522	B7Z264	PTPRT	DLG2	Receptor-type tyrosine-protein phosphatase T	Disks large homolog 2	SwissProt	TrEMBL	1	0	1	1	0.524877	0.985783	0.833333	0	0.30502	3.64901	N/A	N/A	N/A	N/A	N/A	N/A
1664	O14522	E9PIW2	PTPRT	DLG2	Receptor-type tyrosine-protein phosphatase T	Disks large homolog 2	SwissProt	TrEMBL	1	0	0	1	0.488451	0.985783	0.833333	0	0.30502	3.61259	N/A	N/A	N/A	N/A	N/A	N/A
1665	O14522	B7Z2T4	PTPRT	DLG2	Receptor-type tyrosine-protein phosphatase T	Disks large homolog 2	SwissProt	TrEMBL	1	0	0	1	0.48121	0.985783	0.833333	0	0.30502	3.60535	N/A	N/A	N/A	N/A	N/A	N/A
1666	O14522	P14136	PTPRT	GFAP	Receptor-type tyrosine-protein phosphatase T	Glial fibrillary acidic protein	SwissProt	SwissProt	1	0	1	1	0.923852	0.985783	0.5	0.481211	0.0242813	3.91513	N/A	N/A	N/A	N/A	N/A	N/A
1667	O14522	P08670	PTPRT	VIM	Receptor-type tyrosine-protein phosphatase T	Vimentin	SwissProt	SwissProt	1	0	1	0.969875	0.619261	0.985783	0.5	0.70428	0.0242813	3.80348	N/A	N/A	N/A	N/A	N/A	N/A
1668	O14522	Q8NFZ4	PTPRT	NLGN2	Receptor-type tyrosine-protein phosphatase T	Neuroligin-2	SwissProt	SwissProt	1	0	1	1	1	1	0.666667	0	0.169969	3.83664	N/A	N/A	N/A	N/A	N/A	N/A
1669	O14522	E7EVK0	PTPRT	NLGN3	Receptor-type tyrosine-protein phosphatase T	Neuroligin-3 (Fragment)	SwissProt	TrEMBL	1	0	1	1	0.782661	1	0.666667	0	0.169969	3.6193	N/A	N/A	N/A	N/A	N/A	N/A
1670	O14522	Q8N2Q7	PTPRT	NLGN1	Receptor-type tyrosine-protein phosphatase T	Neuroligin-1	SwissProt	SwissProt	1	0	1	1	1	1	0.666667	0	0.169969	3.83664	N/A	N/A	N/A	N/A	N/A	N/A
1671	O14522	D2X2H5	PTPRT	nlgn1	Receptor-type tyrosine-protein phosphatase T	Neuroligin 1	SwissProt	TrEMBL	1	0	0	1	1	1	0.5	0	0.169969	3.66997	N/A	N/A	N/A	N/A	N/A	N/A
1672	O14522	Q5JS74	PTPRT	CASK	Receptor-type tyrosine-protein phosphatase T	Peripheral plasma membrane protein CASK	SwissProt	TrEMBL	1	0	1	1	0.891912	0.985783	0.5	0	0.294382	3.67208	N/A	N/A	N/A	N/A	N/A	N/A
1673	O14522	F8W998	PTPRT	CASK	Receptor-type tyrosine-protein phosphatase T	Peripheral plasma membrane protein CASK	SwissProt	TrEMBL	1	0	0	1	0.841654	0.985783	0.5	0	0.367226	3.69466	N/A	N/A	N/A	N/A	N/A	N/A
1674	O14522	H9KV37	PTPRT	CASK	Receptor-type tyrosine-protein phosphatase T	Peripheral plasma membrane protein CASK	SwissProt	TrEMBL	1	0	0	1	0.733567	0.985783	0.5	0	0.415789	3.63514	N/A	N/A	N/A	N/A	N/A	N/A
1675	O14522	E7ERL8	PTPRT	NRXN1	Receptor-type tyrosine-protein phosphatase T	Neurexin-1-beta	SwissProt	TrEMBL	1	0	1	1	1	1	0.666667	0	0.121407	3.78807	N/A	N/A	N/A	N/A	N/A	N/A
1676	O14522	F5GYC7	PTPRT	NRXN1	Receptor-type tyrosine-protein phosphatase T	Neurexin-1-beta	SwissProt	TrEMBL	1	0	0	1	0.830649	1	0.666667	0	0.121407	3.61872	N/A	N/A	N/A	N/A	N/A	N/A
1677	O14522	Q9Y4C0	PTPRT	NRXN3	Receptor-type tyrosine-protein phosphatase T	Neurexin-3	SwissProt	SwissProt	1	0	1	1	1	1	0.666667	0	0.121407	3.78807	N/A	N/A	N/A	N/A	N/A	N/A
1678	O14522	P0CG48	PTPRT	UBC	Receptor-type tyrosine-protein phosphatase T	Polyubiquitin-C	SwissProt	SwissProt	1	0	1	1	0.563734	0.746124	0.666667	0.866025	0.251974	4.09452	N/A	N/A	N/A	N/A	N/A	N/A
1679	O14522	P0CG47	PTPRT	UBB	Receptor-type tyrosine-protein phosphatase T	Polyubiquitin-B	SwissProt	SwissProt	1	0	1	0.924164	0.475674	0.746124	0.666667	0.696455	0.251974	3.76106	N/A	N/A	N/A	N/A	N/A	N/A
1680	O14522	E9PDC5	PTPRT	PTPRS	Receptor-type tyrosine-protein phosphatase T	Receptor-type tyrosine-protein phosphatase S	SwissProt	TrEMBL	1	0	0	0.891667	0.303423	1	1	0	0.437646	3.63274	N/A	N/A	N/A	N/A	N/A	N/A
1681	O14522	G8JL96	PTPRT	PTPRS	Receptor-type tyrosine-protein phosphatase T	Receptor-type tyrosine-protein phosphatase S	SwissProt	TrEMBL	1	0	0	0.892503	0.309186	1	1	0	0.437646	3.63933	N/A	N/A	N/A	N/A	N/A	N/A
1682	O14522	P23468	PTPRT	PTPRD	Receptor-type tyrosine-protein phosphatase T	Receptor-type tyrosine-protein phosphatase delta	SwissProt	SwissProt	1	0	1	0.902778	0.351287	1	1	0	0.437646	3.69171	N/A	N/A	N/A	N/A	N/A	N/A
1683	O14522	G3XAE2	PTPRT	PTPRD	Receptor-type tyrosine-protein phosphatase T	Protein tyrosine phosphatase, receptor type, D, isoform CRA_f	SwissProt	TrEMBL	1	0	0	0.902778	0.351287	1	1	0	0.437646	3.69171	N/A	N/A	N/A	N/A	N/A	N/A
1684	O14522	G3XAD5	PTPRT	PTPRD	Receptor-type tyrosine-protein phosphatase T	Protein tyrosine phosphatase, receptor type, D, isoform CRA_c	SwissProt	TrEMBL	1	0	0	0.902905	0.360027	1	1	0	0.437646	3.70058	N/A	N/A	N/A	N/A	N/A	N/A
1685	O14522	P10586	PTPRT	PTPRF	Receptor-type tyrosine-protein phosphatase T	Receptor-type tyrosine-protein phosphatase F	SwissProt	SwissProt	1	0	1	0.893608	0.315243	1	1	0	0.437646	3.6465	N/A	N/A	N/A	N/A	N/A	N/A
1686	O14522	F5GWR7	PTPRT	PTPRD	Receptor-type tyrosine-protein phosphatase T	Receptor-type tyrosine-protein phosphatase delta	SwissProt	TrEMBL	1	0	0	0.926452	0.403349	1	1	0	0.437646	3.76745	N/A	N/A	N/A	N/A	N/A	N/A
1687	O14522	F5GWT7	PTPRT	PTPRD	Receptor-type tyrosine-protein phosphatase T	Receptor-type tyrosine-protein phosphatase delta	SwissProt	TrEMBL	1	0	0	0.924164	0.379718	1	1	0	0.437646	3.74153	N/A	N/A	N/A	N/A	N/A	N/A
1688	O14522	F5GWY7	PTPRT	PTPRD	Receptor-type tyrosine-protein phosphatase T	Receptor-type tyrosine-protein phosphatase delta	SwissProt	TrEMBL	1	0	0	0.925616	0.390945	1	1	0	0.437646	3.75421	N/A	N/A	N/A	N/A	N/A	N/A
1689	O14522	H0Y6Z7	PTPRT	PTPRF	Receptor-type tyrosine-protein phosphatase T	Receptor-type tyrosine-protein phosphatase F (Fragment)	SwissProt	TrEMBL	1	0	0	0.897222	0.321627	1	1	0	0.437646	3.6565	N/A	N/A	N/A	N/A	N/A	N/A
1690	O14522	H0Y7Z9	PTPRT	PTPRF	Receptor-type tyrosine-protein phosphatase T	Receptor-type tyrosine-protein phosphatase F (Fragment)	SwissProt	TrEMBL	1	0	0	0.898328	0.328375	1	1	0	0.437646	3.66435	N/A	N/A	N/A	N/A	N/A	N/A
1691	O14522	H0Y4H1	PTPRT	PTPRF	Receptor-type tyrosine-protein phosphatase T	Receptor-type tyrosine-protein phosphatase F (Fragment)	SwissProt	TrEMBL	1	0	0	0.898675	0.335531	1	1	0	0.437646	3.67185	N/A	N/A	N/A	N/A	N/A	N/A
1692	O14522	P18433	PTPRT	PTPRA	Receptor-type tyrosine-protein phosphatase T	Receptor-type tyrosine-protein phosphatase alpha	SwissProt	SwissProt	1	0	1	0.874164	0.287647	1	1	0.361519	0.298932	3.82226	N/A	N/A	N/A	N/A	N/A	N/A
1693	O14522	P23469	PTPRT	PTPRE	Receptor-type tyrosine-protein phosphatase T	Receptor-type tyrosine-protein phosphatase epsilon	SwissProt	SwissProt	1	0	1	0.861727	0.278187	1	1	0.348782	0.298932	3.78763	N/A	N/A	N/A	N/A	N/A	N/A
1694	O14522	Q15262	PTPRT	PTPRK	Receptor-type tyrosine-protein phosphatase T	Receptor-type tyrosine-protein phosphatase kappa	SwissProt	SwissProt	1	0	1	1	0.551745	1	1	0.44189	0.298932	4.29257	N/A	N/A	N/A	N/A	N/A	N/A
1695	O14522	P23470	PTPRT	PTPRG	Receptor-type tyrosine-protein phosphatase T	Receptor-type tyrosine-protein phosphatase gamma	SwissProt	SwissProt	1	0	1	0.801942	0.249793	1	1	0.448159	0.298932	3.79883	N/A	N/A	N/A	N/A	N/A	N/A
1696	O14522	P23471	PTPRT	PTPRZ1	Receptor-type tyrosine-protein phosphatase T	Receptor-type tyrosine-protein phosphatase zeta	SwissProt	SwissProt	1	0	1	0.812564	0.25966	1	1	0.415969	0.298932	3.78713	N/A	N/A	N/A	N/A	N/A	N/A
1697	O14522	P08575	PTPRT	PTPRC	Receptor-type tyrosine-protein phosphatase T	Receptor-type tyrosine-protein phosphatase C	SwissProt	SwissProt	1	0	1	0.781172	0.230784	1	1	0.474887	0.298932	3.78577	N/A	N/A	N/A	N/A	N/A	N/A
1698	O14522	Q12913	PTPRT	PTPRJ	Receptor-type tyrosine-protein phosphatase T	Receptor-type tyrosine-protein phosphatase eta	SwissProt	SwissProt	1	0	1	0.680556	0.200577	1	1	0.661305	0.298932	3.84137	N/A	N/A	N/A	N/A	N/A	N/A
1699	O14522	Q06124	PTPRT	PTPN11	Receptor-type tyrosine-protein phosphatase T	Tyrosine-protein phosphatase non-receptor type 11	SwissProt	SwissProt	1	0	1	0.639994	0.173066	1	1	0.696094	0.298932	3.80809	N/A	N/A	N/A	N/A	N/A	N/A
1700	O14522	Q05209	PTPRT	PTPN12	Receptor-type tyrosine-protein phosphatase T	Tyrosine-protein phosphatase non-receptor type 12	SwissProt	SwissProt	1	0	1	0.64083	0.174953	1	1	0.677677	0.298932	3.79239	N/A	N/A	N/A	N/A	N/A	N/A
1701	O14522	O00231	PTPRT	PSMD11	Receptor-type tyrosine-protein phosphatase T	26S proteasome non-ATPase regulatory subunit 11	SwissProt	SwissProt	1	0	1	1	0.5503	0.788098	0.833333	0.491756	0.221538	3.88503	N/A	N/A	N/A	N/A	N/A	N/A
1702	O14522	P27986	PTPRT	PIK3R1	Receptor-type tyrosine-protein phosphatase T	Phosphatidylinositol 3-kinase regulatory subunit alpha	SwissProt	SwissProt	1	0	1	0.647653	0.424451	0.410622	1	0.862361	0.270101	3.61519	N/A	N/A	N/A	N/A	N/A	N/A
1703	O14522	O14522	PTPRT	PTPRT	Receptor-type tyrosine-protein phosphatase T	Receptor-type tyrosine-protein phosphatase T	SwissProt	SwissProt	1	1	1	1	1	1	1	0	0.298932	4.29893	2	MI:0007(anti tag coimmunoprecipitation); MI:0045(experimental interaction detection)	2	MI:0914(association); MI:0915(physical association)	2	pubmed:15978577; pubmed:19816407
1704	O14522	B1AJR6	PTPRT	PTPRT	Receptor-type tyrosine-protein phosphatase T	Receptor-type tyrosine-protein phosphatase T	SwissProt	TrEMBL	1	0	0	1	0.917893	1	1	0	0.298932	4.21683	N/A	N/A	N/A	N/A	N/A	N/A
1705	O14522	B1AJS0	PTPRT	PTPRT	Receptor-type tyrosine-protein phosphatase T	Receptor-type tyrosine-protein phosphatase T	SwissProt	TrEMBL	1	0	0	1	0.835787	1	1	0	0.298932	4.13472	N/A	N/A	N/A	N/A	N/A	N/A
1706	O14522	B1AJR8	PTPRT	PTPRT	Receptor-type tyrosine-protein phosphatase T	Receptor-type tyrosine-protein phosphatase T	SwissProt	TrEMBL	1	0	0	1	0.769498	1	1	0	0.298932	4.06843	N/A	N/A	N/A	N/A	N/A	N/A
1707	O14522	B1AJR9	PTPRT	PTPRT	Receptor-type tyrosine-protein phosphatase T	Receptor-type tyrosine-protein phosphatase T	SwissProt	TrEMBL	1	0	0	1	0.75368	1	1	0	0.298932	4.05261	N/A	N/A	N/A	N/A	N/A	N/A
1708	O14522	E7EPS8	PTPRT	PTPRM	Receptor-type tyrosine-protein phosphatase T	Receptor-type tyrosine-protein phosphatase mu	SwissProt	TrEMBL	1	0	0	1	0.671574	1	1	0	0.389083	4.06066	N/A	N/A	N/A	N/A	N/A	N/A
1709	O14522	E7EVX9	PTPRT	PTPRM	Receptor-type tyrosine-protein phosphatase T	Receptor-type tyrosine-protein phosphatase mu	SwissProt	TrEMBL	1	0	0	1	0.657622	1	1	0	0.298932	3.95655	N/A	N/A	N/A	N/A	N/A	N/A
1710	O14522	P28827	PTPRT	PTPRM	Receptor-type tyrosine-protein phosphatase T	Receptor-type tyrosine-protein phosphatase mu	SwissProt	SwissProt	1	0	1	1	0.645141	1	1	0	0.389083	4.03422	N/A	N/A	N/A	N/A	N/A	N/A
1711	O14522	J3QL11	PTPRT	PTPRM	Receptor-type tyrosine-protein phosphatase T	Receptor-type tyrosine-protein phosphatase mu	SwissProt	TrEMBL	1	0	0	1	0.618709	1	1	0	0.389083	4.00779	N/A	N/A	N/A	N/A	N/A	N/A
1712	O14522	F8WA38	PTPRT	PTPRM	Receptor-type tyrosine-protein phosphatase T	Receptor-type tyrosine-protein phosphatase mu	SwissProt	TrEMBL	1	0	0	1	0.614063	1	1	0	0.389083	4.00315	N/A	N/A	N/A	N/A	N/A	N/A
1713	O14522	E9PGC5	PTPRT	PTPRK	Receptor-type tyrosine-protein phosphatase T	Receptor-type tyrosine-protein phosphatase kappa	SwissProt	TrEMBL	1	0	0	1	0.56011	1	1	0	0.298932	3.85904	N/A	N/A	N/A	N/A	N/A	N/A
1714	O14522	F5GXI4	PTPRT	PTPRK	Receptor-type tyrosine-protein phosphatase T	Receptor-type tyrosine-protein phosphatase kappa	SwissProt	TrEMBL	1	0	0	1	0.543932	1	1	0	0.298932	3.84286	N/A	N/A	N/A	N/A	N/A	N/A
1715	O14522	Q5TG12	PTPRT	PTPRK	Receptor-type tyrosine-protein phosphatase T	Receptor-type tyrosine-protein phosphatase kappa	SwissProt	TrEMBL	1	0	0	1	0.541438	1	1	0	0.298932	3.84037	N/A	N/A	N/A	N/A	N/A	N/A
1716	O14522	B7ZMG0	PTPRT	PTPRK	Receptor-type tyrosine-protein phosphatase T	PTPRK protein	SwissProt	TrEMBL	1	0	0	1	0.538995	1	1	0	0.298932	3.83793	N/A	N/A	N/A	N/A	N/A	N/A
1717	O14522	Q92729	PTPRT	PTPRU	Receptor-type tyrosine-protein phosphatase T	Receptor-type tyrosine-protein phosphatase U	SwissProt	SwissProt	1	0	1	1	0.503715	1	1	0	0.298932	3.80265	N/A	N/A	N/A	N/A	N/A	N/A
1718	O14522	E9PH42	PTPRT	PTPRU	Receptor-type tyrosine-protein phosphatase T	Receptor-type tyrosine-protein phosphatase U	SwissProt	TrEMBL	1	0	0	1	0.49845	1	1	0	0.298932	3.79738	N/A	N/A	N/A	N/A	N/A	N/A
1719	O14522	F8W7J5	PTPRT	PTPRU	Receptor-type tyrosine-protein phosphatase T	Receptor-type tyrosine-protein phosphatase U	SwissProt	TrEMBL	1	0	0	1	0.49845	1	1	0	0.298932	3.79738	N/A	N/A	N/A	N/A	N/A	N/A
1720	O14522	P23467	PTPRT	PTPRB	Receptor-type tyrosine-protein phosphatase T	Receptor-type tyrosine-protein phosphatase beta	SwissProt	SwissProt	1	0	1	0.678047	0.197425	1	1	0.453381	0.298932	3.62779	N/A	N/A	N/A	N/A	N/A	N/A
1721	O14522	P29350	PTPRT	PTPN6	Receptor-type tyrosine-protein phosphatase T	Tyrosine-protein phosphatase non-receptor type 6	SwissProt	SwissProt	1	0	1	0.646386	0.177097	1	1	0.485736	0.298932	3.60815	N/A	N/A	N/A	N/A	N/A	N/A
1722	O14522	E7EM83	PTPRT	PTPRN2	Receptor-type tyrosine-protein phosphatase T	Receptor-type tyrosine-protein phosphatase N2	SwissProt	TrEMBL	1	0	0	1	0.703955	1	0.666667	0	0.298932	3.66955	N/A	N/A	N/A	N/A	N/A	N/A
1723	O14522	Q92932	PTPRT	PTPRN2	Receptor-type tyrosine-protein phosphatase T	Receptor-type tyrosine-protein phosphatase N2	SwissProt	SwissProt	1	0	1	1	0.723237	1	0.666667	0.31427	0.298932	4.00311	N/A	N/A	N/A	N/A	N/A	N/A
1724	O14522	Q16849	PTPRT	PTPRN	Receptor-type tyrosine-protein phosphatase T	Receptor-type tyrosine-protein phosphatase-like N	SwissProt	SwissProt	1	1	1	1	1	1	0.666667	0	0.298932	3.9656	2	MI:0007(anti tag coimmunoprecipitation); MI:0018(two hybrid)	1	MI:0915(physical association)	1	pubmed:16273344
1725	O14522	J3QLU9	PTPRT	ERBB2	Receptor-type tyrosine-protein phosphatase T	Receptor tyrosine-protein kinase erbB-2	SwissProt	TrEMBL	1	0	0	1	0.642407	0.788098	0.5	0	0.68137	3.61188	N/A	N/A	N/A	N/A	N/A	N/A
1726	O14522	B4DTR1	PTPRT	ERBB2	Receptor-type tyrosine-protein phosphatase T	Receptor tyrosine-protein kinase erbB-2	SwissProt	TrEMBL	1	0	0	1	0.645683	0.788098	0.5	0	0.68137	3.61515	N/A	N/A	N/A	N/A	N/A	N/A
1727	O14522	F5GZ78	PTPRT	PXN	Receptor-type tyrosine-protein phosphatase T	Paxillin	SwissProt	TrEMBL	1	0	0	1	1	1	0.5	0	0.297826	3.79783	N/A	N/A	N/A	N/A	N/A	N/A
1728	O14522	Q13618	PTPRT	CUL3	Receptor-type tyrosine-protein phosphatase T	Cullin-3	SwissProt	SwissProt	1	1	1	1	1	1	0.5	0.49991	0.221538	4.22145	1	MI:0004(affinity chromatography technology)	1	MI:0915(physical association)	1	pubmed:21145461
1729	O14522	Q13619	PTPRT	CUL4A	Receptor-type tyrosine-protein phosphatase T	Cullin-4A	SwissProt	SwissProt	1	0	1	0.95423	0.585412	1	0.5	0.498164	0.221538	3.75934	N/A	N/A	N/A	N/A	N/A	N/A
1730	O14522	Q13620	PTPRT	CUL4B	Receptor-type tyrosine-protein phosphatase T	Cullin-4B	SwissProt	SwissProt	1	0	1	0.938889	0.490029	1	0.5	0.49866	0.221538	3.64912	N/A	N/A	N/A	N/A	N/A	N/A
1731	O14522	P46459	PTPRT	NSF	Receptor-type tyrosine-protein phosphatase T	Vesicle-fusing ATPase	SwissProt	SwissProt	1	0	1	1	0.651745	0.788098	0.5	0.476737	0.318664	3.73524	N/A	N/A	N/A	N/A	N/A	N/A
1732	O14522	O60716	PTPRT	CTNND1	Receptor-type tyrosine-protein phosphatase T	Catenin delta-1	SwissProt	SwissProt	1	0	1	1	0.706381	0.813978	0.833333	0.46999	0.318664	4.14235	N/A	N/A	N/A	N/A	N/A	N/A
1733	O14522	C9JZR2	PTPRT	CTNND1	Receptor-type tyrosine-protein phosphatase T	Catenin delta-1	SwissProt	TrEMBL	1	0	0	1	0.679565	0.813978	0.833333	0	0.318664	3.64554	N/A	N/A	N/A	N/A	N/A	N/A
1734	O14522	B4DPY6	PTPRT	MET	Receptor-type tyrosine-protein phosphatase T	Hepatocyte growth factor receptor	SwissProt	TrEMBL	1	0	0	1	0.715889	0.788098	0.5	0	0.68137	3.68536	N/A	N/A	N/A	N/A	N/A	N/A
1735	O14522	P22681	PTPRT	CBL	Receptor-type tyrosine-protein phosphatase T	E3 ubiquitin-protein ligase CBL	SwissProt	SwissProt	1	0	1	1	0.577507	0.788098	0.5	0.703591	0.24582	3.81502	N/A	N/A	N/A	N/A	N/A	N/A
1736	O14522	Q02763	PTPRT	TEK	Receptor-type tyrosine-protein phosphatase T	Angiopoietin-1 receptor	SwissProt	SwissProt	1	0	1	1	0.665508	0.788098	0.5	0	0.68137	3.63498	N/A	N/A	N/A	N/A	N/A	N/A
1737	O14522	Q13480	PTPRT	GAB1	Receptor-type tyrosine-protein phosphatase T	GRB2-associated-binding protein 1	SwissProt	SwissProt	1	0	1	0.679719	0.536779	0.442264	1	0.645938	0.367226	3.67193	N/A	N/A	N/A	N/A	N/A	N/A
1738	O14522	P35568	PTPRT	IRS1	Receptor-type tyrosine-protein phosphatase T	Insulin receptor substrate 1	SwissProt	SwissProt	1	0	1	1	0.58105	0.746124	0.5	0.480024	0.367226	3.67442	N/A	N/A	N/A	N/A	N/A	N/A
1739	O14522	P26641	PTPRT	EEF1G	Receptor-type tyrosine-protein phosphatase T	Elongation factor 1-gamma	SwissProt	SwissProt	1	0	1	0.889016	0.484916	0.604083	0.833333	0.699519	0.221538	3.73241	N/A	N/A	N/A	N/A	N/A	N/A
1740	O14522	P63244	PTPRT	GNB2L1	Receptor-type tyrosine-protein phosphatase T	Guanine nucleotide-binding protein subunit beta-2-like 1	SwissProt	SwissProt	1	0	1	1	0.719265	0.813978	1	0.495669	0.110769	4.13968	N/A	N/A	N/A	N/A	N/A	N/A
1741	O14638	P78352	ENPP3	DLG4	Ectonucleotide pyrophosphatase/phosphodiesterase family member 3	Disks large homolog 4	SwissProt	SwissProt	1	0	1	1	1	1	0.5	0	0.233593	3.73359	N/A	N/A	N/A	N/A	N/A	N/A
1742	O14638	E7EQV1	ENPP3	DLG4	Ectonucleotide pyrophosphatase/phosphodiesterase family member 3	Disks large homolog 4	SwissProt	TrEMBL	1	0	0	1	0.901634	1	0.5	0	0.233593	3.63523	N/A	N/A	N/A	N/A	N/A	N/A
1743	O14638	Q9NRD1	ENPP3	FBXO6	Ectonucleotide pyrophosphatase/phosphodiesterase family member 3	F-box only protein 6	SwissProt	SwissProt	1	1	1	1	1	1	0.5	0	0.266407	3.76641	1	MI:0004(affinity chromatography technology)	1	MI:0915(physical association)	1	pubmed:22268729
1744	O14668	P0CG48	PRRG1	UBC	Transmembrane gamma-carboxyglutamic acid protein 1	Polyubiquitin-C	SwissProt	SwissProt	1	1	1	1	1	1	0.5	0.894427	0.347605	4.74203	1	MI:0004(affinity chromatography technology)	1	MI:0915(physical association)	1	pubmed:21890473
1745	O14668	Q96C32	PRRG1	UBC	Transmembrane gamma-carboxyglutamic acid protein 1	Polyubiquitin-C	SwissProt	TrEMBL	1	0	0	1	1	1	0.5	0	0.347605	3.84761	N/A	N/A	N/A	N/A	N/A	N/A
1746	O14668	F5H041	PRRG1	UBC	Transmembrane gamma-carboxyglutamic acid protein 1	Polyubiquitin-C	SwissProt	TrEMBL	1	0	0	1	0.885603	1	0.5	0	0.347605	3.73321	N/A	N/A	N/A	N/A	N/A	N/A
1747	O14668	F5H7K6	PRRG1	UBC	Transmembrane gamma-carboxyglutamic acid protein 1	Polyubiquitin-C	SwissProt	TrEMBL	1	0	0	1	0.818685	1	0.5	0	0.347605	3.66629	N/A	N/A	N/A	N/A	N/A	N/A
1748	O14668	P0CG47	PRRG1	UBB	Transmembrane gamma-carboxyglutamic acid protein 1	Polyubiquitin-B	SwissProt	SwissProt	1	0	1	0.919323	0.771205	1	0.5	0.622929	0.347605	4.16106	N/A	N/A	N/A	N/A	N/A	N/A
1749	O14668	P46934	PRRG1	NEDD4	Transmembrane gamma-carboxyglutamic acid protein 1	E3 ubiquitin-protein ligase NEDD4	SwissProt	SwissProt	1	1	1	1	1	1	0.5	0.445612	0.847605	4.79322	1	MI:0096(pull down)	1	MI:0407(direct interaction)	1	pubmed:19953087
1750	O14668	H0YA37	PRRG1	NEDD4	Transmembrane gamma-carboxyglutamic acid protein 1	E3 ubiquitin-protein ligase NEDD4 (Fragment)	SwissProt	TrEMBL	1	0	0	1	0.890022	1	0.5	0	0.347605	3.73763	N/A	N/A	N/A	N/A	N/A	N/A
1751	O14668	H0Y8X6	PRRG1	NEDD4	Transmembrane gamma-carboxyglutamic acid protein 1	E3 ubiquitin-protein ligase (Fragment)	SwissProt	TrEMBL	1	0	0	0.939994	0.889062	1	0.5	0	0.847605	4.17666	N/A	N/A	N/A	N/A	N/A	N/A
1752	O14668	K7ERN1	PRRG1	NEDD4L	Transmembrane gamma-carboxyglutamic acid protein 1	E3 ubiquitin-protein ligase NEDD4-like (Fragment)	SwissProt	TrEMBL	1	0	0	1	0.824598	1	0.5	0	0.847605	4.1722	N/A	N/A	N/A	N/A	N/A	N/A
1753	O14668	F5H602	PRRG1	NEDD4L	Transmembrane gamma-carboxyglutamic acid protein 1	E3 ubiquitin-protein ligase	SwissProt	TrEMBL	1	0	0	1	0.889334	1	0.5	0	0.847605	4.23694	N/A	N/A	N/A	N/A	N/A	N/A
1754	O14668	Q96PU5	PRRG1	NEDD4L	Transmembrane gamma-carboxyglutamic acid protein 1	E3 ubiquitin-protein ligase NEDD4-like	SwissProt	SwissProt	1	1	1	1	1	1	0.5	0.626358	0.847605	4.97396	1	MI:0096(pull down)	1	MI:0407(direct interaction)	1	pubmed:19953087
1755	O14668	Q96J02	PRRG1	ITCH	Transmembrane gamma-carboxyglutamic acid protein 1	E3 ubiquitin-protein ligase Itchy homolog	SwissProt	SwissProt	1	0	1	0.967494	0.713932	1	0.5	0.62369	0.847605	4.65272	N/A	N/A	N/A	N/A	N/A	N/A
1756	O14668	O00308	PRRG1	WWP2	Transmembrane gamma-carboxyglutamic acid protein 1	NEDD4-like E3 ubiquitin-protein ligase WWP2	SwissProt	SwissProt	1	0	1	0.957739	0.670067	1	0.5	0.426811	0.847605	4.40222	N/A	N/A	N/A	N/A	N/A	N/A
1757	O14668	Q9H0M0	PRRG1	WWP1	Transmembrane gamma-carboxyglutamic acid protein 1	NEDD4-like E3 ubiquitin-protein ligase WWP1	SwissProt	SwissProt	1	0	1	0.957739	0.68932	1	0.5	0.427291	0.847605	4.42196	N/A	N/A	N/A	N/A	N/A	N/A
1758	O14668	Q9HAU4	PRRG1	SMURF2	Transmembrane gamma-carboxyglutamic acid protein 1	E3 ubiquitin-protein ligase SMURF2	SwissProt	SwissProt	1	0	1	0.951829	0.668001	1	0.5	0.617749	0.847605	4.58518	N/A	N/A	N/A	N/A	N/A	N/A
1759	O14668	Q9HCE7	PRRG1	SMURF1	Transmembrane gamma-carboxyglutamic acid protein 1	E3 ubiquitin-protein ligase SMURF1	SwissProt	SwissProt	1	0	1	0.895162	0.632374	1	0.5	0.445386	0.847605	4.32053	N/A	N/A	N/A	N/A	N/A	N/A
1760	O14668	Q9P2P5	PRRG1	HECW2	Transmembrane gamma-carboxyglutamic acid protein 1	E3 ubiquitin-protein ligase HECW2	SwissProt	SwissProt	1	0	1	0.862655	0.605734	1	0.5	0.630612	0.847605	4.44661	N/A	N/A	N/A	N/A	N/A	N/A
1761	O14668	B4DH42	PRRG1	HECW1	Transmembrane gamma-carboxyglutamic acid protein 1	E3 ubiquitin-protein ligase HECW1	SwissProt	TrEMBL	1	0	0	0.818849	0.532823	1	0.5	0	0.847605	3.69928	N/A	N/A	N/A	N/A	N/A	N/A
1762	O14668	Q76N89	PRRG1	HECW1	Transmembrane gamma-carboxyglutamic acid protein 1	E3 ubiquitin-protein ligase HECW1	SwissProt	SwissProt	1	0	1	0.818329	0.524685	1	0.5	0.363366	0.847605	4.05398	N/A	N/A	N/A	N/A	N/A	N/A
1763	O14668	H0Y659	PRRG1	HUWE1	Transmembrane gamma-carboxyglutamic acid protein 1	E3 ubiquitin-protein ligase HUWE1 (Fragment)	SwissProt	TrEMBL	1	0	0	0.774523	0.513918	1	0.5	0	0.847605	3.63605	N/A	N/A	N/A	N/A	N/A	N/A
1764	O14668	H0Y5W0	PRRG1	HUWE1	Transmembrane gamma-carboxyglutamic acid protein 1	E3 ubiquitin-protein ligase HUWE1 (Fragment)	SwissProt	TrEMBL	1	0	0	0.769789	0.506491	1	0.5	0	0.847605	3.62388	N/A	N/A	N/A	N/A	N/A	N/A
1765	O14668	Q7Z6Z7	PRRG1	HUWE1	Transmembrane gamma-carboxyglutamic acid protein 1	E3 ubiquitin-protein ligase HUWE1	SwissProt	SwissProt	1	0	1	0.768092	0.499394	1	0.5	0.43215	0.847605	4.04724	N/A	N/A	N/A	N/A	N/A	N/A
1766	O14668	O15033	PRRG1	KIAA0317	Transmembrane gamma-carboxyglutamic acid protein 1	Protein KIAA0317	SwissProt	SwissProt	1	0	1	0.635113	0.403252	1	0.5	0.31196	0.847605	3.69793	N/A	N/A	N/A	N/A	N/A	N/A
1767	O14668	Q05086	PRRG1	UBE3A	Transmembrane gamma-carboxyglutamic acid protein 1	Ubiquitin-protein ligase E3A	SwissProt	SwissProt	1	0	1	0.617382	0.357321	1	0.5	0.440371	0.847605	3.76268	N/A	N/A	N/A	N/A	N/A	N/A
1768	O14668	Q15386	PRRG1	UBE3C	Transmembrane gamma-carboxyglutamic acid protein 1	Ubiquitin-protein ligase E3C	SwissProt	SwissProt	1	0	1	0.600172	0.333527	1	0.5	0.568957	0.847605	3.85026	N/A	N/A	N/A	N/A	N/A	N/A
1769	O14668	B4DVB8	PRRG1	ELAVL1	Transmembrane gamma-carboxyglutamic acid protein 1	ELAV-like protein 1	SwissProt	TrEMBL	1	0	0	1	1	1	0.5	0	0.347605	3.84761	N/A	N/A	N/A	N/A	N/A	N/A
1770	O14668	Q15717	PRRG1	ELAVL1	Transmembrane gamma-carboxyglutamic acid protein 1	ELAV-like protein 1	SwissProt	SwissProt	1	1	1	1	1	1	0.5	0.632387	0.347605	4.47999	1	MI:0004(affinity chromatography technology)	1	MI:0915(physical association)	1	pubmed:19322201
1771	O14668	Q12926	PRRG1	ELAVL2	Transmembrane gamma-carboxyglutamic acid protein 1	ELAV-like protein 2	SwissProt	SwissProt	1	0	1	1	0.881441	1	0.5	0.332946	0.347605	4.06199	N/A	N/A	N/A	N/A	N/A	N/A
1772	O14668	B1AM49	PRRG1	ELAVL2	Transmembrane gamma-carboxyglutamic acid protein 1	ELAV-like protein 2	SwissProt	TrEMBL	1	0	0	0.99859	0.812089	1	0.5	0	0.347605	3.65828	N/A	N/A	N/A	N/A	N/A	N/A
1773	O14668	B1APY9	PRRG1	ELAVL4	Transmembrane gamma-carboxyglutamic acid protein 1	ELAV-like protein 4	SwissProt	TrEMBL	1	0	0	0.990245	0.762882	1	0.5	0	0.347605	3.60073	N/A	N/A	N/A	N/A	N/A	N/A
1774	O14668	P26378	PRRG1	ELAVL4	Transmembrane gamma-carboxyglutamic acid protein 1	ELAV-like protein 4	SwissProt	SwissProt	1	0	1	0.983815	0.724715	1	0.5	0.281092	0.347605	3.83723	N/A	N/A	N/A	N/A	N/A	N/A
1775	O14668	Q14576	PRRG1	ELAVL3	Transmembrane gamma-carboxyglutamic acid protein 1	ELAV-like protein 3	SwissProt	SwissProt	1	0	1	0.943853	0.667163	1	0.5	0.340597	0.347605	3.79922	N/A	N/A	N/A	N/A	N/A	N/A
1776	O14668	Q8TCJ0	PRRG1	FBXO25	Transmembrane gamma-carboxyglutamic acid protein 1	F-box only protein 25	SwissProt	SwissProt	1	1	1	1	1	1	0.5	0.444424	0.347605	4.29203	1	MI:0415(enzymatic study)	1	MI:0407(direct interaction)	1	pubmed:23940030
1777	O14668	B4DYA3	PRRG1	FBXO25	Transmembrane gamma-carboxyglutamic acid protein 1	F-box only protein 25	SwissProt	TrEMBL	1	0	0	1	0.84779	1	0.5	0	0.347605	3.69539	N/A	N/A	N/A	N/A	N/A	N/A
1778	O14668	Q969P5	PRRG1	FBXO32	Transmembrane gamma-carboxyglutamic acid protein 1	F-box only protein 32	SwissProt	SwissProt	1	0	1	0.92067	0.758752	1	0.5	0.520451	0.347605	4.04748	N/A	N/A	N/A	N/A	N/A	N/A
1779	O14669	O95817	PRRG2	BAG3	Transmembrane gamma-carboxyglutamic acid protein 2	BAG family molecular chaperone regulator 3	SwissProt	SwissProt	1	1	1	1	1	1	0.5	0	0.410103	3.9101	1	MI:0004(affinity chromatography technology)	1	MI:0915(physical association)	1	pubmed:23824909
1780	O14669	C9JFK9	PRRG2	BAG3	Transmembrane gamma-carboxyglutamic acid protein 2	BAG family molecular chaperone regulator 3 (Fragment)	SwissProt	TrEMBL	1	0	0	1	0.73735	1	0.5	0	0.410103	3.64745	N/A	N/A	N/A	N/A	N/A	N/A
1781	O14672	O43921	ADAM10	EFNA2	Disintegrin and metalloproteinase domain-containing protein 10	Ephrin-A2	SwissProt	SwissProt	1	1	1	1	1	1	0.5	0	0.279601	3.7796	1	MI:0004(affinity chromatography technology)	1	MI:0915(physical association)	1	pubmed:10958785
1782	O14672	P06239	ADAM10	LCK	Disintegrin and metalloproteinase domain-containing protein 10	Tyrosine-protein kinase Lck	SwissProt	SwissProt	1	1	1	1	1	1	0.5	0.261793	0.681529	4.44332	1	MI:0004(affinity chromatography technology)	1	MI:0915(physical association)	1	pubmed:11741929
1783	O14672	E9PJ92	ADAM10	LCK	Disintegrin and metalloproteinase domain-containing protein 10	Tyrosine-protein kinase Lck (Fragment)	SwissProt	TrEMBL	1	0	0	1	0.859222	1	0.5	0	0.681529	4.04075	N/A	N/A	N/A	N/A	N/A	N/A
1784	O14672	Q573B4	ADAM10	LCK	Disintegrin and metalloproteinase domain-containing protein 10	Proto-oncogene tyrosine-protein kinase LCK	SwissProt	TrEMBL	1	0	0	1	0.793763	1	0.5	0	0.681529	3.97529	N/A	N/A	N/A	N/A	N/A	N/A
1785	O14672	A8K4G3	ADAM10	HCK	Disintegrin and metalloproteinase domain-containing protein 10	Tyrosine-protein kinase HCK	SwissProt	TrEMBL	1	0	0	1	0.750647	1	0.5	0	0.681529	3.93218	N/A	N/A	N/A	N/A	N/A	N/A
1786	O14672	H0Y3C5	ADAM10	HCK	Disintegrin and metalloproteinase domain-containing protein 10	Tyrosine-protein kinase HCK	SwissProt	TrEMBL	1	0	0	1	0.750647	1	0.5	0	0.681529	3.93218	N/A	N/A	N/A	N/A	N/A	N/A
1787	O14672	J3KPD6	ADAM10	HCK	Disintegrin and metalloproteinase domain-containing protein 10	Tyrosine-protein kinase HCK	SwissProt	TrEMBL	1	0	0	1	0.750647	1	0.5	0	0.681529	3.93218	N/A	N/A	N/A	N/A	N/A	N/A
1788	O14672	P08631	ADAM10	HCK	Disintegrin and metalloproteinase domain-containing protein 10	Tyrosine-protein kinase HCK	SwissProt	SwissProt	1	0	1	1	0.750647	1	0.5	0.258815	0.681529	4.19099	N/A	N/A	N/A	N/A	N/A	N/A
1789	O14672	E9PJX5	ADAM10	BLK	Disintegrin and metalloproteinase domain-containing protein 10	Tyrosine-protein kinase Blk	SwissProt	TrEMBL	1	0	0	1	0.718443	1	0.5	0	0.681529	3.89997	N/A	N/A	N/A	N/A	N/A	N/A
1790	O14672	P07948	ADAM10	LYN	Disintegrin and metalloproteinase domain-containing protein 10	Tyrosine-protein kinase Lyn	SwissProt	SwissProt	1	0	1	1	0.704942	1	0.5	0.265377	0.681529	4.15185	N/A	N/A	N/A	N/A	N/A	N/A
1791	O14672	P51451	ADAM10	BLK	Disintegrin and metalloproteinase domain-containing protein 10	Tyrosine-protein kinase Blk	SwissProt	SwissProt	1	0	1	1	0.671322	1	0.5	0	0.681529	3.85285	N/A	N/A	N/A	N/A	N/A	N/A
1792	O14672	P06241	ADAM10	FYN	Disintegrin and metalloproteinase domain-containing protein 10	Tyrosine-protein kinase Fyn	SwissProt	SwissProt	1	0	1	1	0.652985	1	0.5	0.37689	0.681529	4.2114	N/A	N/A	N/A	N/A	N/A	N/A
1793	O14672	J3QRU1	ADAM10	YES1	Disintegrin and metalloproteinase domain-containing protein 10	Tyrosine-protein kinase Yes	SwissProt	TrEMBL	1	0	0	1	0.636946	1	0.5	0	0.681529	3.81847	N/A	N/A	N/A	N/A	N/A	N/A
1794	O14672	P07947	ADAM10	YES1	Disintegrin and metalloproteinase domain-containing protein 10	Tyrosine-protein kinase Yes	SwissProt	SwissProt	1	0	1	1	0.636946	1	0.5	0.256138	0.681529	4.07461	N/A	N/A	N/A	N/A	N/A	N/A
1795	O14672	P12931	ADAM10	SRC	Disintegrin and metalloproteinase domain-containing protein 10	Proto-oncogene tyrosine-protein kinase Src	SwissProt	SwissProt	1	0	1	1	0.622694	1	0.5	0.596453	0.681529	4.40068	N/A	N/A	N/A	N/A	N/A	N/A
1796	O14672	P09769	ADAM10	FGR	Disintegrin and metalloproteinase domain-containing protein 10	Tyrosine-protein kinase Fgr	SwissProt	SwissProt	1	0	1	1	0.609869	1	0.5	0.234947	0.681529	4.02634	N/A	N/A	N/A	N/A	N/A	N/A
1797	O14672	E9PAP0	ADAM10	LCK	Disintegrin and metalloproteinase domain-containing protein 10	Tyrosine-protein kinase Lck (Fragment)	SwissProt	TrEMBL	1	0	0	0.989994	0.598212	1	0.5	0	0.559203	3.64741	N/A	N/A	N/A	N/A	N/A	N/A
1798	O14672	B3KPS6	ADAM10	FYN	Disintegrin and metalloproteinase domain-containing protein 10	Tyrosine-protein kinase Fyn	SwissProt	TrEMBL	1	0	0	0.989319	0.587527	1	0.5	0	0.681529	3.75837	N/A	N/A	N/A	N/A	N/A	N/A
1799	O14672	Q5R3A8	ADAM10	FYN	Disintegrin and metalloproteinase domain-containing protein 10	Tyrosine-protein kinase Fyn	SwissProt	TrEMBL	1	0	0	0.989016	0.577665	1	0.5	0	0.681529	3.74821	N/A	N/A	N/A	N/A	N/A	N/A
1800	O14672	F5H3M4	ADAM10	FGR	Disintegrin and metalloproteinase domain-containing protein 10	Tyrosine-protein kinase Fgr	SwissProt	TrEMBL	1	0	0	0.922838	0.568508	1	0.5	0	0.681529	3.67288	N/A	N/A	N/A	N/A	N/A	N/A
1801	O14672	P42685	ADAM10	FRK	Disintegrin and metalloproteinase domain-containing protein 10	Tyrosine-protein kinase FRK	SwissProt	SwissProt	1	0	1	0.920897	0.559962	1	0.5	0	0.681529	3.66239	N/A	N/A	N/A	N/A	N/A	N/A
1802	O14672	Q13882	ADAM10	PTK6	Disintegrin and metalloproteinase domain-containing protein 10	Protein-tyrosine kinase 6	SwissProt	SwissProt	1	0	1	0.808333	0.53729	1	0.5	0.217153	0.681529	3.7443	N/A	N/A	N/A	N/A	N/A	N/A
1803	O14672	P00519	ADAM10	ABL1	Disintegrin and metalloproteinase domain-containing protein 10	Tyrosine-protein kinase ABL1	SwissProt	SwissProt	1	0	1	0.807008	0.530544	1	0.5	0.461594	0.681529	3.98067	N/A	N/A	N/A	N/A	N/A	N/A
1804	O14672	P42684	ADAM10	ABL2	Disintegrin and metalloproteinase domain-containing protein 10	Abelson tyrosine-protein kinase 2	SwissProt	SwissProt	1	0	1	0.805556	0.524135	1	0.5	0.248864	0.681529	3.76008	N/A	N/A	N/A	N/A	N/A	N/A
1805	O14672	Q06187	ADAM10	BTK	Disintegrin and metalloproteinase domain-containing protein 10	Tyrosine-protein kinase BTK	SwissProt	SwissProt	1	0	1	0.782497	0.512207	1	0.5	0.366671	0.681529	3.8429	N/A	N/A	N/A	N/A	N/A	N/A
1806	O14672	P42680	ADAM10	TEC	Disintegrin and metalloproteinase domain-containing protein 10	Tyrosine-protein kinase Tec	SwissProt	SwissProt	1	0	1	0.775616	0.506634	1	0.5	0.342724	0.681529	3.8065	N/A	N/A	N/A	N/A	N/A	N/A
1807	O14672	Q08881	ADAM10	ITK	Disintegrin and metalloproteinase domain-containing protein 10	Tyrosine-protein kinase ITK/TSK	SwissProt	SwissProt	1	0	1	0.768119	0.501294	1	0.5	0.338776	0.681529	3.78972	N/A	N/A	N/A	N/A	N/A	N/A
1808	O14672	P41240	ADAM10	CSK	Disintegrin and metalloproteinase domain-containing protein 10	Tyrosine-protein kinase CSK	SwissProt	SwissProt	1	0	1	0.759786	0.496168	1	0.5	0.456157	0.681529	3.89364	N/A	N/A	N/A	N/A	N/A	N/A
1809	O14672	P51813	ADAM10	BMX	Disintegrin and metalloproteinase domain-containing protein 10	Cytoplasmic tyrosine-protein kinase BMX	SwissProt	SwissProt	1	0	1	0.741667	0.486492	1	0.5	0.244142	0.681529	3.65383	N/A	N/A	N/A	N/A	N/A	N/A
1810	O14672	P42679	ADAM10	MATK	Disintegrin and metalloproteinase domain-containing protein 10	Megakaryocyte-associated tyrosine-protein kinase	SwissProt	SwissProt	1	0	1	0.739994	0.481915	1	0.5	0.217153	0.681529	3.62059	N/A	N/A	N/A	N/A	N/A	N/A
1811	O14672	B3KTB2	ADAM10	EPHB1	Disintegrin and metalloproteinase domain-containing protein 10	Ephrin type-B receptor 1	SwissProt	TrEMBL	1	0	0	1	0.594521	1	0.5	0	0.681529	3.77605	N/A	N/A	N/A	N/A	N/A	N/A
1812	O14672	F8W9W0	ADAM10	EPHA5	Disintegrin and metalloproteinase domain-containing protein 10	Ephrin type-A receptor 5	SwissProt	TrEMBL	1	0	0	1	0.791869	1	0.5	0	0.681529	3.9734	N/A	N/A	N/A	N/A	N/A	N/A
1813	O14672	F8VP57	ADAM10	EPHA5	Disintegrin and metalloproteinase domain-containing protein 10	Ephrin type-A receptor 5	SwissProt	TrEMBL	1	0	0	1	0.748357	1	0.5	0	0.681529	3.92989	N/A	N/A	N/A	N/A	N/A	N/A
1814	O14672	J3KR66	ADAM10	EPHA6	Disintegrin and metalloproteinase domain-containing protein 10	Ephrin type-A receptor 6	SwissProt	TrEMBL	1	0	0	1	0.857928	1	0.5	0	0.681529	4.03946	N/A	N/A	N/A	N/A	N/A	N/A
1815	O14672	P54756	ADAM10	EPHA5	Disintegrin and metalloproteinase domain-containing protein 10	Ephrin type-A receptor 5	SwissProt	SwissProt	1	0	1	1	0.715857	1	0.5	0.135429	0.681529	4.03281	N/A	N/A	N/A	N/A	N/A	N/A
1816	O14672	B1AKC9	ADAM10	EPHB2	Disintegrin and metalloproteinase domain-containing protein 10	Ephrin type-B receptor 2	SwissProt	TrEMBL	1	0	0	1	0.583738	1	0.5	0	0.681529	3.76527	N/A	N/A	N/A	N/A	N/A	N/A
1817	O14672	B7Z6Q8	ADAM10	EPHA4	Disintegrin and metalloproteinase domain-containing protein 10	Ephrin type-A receptor 4	SwissProt	TrEMBL	1	0	0	1	0.668303	1	0.5	0	0.681529	3.84983	N/A	N/A	N/A	N/A	N/A	N/A
1818	O14672	P29323	ADAM10	EPHB2	Disintegrin and metalloproteinase domain-containing protein 10	Ephrin type-B receptor 2	SwissProt	SwissProt	1	0	1	1	0.573785	1	0.5	0.232039	0.681529	3.98735	N/A	N/A	N/A	N/A	N/A	N/A
1819	O14672	E9PG71	ADAM10	EPHA4	Disintegrin and metalloproteinase domain-containing protein 10	Ephrin type-A receptor 4	SwissProt	TrEMBL	1	0	0	1	0.658719	1	0.5	0	0.681529	3.84025	N/A	N/A	N/A	N/A	N/A	N/A
1820	O14672	C9JXA2	ADAM10	EPHA3	Disintegrin and metalloproteinase domain-containing protein 10	Ephrin type-A receptor 3	SwissProt	TrEMBL	1	0	0	1	1	1	0.5	0	0.681529	4.18153	N/A	N/A	N/A	N/A	N/A	N/A
1821	O14672	P54764	ADAM10	EPHA4	Disintegrin and metalloproteinase domain-containing protein 10	Ephrin type-A receptor 4	SwissProt	SwissProt	1	0	1	1	0.641451	1	0.5	0.320451	0.681529	4.14343	N/A	N/A	N/A	N/A	N/A	N/A
1822	O14672	P29320	ADAM10	EPHA3	Disintegrin and metalloproteinase domain-containing protein 10	Ephrin type-A receptor 3	SwissProt	SwissProt	1	1	1	1	1	1	0.5	0	0.681529	4.18153	1	MI:0006(anti bait coimmunoprecipitation)	1	MI:0915(physical association)	1	pubmed:19823572
1823	O14672	P54762	ADAM10	EPHB1	Disintegrin and metalloproteinase domain-containing protein 10	Ephrin type-B receptor 1	SwissProt	SwissProt	1	0	1	1	0.547835	1	0.5	0.302638	0.681529	4.032	N/A	N/A	N/A	N/A	N/A	N/A
1824	O14672	P29317	ADAM10	EPHA2	Disintegrin and metalloproteinase domain-containing protein 10	Ephrin type-A receptor 2	SwissProt	SwissProt	1	0	1	1	0.540225	1	0.5	0.340017	0.681529	4.06177	N/A	N/A	N/A	N/A	N/A	N/A
1825	O14672	Q96L35	ADAM10	EPHB4	Disintegrin and metalloproteinase domain-containing protein 10	EPH receptor B4, isoform CRA_b	SwissProt	TrEMBL	1	0	0	1	0.526231	1	0.5	0	0.681529	3.70776	N/A	N/A	N/A	N/A	N/A	N/A
1826	O14672	P54760	ADAM10	EPHB4	Disintegrin and metalloproteinase domain-containing protein 10	Ephrin type-B receptor 4	SwissProt	SwissProt	1	0	1	1	0.533039	1	0.5	0.178389	0.681529	3.89296	N/A	N/A	N/A	N/A	N/A	N/A
1827	O14672	P54753	ADAM10	EPHB3	Disintegrin and metalloproteinase domain-containing protein 10	Ephrin type-B receptor 3	SwissProt	SwissProt	1	0	1	1	0.564544	1	0.5	0.203546	0.681529	3.94962	N/A	N/A	N/A	N/A	N/A	N/A
1828	O14672	Q15375	ADAM10	EPHA7	Disintegrin and metalloproteinase domain-containing protein 10	Ephrin type-A receptor 7	SwissProt	SwissProt	1	0	1	1	0.62622	1	0.5	0.359281	0.681529	4.16703	N/A	N/A	N/A	N/A	N/A	N/A
1829	O14672	P29322	ADAM10	EPHA8	Disintegrin and metalloproteinase domain-containing protein 10	Ephrin type-A receptor 8	SwissProt	SwissProt	1	0	1	1	0.569082	1	0.5	0.207431	0.681529	3.95804	N/A	N/A	N/A	N/A	N/A	N/A
1830	O14672	P21709	ADAM10	EPHA1	Disintegrin and metalloproteinase domain-containing protein 10	Ephrin type-A receptor 1	SwissProt	SwissProt	1	0	1	1	0.513605	1	0.5	0.167984	0.681529	3.86312	N/A	N/A	N/A	N/A	N/A	N/A
1831	O14672	P43403	ADAM10	ZAP70	Disintegrin and metalloproteinase domain-containing protein 10	Tyrosine-protein kinase ZAP-70	SwissProt	SwissProt	1	0	1	0.65	0.350461	1	0.5	0.437298	0.681529	3.61929	N/A	N/A	N/A	N/A	N/A	N/A
1832	O14672	Q05397	ADAM10	PTK2	Disintegrin and metalloproteinase domain-containing protein 10	Focal adhesion kinase 1	SwissProt	SwissProt	1	0	1	0.647222	0.345714	1	0.5	0.455498	0.681529	3.62996	N/A	N/A	N/A	N/A	N/A	N/A
1833	O14672	P06213	ADAM10	INSR	Disintegrin and metalloproteinase domain-containing protein 10	Insulin receptor	SwissProt	SwissProt	1	0	1	0.660275	0.328451	1	0.5	0.447317	0.681529	3.61757	N/A	N/A	N/A	N/A	N/A	N/A
1834	O14672	Q9UF33	ADAM10	EPHA6	Disintegrin and metalloproteinase domain-containing protein 10	Ephrin type-A receptor 6	SwissProt	SwissProt	1	0	1	1	0.606285	1	0.5	0.0022659	0.681529	3.79008	N/A	N/A	N/A	N/A	N/A	N/A
1835	O14672	P43405	ADAM10	SYK	Disintegrin and metalloproteinase domain-containing protein 10	Tyrosine-protein kinase SYK	SwissProt	SwissProt	1	0	1	0.638889	0.326963	1	0.5	0.453575	0.681529	3.60096	N/A	N/A	N/A	N/A	N/A	N/A
1836	O14672	J3KQG3	ADAM10	EPHA10	Disintegrin and metalloproteinase domain-containing protein 10	EPH receptor A10, isoform CRA_b	SwissProt	TrEMBL	1	0	0	1	0.519764	1	0.5	0	0.681529	3.70129	N/A	N/A	N/A	N/A	N/A	N/A
1837	O14672	Q5JZY3	ADAM10	EPHA10	Disintegrin and metalloproteinase domain-containing protein 10	Ephrin type-A receptor 10	SwissProt	SwissProt	1	0	1	1	0.519764	1	0.5	0	0.681529	3.70129	N/A	N/A	N/A	N/A	N/A	N/A
1838	O14672	P00533	ADAM10	EGFR	Disintegrin and metalloproteinase domain-containing protein 10	Epidermal growth factor receptor	SwissProt	SwissProt	1	0	1	0.644444	0.288055	1	0.5	0.597077	0.681529	3.71111	N/A	N/A	N/A	N/A	N/A	N/A
1839	O14672	P04049	ADAM10	RAF1	Disintegrin and metalloproteinase domain-containing protein 10	RAF proto-oncogene serine/threonine-protein kinase	SwissProt	SwissProt	1	0	1	0.593608	0.253823	1	0.5	0.589995	0.681529	3.61896	N/A	N/A	N/A	N/A	N/A	N/A
1840	O14672	J3KQU5	ADAM10	EPHB6	Disintegrin and metalloproteinase domain-containing protein 10	Ephrin type-B receptor 6	SwissProt	TrEMBL	1	0	0	1	0.507726	1	0.5	0	0.681529	3.68925	N/A	N/A	N/A	N/A	N/A	N/A
1841	O14672	O15197	ADAM10	EPHB6	Disintegrin and metalloproteinase domain-containing protein 10	Ephrin type-B receptor 6	SwissProt	SwissProt	1	0	1	1	0.502102	1	0.5	0	0.681529	3.68363	N/A	N/A	N/A	N/A	N/A	N/A
1842	O14672	P0CG48	ADAM10	UBC	Disintegrin and metalloproteinase domain-containing protein 10	Polyubiquitin-C	SwissProt	SwissProt	1	1	1	1	1	1	0.666667	0.801784	0.279601	4.74805	1	MI:0004(affinity chromatography technology)	1	MI:0915(physical association)	3	pubmed:18781797; pubmed:21906983; pubmed:22505724
1843	O14672	Q96C32	ADAM10	UBC	Disintegrin and metalloproteinase domain-containing protein 10	Polyubiquitin-C	SwissProt	TrEMBL	1	0	0	1	1	1	0.666667	0	0.279601	3.94627	N/A	N/A	N/A	N/A	N/A	N/A
1844	O14672	F5H041	ADAM10	UBC	Disintegrin and metalloproteinase domain-containing protein 10	Polyubiquitin-C	SwissProt	TrEMBL	1	0	0	1	0.886948	1	0.666667	0	0.279601	3.83322	N/A	N/A	N/A	N/A	N/A	N/A
1845	O14672	F5H7K6	ADAM10	UBC	Disintegrin and metalloproteinase domain-containing protein 10	Polyubiquitin-C	SwissProt	TrEMBL	1	0	0	1	0.820817	1	0.666667	0	0.279601	3.76709	N/A	N/A	N/A	N/A	N/A	N/A
1846	O14672	P0CG47	ADAM10	UBB	Disintegrin and metalloproteinase domain-containing protein 10	Polyubiquitin-B	SwissProt	SwissProt	1	0	1	0.924164	0.682623	1	0.666667	0.372271	0.279601	3.92533	N/A	N/A	N/A	N/A	N/A	N/A
1847	O14672	P10275	ADAM10	AR	Disintegrin and metalloproteinase domain-containing protein 10	Androgen receptor	SwissProt	SwissProt	1	1	1	1	1	1	0.5	0.376345	0.279601	4.15595	1	MI:0006(anti bait coimmunoprecipitation)	1	MI:0915(physical association)	1	pubmed:17727679
1848	O14672	F5GZG9	ADAM10	AR	Disintegrin and metalloproteinase domain-containing protein 10	Androgen receptor	SwissProt	TrEMBL	1	0	0	1	0.892569	1	0.5	0	0.279601	3.67217	N/A	N/A	N/A	N/A	N/A	N/A
1849	O14672	E9PEG3	ADAM10	AR	Disintegrin and metalloproteinase domain-containing protein 10	Androgen receptor	SwissProt	TrEMBL	1	0	0	1	0.829727	1	0.5	0	0.279601	3.60933	N/A	N/A	N/A	N/A	N/A	N/A
1850	O14672	P04150	ADAM10	NR3C1	Disintegrin and metalloproteinase domain-containing protein 10	Glucocorticoid receptor	SwissProt	SwissProt	1	0	1	0.846386	0.60246	1	0.5	0.375142	0.279601	3.60359	N/A	N/A	N/A	N/A	N/A	N/A
1851	O14672	P21926	ADAM10	CD9	Disintegrin and metalloproteinase domain-containing protein 10	CD9 antigen	SwissProt	SwissProt	1	1	1	1	1	1	0.5	0.250371	0.279601	4.02997	1	MI:0006(anti bait coimmunoprecipitation)	1	MI:0914(association)	1	pubmed:23289620
1852	O14672	E7EU71	ADAM10	EPHA6	Disintegrin and metalloproteinase domain-containing protein 10	Ephrin type-A receptor 6	SwissProt	TrEMBL	1	0	0	1	0.702232	1	0.5	0	0.401927	3.60416	N/A	N/A	N/A	N/A	N/A	N/A
1853	O14672	G5EA52	ADAM10	PDIA3	Disintegrin and metalloproteinase domain-containing protein 10	Protein disulfide isomerase family A, member 3, isoform CRA_b	SwissProt	TrEMBL	1	0	0	1	1	1	0.833333	0	0.279601	4.11293	N/A	N/A	N/A	N/A	N/A	N/A
1854	O14672	P30101	ADAM10	PDIA3	Disintegrin and metalloproteinase domain-containing protein 10	Protein disulfide-isomerase A3	SwissProt	SwissProt	1	1	1	1	1	1	0.833333	0.260343	0.279601	4.37328	2	MI:0007(anti tag coimmunoprecipitation); MI:0004(affinity chromatography technology)	2	MI:0408(disulfide bond); MI:0915(physical association)	1	pubmed:17170699
1855	O14672	P13667	ADAM10	PDIA4	Disintegrin and metalloproteinase domain-containing protein 10	Protein disulfide-isomerase A4	SwissProt	SwissProt	1	0	1	0.797838	0.79323	1	0.833333	0.440849	0.279601	4.14485	N/A	N/A	N/A	N/A	N/A	N/A
1856	O14672	P07237	ADAM10	P4HB	Disintegrin and metalloproteinase domain-containing protein 10	Protein disulfide-isomerase	SwissProt	SwissProt	1	0	1	0.694572	0.63376	1	0.833333	0.52033	0.279601	3.9616	N/A	N/A	N/A	N/A	N/A	N/A
1857	O14672	P35232	ADAM10	PHB	Disintegrin and metalloproteinase domain-containing protein 10	Prohibitin	SwissProt	SwissProt	1	1	1	1	1	1	0.5	0.453914	0.279601	4.23352	1	MI:0034(display technology)	1	MI:0915(physical association)	1	pubmed:20195357
1858	O14672	P62993	ADAM10	GRB2	Disintegrin and metalloproteinase domain-containing protein 10	Growth factor receptor-bound protein 2	SwissProt	SwissProt	1	1	1	1	1	1	0.5	0.267194	0.279601	4.0468	1	MI:0004(affinity chromatography technology)	1	MI:0915(physical association)	1	pubmed:11741929
1859	O14672	Q13588	ADAM10	GRAP	Disintegrin and metalloproteinase domain-containing protein 10	GRB2-related adapter protein	SwissProt	SwissProt	1	0	1	0.798359	0.810356	1	0.5	0	0.559203	3.66792	N/A	N/A	N/A	N/A	N/A	N/A
1860	O14672	Q13257	ADAM10	MAD2L1	Disintegrin and metalloproteinase domain-containing protein 10	Mitotic spindle assembly checkpoint protein MAD2A	SwissProt	SwissProt	1	1	1	1	1	1	0.5	0.357591	0.279601	4.13719	1	MI:0004(affinity chromatography technology)	1	MI:0915(physical association)	1	pubmed:11741929
1861	O14672	B4DDV6	ADAM10	NRF1	Disintegrin and metalloproteinase domain-containing protein 10	Nuclear respiratory factor 1	SwissProt	TrEMBL	1	0	0	1	1	1	0.5	0	0.559203	4.0592	N/A	N/A	N/A	N/A	N/A	N/A
1862	O14672	Q16656	ADAM10	NRF1	Disintegrin and metalloproteinase domain-containing protein 10	Nuclear respiratory factor 1	SwissProt	SwissProt	1	1	1	1	1	1	0.5	0.377951	0.559203	4.43715	1	MI:0428(imaging technique)	1	MI:0403(colocalization)	1	pubmed:24250222
1863	O14672	Q96AN2	ADAM10	NRF1	Disintegrin and metalloproteinase domain-containing protein 10	NRF1 protein	SwissProt	TrEMBL	1	1	0	1	1	1	0.5	0	0.559203	4.0592	1	MI:0428(imaging technique)	1	MI:0403(colocalization)	1	pubmed:24250222
1864	O14672	Q8NH73	ADAM10	OR4S2	Disintegrin and metalloproteinase domain-containing protein 10	Olfactory receptor 4S2	SwissProt	SwissProt	1	1	1	1	1	1	0.5	0	0.279601	3.7796	1	MI:0401(biochemical)	1	MI:0403(colocalization)	1	pubmed:22939629
1865	O14672	Q9NRD1	ADAM10	FBXO6	Disintegrin and metalloproteinase domain-containing protein 10	F-box only protein 6	SwissProt	SwissProt	1	1	1	1	1	1	0.5	0.377652	0.279601	4.15725	1	MI:0004(affinity chromatography technology)	1	MI:0915(physical association)	1	pubmed:22268729
1866	O14672	Q9Y3D2	ADAM10	MSRB2	Disintegrin and metalloproteinase domain-containing protein 10	Methionine-R-sulfoxide reductase B2, mitochondrial	SwissProt	SwissProt	1	1	1	1	1	1	0.5	0	0.279601	3.7796	1	MI:0401(biochemical)	1	MI:0403(colocalization)	1	pubmed:22939629
1867	O14672	P62258	ADAM10	YWHAE	Disintegrin and metalloproteinase domain-containing protein 10	14-3-3 protein epsilon	SwissProt	SwissProt	1	0	1	1	0.881558	0.990867	0.5	0.5336	0.0612905	3.96732	N/A	N/A	N/A	N/A	N/A	N/A
1868	O14672	P63104	ADAM10	YWHAZ	Disintegrin and metalloproteinase domain-containing protein 10	14-3-3 protein zeta/delta	SwissProt	SwissProt	1	0	1	0.812564	0.763116	0.990867	0.5	0.597357	0.0612905	3.72519	N/A	N/A	N/A	N/A	N/A	N/A
1869	O14672	P08473	ADAM10	MME	Disintegrin and metalloproteinase domain-containing protein 10	Neprilysin	SwissProt	SwissProt	1	0	1	1	0.882998	0.990867	0.5	0.369016	0.0612905	3.80417	N/A	N/A	N/A	N/A	N/A	N/A
1870	O14672	Q12959	ADAM10	DLG1	Disintegrin and metalloproteinase domain-containing protein 10	Disks large homolog 1	SwissProt	SwissProt	1	0	1	1	0.900014	0.990867	0.833333	0.359438	0.0612905	4.14494	N/A	N/A	N/A	N/A	N/A	N/A
1871	O14672	E7EQD7	ADAM10	DLG1	Disintegrin and metalloproteinase domain-containing protein 10	Disks large homolog 1	SwissProt	TrEMBL	1	0	0	1	0.800028	0.990867	0.833333	0	0.0612905	3.68552	N/A	N/A	N/A	N/A	N/A	N/A
1872	O14672	B4E2H8	ADAM10	DLG1	Disintegrin and metalloproteinase domain-containing protein 10	Disks large homolog 1	SwissProt	TrEMBL	1	0	0	1	0.74154	0.990867	0.833333	0	0.0612905	3.62703	N/A	N/A	N/A	N/A	N/A	N/A
1873	O14672	P78352	ADAM10	DLG4	Disintegrin and metalloproteinase domain-containing protein 10	Disks large homolog 4	SwissProt	SwissProt	1	0	1	1	0.630008	0.990867	0.833333	0.369016	0.0612905	3.88452	N/A	N/A	N/A	N/A	N/A	N/A
1874	O14672	Q92796	ADAM10	DLG3	Disintegrin and metalloproteinase domain-containing protein 10	Disks large homolog 3	SwissProt	SwissProt	1	0	1	1	0.600056	0.990867	0.833333	0.250371	0.0612905	3.73592	N/A	N/A	N/A	N/A	N/A	N/A
1875	O14763	O00220	TNFRSF10B	TNFRSF10A	Tumor necrosis factor receptor superfamily member 10B	Tumor necrosis factor receptor superfamily member 10A	SwissProt	SwissProt	1	1	1	1	1	1	1	0.557519	0.820205	5.37772	2	MI:0006(anti bait coimmunoprecipitation); MI:0004(affinity chromatography technology)	2	MI:0914(association); MI:0915(physical association)	2	pubmed:19427028; pubmed:15388581
1876	O14763	O14763	TNFRSF10B	TNFRSF10B	Tumor necrosis factor receptor superfamily member 10B	Tumor necrosis factor receptor superfamily member 10B	SwissProt	SwissProt	1	0	1	0.837217	0.711398	1	1	0	0.820205	4.36882	N/A	N/A	N/A	N/A	N/A	N/A
1877	O14763	B7Z588	TNFRSF10B	TNFRSF10B	Tumor necrosis factor receptor superfamily member 10B	Tumor necrosis factor receptor superfamily member 10B	SwissProt	TrEMBL	1	0	0	0.739994	0.52931	1	1	0	0.820205	4.08951	N/A	N/A	N/A	N/A	N/A	N/A
1878	O14763	Q9UBN6	TNFRSF10B	TNFRSF10D	Tumor necrosis factor receptor superfamily member 10B	Tumor necrosis factor receptor superfamily member 10D	SwissProt	SwissProt	1	0	1	0.701942	0.453736	1	1	0.265866	0.820205	4.24175	N/A	N/A	N/A	N/A	N/A	N/A
1879	O14763	O14798	TNFRSF10B	TNFRSF10C	Tumor necrosis factor receptor superfamily member 10B	Tumor necrosis factor receptor superfamily member 10C	SwissProt	SwissProt	1	0	1	0.640341	0.370079	1	1	0.15232	0.820205	3.98295	N/A	N/A	N/A	N/A	N/A	N/A
1880	O14763	E5RFH1	TNFRSF10B	TNFRSF10A	Tumor necrosis factor receptor superfamily member 10B	Tumor necrosis factor receptor superfamily member 10A (Fragment)	SwissProt	TrEMBL	1	0	0	0.620061	0.326195	1	1	0	0.820205	3.76646	N/A	N/A	N/A	N/A	N/A	N/A
1881	O14763	C9JK38	TNFRSF10B	CFLAR	Tumor necrosis factor receptor superfamily member 10B	CASP8 and FADD-like apoptosis regulator	SwissProt	TrEMBL	1	0	0	1	1	1	0.666667	0	0.820205	4.48687	N/A	N/A	N/A	N/A	N/A	N/A
1882	O14763	O15519	TNFRSF10B	CFLAR	Tumor necrosis factor receptor superfamily member 10B	CASP8 and FADD-like apoptosis regulator	SwissProt	SwissProt	1	1	1	1	1	1	0.666667	0.629142	0.820205	5.11601	1	MI:0004(affinity chromatography technology)	1	MI:0915(physical association)	4	pubmed:11940602; pubmed:19343040; pubmed:23142077; pubmed:9325248
1883	O14763	F8WBH9	TNFRSF10B	CFLAR	Tumor necrosis factor receptor superfamily member 10B	CASP8 and FADD-like apoptosis regulator	SwissProt	TrEMBL	1	0	0	0.873675	0.746322	1	0.666667	0	0.820205	4.10687	N/A	N/A	N/A	N/A	N/A	N/A
1884	O14763	E9PAP3	TNFRSF10B	CFLAR	Tumor necrosis factor receptor superfamily member 10B	CASP8 and FADD-like apoptosis regulator	SwissProt	TrEMBL	1	0	0	0.812564	0.628368	1	0.666667	0	0.820205	3.9278	N/A	N/A	N/A	N/A	N/A	N/A
1885	O14763	M0QYM0	TNFRSF10B	CFLAR	Tumor necrosis factor receptor superfamily member 10B	CASP8 and FADD-like apoptosis regulator (Fragment)	SwissProt	TrEMBL	1	0	0	0.811541	0.586269	1	0.666667	0	0.820205	3.88468	N/A	N/A	N/A	N/A	N/A	N/A
1886	O14763	C9J408	TNFRSF10B	CFLAR	Tumor necrosis factor receptor superfamily member 10B	CASP8 and FADD-like apoptosis regulator (Fragment)	SwissProt	TrEMBL	1	0	0	0.722653	0.468315	1	0.666667	0	0.820205	3.67784	N/A	N/A	N/A	N/A	N/A	N/A
1887	O14763	C9JV51	TNFRSF10B	CFLAR	Tumor necrosis factor receptor superfamily member 10B	CASP8 and FADD-like apoptosis regulator (Fragment)	SwissProt	TrEMBL	1	0	0	0.698058	0.446307	1	0.666667	0	0.820205	3.63124	N/A	N/A	N/A	N/A	N/A	N/A
1888	O14763	Q14790	TNFRSF10B	CASP8	Tumor necrosis factor receptor superfamily member 10B	Caspase-8	SwissProt	SwissProt	1	1	1	1	1	1	1	0.87968	0.910103	5.78978	4	MI:0006(anti bait coimmunoprecipitation); MI:0004(affinity chromatography technology); MI:0401(biochemical); MI:0415(enzymatic study)	3	MI:0914(association); MI:0407(direct interaction); MI:0915(physical association)	8	pubmed:17047155; pubmed:20103630; pubmed:11940602; pubmed:15388581; pubmed:15659383; pubmed:19343040; pubmed:23142077; pubmed:9325248
1889	O14763	Q92851	TNFRSF10B	CASP10	Tumor necrosis factor receptor superfamily member 10B	Caspase-10	SwissProt	SwissProt	1	1	1	1	1	1	1	0.748182	0.910103	5.65828	2	MI:0004(affinity chromatography technology); MI:0401(biochemical)	2	MI:0914(association); MI:0915(physical association)	2	pubmed:15659383; pubmed:9325248
1890	O14763	P0CG48	TNFRSF10B	UBC	Tumor necrosis factor receptor superfamily member 10B	Polyubiquitin-C	SwissProt	SwissProt	1	1	1	1	1	1	0.666667	0.959166	0.820205	5.44604	1	MI:0004(affinity chromatography technology)	1	MI:0915(physical association)	5	pubmed:19932172; pubmed:21139048; pubmed:21890473; pubmed:22053931; pubmed:23000965
1891	O14763	Q96C32	TNFRSF10B	UBC	Tumor necrosis factor receptor superfamily member 10B	Polyubiquitin-C	SwissProt	TrEMBL	1	0	0	1	1	1	0.666667	0	0.820205	4.48687	N/A	N/A	N/A	N/A	N/A	N/A
1892	O14763	F5H041	TNFRSF10B	UBC	Tumor necrosis factor receptor superfamily member 10B	Polyubiquitin-C	SwissProt	TrEMBL	1	0	0	1	0.869421	1	0.666667	0	0.820205	4.35629	N/A	N/A	N/A	N/A	N/A	N/A
1893	O14763	F5H7K6	TNFRSF10B	UBC	Tumor necrosis factor receptor superfamily member 10B	Polyubiquitin-C	SwissProt	TrEMBL	1	0	0	1	0.793038	1	0.666667	0	0.820205	4.27991	N/A	N/A	N/A	N/A	N/A	N/A
1894	O14763	P0CG47	TNFRSF10B	UBB	Tumor necrosis factor receptor superfamily member 10B	Polyubiquitin-B	SwissProt	SwissProt	1	0	1	0.924164	0.633419	1	0.666667	0.557164	0.820205	4.60162	N/A	N/A	N/A	N/A	N/A	N/A
1895	O14763	J3QRK5	TNFRSF10B	UBBP4	Tumor necrosis factor receptor superfamily member 10B	Protein UBBP4	SwissProt	TrEMBL	1	0	1	0.898328	0.608264	1	0.666667	0	0.820205	3.99346	N/A	N/A	N/A	N/A	N/A	N/A
1896	O14763	J3QKN0	TNFRSF10B	UBB	Tumor necrosis factor receptor superfamily member 10B	Ubiquitin (Fragment)	SwissProt	TrEMBL	1	0	0	0.876105	0.566227	1	0.666667	0	0.820205	3.9292	N/A	N/A	N/A	N/A	N/A	N/A
1897	O14763	J3QLP7	TNFRSF10B	UBBP4	Tumor necrosis factor receptor superfamily member 10B	Protein UBBP4	SwissProt	TrEMBL	1	0	0	0.825	0.516801	1	0.666667	0	0.820205	3.82867	N/A	N/A	N/A	N/A	N/A	N/A
1898	O14763	F5GXK7	TNFRSF10B	UBC	Tumor necrosis factor receptor superfamily member 10B	Polyubiquitin-C (Fragment)	SwissProt	TrEMBL	1	0	0	0.795061	0.489843	1	0.666667	0	0.820205	3.77178	N/A	N/A	N/A	N/A	N/A	N/A
1899	O14763	F5H747	TNFRSF10B	UBC	Tumor necrosis factor receptor superfamily member 10B	Polyubiquitin-C (Fragment)	SwissProt	TrEMBL	1	0	0	0.78346	0.477685	1	0.666667	0	0.820205	3.74802	N/A	N/A	N/A	N/A	N/A	N/A
1900	O14763	F5H388	TNFRSF10B	UBC	Tumor necrosis factor receptor superfamily member 10B	Polyubiquitin-C (Fragment)	SwissProt	TrEMBL	1	0	0	0.771386	0.466264	1	0.666667	0	0.820205	3.72452	N/A	N/A	N/A	N/A	N/A	N/A
1901	O14763	F5H7Y5	TNFRSF10B	UBC	Tumor necrosis factor receptor superfamily member 10B	Polyubiquitin-C	SwissProt	TrEMBL	1	0	0	0.766936	0.445311	1	0.666667	0	0.820205	3.69912	N/A	N/A	N/A	N/A	N/A	N/A
1902	O14763	B4DV12	TNFRSF10B	UBB	Tumor necrosis factor receptor superfamily member 10B	Ubiquitin	SwissProt	TrEMBL	1	0	0	0.76583	0.435648	1	0.666667	0	0.820205	3.68835	N/A	N/A	N/A	N/A	N/A	N/A
1903	O14763	F5H265	TNFRSF10B	UBC	Tumor necrosis factor receptor superfamily member 10B	Polyubiquitin-C (Fragment)	SwissProt	TrEMBL	1	0	0	0.758333	0.426456	1	0.666667	0	0.820205	3.67166	N/A	N/A	N/A	N/A	N/A	N/A
1904	O14763	P62987	TNFRSF10B	UBA52	Tumor necrosis factor receptor superfamily member 10B	Ubiquitin-60S ribosomal protein L40	SwissProt	SwissProt	1	0	1	0.61583	0.270722	1	0.666667	0.271304	0.820205	3.64473	N/A	N/A	N/A	N/A	N/A	N/A
1905	O14763	P62979	TNFRSF10B	RPS27A	Tumor necrosis factor receptor superfamily member 10B	Ubiquitin-40S ribosomal protein S27a	SwissProt	SwissProt	1	0	1	0.613053	0.263032	1	0.666667	0.393683	0.820205	3.75664	N/A	N/A	N/A	N/A	N/A	N/A
1906	O14763	P22681	TNFRSF10B	CBL	Tumor necrosis factor receptor superfamily member 10B	E3 ubiquitin-protein ligase CBL	SwissProt	SwissProt	1	1	1	1	1	1	0.5	0.44499	0.820205	4.7652	1	MI:0004(affinity chromatography technology)	1	MI:0915(physical association)	1	pubmed:19932172
1907	O14763	B5MC15	TNFRSF10B	CBLB	Tumor necrosis factor receptor superfamily member 10B	Cas-Br-M (Murine) ecotropic retroviral transforming sequence b, isoform CRA_a	SwissProt	TrEMBL	1	0	0	1	0.821896	1	0.5	0	0.820205	4.1421	N/A	N/A	N/A	N/A	N/A	N/A
1908	O14763	Q13191	TNFRSF10B	CBLB	Tumor necrosis factor receptor superfamily member 10B	E3 ubiquitin-protein ligase CBL-B	SwissProt	SwissProt	1	0	1	1	0.821896	1	0.5	0.328125	0.820205	4.47023	N/A	N/A	N/A	N/A	N/A	N/A
1909	O14763	E7ENW2	TNFRSF10B	CBLB	Tumor necrosis factor receptor superfamily member 10B	E3 ubiquitin-protein ligase CBL-B	SwissProt	TrEMBL	1	0	0	1	0.717712	1	0.5	0	0.820205	4.03792	N/A	N/A	N/A	N/A	N/A	N/A
1910	O14763	Q9ULV8	TNFRSF10B	CBLC	Tumor necrosis factor receptor superfamily member 10B	Signal transduction protein CBL-C	SwissProt	SwissProt	1	0	1	0.875	0.5	1	0.5	0.259297	0.820205	3.9545	N/A	N/A	N/A	N/A	N/A	N/A
1911	O14763	P50591	TNFRSF10B	TNFSF10	Tumor necrosis factor receptor superfamily member 10B	Tumor necrosis factor ligand superfamily member 10	SwissProt	SwissProt	1	1	1	1	1	1	1	0.504295	0.820205	5.3245	5	MI:0007(anti tag coimmunoprecipitation); MI:0096(pull down); MI:0107(surface plasmon resonance); MI:0114(x-ray crystallography); MI:0004(affinity chromatography technology)	3	MI:0407(direct interaction); MI:0914(association); MI:0915(physical association)	14	pubmed:10542098; pubmed:10549288; pubmed:10894160; pubmed:19427028; pubmed:20097879; pubmed:20103630; pubmed:21459798; pubmed:21525171; pubmed:21822306; pubmed:22266862; pubmed:23678861; pubmed:11094155; pubmed:22585859; pubmed:9311998
1912	O14763	H7C246	TNFRSF10B	TNFSF10	Tumor necrosis factor receptor superfamily member 10B	Tumor necrosis factor ligand superfamily member 10 (Fragment)	SwissProt	TrEMBL	1	0	0	0.608333	0.353759	1	1	0	0.820205	3.7823	N/A	N/A	N/A	N/A	N/A	N/A
1913	O14763	P51398	TNFRSF10B	DAP3	Tumor necrosis factor receptor superfamily member 10B	28S ribosomal protein S29, mitochondrial	SwissProt	SwissProt	1	0	1	0.837217	0.643793	0.730824	0.833333	0.320318	0.410103	3.77559	N/A	N/A	N/A	N/A	N/A	N/A
1914	O14763	Q12933	TNFRSF10B	TRAF2	Tumor necrosis factor receptor superfamily member 10B	TNF receptor-associated factor 2	SwissProt	SwissProt	1	1	1	1	1	1	0.666667	0.660805	0.820205	5.14768	1	MI:0004(affinity chromatography technology)	1	MI:0915(physical association)	2	pubmed:22585859; pubmed:23142077
1915	O14763	B1AMX8	TNFRSF10B	TRAF2	Tumor necrosis factor receptor superfamily member 10B	TNF receptor-associated factor 2 (Fragment)	SwissProt	TrEMBL	1	0	0	0.875	0.762461	1	0.666667	0	0.820205	4.12433	N/A	N/A	N/A	N/A	N/A	N/A
1916	O14763	B1AMX9	TNFRSF10B	TRAF2	Tumor necrosis factor receptor superfamily member 10B	TNF receptor-associated factor 2	SwissProt	TrEMBL	1	0	0	0.869714	0.700259	1	0.666667	0	0.820205	4.05684	N/A	N/A	N/A	N/A	N/A	N/A
1917	O14763	B1AMX7	TNFRSF10B	TRAF2	Tumor necrosis factor receptor superfamily member 10B	TNF receptor-associated factor 2 (Fragment)	SwissProt	TrEMBL	1	0	0	0.826105	0.57926	1	0.666667	0	0.820205	3.89224	N/A	N/A	N/A	N/A	N/A	N/A
1918	O14763	Q13114	TNFRSF10B	TRAF3	Tumor necrosis factor receptor superfamily member 10B	TNF receptor-associated factor 3	SwissProt	SwissProt	1	0	1	0.743608	0.502141	1	0.666667	0.519458	0.820205	4.25208	N/A	N/A	N/A	N/A	N/A	N/A
1919	O14763	O00463	TNFRSF10B	TRAF5	Tumor necrosis factor receptor superfamily member 10B	TNF receptor-associated factor 5	SwissProt	SwissProt	1	0	1	0.74083	0.481533	1	0.666667	0.327244	0.820205	4.03648	N/A	N/A	N/A	N/A	N/A	N/A
1920	O14763	Q13077	TNFRSF10B	TRAF1	Tumor necrosis factor receptor superfamily member 10B	TNF receptor-associated factor 1	SwissProt	SwissProt	1	0	1	0.734439	0.46272	1	0.666667	0.61804	0.820205	4.30207	N/A	N/A	N/A	N/A	N/A	N/A
1921	O14763	Q9BUZ4	TNFRSF10B	TRAF4	Tumor necrosis factor receptor superfamily member 10B	TNF receptor-associated factor 4	SwissProt	SwissProt	1	0	1	0.653394	0.322051	1	0.666667	0.266768	0.820205	3.72909	N/A	N/A	N/A	N/A	N/A	N/A
1922	O14763	Q9Y4K3	TNFRSF10B	TRAF6	Tumor necrosis factor receptor superfamily member 10B	TNF receptor-associated factor 6	SwissProt	SwissProt	1	0	1	0.641667	0.312849	1	0.666667	0.528579	0.820205	3.96997	N/A	N/A	N/A	N/A	N/A	N/A
1923	O14763	Q13158	TNFRSF10B	FADD	Tumor necrosis factor receptor superfamily member 10B	Protein FADD	SwissProt	SwissProt	1	1	1	1	1	1	1	0.858693	0.820205	5.6789	3	MI:0019(coimmunoprecipitation); MI:0004(affinity chromatography technology); MI:0401(biochemical)	2	MI:0915(physical association); MI:0914(association)	6	pubmed:10894160; pubmed:11940602; pubmed:15388581; pubmed:15659383; pubmed:23142077; pubmed:9430227
1924	O14763	E7EMC7	TNFRSF10B	SQSTM1	Tumor necrosis factor receptor superfamily member 10B	Sequestosome-1	SwissProt	TrEMBL	1	0	0	0.837217	0.809449	0.730824	0.833333	0	0.410103	3.62092	N/A	N/A	N/A	N/A	N/A	N/A
1925	O14763	Q13501	TNFRSF10B	SQSTM1	Tumor necrosis factor receptor superfamily member 10B	Sequestosome-1	SwissProt	SwissProt	1	0	1	0.837217	0.809449	0.730824	0.833333	0.52629	0.410103	4.14722	N/A	N/A	N/A	N/A	N/A	N/A
1926	O14763	Q13618	TNFRSF10B	CUL3	Tumor necrosis factor receptor superfamily member 10B	Cullin-3	SwissProt	SwissProt	1	1	1	1	1	1	0.5	0.599892	0.820205	4.9201	1	MI:0004(affinity chromatography technology)	1	MI:0915(physical association)	1	pubmed:23142077
1927	O14763	Q13619	TNFRSF10B	CUL4A	Tumor necrosis factor receptor superfamily member 10B	Cullin-4A	SwissProt	SwissProt	1	0	1	0.95423	0.747085	1	0.5	0.281804	0.820205	4.30332	N/A	N/A	N/A	N/A	N/A	N/A
1928	O14763	K4DI93	TNFRSF10B	CUL4B	Tumor necrosis factor receptor superfamily member 10B	Cullin 4B, isoform CRA_e	SwissProt	TrEMBL	1	0	0	0.938889	0.680857	1	0.5	0	0.820205	3.93995	N/A	N/A	N/A	N/A	N/A	N/A
1929	O14763	Q13620	TNFRSF10B	CUL4B	Tumor necrosis factor receptor superfamily member 10B	Cullin-4B	SwissProt	SwissProt	1	0	1	0.938889	0.680857	1	0.5	0.282084	0.820205	4.22204	N/A	N/A	N/A	N/A	N/A	N/A
1930	O14763	Q13616	TNFRSF10B	CUL1	Tumor necrosis factor receptor superfamily member 10B	Cullin-1	SwissProt	SwissProt	1	0	1	0.811111	0.552026	1	0.5	0.346174	0.820205	4.02952	N/A	N/A	N/A	N/A	N/A	N/A
1931	O14763	Q13617	TNFRSF10B	CUL2	Tumor necrosis factor receptor superfamily member 10B	Cullin-2	SwissProt	SwissProt	1	0	1	0.741936	0.427942	1	0.5	0.199741	0.820205	3.68982	N/A	N/A	N/A	N/A	N/A	N/A
1932	O14763	H7C0E2	TNFRSF10B	CASP8	Tumor necrosis factor receptor superfamily member 10B	Caspase-8 subunit p10 (Fragment)	SwissProt	TrEMBL	1	0	0	0.931392	0.771702	1	1	0	0.910103	4.6132	N/A	N/A	N/A	N/A	N/A	N/A
1933	O14763	E7ETB7	TNFRSF10B	CASP8	Tumor necrosis factor receptor superfamily member 10B	Caspase-8 subunit p10 (Fragment)	SwissProt	TrEMBL	1	0	0	0.863889	0.665549	1	1	0	0.910103	4.43954	N/A	N/A	N/A	N/A	N/A	N/A
1934	O14763	E7EQ06	TNFRSF10B	CASP8	Tumor necrosis factor receptor superfamily member 10B	Caspase-8 subunit p10 (Fragment)	SwissProt	TrEMBL	1	0	0	0.832497	0.595629	1	1	0	0.910103	4.33823	N/A	N/A	N/A	N/A	N/A	N/A
1935	O14763	C9JB29	TNFRSF10B	CASP8	Tumor necrosis factor receptor superfamily member 10B	Caspase-8 subunit p10 (Fragment)	SwissProt	TrEMBL	1	0	0	0.761727	0.543404	1	1	0	0.910103	4.21523	N/A	N/A	N/A	N/A	N/A	N/A
1936	O14763	E7EVN1	TNFRSF10B	CASP8	Tumor necrosis factor receptor superfamily member 10B	Caspase-8 subunit p10 (Fragment)	SwissProt	TrEMBL	1	0	0	0.710275	0.483622	1	1	0	0.910103	4.104	N/A	N/A	N/A	N/A	N/A	N/A
1937	O14763	E7EQ01	TNFRSF10B	CASP8	Tumor necrosis factor receptor superfamily member 10B	Caspase-8 subunit p10 (Fragment)	SwissProt	TrEMBL	1	0	0	0.694714	0.466989	1	1	0	0.910103	4.0718	N/A	N/A	N/A	N/A	N/A	N/A
1938	O14763	P55210	TNFRSF10B	CASP7	Tumor necrosis factor receptor superfamily member 10B	Caspase-7	SwissProt	SwissProt	1	0	1	0.611111	0.421111	1	1	0.424752	0.910103	4.36708	N/A	N/A	N/A	N/A	N/A	N/A
1939	O14763	P42574	TNFRSF10B	CASP3	Tumor necrosis factor receptor superfamily member 10B	Caspase-3	SwissProt	SwissProt	1	0	1	0.616936	0.357663	1	1	0.551594	0.910103	4.4363	N/A	N/A	N/A	N/A	N/A	N/A
1940	O14763	P55211	TNFRSF10B	CASP9	Tumor necrosis factor receptor superfamily member 10B	Caspase-9	SwissProt	SwissProt	1	0	1	0.595897	0.331099	1	1	0.315358	0.910103	4.15246	N/A	N/A	N/A	N/A	N/A	N/A
1941	O14763	P55212	TNFRSF10B	CASP6	Tumor necrosis factor receptor superfamily member 10B	Caspase-6	SwissProt	SwissProt	1	0	1	0.573058	0.323887	1	1	0.298512	0.910103	4.10556	N/A	N/A	N/A	N/A	N/A	N/A
1942	O14763	F8VVS7	TNFRSF10B	CASP9	Tumor necrosis factor receptor superfamily member 10B	Caspase	SwissProt	TrEMBL	1	0	0	0.584439	0.300256	1	1	0	0.820205	3.7049	N/A	N/A	N/A	N/A	N/A	N/A
1943	O14763	Q5SVL2	TNFRSF10B	CASP7	Tumor necrosis factor receptor superfamily member 10B	Caspase-7 (Fragment)	SwissProt	TrEMBL	1	0	0	0.581392	0.347666	1	1	0	0.910103	3.83916	N/A	N/A	N/A	N/A	N/A	N/A
1944	O14763	H0Y6Y2	TNFRSF10B	CASP9	Tumor necrosis factor receptor superfamily member 10B	Caspase-9 subunit p35 (Fragment)	SwissProt	TrEMBL	1	0	0	0.573675	0.273405	1	1	0	0.820205	3.66729	N/A	N/A	N/A	N/A	N/A	N/A
1945	O14763	Q5JRU2	TNFRSF10B	CASP9	Tumor necrosis factor receptor superfamily member 10B	Caspase-9 subunit p35 (Fragment)	SwissProt	TrEMBL	1	0	0	0.571386	0.267202	1	1	0	0.820205	3.65879	N/A	N/A	N/A	N/A	N/A	N/A
1946	O14763	P42575	TNFRSF10B	CASP2	Tumor necrosis factor receptor superfamily member 10B	Caspase-2	SwissProt	SwissProt	1	0	1	0.57055	0.312876	1	1	0.405516	0.820205	4.10915	N/A	N/A	N/A	N/A	N/A	N/A
1947	O14763	A8MVM1	TNFRSF10B	CASP3	Tumor necrosis factor receptor superfamily member 10B	Caspase-3 subunit p12	SwissProt	TrEMBL	1	0	0	0.568608	0.255324	1	1	0	0.820205	3.64414	N/A	N/A	N/A	N/A	N/A	N/A
1948	O14763	H7BZM4	TNFRSF10B	CASP8	Tumor necrosis factor receptor superfamily member 10B	Caspase-8 subunit p10 (Fragment)	SwissProt	TrEMBL	1	0	0	0.557497	0.238691	1	1	0	0.820205	3.61639	N/A	N/A	N/A	N/A	N/A	N/A
1949	O14763	P31944	TNFRSF10B	CASP14	Tumor necrosis factor receptor superfamily member 10B	Caspase-14	SwissProt	SwissProt	1	0	1	0.544714	0.232377	1	1	0.288192	0.820205	3.88549	N/A	N/A	N/A	N/A	N/A	N/A
1950	O14763	Q68HC0	TNFRSF10B	CASP10	Tumor necrosis factor receptor superfamily member 10B	Caspase 10 splice variant G	SwissProt	TrEMBL	1	0	0	0.939994	0.752052	1	1	0	0.820205	4.51225	N/A	N/A	N/A	N/A	N/A	N/A
[truncated: 133,707 more rows]

## Sheet: List of PPIs of MPs (Direct)
Supplementary Data 2. List of direct PPI-based predicted PPIs and direct physical PPIs of MPs
[truncated: 28,328 more rows]
