# Supplementary material for: Membrane protein-regulated networks across human cancers
Source: Nat Commun. 2019 Jul 16;10:3131. doi: 10.1038/s41467-019-10920-8 (PMC6635409; doi:10.1038/s41467-019-10920-8)
Supplement: Supplementary file 6 — Supplementary Data 3 [file 41467_2019_10920_MOESM6_ESM.xlsx]

## Sheet: Notes for following data
Supplementary Data 3. Profiles of the meta-z-scores for reported PPI-based CaMPNets across 15 cancers
The values are meta-z-scores and involvement scores (i.e., −log10 [enrichment P value]) in the sheets of 'CaMPNet meta-z' and 'individual cancer types (e.g., BRCA, BLCA, and CHOL)', respectively.
aCancer-related pathways with pathway name (e.g., Cell cycle) and KEGG entry (e.g., hsa04110) are obtained from KEGG database
bMain Class defined by Almén et al. (Almen et al., 2009): The main functional class of the protein
cClassification defined by Almén et al. (Almen et al., 2009): Classification hierarchy for the protein. EC number is assigned for enzymes and semicolon separated classes and subclasses for all other proteins

## Sheet: CaMPNet meta-z 
Information of 1,862 MPs KEGG cancer-related pathwaysa					Metabolism of xenobiotics by cytochrome P450	Chemical carcinogenesis	Arginine and proline metabolism	PPAR signaling pathway	Glycine, serine and threonine metabolism	Glycolysis / Gluconeogenesis	Pentose phosphate pathway	Citrate cycle (TCA cycle)	Alanine, aspartate and glutamate metabolism	Hedgehog signaling pathway	Basal cell carcinoma	Melanogenesis	Wnt signaling pathway	Hepatitis C	Basal transcription factors	Oxidative phosphorylation	Viral carcinogenesis	D-Glutamine and D-glutamate metabolism	Hepatitis B	Ubiquitin mediated proteolysis	Cell cycle	p53 signaling pathway	Small cell lung cancer	Prostate cancer	MicroRNAs in cancer	Pancreatic cancer	TGF-beta signaling pathway	Calcium signaling pathway	cAMP signaling pathway	Colorectal cancer	Chronic myeloid leukemia	Bladder cancer	Glycerophospholipid metabolism	HTLV-I infection	Lysosome	Apoptosis	Epstein-Barr virus infection	Jak-STAT signaling pathway	B cell receptor signaling pathway	NF-kappa B signaling pathway	Cytokine-cytokine receptor interaction	Hematopoietic cell lineage	Chemokine signaling pathway	Renal cell carcinoma	Adherens junction
Cluster number	Gene name	UniProt AC of MP	Main Classb	Classificationc	hsa00980	hsa05204	hsa00330	hsa03320	hsa00260	hsa00010	hsa00030	hsa00020	hsa00250	hsa04340	hsa05217	hsa04916	hsa04310	hsa05160	hsa03022	hsa00190	hsa05203	hsa00471	hsa05161	hsa04120	hsa04110	hsa04115	hsa05222	hsa05215	hsa05206	hsa05212	hsa04350	hsa04020	hsa04024	hsa05210	hsa05220	hsa05219	hsa00564	hsa05166	hsa04142	hsa04210	hsa05169	hsa04630	hsa04662	hsa04064	hsa04060	hsa04640	hsa04062	hsa05211	hsa04520
1	GOLM1	Q8NBJ4	Unclassified	Unclassified	0	0	0.733774	1.00819	0	0	1.41326	0	2.82015	0	0	0.761302	2.01917	0	1.19547	0	0	0	0	0.694044	0	0	0	0	0	0	0	0	2.37519	0	0	0	0.908577	0	0	0	0	0	0	0	0	0	0	0	0
2	SYT8	Q8NBV8	Miscellaneous	Other;Synaptotagmin	0	0	2.0174	1.20088	2.12719	1.32005	0	0	0.944278	0.93735	0.854146	0.770363	1.06795	0	0.450407	0	0	0	0	0	0	0	0	0	0	0	0	1.128	1.26314	0	0	0	0	0	0	0.871467	0	0	0	1.11221	0	0	0	0	0.473283
3	SLC5A5	Q92911	Transporters	SLC;APC;SLC5	0	0	0.86394	1.12304	0.995706	0.877072	0	0	1.41948	0.453638	0	0	0.480491	0	0.757219	0	0.543996	0	0	0	0	0	0	0	0	0	0.494781	0	0.817094	0.522787	0	0	0.991158	0	0.429286	0	0	0	0	0	0	0	0	0	0
4	SCNN1D	P51172	Unclassified	Unclassified	0	0	1.74477	0	2.19568	0	0	0	1.02194	0.51957	0	0	0.743955	1.77401	0.700439	1.36496	0	0	0.723094	0.957395	0	0	0	0.491156	0	0	0	0	0	0	0	0	1.01891	0	0.607049	0	0	0	0	1.09879	2.34075	0	0	0.806798	0
5	KCNH6	Q9H252	Transporters	Channels;Voltage_gated_ion_channels;Potassium_channels	0	0	0.796867	0	1.1447	0	0	0	0	0	0	0	0	0	0	0.55883	0	0	0	0.794996	0	0	0	0	0	0	0	0.509503	0	0	0	0	0	0	0.565343	0.447248	0	0	0	0	0	0	0	0	0
6	BDKRB2	P30411	Receptors	GPCR;Rhodopsin	2.26075	2.20915	8.47468	0	3.22758	1.00817	0.612692	0	0.428658	0	0	0	0	0	0	0.534087	0	0.707066	0	0	0	0	1.86696	0	0	0	0	9.92841	0.915862	0.466075	0	0	0	0	0	0	0	0.431702	0	0	0	0	0	1.94944	1.17479
7	ICAM4	Q14773	Unclassified	Unclassified	0	0	0.448345	0	0	0	0	0	0	0	0	0	0	0	0	0	0	0	0	0	0	0	0	0	0	0	0	0	0	0	0	0	0	0	0	0	0	0	0	0	0	0	0	0	0
7	FAT1	Q14517	Unclassified	Unclassified	0	0	6.48225	0	0	0	0.5392	0	0	0	1.21202	0	1.66676	0	0	0	1.14803	0	0	0	0	0	0	0	0	0	0	2.86443	0	0	0	0.544609	0	0	0	0	0	0	0	0	0	0	0	0.798103	0
7	ASPH	Q12797	Enzymes	1.14.11	0	0	5.71186	0	0	0	0	0	0	0	0	0	0	0	0	0	0	0	0	0	0	0	0	0	0	0	0	2.09797	0	0	0	0	0	0	0	0	0	0	0	0	0	0	0	0.798103	0
8	SLC6A13	Q9NSD5	Unclassified	Unclassified	0	0	0	0.465331	0	1.03673	0.618654	0.601654	0	0.473164	0	0	0	0	0	0.64971	0	0	0	1.74338	0	0.448501	0	0	0	0	0	0.461956	0	0	0	0	0.696419	0	0	0.440602	0	0	0	0	0.550451	0	0	0	0
9	SLC6A14	Q9UN76	Transporters	SLC;Other;SLC6	0	0	0	0.465331	0.589653	0.808867	0.618654	0.601654	0	0.473164	0	0	0	0	0	0	0	0	0	0.519219	0	0.448501	0	0	0	0	0	0	0	0	0	0	0	0	0	0.440602	0	0	0	0	0	0	0	0	0
10	SLC18A2	Q05940	Transporters	SLC;MFS;SLC18	0	0	0	1.18416	0	0.883557	1.1622	0	0.492397	0	0	0	0	0	0	0	0	0.451656	0	0	0	0	0	0.438818	0	0	0.632002	0	0	0	0	0	0	0	0	0	0.716962	0	0	0.870023	0	0	0	0	0
11	PCDHB12	Q9Y5F1	Miscellaneous	StructuralAndAdhesion;ProtocadherinsBeta	0	0	0	0	0	0.71011	0	0	0	0	0	0	0	0	0	0	0	0	0	0	0	0	0	0	0	0	0	0	0	0	0	0	0	0	0	0	0	0	0	0.56702	0	0	0	0	0
11	PCDHB13	Q9Y5F0	Miscellaneous	StructuralAndAdhesion;ProtocadherinsBeta	0	0	0	0	0	0.71011	0	0	0	0	0	0	0	0	0	0	0	0	0	0	0	0	0	0	0	0	0	0	0	0	0	0	0	0	0	0	0	0	0	0.56702	0	0	0	0	0
11	PCDHB6	Q9Y5E3	Miscellaneous	StructuralAndAdhesion;ProtocadherinsBeta	0	0	0	0	0	0.71011	0	0	0	0	0	0	0	0	0	0	0	0	0	0	0	0	0	0	0	0	0	0	0	0	0	0	0	0	0	0	0	0	0	0.56702	0	0	0	0	0
11	PCDHB16	Q9NRJ7	Miscellaneous	StructuralAndAdhesion;ProtocadherinsBeta	0	0	0	0	0	0.71011	0	0	0	0	0	0	0	0	0	0	0	0	0	0	0	0	0	0	0	0	0	0	0	0	0	0	0	0	0	0	0	0	0	0.56702	0	0	0	0	0
11	PCDHB9	Q9Y5E1	Miscellaneous	StructuralAndAdhesion;ProtocadherinsBeta	0	0	0	0	0	0.71011	0	0	0	0	0	0	0	0	0	0	0	0	0	0	0	0	0	0	0	0	0	0	0	0	0	0	0	0	0	0	0	0	0	0.56702	0	0	0	0	0
12	SLC17A5	Q9NRA2	Transporters	SLC;MFS;SLC17	0	0	0	0	0	4.05448	3.03424	0	0	0	0	0	0	0.522573	0	1.81568	1.0659	0	0	0	0	0	0.610676	0	0	0	0.603021	0	0	0	0	0.490599	0.476482	0	0	0	1.68199	0	0	1.09879	2.34075	2.47812	0.809927	0.447262	0
13	PCDHA13	Q9Y5I0	Unclassified	Unclassified	0	0	0	0	0	3.94415	2.36567	0	0	0	0	0	0	0	0	2.83556	0	0	0	0	0	0	0	0	0	0	0	0	0	0	0	0	0.476482	0	0.49199	0.579043	0	0	0	0	0	0	0	0.447262	0
13	PCDHA4	Q9UN74	Unclassified	Unclassified	0	0	0	0	0	3.94415	2.36567	0	0	0	0.744463	0	0	0	0	0	0	0	0.896853	0	0	0	0	0.641337	0	0	0	0	0	0	0	0	0.476482	0	0	0	0	0	0	0	0	0	0	0.447262	1.02767
13	PCDHA2	Q9Y5H9	Unclassified	Unclassified	0	0	0	0	0	3.94415	2.36567	0	0	0	0	0	0	0	0	0	0	0	0	0	0	0	0	0	0	0	0	0	0	0	0	0	0.476482	0	0	0	0	0	0	0	0	0	0	0.447262	0
14	ABCC9	O60706	Transporters	Active_transporters;ABCC	3.40542	3.02607	0	0	0	5.69128	1.20983	1.14799	0	0.699791	0.76689	0	0	0.797943	0.541968	1.62019	0	0	0	0	0	1.14406	0	0	1.19018	0	0.661954	0	0	0	0	0	0	0	0	0	2.3435	1.0448	0	0	0	0	0	0.544374	0
15	UPK3A	O75631	Miscellaneous	StructuralAndAdhesion;UPK3	0	0.430415	0	0	0	0.464646	0	0	0	0	0	0	0	0	0	0	0	0	0	0	0	0	0	0	0	0	0	0	0	0	0	0	0	0	0	0	0	0	0	0	0	0	0	0	0
16	NRG4	Q8WWG1	Unclassified	Unclassified	0	0	0	0	0	0	0	0	0	0	0	0	0	0	0	0	0.515943	0.573683	0	0	0	0	0	0	0	0	0	0	0	0	0	0	0	0	0	0.688295	0	0	0	0	0.491236	0	0	0	0
17	BST2	Q10589	Unclassified	Unclassified	0	0	0	0	0	0	0	0	0.689772	0	0	0	0	0	0	0	0	1.33024	0	0	0	0	0	0	0	0	0	0	0	0	0	0	0	0	0	0.575412	0	0	0	0	0	0	0	0	0
18	ADAM11	O75078	Enzymes	3.4.24	0	0	0.551343	0	0	0.709884	0	0	0.984169	0	0	0	0	0	0	0.990524	0	0	0	0	0	0	0	0	0.545996	0	0	0	0	0	0	0	0	0	0	0	0	0	0	0	0	0.598353	0	0.823145	0
19	HFE	Q30201	Unclassified	Unclassified	1.99439	0	0.706314	3.63361	3.09847	1.1858	0.921745	0	3.80724	0	0	0	0	0	1.60086	0	0.856663	0	0.780634	0.522717	0	0	1.22842	0	0	0	0.529423	1.16911	1.46468	0	0	0	0	0	0.449979	1.04899	1.64757	0.657878	0	0	0	0.696211	0	0	0
20	SPPL2B	Q8TCT7	Unclassified	Unclassified	0.589701	0.502097	0.48402	1.00601	1.00386	0.946035	0	0.489489	0.48402	0	0	0	0	0	0	0	0	0	0	0	0.75493	0	0	0	0.504514	0	0	0	0	0	0	0	0.459562	0	0	0	0	0	0	0	0	0.428913	0	0	0
21	STX4	Q12846	Transporters	Other_transporters;Syntaxin	2.34835	1.49014	0.725182	0	0	1.49665	0.75414	0.445825	0	0	0	0.84093	0	0	1.6347	0	0	0	0.989234	1.26939	0	0	2.11771	0.967532	0	0.975388	0.661954	0	0	0.702902	0.6663	0	0	0	0.749957	0	0.768741	0	0	0	0	0	0	0	0
22	TNFRSF14	Q92956	Receptors	Other_receptors;TNFNGF	0.589148	1.6872	2.03154	0	0	0.609301	0	0	1.77375	0	0	1.08569	0.552992	0	0	1.16307	1.11288	0	1.09649	1.57245	0	0	1.11211	0.873261	0	1.31919	1.46168	0	1.24988	1.45727	0.83113	0	0	0	0	1.07932	0.898568	0.675415	0	0	0	0.958427	0	0	0.868026
23	OR2T35	Q8NGX2	Unclassified	Unclassified	1.68693	0	0	0	0	0	0.581399	0	0	0.499612	0	0	0.573434	0	0	0	0	0	0	0	0	0	0	0	0	0	0.967779	0	0	0	0	0	0.476482	0	0	0	0	0	0	0	0	0	0	0.447262	0
24	ABCC1	P33527	Transporters	Active_transporters;ABCC	2.91742	2.39836	0	0	0	1.83965	0.966362	0.725394	0	0	0	0	0	0.581706	0	2.17454	0	0	1.0198	0	0	1.55455	0.844433	0	0	0	0.661954	0	0	0.706452	0	0	0.727892	1.14451	0	2.11854	1.10367	0	0	0	0	0	0	1.00788	0
25	ASIC1	P78348	Unclassified	Unclassified	1.73526	1.35857	0	0	0	0	0.532082	0	0	1.89143	0	0.531937	0.490122	0	0	0.453547	0.864307	0	0	0	0	0	0	0	0	0	0	0	0	0	0	0.501107	0	0	0	1.26501	0.543894	0	0.700523	0	0	0	0	0	0
26	SLC34A2	O95436	Transporters	SLC;Other;SLC34	1.73526	1.35857	0	0.569914	0	0.636823	0.532082	0.725394	0	0	0	0	0	0	0	0.453547	0	0.447114	0	0	0	0	0	0	0	0.926916	0.691322	0	0.639568	0	0	0	0	0	0	0.543146	0	0	0	0	0	0	0	0	0
26	SLC34A3	Q8N130	Transporters	SLC;Other;SLC34	1.73526	1.35857	0	0	0	0	0.532082	0	0	0	0	0	0	0	0	0.453547	0.506737	0.77168	0	0	0	0	0	0	0	0.926916	0.691322	0	0.639568	0	0	0	0	0	0	0.543146	0	0	0	0	0	0	0	0	0.469999
26	SLC22A4	Q9H015	Transporters	SLC;MFS;SLC22	1.73526	1.35857	0	0	0	0	0.532082	0	0	0	0	0	0	0	0	0.453547	0	0	0	0	0	0	0	0	0	0.926916	0.691322	0	0.639568	0	0	0	0	0	0	0.543146	0	0	0	0	0	0	0	0	0
26	CLCN3	P51790	Transporters	Channels;Chloride_channels;CLC	3.39153	2.42831	0.840735	1.22163	0	1.50696	1.19563	0.725394	0	0.546915	1.29183	0.523393	1.78576	0	0	0.453547	0	0.804803	0	0	0	0	0	0	0	0.926916	1.35328	0	1.0657	0	0	0	0	0	0	0.543146	0	0	0	0	0	0	0	0	0
26	CLCN5	P51795	Transporters	Channels;Chloride_channels;CLC	1.73526	1.35857	0	0	0	0	0.532082	0	0	0.546915	1.29183	0	1.11182	0	0	0.453547	0	0	0	0	0	0	0	0	0	1.05133	0.691322	0	0.639568	0	0	0	0	0	0	0.543146	0	0	0	0	0	0	0	0	0
27	LPAR2	Q9HBW0	Receptors	GPCR;Rhodopsin	1.73526	1.35857	0	0	0	0	0.532082	0	0	0.546915	0.527083	0	1.11182	0.66121	0	1.91959	0	0	0	0.886349	0	0	0	0.6587	0	0.926916	0.691322	0	1.85403	0	0	0	0	0	0	0.543146	0	0	0	0	0	0	0	0.608696	0.72025
27	SLC26A5	P58743	Unclassified	Unclassified	1.73526	1.35857	0	0	0	0	0.532082	0.850555	0	0.990895	0.527083	0	1.11182	0.535059	0	2.35733	0	0	0	0	0	0.492124	0.484439	0	0.451479	0	0.691322	0	1.5887	0	0	0	0	0	0	0.543146	0	0	0	0	0	0	0	0	0
27	SLC26A4	O43511	Transporters	SLC;APC;SLC26	1.73526	1.35857	0	0	0	0	0.532082	0	0	0.546915	0.527083	0	1.11182	0	0	1.91959	0	0	0	0	0	0.492124	0	0	0	0	0.691322	0	1.0657	0	0	0	0	0	0	0.543146	0	0	0	0	0	0	0	0	0
28	SLC30A5	Q8TAD4	Transporters	SLC;Other;SLC30	3.40542	3.02607	0	0	0	0.870133	0.75414	0	0	0.899317	0.922212	0	0	0	0.541968	8.0661	0	0	0.989234	1.18668	0	0	0	0	0	0.975388	0.661954	3.54904	2.70126	0	0.6663	0	0	0	1.65274	0	0.768741	0	0	0	0	0.891268	0	0	0
28	CCKAR	P32238	Receptors	GPCR;Rhodopsin	2.15056	2.30086	0	0	0	0.537662	0	0	0	0	0	0	0	0.43994	0.674291	3.94309	0	0	0	0	0	0	0	0	0	0.567634	0	0	0.473514	0	0.466584	0	0	0	0	0	0	0	0.639277	0	0	0	0	0.601882	0
29	ADORA2B	P29275	Receptors	GPCR;Rhodopsin	2.16812	1.63309	0	0	0	0.648535	0	0	0.875742	0	0	0	0	0	0	0.453547	0	0.889574	0	0	0	1.22528	0	0	0.994585	0	1.62765	0.754647	1.49193	0	0	0	0.574088	0	1.207	0.657378	0	0	0	0.704666	0	0	0	0	1.00659
30	GPR135	Q8IZ08	Receptors	GPCR;Rhodopsin	2.30433	2.03289	0	0	0	1.21593	0	0	0	1.29148	1.71737	1.23617	0.44435	0	0.474216	0	0	0	0	0	0	0	0	0	0	0	0.472016	0	0	0	0	0	0.47493	0	0	0	0	0	0	0	0	0	0	0	1.12279
31	NPY1R	P25929	Receptors	GPCR;Rhodopsin	1.42927	1.64326	0	0	0	1.26575	0	0	0	0.588542	0.578124	0	0	0	0.674291	0.464142	0	0	0	0	0	0	0	0	0	0	0	0	1.19881	0.49652	0	0	0.476679	0	0	0	0	0	0	0	0	0	0	0	2.11004
32	SLC3A1	Q07837	Transporters	SLC;Other;SLC3	2.69212	1.51219	0.805738	2.20275	1.53881	2.6993	2.48144	0	1.06096	0	0	0	0	0	1.20276	0	1.29919	0	0	0	0	0	0	0	0	0	0	0	0	0.437016	0	0	0.966663	0	1.24355	1.38289	0.602152	0	0.706039	3.6784	4.98318	1.47332	3.05091	0	0.696669
33	SLC29A1	Q99808	Unclassified	Unclassified	1.74532	2.21786	1.07686	1.43387	2.71263	0.967309	0	0	0	0	0	0.539269	0	0.522573	0.517163	0	1.42086	0	0	0.794903	0	0	0.673154	0.682066	0	0	0	0	0.538159	0	0	0	0	0	0	0	1.68199	0	0.857536	1.09879	2.34075	2.47812	0	0	0
34	ATP7B	P35670	Transporters	Active_transporters;P-ATPase	1.84746	1.08076	0.552643	2.63253	1.72987	2.48478	0	0	0	0	0	0	0.500665	0	0.548979	1.20697	0	0	0	0	0	0	0	0	0	0	0	1.34444	1.73403	0	0	0	0	0	0	0	0	0	0	0	0	0	0	0	0
35	MAL2	Q969L2	Miscellaneous	Other;MAL	4.98645	4.03299	0.776891	3.7778	0	4.79584	0	0.786185	0	0.681183	0.578124	1.23617	0	1.5094	0	5.06738	0	0	0	0.950121	0	0	0	0	0	0	0	3.10402	3.36583	0	0	0	0	0	0	0.602169	0	0	0	0	0	0	0	0	1.12279
36	SLC7A9	P82251	Transporters	SLC;APC;SLC7	0.722707	1.39369	0.691452	0.735434	0	1.7506	0	0.691487	0	0	0	0	0	0.542066	0	0.626343	0	0	0	0	0	0	0	0	0	0	0.503163	0.580819	0.81143	0	0	0	0	0	0	0	0	1.02785	0	1.01355	0	0	0	0	0
37	SLC7A6	Q92536	Transporters	SLC;APC;SLC7	1.23281	0.891172	0	0.70948	0	1.15923	1.07011	0.434138	0	0	0	0	0	0.562097	0	0	0	0	0	0.644772	0	0	0.554203	0.539379	0.447041	0	0	0	0	0	0	0	0	0	0	0	0.445042	0.627687	0.453547	0	0	0.859236	0	0	0
38	OR8D1	Q8WZ84	Receptors	GPCR;Olf	1.68693	1.54497	0	1.67886	0	0	1.1637	0	0	0	0	0.427602	0	0	0	0	0	0	0	0	0	0	0	0	0.868206	0	0.967779	0	0	0	0	0	0	0	0	0	0	0	0	0	0	0	0	0	0
38	OR2T27	Q8NH04	Receptors	GPCR;Olf	1.68693	1.54497	0	1.67886	0	0	1.1637	0	0	0	0	0.427602	0	0	0	0	0	0	0	0	0	0	0	0	0.868206	0	0.967779	0	0	0	0	0	0	0	0	0	0	0.431702	0	0	0	0	0	0	0
38	OR2T11	Q8NH01	Receptors	GPCR;Olf	1.68693	1.54497	0	1.67886	0	0	1.1637	0	0	0	0	0.427602	0	0	0	0	0	0	0	0	0	0	0	0	0.868206	0	0.967779	0	0	0	0	0	0	0	0	0	0	0.431702	0	0	0	0	0	0	0
38	OR2T7	P0C7T2	Unclassified	Unclassified	1.68693	1.54497	0	1.67886	0	0	1.1637	0	0	0	0	0.427602	0	0	0	0	0	0	0	0	0	0	0	0	0.868206	0	0.967779	0	0	0	0	0	0	0	0	0	0	0.431702	0	0	0	0	0	0	0
38	OR2T2	Q6IF00	Receptors	GPCR;Olf	1.68693	1.54497	0	1.67886	0	0	1.1637	0	0	0	0	0.427602	0	0	0	0	0	0	0	0	0	0	0	0	0.868206	0	0.967779	0	0	0	0	0	0	0	0	0	0	0.431702	0	0	0	0	0	0	0
38	OR2T1	O43869	Receptors	GPCR;Olf	1.68693	1.54497	0	1.67886	0	0	1.1637	0	0	0	0	0.427602	0	0	0	0	0	0	0	0	0	0	0	0	0.868206	0	1.4129	0	0	0	0	0	0	0	0	0	0	0	0	0	0	0	0	0	0
38	OR2T5	Q6IEZ7	Receptors	GPCR;Olf	1.68693	1.54497	0	1.67886	0	0	1.1637	0	0	0	0	0.427602	0	0	0	0	0	0	0	0	0	0	0	0	0.868206	0	1.4129	0	0	0	0	0	0	0	0	0	0	0	0	0	0	0	0	0	0
38	OR2T29	Q8NH02	Receptors	GPCR;Olf	1.68693	1.54497	0	1.67886	0	0	1.1637	0	0	0	0	0.427602	0	0	0	0	0	0	0	0	0	0	0	0	0.868206	0	1.4129	0	0	0	0	0	0	0	0	0	0	0	0	0	0	0	0	0	0
39	MC1R	Q01726	Receptors	GPCR;Rhodopsin	2.40143	2.04096	0	1.58275	0	1.43509	0	0	0	0	0.470501	2.11957	0	0	0	0.601478	0	0	0	0	0	0	0	0	0	0	1.0631	0	0	0	0.626501	1.52861	0	0	0	1.00124	0	1.17176	0	0	0	0	0	0	1.42578
40	MC3R	P41968	Receptors	GPCR;Rhodopsin	2.40143	2.04096	0	1.58275	0	0.711015	0	0	0	0	0	1.63103	0	0	0	0	0	0	0	0	0	0	0	0	0.677724	0	0.460079	0.426807	0	0	0	0	0	0.611573	0	0	0	0	0	0.675406	0.441458	0	0	0	0.94476
40	MC5R	P33032	Receptors	GPCR;Rhodopsin	2.40143	2.04096	0	1.58275	0	0.711015	0	0	0	0	0	1.63103	0	0	0	0	0	0.429622	0	0	0	0	0	0	0	0	0.460079	0.426807	0	0	0	0	0	0	0	0.641597	0	0	0	0	0.441458	0	0.564574	0	1.42942
40	MC4R	P32245	Receptors	GPCR;Rhodopsin	2.40143	2.04096	0	1.58275	0	0.711015	0	0	0.469274	0	0	1.58415	0	0	0	0	0	0	0	0	0	0	0	0	0	0	0.460079	0	0	0	0	0	0.505054	0	0	1.37518	0	0	0	0	0	0	0	0	0.708642
41	ACSL1	P33121	Enzymes	6.2.1	9.40752	11.9571	1.63812	10.4785	4.43123	3.96032	1.08027	4.30385	0	0.85073	0.578124	3.06886	1.40046	2.309	0	3.26756	0.907774	0.555101	0	8.70741	7.19119	4.10711	0.818902	2.2879	0	1.62143	0	4.19168	3.24404	1.33617	0	0.5694	0	0	0	1.21465	0	1.59323	1.24613	1.09879	2.42677	0	0	1.51577	2.24957
42	PCDHGA11	Q9Y5H2	Unclassified	Unclassified	1.82599	2.07512	0.499369	0	0.983685	1.04098	0	1.19668	0.843531	0	0.462992	0	0	0	0	0	0	0	0	0.633845	0	0.607729	0	0	0	0.756457	0	0	0	0	0	0.447471	0	0	0.447426	0	0	0	0.610987	0	0	0	0	0	0
42	PCDHGA4	Q9Y5G9	Unclassified	Unclassified	2.55728	2.76501	0.499369	1.01225	0.983685	1.04098	0	1.19668	0.843531	0	0	0	0	0	0	1.22715	0	0	0	1.24283	0	0	0	0	0	0.756457	0	0	0	0	0	0.447471	0	0	0.447426	0	0	0	1.05123	0	0	0	0	0	0
42	PCDHGA6	Q9Y5G7	Unclassified	Unclassified	2.55728	2.76501	0	1.01225	0.983685	1.04098	0	0.539853	0.843531	0	0	0	0	0	0	0	0	0	0	0	0	0	0	0	0	0	0	0	0	0	0	0	0.476482	0	0.447426	0	0	0	0.610987	0	0	0	0	0.447262	0
42	PCDHGA10	Q9Y5H3	Unclassified	Unclassified	1.82599	2.07512	0	1.01225	0.983685	1.04098	0	0.539853	0.843531	0	0	0	0	0	0	0	0	0	0	0	0	0	0	0	0	0	0	0	0	0	0	0	0	0	0.447426	0	0	0	0.610987	0	0	0	0	0	0
42	PPYR1	P50391	Receptors	GPCR;Rhodopsin	1.42927	1.64326	0	0	0	1.24777	0	0	0	0	0	0	0	0	0.674291	0	0	0	0	0	0	0	0	0	0	0	0	0	0	0	0	0	0	0	0	0	0	0	0	0	0	0	0	0	0
42	GPR21	Q99679	Receptors	GPCR;Rhodopsin	1.42927	1.64326	0	0	0	1.24777	0	0	0	0	0	0	0	0	0.674291	0	0	0	0	0	0	0	0	0	0	0	0	0	0	0	0	0	0	0	0	0	0	0	0	0	0	0	0	0	0
42	GABRA3	P34903	Transporters	Channels;Ligand_gated_ion_channels;cys-loop	20.7997	20.3625	0.885606	4.39099	3.73465	3.53593	0	1.02032	0	0	0.82006	0.492598	0	1.96015	0.472467	0	0.816946	0	1.50581	0	0	0	2.02761	3.54922	0	2.36794	0	0	0.727206	2.79611	2.09572	0	0	0	0.920639	2.02944	0.923458	0.809887	1.50322	0	0	0	0	2.71117	1.16688
42	NTSR1	P30989	Receptors	GPCR;Rhodopsin	2.61783	2.43581	0	0	0	0	0	0.60175	0	0	0	0	0	0	0	0.825895	0	0	0	0	0	0	0	0	0	0	0	0	0	0	0	0	0	0	0	0	0	0	0	0	0	0	0	0	0.539238
43	CD40LG	P29965	Unclassified	Unclassified	5.41218	4.90739	0	9.35887	3.42831	4.292	0.845168	0	1.91339	0	0.724252	0.556822	1.50022	1.57303	0	0.455521	2.05662	0	0	0.941402	0	0	0.74169	0	0	0	0.667928	0	0	0.501316	0	0	0	0	0	4.07641	2.27754	1.4116	0.678609	4.00783	2.59103	2.98377	0	0	0
44	ACSL6	Q9UKU0	Enzymes	6.2.1	1.39556	1.74547	2.26714	8.04935	3.93728	2.79858	1.22399	3.84283	0.664732	0	0	0	0	0	0	0	0	0	0.739565	0	0	0	0	0.59384	0	0	0	0	0.775227	0	0.428233	0	0	0	0	1.12609	0	0.679663	0	0	2.1473	1.19786	0	0	0.672367
45	ABCA4	P78363	Unclassified	Unclassified	1.78749	2.14892	0.54085	5.33095	1.15352	1.40865	0.574543	0	0.472298	0.427844	0	0.517607	0.499456	0	0	0	0.506737	0.473157	0	0	0	0	1.22904	0.687781	0	0	0.787194	0	1.3357	0.501316	0	0	0	0	0	0.471524	0.609661	0	0	0	0	0	0	0	0.876286
46	NPBWR1	P48145	Receptors	GPCR;Rhodopsin	1.20999	1.2518	0	1.0785	0.59059	0	0	0	0	0	0	0	0	0	0	0	0	0	0	0	0	0	0	0	0	0	0	0	0	0	0	0	0.450809	0	0	0	0	0	0	0	0	0	0	0	0
47	ABCG1	P45844	Transporters	Active_transporters;ABCG	2.01441	1.85639	0.519959	1.36235	0	0.908912	0	0	0	0.488193	0	0	0	0	0	0	0.58265	0	0	0	0	0	0	0	0	0	0	0	0	0	0	0	0	0	0	0	0	0.522028	0	0	0	0	0	0.557507	0
47	ERMAP	Q96PL5	Miscellaneous	Other;Butyrophylin	2.32368	1.38777	0.757521	1.19301	0	0	0	0	0.553226	0	0	0	0	0	0	0	0	0	0	0.761597	0	0	0	0	0	0	0	0	0	0	0.460569	0	0.466255	0	0	0	0	0	0	0	0	0	0	0	0
47	ABCG4	Q9H172	Transporters	Active_transporters;ABCG	2.85539	1.85639	0.519959	2.60746	0	1.89577	0	0	0	0	0	0	0	0	0	0	0	0	0	0	0	0	0	0	0	0	0	0	0	0	0	0	0.553485	0	0	0	0	0	0	0	0	0	0	0	0
47	MC2R	Q01718	Receptors	GPCR;Rhodopsin	2.40143	2.04096	0	1.58275	0	0.711015	0	0	0	0	0	0	0	0	0	0.825895	0	0	0	0	0	0	0	0	0	0	0	0.426807	0	0	0	0	0	0	0	0	0	0	0	0	0	0	0	0	0
48	OR8D4	Q8NGM9	Receptors	GPCR;Olf	1.68693	1.54497	0	1.55665	0	0	1.1637	0	0	0.499612	0	0	0.573434	0	0	0	0	0	0	0	0	0	0	0	0.868206	0	0	0	0	0	0.424739	0	0	0	0	0	0	0.431702	0	0	0	0	0	0	0
48	OR8A1	Q8NGG7	Receptors	GPCR;Olf	1.68693	1.54497	0	1.67886	0	0	1.1637	0	0	0	0	0.427602	0	0	0	0	0	0	0	0	0	0	0	0	0	0	0.967779	0	0	0	0	0	0	0	0	0	0	0	0	0	0	0	0	0	0
49	OR4C12	Q96R67	Unclassified	Unclassified	1.87704	1.03939	0	1.30821	0.769161	0.671229	0.582298	0.440066	0	0	0	0	0	0.627967	0	0	0	0	0	0	0	0	0	0	0	0.425672	0	0	0	0.851518	0.436736	0	0	0	0	0	0	0	0	0	0	0	0	0.468795	0
49	PLGRKT	Q9HBL7	Unclassified	Unclassified	2.71104	2.60843	1.89352	2.92086	2.92977	4.04296	1.09959	0	0.486091	0	0	0	0	0	0	0	0	0	0	0	0	0	0	0	0	0	0	0	0	0	0	0	0	0	0	0	0	0	0	0	0	0	0	0	0.579043
49	BDKRB1	P46663	Receptors	GPCR;Rhodopsin	2.28246	2.64826	0.773106	2.30877	3.22758	1.65437	0.612692	0.946418	0.895031	0	0	0	0	0	0	0.694508	0	0	0	0	0	0	0	0	0	0	0	0	0	0	0	0	0	0	0.946797	0	0	0	0	0	0	0	0.535824	0	0
49	OR8B3	Q8NGG8	Receptors	GPCR;Olf	1.87704	0	0	1.30821	0.769161	0.671229	0.582298	0	0	0	0	0	0	0	0	0	0	0	0	0	0	0	0	0	0	0	0	0	0	0	0	0	0	0	0	0	0	0	0	0	0	0	0	0	0
49	FCGRT	P55899	Receptors	IG;FcR	3.46426	3.00902	0.501781	3.73339	2.52076	2.13655	2.33769	0	0	0	0	0	0	0	0	0	0.856663	0	0.780634	0	0	0	0	0	0.868206	0	0	0	0	0	0	0	0	1.22842	0.449979	1.56556	1.37946	0	0	0	0	0	0	0	0
49	OR3A1	P47881	Unclassified	Unclassified	3.46426	2.2865	0.501781	3.96703	2.52076	2.13655	2.33769	0	0	0	0	0.427602	0	0	0	0	0	0	0	0	0	0	0	0	0.868206	0	0.967779	0	0	0	0	0	0	0	0	0	0	0	0	0	0	0	0	0	0
49	OR3A4P	P47883	Receptors	GPCR;Olf	3.46426	2.2865	0.501781	3.96703	2.52076	2.13655	2.33769	0	0	0	0	0.427602	0	0	0	0	0	0	0	0	0	0	0	0	0.868206	0	0.967779	0	0	0	0	0	0	0	0	0	0	0	0	0	0	0	0	0	0
49	OR3A3	P47888	Receptors	GPCR;Olf	3.46426	2.2865	0.501781	3.96703	2.52076	2.13655	2.33769	0	0	0	0	0.427602	0	0	0	0	0	0	0	0	0	0	0	0	0.868206	0	0.967779	0	0	0	0	0	0	0	0	0	0	0	0	0	0	0	0	0	0
49	OR3A2	P47893	Receptors	GPCR;Olf	3.46426	2.2865	0.501781	3.96703	2.52076	2.13655	2.33769	0	0	0	0	0.427602	0	0	0	0	0	0	0	0	0	0	0	0	0.868206	0	0.967779	0	0	0	0	0	0	0	0	0	0	0	0	0	0	0	0	0	0
49	OR2T6	Q8NHC8	Receptors	GPCR;Olf	3.46426	2.2865	0.501781	3.96703	2.52076	2.13655	2.33769	0	0	0	0	0.427602	0	0	0	0	0	0	0	0	0	0	0	0	0	0	0.967779	0	0	0	0	0	0	0	0	0	0	0	0	0	0	0	0	0	0
49	CLCA2	Q9UQC9	Unclassified	Unclassified	2.2724	1.54497	0	2.42285	1.46917	0	1.1637	0	0	0	0	0	0	0	0	0	0	0	0	0	0	0	0	0	0.868206	0	0	0	0	0	0	0	0	0	0	0	0	0	0	0	0	0	0	0	0
49	OR8G2	Q15614	Receptors	GPCR;Olf	2.2724	1.54497	0	2.42285	1.46917	0	1.1637	0	0	0	0	0	0	0	0	0	0	0	0	0	0	0	0	0	0.868206	0	0	0	0	0	0	0	0	0	0	0	0	0	0	0	0	0	0	0	0
49	OR8B12	Q8NGG6	Receptors	GPCR;Olf	1.87704	1.03939	0	1.30821	0.769161	0.671229	0.582298	0	0	0	0	0	0	0	0	0	0	0	0	0	0	0	0	0	0	0	0	0	0	0	0	0	0	0	0	0	0	0	0	0	0	0	0	0	0
49	OR8G1	Q15617	Receptors	GPCR;Olf	1.87704	1.03939	0	1.30821	0.769161	0.671229	0.582298	0	0	0	0	0	0	0	0	0	0	0	0	0	0	0	0	0	0	0	0	0	0	0	0	0	0	0	0	0	0	0	0	0	0	0	0	0	0
49	OR8B8	Q15620	Receptors	GPCR;Olf	1.87704	1.03939	0	1.30821	0.769161	0.671229	0.582298	0	0	0	0	0	0	0	0	0	0	0	0	0	0	0	0	0	0	0	0	0	0	0	0	0	0	0	0	0	0	0	0	0	0	0	0	0	0
49	IGDCC4	Q8TDY8	Receptors	IG;NetrinR	3.46426	3.00902	1.00447	3.85763	2.52076	2.2799	2.33769	0	0	0	0	0	0	0	0	0	0	0	0	0	0	0	0	0	0.868206	0	0	0	0	0	0	0	0	0	0	0	0	0	0	0	0	0	0	0	0
49	OR8D2	Q9GZM6	Receptors	GPCR;Olf	3.46426	3.00902	0.501781	3.73339	2.52076	2.13655	2.33769	0	0	0	0	0	0	0	0	0	0	0	0	0	0	0	0	0	0.868206	0	0	0	0	0	0	0	0	0	0	0	0	0	0	0	0	0	0	0	0
50	DCSTAMP	Q9H295	Unclassified	Unclassified	1.74532	2.21786	2.3009	1.9604	3.92504	2.50657	0.687744	0.901618	0.952407	0	0	1.04812	0	0	0	0	2.30996	0	2.1132	0	0.704717	0	0.673154	3.80954	1.16395	0	0	0.553631	1.77422	0	0	0	0	0	0	0	0	0	0	0	0	0	0	0	1.36555
51	SLC19A3	Q9BZV2	Transporters	SLC;MFS;SLC19	1.74532	2.21786	1.74857	1.43387	3.97546	1.82261	0.687744	0.901618	0.481433	0	0	1.58739	0	0	0.517163	0	1.42086	0	1.05337	0.761597	0	0	0.673154	4.4501	0	0	0	0	1.77422	0	0	0	0	0	0	0	0	0	0	0	0	0	0	0	0
52	LRP2	P98164	Receptors	Other_receptors;LDLR	4.42415	3.2032	2.001	3.32826	3.68199	2.79867	0	0.99689	0	0	0.725873	0	0	0	0	0	0	0	0	0	0	0	0	2.08865	0	0	0	2.81818	0	0.766519	0	1.53458	0.56687	0	1.22109	0	0	0	0	0	0	0	0	0	0
53	CHRNB2	P17787	Transporters	Channels;Ligand_gated_ion_channels;cys-loop	1.44739	1.47225	0.586819	1.25142	1.72143	0.565372	0	0	0	0	0	0	0	0	0	0	0	0	0.509514	0	0	0	0	0.732694	0	0.472732	0	0.797546	0.638849	0	0	0	0	0	0	0.558371	0.888363	0.97834	0.472732	0	1.42267	0.847608	0.679157	0	0.446837
53	CHRNB4	P30926	Transporters	Channels;Ligand_gated_ion_channels;cys-loop	1.44739	1.47225	0.586819	1.25142	1.72143	0.565372	0	0	0	0	0	0	0	0	0	0	0	0	0.509514	0	0	0	0	0.732694	0	0.472732	0	0.797546	0.638849	0	0	0	0	0	0	0.558371	0	0.97834	0	0	1.42267	0.847608	0	0	0.446837
54	SDC1	P18827	Receptors	Other_receptors;Syndecan	2.76554	2.41806	2.00509	4.53653	5.59189	3.95716	0	0	1.08715	0	0	0.687888	0	0.612959	0	0	0	0	1.61638	0	0	0	0	0.649033	0	0	0.78381	0	0	0	1.87954	2.55567	0	1.33784	0.494089	0	1.81476	2.92208	3.48512	0.713741	5.22374	4.97723	5.18717	0	1.02397
55	TMPRSS11E	Q9UL52	Enzymes	3.4.	7.46324	7.87057	5.21326	7.78159	6.54207	4.79689	1.40103	1.11108	2.47808	0.562842	0	0	0	0.488408	0	0.463408	0	0	0	0	0	2.37058	1.74273	0	2.40609	0	0	0	0	0	0.903164	0	1.16426	0	0	0.758681	0	1.74799	1.14712	4.11765	3.45563	3.6522	1.90288	0.456257	0.895196
55	CDH16	O75309	Miscellaneous	StructuralAndAdhesion;CadherinClassic	1.70881	1.68832	2.62365	4.52941	4.98703	5.95819	1.68991	0	2.29204	0	0.724252	1.12263	0.815324	0	0	0.455521	0	0	0	0	0	0	0	0	0.474083	0	0.667928	3.471	1.79714	0	0	0	0.509108	0	0	0	0.72649	0	0	0	0	0	0	0	1.25657
55	F3	P13726	Unclassified	Unclassified	12.5379	11.831	5.0798	11.4741	11.1575	10.8821	4.67476	2.11567	3.51497	4.2307	0.877364	0.764014	2.54251	1.38854	0	6.53891	0	0	0	0	0	0	0	0.863934	0	0	2.75244	6.86246	4.89708	0	0	2.0726	3.33762	0	2.13013	0.881209	0	0.845448	0	2.40149	2.02837	0	1.92901	1.0169	4.23206
55	TMPRSS11D	O60235	Enzymes	3.4	3.73498	3.38891	2.44578	4.53653	5.31308	5.58168	1.79845	0.77843	1.08715	0.454583	0	0	0	0	0	0	0	0	0.738029	0	0	0	0	0	0	0.595482	0.50768	0.493061	0	0.451249	0.451249	0	0	0	0	0	0	0.653018	0.939189	0.728105	0	0	0	0.549012	0
55	THBD	P07204	Unclassified	Unclassified	3.82685	3.56779	2.02042	3.84256	5.00942	5.12294	2.28012	0.532011	0.486091	1.00035	1.5295	0.501841	1.16993	0	0	0	0	0	0	0	0	0	0.760478	0.5232	1.01504	0	1.07032	0.624306	0.62283	0	0	0	0	0	0	0	0	0	0	0	0.724598	0.769793	0.821797	0	0
56	KCNH2	Q12809	Transporters	Channels;Voltage_gated_ion_channels;Potassium_channels	0.764489	0.564196	1.56955	0.493663	1.74071	0	0	0	0	0.611195	0.593104	1.02302	0	0	0.971955	0	0	0	0	0.834032	0	0	0	0	0	0.730586	0	0	0	0	0.741168	0.752369	1.4865	0	0	0	1.10367	0	0	0	0	0	0	0	0
57	SLC39A1	Q9NY26	Transporters	SLC;Other;SLC39	0	0	0	0	0.42679	0	0	0	0	0	0	0	0	0	0.603174	0	0	0	0	0	0	0	0	0	0	0	0	0	0	0	0	0	0	0	0	0	0	0	0	0	0	0	0	0	0
58	ADAM2	Q99965	Enzymes	3.4.24	1.59906	1.52946	0.946719	1.33722	3.01636	0.752269	0	0	0	0	0.724252	0.556822	1.31478	0	0	0.455521	0	0	0	0	0	0	0	0	0	0	0.667928	0	0	0.551002	0.538243	0	0	0	0	0	0	0	0	0	0	0	0	0	1.18995
59	SLC22A6	Q4U2R8	Transporters	SLC;MFS;SLC22	1.69241	1.57837	0.688705	1.28702	2.68763	0.878449	0	0.788453	0	0	0	0	0	0	0	1.27575	0	0	0	0	0	0.479197	0	0	0	0.926916	0	0	0.426127	0	0.466584	0	0	0	0.49199	0	0	0	0	0	0	0	0	0	0
60	IYD	Q6PHW0	Unclassified	Unclassified	0	0	0	0	1.1746	0	0	0	0	0	0	0	0	0	0	0	0	0	0	0	0	0	0	0	0	0	0	0	0	0	0	0	0	0	0	0	0.461962	0	0	0.49318	0	0	0	0	0.44275
61	GALR2	O43603	Receptors	GPCR;Rhodopsin	0	0	0	0	1.3067	0	0	0	0	0	0	0	0	0	0	0	0	0	0	0	0	0	0	0	0	0	0	0	0	0	0	0	0	0	0	0	0	0	0	0	0	0	0.787441	0	0
61	GALR1	P47211	Receptors	GPCR;Rhodopsin	0	0	0	0	1.3067	0	0	0	0	0	0	0	0	0	0	0	0	0	0	0	0	0	0	0	0	0	0	0	0	0	0	0	0	0	0	0	0	0	0	0	0	0	0.787441	0	0
62	PCDH7	O60245	Miscellaneous	StructuralAndAdhesion;ProtocadherinsOther	0	0	0	0	0	0	0	0	0	0	0	0	0	0.444489	0	0	0	0	0	0	0	0	0.795968	0	1.02954	0	0.567837	0.425254	0	0	0	0	0	0	0	0	0	0	0	0	0	0.891268	0.872141	0	0
63	GJB2	P29033	Miscellaneous	StructuralAndAdhesion;GapJunction	0.586545	0.500583	1.61856	0	0.499833	0.741743	0.735911	0.717497	0	0	0.908724	0.629872	0	0.588757	0	0	0.644817	0	0	0	0	1.34149	2.45328	0.524232	0	0.84379	0.58582	0	0	0	0	0.606415	0	0	0	0	0	0	0	0	0	1.67037	0	1.15579	2.04924
64	FCAMR	Q8WWV6	Receptors	IG;FcR	0.685778	0.550547	0	0	0	0	0	0	0	0.487704	1.14373	0.517743	0	0	0	0	0	0	0	0	0	1.22187	0	0.438	0.902278	0	0	0	0	0	0	0	0	0	0	0	0	0	0	0	0	0	0	0	0.563557
65	BACE1	P56817	Enzymes	3.4.23	0.586545	0.500583	0	0	0	0	0	0	0	0.525974	0	0.629872	0	0	0	0	0	0	0	0	0	0	0	0.756549	0	0	0	0	0	0	0	0.630256	0.969469	0	0	0	0	0	0	0	0	0	0	1.40297	0.637684
66	SLC6A5	Q9Y345	Transporters	SLC;Other;SLC6	0	0	0	0.465331	0	0	0.618654	0.601654	0	0.708345	0	0	0.573434	0	0	0	0	0	0	1.01954	0	0	0	0	0.922114	0	0	0	0	0	0	0	1.1729	0	0.714242	0	0	0	0	0	0	0	0	0.905981	0
67	ENPP3	O14638	Enzymes	3.1.4.1/3.6.1.9	0	0	0.448345	0	0	0	0	0	0	0	0	0	0	0	0	0	0	0	0	0	0	0	0	0	0	0	0	0	0	0	0	0	0.476482	0	0	0	0	0	0	0	0	0.455573	0	0.447262	0
67	BEST4	Q8NFU0	Transporters	Other_transporters;Bestrophin	0	0	0	0	0	0	0	0	0	0	0	0	0	0	0	0	0	0	0	0	0	0	0	0	0	0	0	0	0	0	0	0	0.476482	0	0	0	0	0	0	0	0	0	0	0.447262	0
67	PRRT1	Q99946	Unclassified	Unclassified	0	0	0	0	0	0	0	0	0	0	0	0	0	0	0	0	0	0	0	0	0	0	0	0	0	0	0	0	0	0	0	0	0.476482	0	0	0	0	0	0	0	0	0	0	0.447262	0
67	PCDHGA3	Q9Y5H0	Unclassified	Unclassified	0	0	0	0	0	0	0	0	0	0	0	0	0	0	0	0	0	0	0	0	0	0	0	0	0	0	0	0	0	0	0	0	0.476482	0	0	0	0	0	0	0	0	0	0	0.447262	0
67	PCDH15	Q96QU1	Unclassified	Unclassified	0	0	0	0	0	0	0	0	0	0	0	0	0	0	0	0	0	0	0	0	0	0	0	0	0	0	0	0	0	0	0	0	0.476482	0	0	0	0	0	0	0	0	0	0	0.447262	0
67	PCDHGA7	Q9Y5G6	Unclassified	Unclassified	0	0	0	0	0	0	0	0	0	0	0	0	0	0	0	0	0	0	0	0	0	0	0	0	0	0	0	0	0	0	0	0	0.476482	0	0	0	0	0	0	0	0	0	0	0.447262	0
68	FRAS1	Q86XX4	Unclassified	Unclassified	0	0	0	0	0	0	0.516654	0	0	0.499612	0	0	0.573434	0	0	0.825895	0	0	0	0	0	0	0	0	0	0	0	0	0	0	0.424739	0	0.761627	0	0	0	0	0	0	0	0	0	0	0.447262	0.539238
69	LRRTM4	Q86VH4	Miscellaneous	Other;LRRC	0	0	0	0	0	0	0	0	0	0.499612	0	0	0.573434	0	0	0	0	0	0	0	0	0	0	0	0	0	0	0	0	0	0.424739	0	0.476482	0	0	0	0	0	0	0	0	0	0	0.447262	0
70	ADRA2A	P08913	Receptors	GPCR;Rhodopsin	1.11854	0	0	0	1.7933	0	1.9773	0	0	0	0	1.7804	0	0.43994	1.0464	0.613654	0	0	0	0	0	0	0	0	0	0	0	0	3.74887	0	0	0	0	0	0	0	0	0.617244	0	0	0	0	0	0	0
71	SLC22A1	O15245	Transporters	SLC;MFS;SLC22	0.579234	0	1.84152	1.35788	2.88041	2.49181	1.75021	0.770012	0.599262	0	0	0	0.723122	0.662872	1.3328	2.84001	0.806635	0	0	0	0	0	0.752038	0	1.20184	1.80432	0	0	0.732632	1.16342	0.982089	0.69468	0	0	0	0	0	0	0	0	0	0	0	1.46887	0.78465
71	SLC22A2	O15244	Transporters	SLC;MFS;SLC22	0	0	0	0	1.96677	0	0.824747	0.788453	0	0	0	0	0.723122	0.662872	0.603174	2.84001	0	0	0	0	0	0	1.81815	0.637775	1.20184	0.944337	0	0	0.732632	1.16342	0.982089	0.69468	0	0	0	0.538036	0	0	0	0	0	0	0	1.46887	0
72	FREM2	Q5SZK8	Unclassified	Unclassified	0	0	0	0	0.689157	0.519036	0	0	0	0.608399	0	0.510892	0	0	0	0	0.456139	0	0.505885	0.43203	0	0	0.492218	0.586884	0.480056	0	0	0	0	0	0	0	0	0	0	0	0	0	0	0.55969	0	0	0	0	0
73	SLC6A20	Q9NP91	Transporters	SLC;Other;SLC6	0	0	0	0	0	0	0	0	0	0	0	0	0	0	0	0	0	0	0	0	0	0	0	0	0	0	0	0	0	0	0	0	0	0	0	0	0	0	0	0	0	0	0	0	0
73	GPR142	Q7Z601	Unclassified	Unclassified	0	0	0	0	0	0	0	0	0	0	0	0	0	0	0	0	0	0	0	0.425857	0	0	0	0	0	0	0	0	0	0	0	0	0	0	0	0	0	0	0	0	0	0	0	0	0
73	CLDN17	P56750	Miscellaneous	StructuralAndAdhesion;Claudin	0	0	0	0	0	0	0	0	0	0	0	0	0	0	0	0	0	0	0	0.425857	0	0	0	0	0	0	0	0	0	0	0	0	0	0	0	0	0	0	0	0	0	0	0	0	0
73	GJD4	Q96KN9	Miscellaneous	StructuralAndAdhesion;GapJunction	0	0	0	0	0	0	0	0	0	0	0	0	0	0	0	0	0	0	0	0.425857	0	0	0	0	0	0	0	0	0	0	0	0	0	0	0	0	0	0	0	0	0	0	0	0	0
74	CACNA1I	Q9P0X4	Unclassified	Unclassified	0	0	0.594873	0.72539	0	0	0.582298	0	0	0	0	0	0	0	0	1.75924	0	0	0	0	0	0	0	0	0	0.537033	0	0	0	0	0.696723	0	0	0	1.08453	0	0	0	0	0	0	0	0	0	0
75	SLC39A6	Q13433	Transporters	SLC;Other;SLC39	0	0	0	0	0	0	0.880712	0	0	0	0	0	0	0.593642	0	0.549807	0	0	0	0	0	0	0	0	0	0	0	0	0	0	0.696723	0	0	0	1.37126	0	0	0	0	0	0	0	0.960246	0	0
76	STBD1	O95210	Unclassified	Unclassified	0	0	0	0.493663	0	0	0	0.845407	0.469738	0	0	0	0	0	0.434523	1.57846	0	0	0	0.702181	0	0	0	0	0	0	0	0	0	0.527304	0.484398	0.475185	0.638041	0	0	0	0	0	0	0.556453	0	0	0.754186	0	0
77	ERVW-1	Q9UQF0	Miscellaneous	Other;HERV1	0	0	0	0	0	0	0	0	0	0	0	0	0	0.57899	0.514742	0.959543	0	0	0	0.425857	0	0	0	0	0	0	0	0	0	0	0	0	0.516265	0	0	0	0	0	0	0	0	0	0	0	0
78	TMEM173	Q86WV6	Unclassified	Unclassified	3.37948	1.95633	1.40651	1.84263	0	0	0.75414	0	0.532156	0	0	0.743025	0	3.7653	0.91024	0	1.23238	0.745546	1.46866	0	0	0	0	1.0139	0	0	1.51154	0	1.22164	0	1.47074	0	0	0	0	2.62289	2.96923	1.1799	0	0	0	0	0	0	0
79	YIPF3	Q9GZM5	Unclassified	Unclassified	0	0	0.772686	0	0.596014	0	0	0	0	0	0	0	0	1.36708	0	0	0.667415	0	0.948414	0	0	0	0	0	0	0.927207	0	0	0	0	0	0	0	0	0	0	0	0.886255	0	0	0	0	0	0	0
80	ECEL1	O95672	Enzymes	3.4.24	0	0	0.44466	0	0.456368	0	0	0	0	0	0	0	0	0.662252	0	0	0	0	0	0	0	0	0	0	0	0	0	0	0	0	0	0	0.432922	0	0	0.513076	0	0	0	0	0	0	0	0	0
81	CLDN4	O14493	Miscellaneous	StructuralAndAdhesion;Claudin	3.29462	3.02805	2.03656	1.87024	2.7876	2.66911	0	0	0	0	0.463955	0.460193	0	6.02014	0	1.94931	0	0.997397	0	1.66686	0	0	0	0	0	0	1.60887	0	0	0	0	0.612451	0	0	0.579715	0	0	0	0	0	0	0	0	0	1.23154
82	CLDN8	P56748	Unclassified	Unclassified	1.82599	1.64471	0	0	0.983685	1.04098	0	0.539853	0.843531	0	0	0	0	1.19925	0	1.76944	0	0.997397	0	1.51639	0	0	0	0	0	0	0	0	0	0	0	0	0	0	0.447426	0	0	0	0.610987	0	0	0	0	0	1.23154
83	DSG4	Q86SJ6	Miscellaneous	StructuralAndAdhesion;CadherinOther	1.04775	0	0.703891	0.493663	0.538374	1.15974	0	0.977005	0.469738	1.06583	1.15668	0.427496	1.00858	2.66895	0	1.57846	0	0	0	0.702181	0	0.972102	0	0.609186	0	0.863588	0	1.1534	0	0.527304	0.484398	0.901655	1.07376	0	0.557213	0.609186	0	0	0	0.556453	0	0	0	0	2.52061
84	KTN1	Q86UP2	Unclassified	Unclassified	0	0	0	0	0	0	0	0	0.532156	0.609657	0	0	1.11983	3.58937	0	0	0	0	0.582815	0	0	0	0	0	0	0	0	0	0	0	0	0	0.433627	0	0	0	2.10602	0	0.553858	0.788558	0	0	0	0.606176	0.835369
85	CLDN7	O95471	Miscellaneous	StructuralAndAdhesion;Claudin	0.720157	0.725718	0	0	0.569164	0	0	0	0.843531	0	0	0.460193	0	3.96898	0	2.43526	0.727265	0.997397	0	1.66686	0	0	0.524378	0	0	0	0	0	0	0	0.606285	0	0	0	0.447426	0	0	0	0	0	0	0	0.435737	0	1.23154
86	CLDN10	P78369	Miscellaneous	StructuralAndAdhesion;Claudin	0	0	0	0	0	0	0	0	0	0	0	0	0	4.21407	0.558448	0	0	0	0	0	0	0	0	0	0	0	0	0	0	0	0	0	0	0	0	0	0	0	0	0	0	0	0	0	0
86	CLDN16	Q9Y5I7	Miscellaneous	StructuralAndAdhesion;Claudin	1.35187	1.86193	0	0	0.569164	0.450977	0	0.797794	0	0.808136	0.79719	0.460193	0.7711	19.2743	0	0	0.727265	0	0	0	0	0	1.30674	0	0	0	0.895279	0	0.426127	0	0	0.612451	0	0	2.59517	0	0	0.507436	0.841816	0	0	0	0.435737	0	2.28396
86	CLDN18	P56856	Miscellaneous	StructuralAndAdhesion;Claudin	0	0	0.439834	0	0.892341	0	0.585799	0.50781	0.736975	0.472157	0.463955	0	0.715993	11.0448	0	0	0	0	0	0	0	0	0.895097	0	0	0	0.641095	0	0	0	0	0.612451	0	0	1.30616	0	0	0	0	0	0	0	0.492465	0	1.04801
86	CLDN19	Q8N6F1	Miscellaneous	StructuralAndAdhesion;Claudin	0	0	0	0	0.892341	0	0.585799	0	0.736975	0.613083	0.606009	0.534366	1.20746	12.1213	0.558448	0	0.543487	0	0	0	0	0	0	0	0.658577	0	0.555991	1.11552	0	0	0	0	0	0	0.467561	0	0.646895	0	0	0	0	0	0	0	0.706056
86	CLDN14	O95500	Miscellaneous	StructuralAndAdhesion;Claudin	0	0	0	0	0	0	0	0.50781	0	0.613083	0.606009	1.12219	0.491463	10.3884	0	0	0	0	0	0	0	0	0	0	0.658577	0	0.555991	0	0	0	0	0	0	0	0.511142	0	0	0	0	0	0	0	0	0	1.04801
86	CLDN5	O00501	Miscellaneous	StructuralAndAdhesion;Claudin	3.0045	2.90588	0	0	0.569164	0.758655	0.479669	0.797794	0	0	0	0	0.7711	18.2014	0	4.07148	0.727265	0.997397	0	1.51639	0	0	0.524378	0	0	0	0.641095	0	0	0	0	1.16501	0.476482	0	2.10318	0	0	0.507436	0	0	0	0	0.435737	0.447262	2.97722
86	CLDN3	O15551	Miscellaneous	StructuralAndAdhesion;Claudin	1.35187	1.30663	0	0	0	0	0	0.50781	0	0	0	0.460193	0.959422	16.6173	0	1.94931	0	0.997397	0	1.66686	0	0	0	0	0	0	0.641095	0	0	0	0	0.612451	0.476482	0	1.72116	0	0	0	0	0	0	0	0	0.447262	1.23154
86	CLDN1	O95832	Miscellaneous	StructuralAndAdhesion;Claudin	0	0	0	0	0.569164	0	0	0.50781	0	0	0	0.460193	0.7711	11.5477	0	1.94931	0.727265	0.997397	0	1.66686	0	0	0.524378	0	0	0	0	0	0	0	0	0	0	0	1.22917	0	0	0.507436	0	0	0	0	0.435737	0	1.23154
87	SLC27A5	Q9Y2P5	Transporters	SLC;Other;SLC27	0	0	0	0	0	0.52077	0	0	0	0	0	0	0	0.722945	0	0	0	0	0	0	0	0	0	0	0	0	0	0	0	0	0	0	0	0	0	0.439341	0.445042	0	0	0	0	0	0	0	0.713411
88	TMEM102	Q8N9M5	Unclassified	Unclassified	0	0	0	0	0	0	0	0	0	0	0	0	0	0.722945	0	0	0	0	0	0	0	0	0	0	0	0	0	0	0	0	0	0	0	0	0.494944	0.439341	0	0	0	0	0	0	0	0	0.713411
88	KCNK3	O14649	Transporters	Channels;Voltage_gated_ion_channels;Two-p_K_channels	0	0	0	0	0	0	0	0	0	0	0	0	0	0.722945	0	0	0	0	0	0	0	0	0	0	0	0	0	0	0	0	0	0	0	0	0.606374	0	0	0	0	0	0	0	0	0	0.713411
88	KCNK9	Q9NPC2	Transporters	Channels;Voltage_gated_ion_channels;Two-p_K_channels	0	0	0	0	0	0	0	0	0	0	0	0	0	0.722945	0	0	0	0	0	0	0	0	0	0	0	0	0	0	0	0	0	0	0	0	0	0.439341	0	0	0	0	0	0	0	0	0.713411
89	PANX1	Q96RD7	Unclassified	Unclassified	0	0	0	0	0	0	0	2.01747	0	0	0	0	0	0	0	0	0	0	0	0	0	0	0	0	0	0	0	0	0	0	0	0	1.19033	0	0	0.607293	0.646985	0	0	0	0	0	0	0.481098	0
90	PLSCR1	O15162	Unclassified	Unclassified	0	0	0	0	1.03533	0	0	9.07512	1.06757	1.07941	0	0.841603	2.57915	0.898685	0	3.18772	0	0	0	0	0	0	0.918497	1.16013	0	0	1.84045	2.20212	2.56622	3.03415	2.6158	2.40114	0.698008	0	0	0.935141	1.55576	4.68882	3.60336	0	0	0	2.93201	1.46085	4.07331
91	HBEGF	Q99075	Unclassified	Unclassified	0	0	0	0	0	0	0	1.5139	0	0	0	0	1.06501	1.83647	0.848773	2.52559	0	0	0	0	0	0	0	0.903803	0	0	0	0.972692	1.51556	0.846278	0	2.15893	0	0	0.992045	0	1.46233	0	0	0	0	0	0	0	1.97615
92	ANO9	A1A5B4	Miscellaneous	Unknown_function;TMEM16	0	0	0	0.450798	0	0	0	0	0	0.499612	0	0	0.573434	0	0	0	0	0	0	0	2.0357	0	0	0	0.681403	0	0	0.941977	0.548131	0.483505	0.519273	0.483455	0.476482	0	0	0	0	0	0	0	0	0	0	0.447262	0.56917
93	KCNH3	Q9ULD8	Transporters	Channels;Voltage_gated_ion_channels;Potassium_channels	0	0	0.558511	0	0	0	0	0.518041	0	0	0	0	0	0	0	0	0	0	0	0	0	0	0	0	0	0	0	0	0	0	0	0	0	0	0	0	0	0	0	0	0	0	0	0	0
94	SORL1	Q92673	Receptors	Other_receptors;LDLR	0	0	0	0	0	0	0	0	0	0	0.527083	0	1.11182	0	0	1.70868	1.11204	0	0.999906	0	0	1.48705	1.54334	0	0	0	0	0	0	0	0	0.630256	0	0	0	0	0	0.647098	0	0	0	0	0	0	1.45055
95	CNST	Q6PJW8	Unclassified	Unclassified	0	0	0.824698	0	0.499833	0	0.735911	0.717497	0	1.91815	2.12613	0	0.490122	0.588757	0	4.72315	0.644817	0	0	0.950121	0	1.64151	3.99021	0	0	0	0.58582	1.62039	0.449959	0	0	1.21951	0	0	0.650375	0.602169	0	0.698977	0	0	0	0	0	0.522805	2.18214
96	COL25A1	Q9BXS0	Unclassified	Unclassified	0	0	0.582098	0	0	0	0	0	0	0	0.656471	1.19334	0	0.816811	0	0.522805	0	0	0	0	0	0	5.50595	0	1.46009	0	0	0	0	0	0	0	0	0	0.49199	0.432979	0	0	0	0	0	0	0	0.530562	1.13251
97	KCNK10	P57789	Transporters	Channels;Voltage_gated_ion_channels;Two-p_K_channels	1.11854	1.03208	0	0	0.508697	0	0	0	0	0	0	0	0	0	0.562464	1.70868	0	0	0	1.65779	0	0	0	0	0	0.680292	0	0	0.684275	0.527349	0	0	0.448509	0	1.77481	0.753195	0	0	0.861359	0	1.14235	0	0.744683	0	0.849034
98	SLC6A4	P31645	Unclassified	Unclassified	0	0	0.772686	0.465331	0.596014	0	0	0.601654	0	0	0	0.506338	0.675967	0	0.75249	0	0	0	0	3.71739	0	0	0	0	0	0	0	0.508544	1.83175	0	0	0	0.898605	0	0.942066	0	0	0.544725	0	0	0	0	0	0	0
99	TMEM25	Q86YD3	Unclassified	Unclassified	0	0	0	0	0	0	0	0	0	0	0	0	0.488438	0	0	0	0	0	0	0.723846	0	0	0	0	0	0	0	0	0	0	0	0	0	0	0	0	0	0	0	0	0	0	0	0	0
99	SYT11	Q9BT88	Miscellaneous	Other;Synaptotagmin	1.42927	1.64326	0	0	0	0.537662	0	1.1199	0	0	0	1.67364	0.697681	0.722945	1.383	0	0	0	0	7.42518	0	0	0	0	0	0	0	0.855415	0	0	0	0	0	0	0	0	0	0	0	0	0	0	0	0	0
99	SLC11A2	P49281	Transporters	SLC;Other;SLC11	0	0	0	0	0.584194	0	0	1.31669	0	0.51957	0	0.762499	0.743955	0	0.700439	1.36496	0.665081	0	0.952102	9.69525	0	0.531491	0	0	0	0	0	0.684007	0	0	0.690618	0	0.585989	0	0	0	0	0	0	0	0	0	0	0	0.749043
99	EBAG9	O00559	Unclassified	Unclassified	0	0	0	0	0	0	0	0	0	0	0	0	0	0	0.443822	0.853502	0	0	0	3.19901	0	0	0	0	0	0	0.447019	0	0	0	0.468754	0	0.488548	0	0	0	0	0	0	0	0	0	0	0	0
99	SLC11A1	P49279	Transporters	SLC;Other;SLC11	0	0	0	0	0	0	0	1.1199	0	0	0	0.762499	0	0	0.443822	0	0.665081	0.52459	0.952102	10.1525	0	0	0	0	0	0	0	1.09528	0	0	0	0	0.488548	0	0	0	0	0	0	0	0	0	0	0	0
99	FAT4	Q6V0I7	Miscellaneous	StructuralAndAdhesion;ProtocadherinsOther	0	0	0	0	0	0	0	0	0	0	0	0	0	0	0	0	0	0	0	0.723846	0	0	0	0	0	0	0	0	0	0	0	0	0	0	0	0	0	0	0	0	0	0	0	0	0
99	SIGLEC10	Q96LC7	Miscellaneous	StructuralAndAdhesion;IG_AdhesionProteins	0	0	0	0	0	0	0	0	0	0	0	0	0	0	0	0	0	0	0	0.656985	0	0	0	0	0	0	0	0	0	0	0	0	0	0	0	0	0	0	0	0	0	0	0	0	0
100	SCNN1B	P51168	Unclassified	Unclassified	1.0124	1.02356	1.39302	0.591595	0	0	0.676348	0.601654	0	0	0	0	0	3.03118	0	2.84399	0	1.16271	0	3.63548	0	0.747563	0	0	0	0.881448	0	0	0	1.53658	0	0	1.22905	0	1.60618	1.09777	0	0.943941	0	0	0	0	0	0	0.884948
101	GJB6	O95452	Miscellaneous	StructuralAndAdhesion;GapJunction	0.586545	0.500583	0.824698	0	0.499833	0.741743	0.735911	0.717497	0	0.738823	1.58925	0.629872	0	2.02078	0	1.76944	0.644817	0.997397	0	2.24264	0	1.34149	0.695541	0	0	0.84379	0.58582	0	0	0	0	1.21951	0	0	0	0	0	0	0	0	0	0	0	1.32967	1.57127
102	GJC1	P36383	Miscellaneous	StructuralAndAdhesion;GapJunction	0	0	0.824698	0	0.499833	0	0.735911	0	0	1.03046	1.41463	0	0.777905	1.54917	0	1.76944	0.644817	0.997397	0	2.11388	0	0	0	0	0	0	0.58582	0	0	0	0	1.21951	0.476482	0	0	0.496592	0	0	0	0	0	0	0	0.447262	1.3323
103	GJB1	P08034	Miscellaneous	StructuralAndAdhesion;GapJunction	0	0	0	0	0	0	0	0	0	0.738823	0.680531	0	0	0.987199	0	1.76944	0	0.997397	0	1.51639	0	0	1.56324	0	0.925043	0	0.58582	0	0	0	0	1.21951	0	0	0.557213	0	0	0	0	0	0	0.708395	0	0.632984	3.00793
104	JAM2	P57087	Unclassified	Unclassified	0	0	0.778708	0	0	0.576159	0	0	0	0	0.677041	0.575167	0.503042	1.95031	0	2.38189	0.99701	0.997397	1.34211	3.13635	0	0	0.645542	0.584415	0	0	0	0.603095	1.93034	0.965914	0	0.601056	0	0	0	1.12646	0	0.541496	0.569901	0	0	0	0	0	2.36604
105	GJC2	Q5T442	Miscellaneous	StructuralAndAdhesion;GapJunction	1.76243	0	0	0.442004	0	0	0.581399	0	0	0	0	0	0	0.674812	0	1.76944	0	0.997397	0	1.51639	0	0	0	0	0	0	0.58582	0	0	0	0	0.606415	0	0	0	0	0	0	0	0	0	0	0	0	1.23154
105	GJA4	P35212	Miscellaneous	StructuralAndAdhesion;GapJunction	0	0	0	0	0	0	0	0	0	0	0	0	0	0.674812	0	1.83173	0	0.997397	0	1.51639	0	0	0.857265	0	0	0	0.58582	0	0	0	0	0.606415	0.488222	0	0	0	0.922091	0	0.583753	0	0	0	0	0	1.23154
105	GJD3	Q8N144	Miscellaneous	StructuralAndAdhesion;GapJunction	0	0	0	0	0	0	0	0	0	0	0	0	0	1.19925	0	1.76944	0	0.997397	0	1.51639	0	0	0.669332	0	0	0	0.58582	0	0	0	0	0.606415	0	0	0	0	0	0	0	0	0	0	0	0	1.23154
105	CLDN6	P56747	Miscellaneous	StructuralAndAdhesion;Claudin	0	0	0	0	0	0	0	0	0	0	0	0	0	1.70278	0	2.79761	0	0.997397	0	1.51639	0	0	0	0	0	0	0	0	0	0	0	0	0	0	0	0	0	0	0	0	0	0	0	0.515166	1.23154
105	CLDN2	P57739	Miscellaneous	StructuralAndAdhesion;Claudin	0	0	0	0	0	0	0	0	0	0.609657	0	0	0.622574	0.674812	0	1.76944	0	0.997397	0	1.51639	0	0	0	0	0	0	0	0	0	0	0	0	0	0	0	0	0	0	0	0	0	0	0	0	1.23154
105	GJD2	Q9UKL4	Miscellaneous	StructuralAndAdhesion;GapJunction	0	0	0	0	0	0	0	0	0	0	0	0	0	0	0	1.76944	0	0.997397	0	1.01694	0	0	0	0	0	0	0	0	0	0	0	0	0	0	0	0	0	0	0	0	0	0	0	0	1.23154
106	MLANA	Q16655	Unclassified	Unclassified	0	0	0	0	1.25784	0	0	0	0	0.51957	0	0	0	2.23485	0.700439	3.0823	0	0.749597	0.723094	2.96265	0	0	0	0	0	0	0	0	0	0.461342	0	0	0.585989	0	0.607049	0	0	0	0	0	0	0	0	0	0.884948
107	SCNN1A	P37088	Unclassified	Unclassified	0	0	1.67075	0	0	0	0	0.601654	0	0.808531	0	0	0	2.40321	0.700439	2.08124	0	0.983355	0	3.63548	0	0	0	0.491156	1.0915	0	0.72145	0	0	0	0	0	0	0	1.60618	0	0	0	0	0	0	0	0	0	1.87596
107	SCNN1G	P51170	Unclassified	Unclassified	0	0	0	0	0	0	0	0.601654	0	0.998833	0	0	0	2.40321	0	2.97214	0	0.983355	0	3.63548	0	0	0	0.491156	1.0915	0	0	0	0	0	0	0	0	0	2.49554	0	0	0	0	0	0	0	0	0	0
108	PCDH11X	Q9BZA7	Unclassified	Unclassified	0	0	0	0	0	0	0	0	0	0	0	0	0	0	0	1.18435	0	0	0	1.11668	0	0	1.03761	0	0	0	0	0	0	0	0	0	0	0	0.50989	0.457577	0	0	0	0	0	0	0.599376	0	0
109	TMEM8B	A6NDV4	Unclassified	Unclassified	0	0	0	0	0	0	0	0	0	0	0	0	0	0	0	0.64971	0	0	0	0.723846	0	0	0	0	0	0	0	0	0	0	0	0	0	0	0	0	0	0	0	0	0.550451	0	0	0	0
109	SLC51A	Q86UW1	Unclassified	Unclassified	0	0	0	0	0	0	0	0	0	0	0	0	0	0	0	0.64971	0	0	0	0.723846	0	0	0	0	0	0	0	0	0	0	0	0	0	0	0	0	0	0	0	0	0.550451	0	0	0	0
110	KISS1R	Q969F8	Receptors	GPCR;Rhodopsin	0	0	0	0	0	0	0	0	0	0	0	0	0	0	0	1.18435	0	0	0	0.727587	0	0	0	0	0	0	0	0	0	0	0	0	0	0	0	0	0	0	0	0	0	0	0	0	0
110	BEST1	O76090	Transporters	Other_transporters;Bestrophin	0	0	0	0	0	0	0	0	0	0	0	0	0	0	0	1.18435	0	0	0	1.20812	0	0	0	0	0	0	0	0	0	0	0	0	0	0	0	0	0	0	0	0	0	0	0	0	0
110	PCDH11Y	Q9BZA8	Miscellaneous	StructuralAndAdhesion;ProtocadherinsOther	0	0	0	0	0	0	0	0	0	0	0	0	0	0	0	1.18435	0	0	0	1.11668	0	0	0	0	0	0	0	0	0	0	0	0	0	0	0	0	0	0	0	0	0	0	0	0	0
110	CLCN2	P51788	Transporters	Channels;Chloride_channels;CLC	0	0	0	0	0	0	0	0	0	0	0	0	0.490122	0	0	1.82848	0	0	0	1.89916	0	0	0	0	0	0	0	0	0	0	0	0	0	0	0	0.602169	0	0	0	0	0	0	0	0	0
110	VSTM4	Q8IW00	Unclassified	Unclassified	0	0	0	0	0	0	0	0	0	0	0	0	0.490122	0	0	1.18435	0	0	0	1.11668	0	0	0	0	0	0	0	0	0	0	0	0	0	0	0	0.602169	0	0	0.589148	0	0	0	0	0	0
111	SLC6A1	P30531	Transporters	SLC;Other;SLC6	0	0	0	0.465331	0	0	0.941909	0.601654	0	0.473164	0	0	0	0	0	1.44107	0	0	0	1.01954	0	0.448501	0	0	1.09338	0	0	0.461956	0	0	0	0	0.696419	0	1.65631	0	0	0	0	0	0	0	0	0.458719	0.454735
112	SLC1A2	P43004	Transporters	SLC;Other;SLC1	0	0	0	0	0	0	0	0	0	0.7952	0	0	0.852443	0	0	1.76394	0	0	0	0	0	0	0	0.570338	0	0	0	0	0	0	0.466584	0	0.476482	0	1.90917	0	0	1.18833	0	0	0	0	0	0.447262	0
113	LNPEP	Q9UIQ6	Enzymes	3.4.11	0	0	0	0	0	1.49665	0	1.88746	0	0	0	0.638682	0	1.70002	0	2.96343	0	0	1.19075	2.42175	0	0	0.796775	0.812832	0	3.08734	0.537147	2.69777	0	0.694167	3.05387	1.38275	1.57969	0	1.22788	0.83883	1.34808	0	0	0	0	0	0	4.68921	0
114	TPBG	Q13641	Miscellaneous	Other;LRRC	0	0	0	0	0	0	0	0	0	0	0	0	0	0	0	2.64545	0	0	0	0	0	0	0	0	0	0.798018	1.16303	0	0	0	0	0	0	0	0	1.8365	0	0	0.899312	0	0	0	0	1.08473	0
115	LRP4	O75096	Receptors	Other_receptors;LDLR	0.595043	0.643425	0.976575	0	0.596014	1.02464	0	1.07153	0	0.461994	1.02423	0.517527	0.832517	0	0	1.15951	0	0	0	0.816272	0	0	0	0	0	0	0.445513	0	0	0	0	0	0.433627	0	1.21702	0	0.885292	0	0	0.999496	0	0	0	0	0
116	DNER	Q8NFT8	Unclassified	Unclassified	0	0	0.814919	0	0	0	0	0	0	0	0.514936	0.4524	0.435462	0	0	1.14528	0	0	0	0	0	0	0	0	0	0	0	0	0	0	0	0	0	0	0.455531	0	0	0	0	0	0	0	0	0	0
117	SLC5A8	Q8N695	Transporters	SLC;APC;SLC5	0	0	0	0	0	0	0	0	0	0	0	0	1.09104	0	0	1.08333	0.543996	0.554167	0	0	0	0	0	0.605563	0.562209	0	0	0	0.817094	0.464142	0	0	0.972461	0	0	0	0.721703	0	0	0.452331	0.465922	0.997419	0	0.485952	1.3608
118	SLC12A5	Q9H2X9	Transporters	SLC;APC;SLC12	0	0	0	0	0	0	0	0	0	0	0	0	0	0.463945	0	0.825895	0	0	0	0	0	0	0	0	0	0	0	0	0	0	0	0	0	0	0	0	0	0	0	0	0	0	0	0	0.539238
119	NPY2R	P49146	Receptors	GPCR;Rhodopsin	0	0	0	0	0	0	0	0	0	0	0	0	0	0	0	0.464142	0	0	0	0	0	0	0	0	0	0	0	0	0	0.49652	0	0	0.476679	0	0	0	0	0	0	0	0	0	0	0	0.774768
120	FAT3	Q8TDW7	Unclassified	Unclassified	0	0	0	0.425001	0	0.456571	0	0	0	0.546915	0.527083	0	1.11182	0	0	1.46605	1.14803	0.459552	0	0	0	0.492124	0	0	0	0	0	0	0.426127	0	0	0.544609	0	0	0.612894	0.488875	1.28677	0	0	0	0	0	0	0.634561	0
121	SLC7A3	Q8WY07	Transporters	SLC;APC;SLC7	0	0	0	0	0	0	0	0	0	0.448922	0	0	0.537696	0	0	2.00295	0	0	0	0.950609	0	0	0	0	0.911283	0	1.19114	0.950176	0.909176	0	0	0	0	0	0	0	0	0	0	0	0	0	0	0	0
122	VIPR1	P32241	Receptors	GPCR;Secretin	0	0	0	0	0	0	0	0	0	1.13133	0.527083	2.54041	1.11182	0	0	3.91498	2.23985	0	0	0	0	0	0	0	0	0	0.482909	3.75596	2.21904	0	0	0	0.674817	1.83987	0.712181	0.488875	1.0407	0	0	0	0	0	0	0	0
122	ADCY8	P40145	Enzymes	4.6.1	0	0	0	0	0	0	0	0	0	2.43834	1.04835	1.52022	1.60194	0	0	3.72522	1.33396	0	0	0	0	0.492124	0	0	0.576486	0	0	0.828254	3.18526	0	0	0	0	0.698878	0.447426	1.26501	0.543894	0	0.700523	0	0	0	0	0	0
123	IL1RAPL1	Q9NZN1	Receptors	IG;Type1;CytokineR	0	0	0	0	0.455317	0	0.451228	0	0	0.816383	0.787441	1.09298	1.22042	0	0	1.47211	0	0	0	0	0	0.492124	0	0.488844	0	0.641597	0	0.446742	1.37574	0	0	0	0.554729	0	0	0	0	0	0	0	0	0	0	0.93378	0.487752
124	PCDHB10	Q9UN67	Miscellaneous	StructuralAndAdhesion;ProtocadherinsBeta	0	0	0	0	0	0.71011	0	0	0	1.04653	0.527083	0	1.68525	0	0	2.64136	0	0	0	0	0	0.492124	0	0	0	0	0	0	0.426127	0	0	0	0.476482	0	0	0	0	0	0	0	0	0	0	0.447262	0
124	ANO7	Q6IWH7	Miscellaneous	Unknown_function;TMEM16	0	0	0	0	0	0	0	0	0	0.546915	1.04835	0	1.11182	0	0	1.46605	0	0	0	0	0	0.492124	0	0	0.427644	0	0	0	0.868526	0	0	0	0	0	0	0	0	0	0	0	0	0	0	0.463385	0.468042
124	PCDHB8	Q9UN66	Miscellaneous	StructuralAndAdhesion;ProtocadherinsBeta	0	0	0	0	0	0.71011	0	0	0	0.546915	1.04835	0	1.11182	0	0	2.29194	0	0	0	0	0	0.492124	0	0	0	0	0	0	0.851003	0	0	0	0	0	0	0	0	0	0	0.56702	0	0	0	0	1.00728
124	ANO3	Q9BYT9	Unclassified	Unclassified	0	0	0	0	0	0	0	0	0	0.546915	1.04835	0	1.11182	0	0	1.46605	0	0	0	0	0	0.492124	0	0	0	0	0	0	0.426127	0	0	0	0	0	0	0	0	0	0	0	0	0	0	0	0.468042
125	CLMP	Q9H6B4	Miscellaneous	StructuralAndAdhesion;IG_AdhesionProteins	0	0	0	0	0	0	0	0	0	0	0	0	0	0	0	1.10478	0	1.08411	0	0	0	0	0	0	0	0	0	0	0	0	0	0.437902	0	0	0	0	0	0	0	0	0	0	0	0	0
126	GJB4	Q9NTQ9	Miscellaneous	StructuralAndAdhesion;GapJunction	0	0	0	0	0	0	0	0.616237	0	0	0	0	0	0.499369	0	1.46732	0.428766	0	0	0	0	0	0	0	0.457262	1.12402	0	0	0	0.525088	0.426182	0	0	0	0	0	1.04942	0	0	0.624713	0	0	0	0	0
127	PANX2	Q96RD6	Unclassified	Unclassified	0	0	0	0	0	0	0	0	0	0.448922	0	0	0.537696	0	0	1.27575	0	0.451762	0	0	0	0	0	0	0.71546	0	0	0	0	0	0.466584	0	0	0	0	0	0	0	0	0	0	0	0	0	0
128	NOX1	Q9Y5S8	Enzymes	1	0	0	0	0	0	0	0	0	0	0	0	0	0	0.475783	0	0.825895	0	0	0	0	0	0	0	0	0	0	0	0	0	0	0.496987	0	0	0	0	0	0	0	0	0	0	0	0	0	0
129	TFR2	Q9UP52	Receptors	Other_receptors;Transferrin	0	0	1.41096	1.44993	1.49856	1.77382	0	2.53345	0	1.26973	0.578124	0	0	1.34223	0	3.7317	0	0	0	0	0	0	0	0	0	0	0	0.473355	1.60381	0.507755	0	0.491514	0	2.19111	0	0.663342	0	1.4616	1.84273	0	0	0	0	1.14001	2.67589
130	M6PR	P20645	Unclassified	Unclassified	0	0	0	4.53728	1.89005	0	0	1.7029	0	0.614209	0	0	0	0	0	5.83052	0.946818	0	0	0	0	0	1.03055	0	0	0.589394	0	0	1.13275	3.48352	0	0	0	1.12829	0	0	0	0	1.51781	0	0	0	0	1.49939	0
131	SLC2A4	P14672	Transporters	SLC;MFS;SLC2	1.1076	0.912412	0	4.21689	5.15506	14.983	7.49328	19.6127	4.31131	3.07349	3.28584	1.24999	9.41873	0	0	25.0192	5.42685	2.759	0	0	0	0	2.66235	0	2.53517	2.30133	2.97948	3.83089	5.52018	4.08114	4.12667	1.36352	2.03435	0	3.28802	5.41379	1.18388	0	1.81276	0	0	0	0	3.74925	5.78583
132	SLC2A3	P11169	Unclassified	Unclassified	0	0	0.704503	0.84734	1.03932	7.11504	1.52389	7.56773	1.04721	4.59869	0	0	5.49047	0	0	16.7303	10.1599	4.4231	2.03986	7.92898	8.45338	7.51514	8.55694	1.63879	9.03725	1.89175	3.89153	0	1.53964	2.60872	3.23423	2.46752	1.09304	2.3017	0	4.95858	2.86313	0	0	0	0	0	0	4.73584	0
133	SLC2A1	P11166	Transporters	SLC;MFS;SLC2	0	0	0.704503	0.84734	0	9.17699	4.969	10.7406	0	3.37291	0	0	1.69797	0	0	18.4277	17.1705	1.81261	1.80198	1.12649	0	2.43278	4.33598	0	1.53115	0	1.19293	0	1.45578	3.30219	2.95956	1.34766	0	0	0	3.53453	2.17735	0	0	0	0	0	0	3.56278	0
134	ADRB2	P07550	Receptors	GPCR;Rhodopsin	0	0	2.88957	0	2.19537	1.70602	2.2122	14.0669	2.92341	0	0	2.21293	0	1.51118	0	19.6403	1.7935	1.12822	0	0	0	0	0	1.24541	3.06327	2.02111	0.980788	14.7249	8.17582	1.78385	0	2.13438	2.93056	0	3.09823	4.64151	16.6715	2.48923	2.59038	7.41675	0	6.70721	3.85065	2.35723	8.37762
135	CA14	Q9ULX7	Enzymes	4.2.1	0	0	0	0	0	0	0	1.97073	0	0	0	0.886174	1.36044	0	0	7.01127	0	0	0	0	0	0	0	0	1.45736	0	0	0	2.05405	0	0.686362	0	0.926607	0	0.801245	0	0	0	0	0	0	0	0	0	0
136	TM9SF2	Q99805	Miscellaneous	Unknown_function;TM9SF	1.11854	0	0	0	0.508697	0	0.735217	3.67482	0	0	0	0	0	0.520933	0.562464	4.51263	0	0	0	0	0	0	1.24123	0	0	0	0	2.56747	2.63935	0	0.608694	0	0	0	0	0	0	0	0	0	0	0	0	0	0
137	VAMP8	Q9BV40	Transporters	Other_transporters;VAMP	0	0	0	0	0	0	0	4.75493	0	1.00859	0.578124	0	0	1.32103	0	8.68173	1.38895	0	1.31537	3.70312	4.72318	5.64374	1.7663	0	1.02857	1.81791	0	0	1.13275	0.556427	0.6663	0.565955	1.00353	1.31225	1.00976	1.18261	0.768741	0	0	0	0	0	0	0.889498	1.00344
138	SLC2A11	Q9BYW1	Transporters	SLC;MFS;SLC2	0	0	0.427245	0	0	0	0	1.24746	0	0	0	0	0	0	0	3.72082	0	0	0	0.541303	0	0	0.696814	0	0	0	0	0	0	0	0	0	0	0	1.48842	0	0	0	0	0	0	0	0	0	0
139	CA12	O43570	Enzymes	4.2.1	0.577293	0.751096	0.686119	0	0.491865	0.980186	1.12108	1.71102	0	0.750245	0.697586	1.57654	0.737632	0	0	3.28338	0	0	0	0	0	1.50458	0	0	0	0.95142	0	1.52639	1.08291	0	0	0	0	0	0.49199	0	0	0	0	0	0	0	0	0.714122	2.17724
140	CD83	Q01151	Unclassified	Unclassified	0	0	0.603667	0	0	0	0	0	0	0	0	0	0	0	0	0.825895	0	0	0	0	0	0.665436	0	0	0	0	0	0	0	0	0	0	0	0	0	0	0	0	0	0	0	0	0	0	0.539238
141	ABCC2	Q92887	Transporters	Active_transporters;ABCC	2.91742	2.39836	0	0.569914	0	0.636823	0.966362	2.20823	0	0	0.589145	0	1.11182	0	0	7.37599	2.5626	0	2.24675	0	0	1.55455	0	0	0.943788	0	0	0	0	0	0	0	0	1.14451	0	0	1.10367	0	0	0	0	0	0	0	0
142	KLRG1	Q96E93	Receptors	SCAR;Class_E	0	0	0	0	0	0	0	0	0	0	0	0	0	0	0	1.06047	0.6005	0.424957	0	0.516827	0	0	0	0	0	0.923999	0	0	0	0	0	0	0	0	0	0	0.482897	0	0	0	0	0	0	0	0.494907
143	CD320	Q9NPF0	Unclassified	Unclassified	0	0	0	0	0	0	0.714019	1.44163	0	0	0	0	0	0	0	2.68728	1.34882	0.629757	0	0	0	0	0	0	0	0.794863	0.503519	0	0	0	0	0.475944	0	0	0	0	0	0	0	0	0	0	0	0	0
143	RHBG	Q9H310	Transporters	SLC;Other;SLC42(Rh)	0	0	0	0	0	0	0	0.754533	0	0	0	0	0	1.19868	0	2.08688	1.57522	0	0	0	0	0	0	0	0	0.876364	0	0	0	0	0	0	0	0	0	0.459661	0.722714	0.883116	0.431819	0	0	0	0	0	0
143	RHCG	Q9UBD6	Transporters	SLC;Other;SLC42(Rh)	0	0	0	0	0	0	0	0.754533	0	0	0	0	0	1.19868	0	2.35715	1.57522	0	0	0	0	0	0	0	0	0.876364	0	0	0	0	0	0	0	0	0	0	0.722714	0.883116	0.431819	0	0	0	0	0	0
144	PRR7	Q8TB68	Unclassified	Unclassified	0	0	0	0	0	0	0	0.844919	0	0	0	0	0	0.867887	0	2.59172	0	0	0.733903	0	0	0	0.814486	0	0	0	0	0	0	0	0.686362	0	0	0	0.55292	0	0	0	0	0	0	0	0	1.01962	0
145	STX8	Q9UNK0	Transporters	Other_transporters;Syntaxin	0	0	0	0	0	0	0	2.69004	0.432039	0	0	0.988282	0	0	0	6.03124	1.88263	0	0.989234	1.18668	3.4915	1.61454	0	0	0	0.975388	0	0	0.848493	0.6663	0.6663	0	0.710953	0	1.47698	0	0.768741	0	0	0	0	0	0	0	0
146	STX6	O43752	Transporters	Other_transporters;Syntaxin	0	0	0	0	0	1.49665	0	1.87132	0	0	0	0	0	0.520301	0	3.22602	1.05019	0	0.989234	1.18668	0	0	0	0	0	0.975388	0	0	0	0.556427	0.6663	0	0	0	1.21495	0	0.768741	0	0	0	0	0	0	0	0.730399
147	KLRB1	Q12918	Receptors	SCAR;Class_E	0	0	0.500206	0	0.500206	0.521546	0	1.77199	0	0.459703	0	0	0	0	0	2.41058	0	0	0	0	0.685487	0	0	0	0	0	0	0	0	0	0	0	1.12703	0	0	0	0	0	0	0	1.55301	0	0	0.574928	0
148	VAMP2	P63027	Unclassified	Unclassified	0	1.64326	0	0	0	0	0	1.90113	0.447902	1.82516	0	1.13611	0	0	0	4.40876	0	0	0	0.500317	0	0	0	0	0	0	0.895554	0	1.13275	0	0	0	0	0	0.735582	0	1.37644	0	0	1.56108	0	0	0	0	0
149	TAS1R3	Q7RTX0	Receptors	GPCR;Glutamate	0	0	0	0	0	0.713976	0	0	0	0.566006	0	0.498063	0.90537	0	0.587384	3.16373	0	0	0	0	0	0	0	0	0.484497	0	0	0.436789	0	0	0.444067	0.444067	0	0	0.894017	0	0	0	0	0	0	0	0	0	0.807897
149	TAS1R1	Q7RTX1	Receptors	GPCR;Glutamate	0	0	0	0	0	0.713976	0	0	0	0	0	0	0	0	0	3.13716	0	0	0	0	0	0	0	0	0	0	0	0	0	0	0	0	0	0	0.894017	0	0	0	0	0	0	0	0	0	0
150	STX1A	Q16623	Transporters	Other_transporters;Syntaxin	0.84646	0.831058	0	0	1.94935	0	0	0.464199	0	0.702991	0	0	1.11182	0	2.08711	8.13265	0	0	0	0.500317	0	0	0	0	1.15859	2.32668	0.661954	0.964806	1.88067	0	0	0	1.84467	0	2.38458	0	0.768741	0	0	0	0	0	0	0	0
150	STX1B	P61266	Transporters	Other_transporters;Syntaxin	1.7205	0.831058	0	0	0	1.71036	1.14426	1.06585	0.447902	1.09677	0	0	1.11182	0	0	6.00759	0	0	0	1.37664	0	0	0	0.491156	1.15859	2.32668	0.661954	0	0.881246	0	0	0	1.2701	0	3.07093	0	0.768741	0	0	0	0	0	0	0	0
151	CLCNKA	P51800	Transporters	Channels;Chloride_channels;CLC	0.47854	0	0	0	0	0.453043	0	0.836583	0	0	0	0	0.570737	0	1.30202	4.00528	0.719556	0	0	0	0.570485	0	0	0	1.58982	0	0.453189	0	0	0.470791	0	0	0.467947	0	0.640094	0	0	0	0	0	0	0	0.568384	0	0.964357
152	LAMP1	P11279	Receptors	SCAR;Class_D	0.485679	0.49403	0	0	0	2.00949	0	3.25754	0	0	0	0	0	0.779639	0.852574	8.72603	0	0	0	1.02958	0	0	0	0	0	0.863588	0.539854	4.69392	1.34047	0	0	1.40493	0.622571	0	2.30213	0.778719	0	2.36459	0	1.99243	0	0	0	0	1.42964
152	VAMP7	P51809	Transporters	Other_transporters;VAMP	0.485679	0.49403	0	0.674471	0	1.49665	0	3.85919	0	0.698874	0	0	0	0.520301	0	6.20532	0	0	0	1.30396	0	0.640376	0	0	0	0	0	1.97312	0	0.556427	0.520937	0.482566	1.00353	0	1.11719	1.70381	0.963874	0	0	0.471238	0	0	0	0	0
152	VAMP1	P23763	Transporters	Other_transporters;VAMP	0	0	0	0	0	0.728093	0	3.13511	0	1.00859	0.578124	0	0	1.86253	0	6.76173	0	0	0	0.500317	0	0	0.703397	0	0	0.656461	0.607945	1.31812	1.13275	0.556427	0	0	0	0	0.967109	1.1063	0.504676	0	0	0.471238	0	0	0	0	1.00344
152	SLC24A2	Q9UI40	Transporters	SLC;Other;SLC24	0	0	0	0	0	0	0	0.826377	0	0	0	0	0	0	0	2.78484	0	0	0	0	0	0	0	0.637775	0	0	0	0	0	0	0.466584	0	0	0	0	0	0	0	0	0	0	0	0	0	0.806659
152	ATP6V0A2	Q9Y487	Unclassified	Unclassified	1.06998	1.06974	0	0	0	0.870133	0.666111	3.26903	0.478594	0	0	0	0	2.07547	0	7.87021	0	0	0	0	0	0	0	0	0	0	1.50261	0	0	1.17272	1.30549	0	0	0	0.626405	0.888228	0	0	1.00872	0	0	0	0	2.1035	0.966431
152	ECSCR	Q19T08	Unclassified	Unclassified	0	0	0	0	0	0	0	0	0	0	0	0	0	0	0	1.05689	0	0	0	0	0	0	0	0	0	0	0	0	0	0	0	0	0	0	0	0	0	0	0	0	0	0	0	0	0
152	SLC39A4	Q6P5W5	Transporters	SLC;Other;SLC39	0	0	0	0	0	0	0	0	0	0	0	0	0	0	0	0.825895	0	0	0	0	0	0	0	0	0	0	0	0	0	0	0	0	0	0	0	0	0	0	0	0	0	0	0	0	0
152	TMPRSS11A	Q6ZMR5	Enzymes	3.4	0	0	0	0	0	0	1.43916	2.71916	0	0	0	0	0	0	1.01877	7.61242	0	0	0	0	0	0	0	0	0	0	0	0	0	0	0.686362	0	0	0	0	0	0	0	0	0	0	0	0	1.43278	0
152	TACSTD2	P09758	Unclassified	Unclassified	0	0	0	0	0	0	0	3.01534	0	0	0	0	0	0	0	7.77452	0.571275	0	0	0	0	0	0	0	0	0	0	0	0	0	0	0	1.19033	0	0	0	0.676164	0	0	0	0	0	0	0	0
152	SLC30A1	Q9Y6M5	Transporters	SLC;Other;SLC30	1.65627	1.06974	0	0	0	0.870133	0.544819	0	0	0	0	0	0	0	0	5.19114	0	0	0	0	0	0	0	0	0	0	0.661954	0	0	0.693683	0	0	0	0	0	0	0	0	0	0	0	0	0	0	0
152	TCIRG1	Q13488	Unclassified	Unclassified	2.92126	2.55988	0	0	0	2.86074	2.78404	3.3356	0	0	0	0	0	1.32827	0.541968	9.44032	0.447259	0	0.857951	0	0	0	0	0	0	1.00922	1.24964	0.465782	0	0.787154	0.649977	0	0.710953	0	0	0.562601	0.586835	0	0.803486	0	0	0	0	0	0.966431
152	ATP6V0A4	Q9HBG4	Unclassified	Unclassified	1.85128	1.49014	0	0	0	5.57171	5.24864	4.74435	0	0	0	0	0	1.70992	0.756068	17.0152	0	0.733729	0	0	0	0	0	0	0	0.840273	2.28247	0	0	0.60773	0.653586	0	1.04109	0	5.23183	0.888228	0	0	1.00872	0	0	0	0	0.787206	1.20059
152	ATP6V0A1	Q93050	Unclassified	Unclassified	0	0	0	0	0	2.86074	1.42882	3.26903	0	0	0	0	0	0.800007	0	12.2076	0	0	0	0	0	0	0	0	0	0.840273	1.60077	0	0	0.60773	0.653586	0	0	0	2.48263	0.657378	0	0	1.12223	0	0	0	0	0	1.74428
153	KCNE2	Q9Y6J6	Transporters	AuxillaryTransportUnit;KCNE	0	0	0	0	0	0	0	2.24609	0	1.26973	0.578124	0.446215	0	1.34223	0	4.41289	0	0	0	0.428631	0.54856	0	0.484439	0.452437	0.962985	0	0	0	1.8656	0	0	0	0	0	0.561151	0	0	0.452437	0	0	0	0	0	1.08798	1.35609
153	CD163	Q86VB7	Unclassified	Unclassified	0	0	0	0	0	0	0	2.33945	0	1.26973	0.578124	0	0	1.34223	0	3.7317	0	0	0	0	0	0	0.484439	0	0.451479	0	0	0	1.8656	0	0	0	0	0	0	0	0	0	0	0	0	0	0	0	0.823792
153	ATP4B	P51164	Transporters	AuxillaryTransportUnit;ATP1B	0	0	0	0.544354	1.60189	2.33396	0	2.53345	0	1.26973	0.578124	0	0	1.34223	0	4.08655	0	0	0	0.466075	0	0	0	0	0	0	0	1.49451	2.21762	0	0	0	0	0	0	0	0	0	0	0	0	0	0	0	2.24856
153	PKD2	Q13563	Transporters	Channels;Voltage_gated_ion_channels;TRP_channels	0	0	0.772686	0	0.596014	0.728093	0	2.53345	0	0.681183	1.27018	0.604876	0	1.34223	0	4.07582	0	0	0	0.491359	0	0	0.727217	0	0.997159	0	0.575798	2.62618	3.41196	0	0	0	0	0	1.54903	0	0	0	0	0	0	0	0	0.809493	1.7229
153	VAMP5	O95183	Transporters	Other_transporters;VAMP	0	0	0	0.544354	0	0.728093	0	2.53345	0	1.26973	0.578124	0	0	1.34223	0	4.79373	0	0	0	0	0	0	0	0	0.451479	0	0	3.15263	2.26304	0	0	0	0	0	0	0	0	0	0	0	0	0	0	0	1.51492
153	FXYD1	O00168	Unclassified	Unclassified	0	0	0	0.803199	0	0.863032	0	2.33945	0	1.50652	0.807891	0	0	1.65022	0	3.7317	0	0	0	0	0	0	0	0	0.815331	0	0	1.27084	2.32026	0	0	0	0	0	0	0	0	0	0	0	0	0	0	0	2.19424
153	SYPL1	Q16563	Miscellaneous	Other;Synaptophysin	0	0	0	0.544354	0	1.1649	0	2.53345	0	1.26973	0.578124	0	0	1.34223	0	3.7317	0	0	0	0	0	0	0	0	0	0	0	1.4704	1.60381	0	0	0	0	0	0	0	0	0	0	0	0	0	0	0	2.3531
154	VAMP3	Q15836	Transporters	Other_transporters;VAMP	0	0	0	0	0	0	0.71666	3.15541	0.447902	1.00859	0.578124	0	0	1.8436	1.1898	5.92121	1.05019	0	0.989234	1.687	0	1.74974	0	0	0	0.975388	0	0	1.13275	0.556427	0.6663	0	0.476482	0	0	1.35207	0.768741	0	0	1.44223	1.33709	0	0	0.447262	1.00344
155	SLC1A7	O00341	Transporters	SLC;Other;SLC1	0	0	0	0	0	0	1.43916	2.73089	0	0	0	0	0	0	0	3.69669	0	0	0	0	0	0	0	0	0	0	0	0	0	0	0.686362	0	0	0	0	0	0	0	0	0	0	0	0	0	0
155	NPTN	Q9Y639	Unclassified	Unclassified	0	0	0	0	0	0	0	4.22642	2.02289	0	0	0	0	0	0	4.19941	0	0	0	0	0	0	0	0	0	0	0	0	0	0.426964	0	0	0.476482	0	0	0	0	0	0	0	0	0	0	0.447262	0
155	GPR98	Q8WXG9	Receptors	GPCR;Adhesion	0	0	0	0	0	0	0	0.901512	0	0	0	0	0	0	0	0.731503	0	0	0	0	0	0	0	0	0	0	0	0	0	0	0	0	0	0	0	0	0	0	0	0	0	0	0	0	0
156	APH1A	Q96BI3	Unclassified	Unclassified	0	0	0	0	0	0	0	1.50694	0	0	0.578124	0	0	0	0	3.50968	0	0.436227	0	0	0	0	0	0.641337	0	0	0.756845	0	1.7619	0.546232	0	0	0	0	0	0	0	0	0.751494	0	0	0	0	0.575484	2.47463
157	CA9	Q16790	Enzymes	4.2.1	0	0	0	0	1.91457	1.06729	0	3.85713	0	0.957995	0	0.984723	0	1.00358	0	7.40563	0	0	0	0.537177	0	0	0	0	0	0	0	2.6304	1.13275	0	0	0.700959	0	0	0	0	0	0	0	0	0	0	0	0	3.57437
157	CLCNKB	P51801	Transporters	Channels;Chloride_channels;CLC	0	0	0	0	0	0	0	0	0	0	0	0.547224	0	0	0.765084	1.98844	0	0	0	0	0	0	0	0	0	0	0	0	0	0	0	0	0.476482	0	0	0	0	0	0	0	0	0	0	0.447262	0.964357
157	OR4E1	P0C645	Receptors	GPCR;Olf	0	0	0	0	0	0	0	0	0	0	0	0	0	0	0	0.825895	0	0	0	0	0	0	0	0	0	0	0	0	0	0	0	0	0	0	0	0	0	0	0	0	0	0	0	0	0.539238
157	SLC44A4	Q53GD3	Transporters	SLC;Other;SLC44	0	0	0	0	0	0	0	0	0	0	0	0	0	0	0	0.825895	0	0	0	0	0	0	0	0	0	0	0	0	0	0	0	0	0	0	0	0	0	0	0	0	0	0	0	0	0.539238
157	GPR119	Q8TDV5	Receptors	GPCR;Rhodopsin	0	0	0	0	0	0	0	0.60175	0	0	0	0	0	0	0	0.825895	0	0	0	0	0	0	0	0	0	0	0	0	0	0	0	0	0	0	0	0	0	0.431702	0	0.499369	0	0	0	0	0.539238
157	MARVELD1	Q9BSK0	Unclassified	Unclassified	0	0	0	0	0	0	0	0.60175	0	0	0	0	0	0	0	0.965195	0	0	0	0	0	0	0	0	0	0	0	0	0	0	0	0	0	0	0	0	0	0	0	0	0	0	0	0	0.539238
157	ATP10A	O60312	Transporters	Active_transporters;P-ATPase	0	0	0	0	0	0	0	0.60175	0	0	0	0	0	0	0	0.825895	0	0	0	0	0	0	0	0	0	0	0	0	0	0	0	0	0	0	0	0	0	0	0	0	0	0	0	0	0.539238
157	P2RY12	Q9H244	Receptors	GPCR;Rhodopsin	0	0	0	0	0	0	0	0.60175	0	0	0	0	0	0	0	0.825895	0	0	0	0	0	0	0	0	0	0	0	0	0	0	0	0	0	0	0	0	0	0	0	0	0	0	0	0	0.539238
157	TRPM5	Q9NZQ8	Transporters	Channels;Voltage_gated_ion_channels;TRP_channels	0	0	0	0	0	0	0	0.60175	0	0	0	0	0	0	0	0.825895	0	0	0	0	0	0	0	0	0	0	0	0	0	0	0	0	0	0	0	0	0	0	0	0	0	0	0	0	0.539238
157	CACNA2D2	Q9NY47	Unclassified	Unclassified	0	0	0	0	0	0	0	0.60175	0	0	0	0	0	0	0	0.825895	0	0	0	0	0	0	0	0	0	0	0	0	0	0	0	0	0	0	0	0	0	0	0	0	0	0	0	0	0.539238
157	IL17RC	Q8NAC3	Receptors	Other_receptors;IL17	0	0	0	0	0	0	0	0.60175	0	0	0	0	0	0	0	0.825895	0	0	0	0	0	0	0	0	0	0	0	0	0	0	0	0	0	0	0	0	0	0	0	0	0	0	0	0	0.539238
157	SMAGP	Q0VAQ4	Unclassified	Unclassified	0	0	0	0	0	0	0	0.60175	0	0	0	0	0	0	0	0.825895	0	0	0	0	0	0	0	0	0	0	0	0	0	0	0	0	0	0	0	0	0	0	0	0	0	0	0	0	0.539238
157	CATSPERG	Q6ZRH7	Unclassified	Unclassified	0	0	0	0	0	0	0	0.60175	0	0	0	0	0	0	0	0.825895	0	0	0	0	0	0	0	0	0	0	0	0	0	0	0	0	0	0	0	0	0	0	0	0	0	0	0	0	0.539238
158	ATP4A	P20648	Transporters	Active_transporters;P-ATPase	5.25972	2.7239	3.86117	9.48804	4.6181	2.04813	1.25938	4.62579	1.73176	0.857198	0	0.779885	0	2.28095	0	8.13034	2.75072	0	1.36381	1.6619	1.3132	2.1705	0.887795	2.01436	2.83944	1.96921	0	2.9364	1.13275	0	1.50317	1.38816	1.40898	2.62595	1.62728	1.59329	0	1.77396	0	0	3.5159	0	3.95926	0.804371	6.69478
159	CLDN12	P56749	Miscellaneous	StructuralAndAdhesion;Claudin	0	0	1.18641	0.640834	0.923891	1.19212	0	1.47238	3.18866	0	0	0	0	0	0	1.7929	0	0.584192	0	0	0	0	0	0	0	0	0	3.54904	2.70126	0	0.757599	0	0.54295	0	0	0	0	0	0	0	0	0	0	0	0
160	TMC1	Q8TDI8	Unclassified	Unclassified	0	0	0.427233	0.493663	0.860498	0	0	1.08186	0.469738	0	0	0.719024	0.454462	0	0.434523	2.40435	0	0	0	0.702181	0	0	0	0	0	0.630365	0	1.19501	0.517447	0.527304	0.484398	0	0.638041	0	0	0	0	0	0	0	0	0	0	0	0
161	FOLH1	Q04609	Enzymes	3.4.17	0.53449	0	0.729033	0.482702	0.888864	0.742049	0	0.518041	1.14243	0	0.51603	0	0.599376	0.505274	0	0	0	0	0	0	1.30944	0	0	0	0	0.526509	0	0	0	0	0	0	0.476482	0.72031	0	0	0	0	0	0	0	0.55438	0	0.447262	0.527976
162	MPZL2	O60487	Miscellaneous	StructuralAndAdhesion;IG_MPZ	0	0	0	0.51562	0	0	0	0	0	0	0	0	0	0.495615	0	1.25954	0.657727	0	0	0	0	1.35919	0	0	0	0	0	0	0	0	0	0	0	0	0	0	0	0	0	0	0	0	0	0	0
163	ANPEP	P15144	Enzymes	3.4.11	0	0	0	0	0	0	0	0	0	0	0	0.473277	0	0.722945	0	0	0	0	0	0	0.969366	2.21337	0	0	0	0	0	0	0	0	0	0	0	0	0	0.439341	0	0	0	0.844476	1.09785	0	0.821034	0	0.713411
164	EDA	Q92838	Unclassified	Unclassified	0	0	0	0	0	0	0	0	0	0	0	0	0	0	0	0	0	0	0	0	0	0.518984	0	0	0	0	0	0	0	0	0	0	0	0	0	0	0	0	0	0	0	0	0	0	0
165	JPH1	Q9HDC5	Miscellaneous	StructuralAndAdhesion;Junctophilin	0	0	0.47652	0	0	0	0	0	0	0	0	1.46592	0.726433	0	0	1.65208	0	0	0.919641	0	3.19317	4.77454	0.860959	3.95745	0	0	1.66516	3.47506	0	0	1.16846	0.678644	0	0	1.10444	0.587396	0	0	0.516601	0	0	0.566777	0	0	1.65537
166	GCGR	P47871	Unclassified	Unclassified	0.685778	0.550547	0	0	0	0	0	0	0	0.487704	0.680739	1.50603	0	1.07422	0	0	0.762674	0	1.24577	0	1.3987	2.48994	0	1.76083	0.47258	1.19442	1.6247	0.828254	0.848493	0.566632	1.90597	1.14697	0	0	0.447426	0	0	1.02785	0.59012	1.0861	0.743345	0	0	0	0.64792
167	SLC4A5	Q9BY07	Transporters	SLC;APC;SLC4	0	0	1.05761	2.377	0.709532	0.745923	0	0	0	0.474537	0	0	0	0.444583	0	0	0	0	0	0	1.54243	0	1.20137	0	0	0	0	0	0	0	0	0	0	0	0	0	0	0	0	0	0	0	0	0	0
167	SLC4A9	Q96Q91	Transporters	SLC;APC;SLC4	0	0	0	1.87117	0	1.17692	0	0	0	0.474537	0	0	0	0.444583	0	0	0	0	0	0	1.54243	0	0.60292	0	0	0	0	0	0	0	0	0	0	0.602356	0	0	0	0	0	0.710564	0	0	0	0	0
168	CHRNA4	P43681	Transporters	Channels;Ligand_gated_ion_channels;cys-loop	0	0	0	0	0	0	0	0	0.479669	0	0	0	0	0	0	0	0	0	0	0	1.43186	0.852907	0	0	0	0	0	0.976732	0.817111	0.426443	0	0	0.480925	0	1.01121	0	0	0.763388	0	0	0	0	0	0	0
169	TNFRSF1B	P20333	Receptors	Other_receptors;TNFNGF	0	0	0	0	1.73783	3.35284	2.37001	5.53053	6.45647	1.47128	0	1.46467	0	0	0	4.66799	2.28075	1.85825	0	5.9556	6.66055	5.24299	1.21635	0	7.43569	0	1.52491	11.3378	8.4453	0	1.50014	1.1275	1.69602	2.49931	1.47586	1.15097	2.15828	0	0	0	0	0	0	1.531	5.65672
170	DMPK	Q09013	Unclassified	Unclassified	0	0	0	0.493663	0	0	0	1.08186	1.44327	0	0	0.565813	0.551954	1.71998	0	0.455521	0	0	0.604991	2.77005	4.76332	2.36729	0.750186	0.891	0	3.21308	0.667928	5.60734	1.9749	3.34839	0.736461	0	0	1.43225	0	1.02799	1.12432	0	0	1.20004	0	0	0	0	4.90435
170	SLC8A3	P57103	Transporters	SLC;Other;SLC8	0	0	0	0	0	0	0	0	0	0	0	0	0	0	0	0	0	0	0	0	0.953754	0.574913	0	0	0	0	0	1.58627	0.751029	0	0	0	0	0	0	0	0	0	0	0	0	0	0	0	0.74328
171	SEZ6L2	Q6UXD5	Unclassified	Unclassified	0.986755	0.825865	0	0	0	0.973878	1.27856	0	0	1.58596	0.700291	0	1.22914	8.38793	0	0	1.66529	0	2.9868	4.85067	6.44978	2.82946	2.21677	0	2.51999	2.33126	0	0	0.732632	1.69237	1.48786	1.12114	1.39774	4.8331	0	0.538036	1.58248	0	0.471546	0	0	0	2.672	1.46887	0.831039
172	SEMA5A	Q13591	Miscellaneous	Ligand;Semaphorins	0	0	0	0	0.428468	0	0.836124	0.478594	0	0	1.12455	0.84093	1.66761	1.48095	0	0.689499	0	0	1.39068	5.58161	3.11332	1.68779	1.30663	1.50744	1.95893	1.50703	0	0.671534	0	1.20928	0.972353	0.426462	0	7.50958	0	0.558327	2.42432	0.522591	1.4756	1.09879	2.76683	2.47812	0.809927	0	2.0698
173	MCHR1	Q99705	Receptors	GPCR;Rhodopsin	0	0	0	0	0	0	0	0	0	0	0	0	0	0	0	0.639593	0	0.439838	0	1.08379	1.44779	0	1.26727	0	0	0.538275	0	0	0	0	0	0	0	1.35846	0.611803	0	0	0.42579	0	0	0	0	0	0	0
174	JPH3	Q8WXH2	Miscellaneous	StructuralAndAdhesion;Junctophilin	0	0	0	0	0	0	0	0	0	0	1.7383	0.517743	0.958956	0	0	2.1162	0.705054	0	0.919641	0.812719	3.19317	2.32597	1.33456	0.698501	0.47258	0	0.837402	0	0	0	0	0	0	0	0	0	0	0	0	0	0	0.566777	0	0	0
175	BVES	Q8NE79	Unclassified	Unclassified	0	0	0	0	0	0	0	0	0	0	0	0	0	0	0	0.752899	1.72724	0	0.671099	0.806547	4.04581	1.87133	0	0	0	0.656461	0.502334	0	0	0.432591	0.432591	0	0	0.669106	0	0	0.504676	0	0	0	0	0	0	0.441136	0.801364
176	PLSCR4	Q9NRQ2	Unclassified	Unclassified	1.2634	0.784573	0	0	0	0	0.693353	0	0.713543	0.769694	0	0	1.385	1.36708	1.14356	0	1.02659	0	2.04339	3.77234	9.39584	2.87476	1.02505	3.10091	5.06538	0.792917	1.23523	1.69751	2.52414	0	0.861242	1.7552	0	1.67556	0	0	2.3482	0.50412	0	0	1.13689	2.05227	2.20873	0	0
177	ESYT2	A0FGR8	Unclassified	Unclassified	0.485679	0.49403	0.594873	0	0	3.01438	0	0.445825	0	0	1.49717	0.648224	0	1.32052	0	3.04694	1.27806	0	2.00653	0.976586	6.91286	4.46364	1.67657	0.491035	2.82267	2.30167	1.31624	0.606348	0	0.863141	2.14569	0.541499	1.39804	3.4276	0.676873	1.02713	2.48602	1.41398	1.01272	4.42584	3.10733	1.60522	1.59604	5.81628	0.441901
178	CYBB	P04839	Enzymes	1	0	0	0	0.830521	0	0	0	1.41317	0	0	0	0	0.490122	1.28695	0	1.18559	1.58563	0	3.00077	2.6451	10.4427	4.88919	0.861752	1.64367	3.25484	4.29468	0	4.55124	2.69237	3.11925	2.00867	0.621635	0	2.88126	0	0	0	0.816299	0	0.98061	0	0	0	0	2.84774
178	ESYT3	A0FGR9	Unclassified	Unclassified	0.485679	0.49403	0.594873	0.674471	0	1.49665	0	1.51427	0	0	0	0	0	0.522573	0	2.11406	2.88129	0	2.42739	0.702528	12.9947	5.44484	3.8153	0	2.49764	1.51296	0	2.7123	0	0.556787	0.716812	0.468795	0.695302	4.15931	0.728264	1.55441	2.43629	1.70586	1.01272	4.14681	4.111	3.5351	3.42972	0.889498	0
178	NPHS2	Q9NP85	Unclassified	Unclassified	0	0	0	0.830521	0	0	0	0.547401	0	0	0	0	0.762745	0.450069	0	1.16547	0.864592	0.547533	6.38831	1.74794	15.8134	5.77175	6.02683	2.61585	8.66423	3.01897	0.635313	3.4122	0.899135	1.25098	2.61971	1.34117	0	5.52174	0	0.855247	0.805789	0.653393	1.52984	0	1.31677	1.6667	1.35259	1.71381	0.958469
178	ANTXR1	Q9H6X2	Unclassified	Unclassified	0	0	0	0	0	0	0.693683	0	0	2.29473	0.562829	0	0	2.61843	0.520906	0	0	0	2.50007	1.01345	6.9494	5.15461	3.30471	2.62261	3.22536	0.589394	2.13258	5.20266	2.35565	0	0	1.12329	0.428142	3.67705	0	0.587396	0	0	0.516601	1.09879	2.34075	0	0	2.59305	0.968806
179	HIATL1	Q5SR56	Transporters	SLC;MFS;HIAT	0.439671	0	0	0	0.644061	0	0	0	0	0	0	0	0	0.522573	0	0	0	0	3.38276	2.14382	4.82649	2.98815	2.10989	1.52508	2.18947	0.842388	0	3.54904	2.70126	0.533515	0.502431	0.946423	0	0	0	0	0	0	0	1.09879	2.34075	1.19994	0.969187	0	0.972357
180	STX2	P32856	Transporters	Other_transporters;Syntaxin	0	0	0	0	0	0	0	0.601654	0.450471	0	0.527083	0.880849	1.11182	0.520301	0.708705	0.42679	1.72147	0	0.989234	1.18668	3.4915	1.61454	0	0.772441	0	0.975388	0	2.77553	1.26284	0.6663	0.6663	0	0	0	0.749957	0	0.768741	0	0	0.471238	0	0	0	0	1.73113
181	GABRR1	P24046	Transporters	Channels;Ligand_gated_ion_channels;cys-loop	0	0	0	0	0	0	0	0	0	1.8088	0	3.07159	4.61311	0	0.684645	0.488807	2.21345	0	4.48783	0.862783	11.5536	5.51445	2.46338	1.62725	4.78077	0.839678	4.26379	2.04868	0.737805	0.587084	1.83523	1.6616	0	4.32032	0.426766	1.26501	0.515618	2.22413	0.913393	0.994208	0	1.33226	1.55668	0.775005	2.28342
182	ATP12A	P54707	Transporters	Active_transporters;P-ATPase	2.61769	0	1.56226	0	0	1.1693	0.75414	1.43119	1.99145	0	0	3.19961	1.11182	1.77302	1.58123	8.74621	3.12863	0	4.62868	3.42444	9.18549	9.07526	2.96504	3.14915	6.86365	4.35135	1.61562	2.09791	1.15223	0.791572	2.39759	1.08825	0	3.31068	0.87693	1.70878	0	4.18291	1.20351	1.74203	1.89648	1.42362	3.50306	3.11272	4.74012
183	PIGR	P01833	Receptors	IG;OtherMisc	1.0124	1.02356	0.594873	0.591595	0	0	0.551308	0	0	0.67569	0	0	0	1.75206	0.591728	3.40607	2.72735	1.14699	4.63461	3.54422	7.50721	3.05304	2.03844	1.26126	5.84725	2.57707	0	0	0.511823	0.685057	0	0	0	3.16829	1.47109	3.02658	0.871063	2.50059	0.88009	0	0	1.12394	1.496	3.69218	1.91556
183	RABAC1	Q9UI14	Unclassified	Unclassified	1.0124	1.02356	0	0	0	0	0	0	0	0.868225	0	2.26097	1.05113	0.871581	0.754577	0	3.61462	1.69434	3.89717	8.83123	12.9682	12.1545	1.52403	3.13192	4.59035	5.25056	0.704034	0	1.35934	4.82951	0.896241	0	0	9.41974	1.89603	3.3983	0	2.4216	4.25005	0	0	0	1.95598	3.91698	3.41924
183	IL17RB	Q9NRM6	Receptors	Other_receptors;IL17	0	0	0	0	0	0	0	0	0	0	0	0	0	0	0	2.06887	0.700657	1.70757	2.11712	1.24086	6.13627	5.34058	0.613839	1.10046	3.16107	1.32726	0	0	0.579257	0	0	1.16014	0	1.02925	0	0.488146	0.847654	0	0.88009	0	0	0	0	1.73951	1.3774
184	SERINC3	Q13530	Transporters	Other_transporters;SERINC	0.905249	2.20654	0.758557	1.90996	0	0	0	0	0.489909	0	0	0	0.435156	0	0	2.70392	1.27226	0	0.891939	0	5.57788	0	2.15613	0.740679	1.14949	0.812033	0	0	0.537868	0	0.575484	0	0.931207	1.37245	0.676873	1.48955	0	0.73587	1.86884	0	0	1.56736	0	0	0
185	CLN3	Q13286	Unclassified	Unclassified	0	0	1.07294	1.56539	3.46874	1.04708	0	4.99447	4.40545	0.816571	0.71673	0	0	0.945817	0	2.89998	0	1.12822	1.25694	0	8.64819	1.05316	0	0	0	0	0.781842	0	1.13275	1.20422	0.792832	0	0.970416	0	0	1.01896	0.943718	0	0	0	0	0.808348	0	0	2.7507
186	HLA-B	P30480	Unclassified	Unclassified	2.707	2.23558	3.63478	0	7.05269	2.87903	4.53594	11.8841	6.4578	0	0	0	0	0	1.14356	17.6275	3.65529	0	3.79522	6.22735	20.5724	8.11568	2.72349	2.64382	4.04574	3.32942	0	0	0	0	4.43669	4.00024	2.22925	5.13092	0	0	0	0	0	0	0	0	0	0	0
186	HLA-B	P01889	Unclassified	Unclassified	2.707	2.23558	2.72149	0	4.26237	2.87903	4.36144	11.4873	6.38206	0	0	0	0	0	1.14356	17.77	5.89127	0	3.71935	6.27532	13.3564	5.67696	1.24501	1.10343	3.92387	4.06101	0	0	0	0	4.32113	4.80081	2.22925	9.51305	0	0	6.90775	0	0	0	0	0	0	0	0
187	TMED10	P49755	Miscellaneous	Other;TMED	0	0	0	0.493663	0	0.893695	0	0.445825	0.551148	0	0	0	0	0	0	2.44503	1.17682	0	1.30548	0	3.71707	2.03046	0	0	0.863451	0	0.682009	0.993558	0	0	0	0	0	0	0	0	0	0	0	0	0	1.38173	0	0	0
188	ATP2A2	P16615	Transporters	Active_transporters;P-ATPase	0	0	1.97029	1.3092	0.773801	3.76513	0.907373	8.61333	0	1.02993	0.827238	0.696535	1.22774	2.14665	0.684645	9.78069	1.65324	1.24112	2.56257	1.20491	20.6074	9.7131	2.10009	3.06609	4.76209	5.8635	1.56212	8.4891	2.75182	0.855492	1.6524	3.63168	0	1.6792	1.10778	0	1.83389	0	0	0	0	0	0	0.849346	5.25626
188	ATP1B3	P54709	Transporters	AuxillaryTransportUnit;ATP1B	0.485679	0.49403	0.595494	0	0.508697	1.49665	0	1.51427	0	0	0	0	0	0	0.562464	3.79384	0	0.587311	0.886275	0.858064	5.67301	0	0	0.745189	0.621714	1.56339	1.15369	1.78478	0.684275	0	0	0.606415	0	0	0	0	0	0	0	0	0	0	0	0	0
189	SLC2A2	P11168	Transporters	SLC;MFS;SLC2	0	0	2.1012	0.77033	4.2962	6.57888	2.08209	1.89247	0	0	1.08213	0.908945	0	1.7526	0	5.57199	2.54968	0.678095	3.1264	2.24325	10.7229	6.71236	4.2784	0	1.45846	1.28926	0	3.54239	1.30724	1.93596	1.47639	0	0	0	1.13111	1.07928	3.05555	0	0	0	0	0	0	3.67339	1.33983
190	ATP8A1	Q9Y2Q0	Transporters	Active_transporters;P-ATPase	0	0	0	0	0	2.99888	3.6444	0	0	0.67569	0	0.681791	0	0.522573	0	1.71827	1.15958	0	1.93662	1.90649	6.3054	3.49106	0.694628	1.75622	0.863451	0	0	0	0.599192	0	0	0	0	0	0.676873	0	1.10367	0.829705	0	0	1.33709	0	0	0	0.543687
191	MEGF10	Q96KG7	Receptors	SCAR;Class_F	0.581075	0	0	0	0	0	0	0	0	0.970126	0	0	0	0.528258	0	0	1.12223	0	2.38671	0.940871	5.08941	1.61063	0	0	1.6199	3.15696	0	0.465782	0	0.835213	1.46794	1.32278	0	1.95412	0	0	2.34107	0	0	0	0	0	0	0.653574	0
192	GPR116	Q8IZF2	Receptors	GPCR;Adhesion	0	0	0	0	0	0	0	0.577228	0	0.724694	0	0	0.516902	0	0	1.3016	0	0.504913	0.939285	0	4.7992	0	1.43235	1.45971	1.78969	2.24975	0	0	0	0	1.55147	1.61762	0	0	0	0	0	0	0	0	0	0	0	0	0.483844
193	APP	P05067	Unclassified	Unclassified	8.83467	1.22247	13.428	23.5363	17.1424	16.8382	8.58615	15.1293	12.6841	0	0	3.8523	0	11.262	7.28206	16.4403	39.3616	3.74066	54.3918	52.2339	48.9887	78.43	39.3313	30.3233	64.6216	39.0717	2.71573	12.157	8.2064	13.3958	15.8576	8.18668	4.21032	60.3987	4.62375	4.94979	2.03842	2.09766	5.1453	4.10556	4.32073	0	0	3.32046	7.96387
193	ITGA4	P13612	Receptors	Other_receptors;Integrin	0	0	2.56756	0	4.89316	11.2487	6.96366	8.06698	3.00757	0	0	0	1.64449	0	1.65981	12.4303	47.2629	0	9.27838	20.8494	54.0597	29.5234	7.06159	6.17171	19.3819	9.05223	0	4.54591	2.4874	2.85781	1.77346	1.67748	1.10023	15.6185	0	0	1.44526	0	2.53716	1.54321	0	0	0	1.23052	6.29111
193	NMUR2	Q9GZQ4	Receptors	GPCR;Rhodopsin	0	0	0	0	0	0	0	0	0	0	0	0	0	0	0	0	1.17632	0	1.24323	0.689876	1.80891	1.40232	0.768119	0	0.762878	0	0	0	0	0	0	0	0	1.07501	0	0	0	0	0	0	0	0	0	0	0.795597
193	NMUR1	Q9HB89	Receptors	GPCR;Rhodopsin	0	0	0	0	0	0	0	0	0	0	0	0	0	0	0	0	1.17632	0	1.24323	0.689876	1.80891	1.40232	0.768119	0	0.762878	0	0	0	0	0	0	0	0	1.07501	0	0	0	0	0	0	0	0	0	0	0.795597
194	SORT1	Q99523	Receptors	Other_receptors;VPS10R	0	0	0	3.14845	0	1.61369	0.551308	0.445825	0	0.67569	0	0	0.681737	0	0.591728	0.444067	1.42832	0	1.51851	0	7.81867	2.12094	1.8043	0.860869	3.21753	0	0.682009	3.28865	2.36111	0	0	0	0.631214	0.926133	1.71956	1.09854	0.933297	0	0	0	0	0	0	0	1.61406
195	S1PR5	Q9H228	Receptors	GPCR;Rhodopsin	0.685778	0.550547	0	0	0	0	0	0	0	0.487704	1.43506	0.733322	0	0	0	0	1.09104	0	1.24577	0	5.34826	5.69702	1.69366	1.76083	0.47258	1.05661	0	0	0	0	1.16846	0.678644	0.649935	0	0	0	0	0	0	0	0	0	0	0	0.563557
196	B4GALT1	P15291	Enzymes	2.4.1	2.0062	1.49946	3.61658	1.81681	2.14073	2.40357	0.92061	0.833351	1.41999	0.534473	0	0	0	0.732128	0	0.485952	0	0.873694	0	2.32337	7.09237	4.11219	0.964052	0	0	0	0.473786	1.18713	1.1327	0	0.668799	0.722589	1.15711	2.60923	0	0	0	0	0	0	0	0	0	0.447262	1.21913
196	KEL	P23276	Enzymes	3.4.24	1.96917	1.52293	2.11916	1.48826	2.23784	2.40357	0.92061	0	1.24198	0.534473	0	0	0	0	0	0.485952	0	0.873694	0.885024	2.32337	10.4569	2.91907	0.964052	0	0	0	0.473786	0	0	0	0	0.722589	0.680627	3.77754	0	0	0	0	0	0	0	0	0	0	0.911616
197	STIM2	Q9P246	Unclassified	Unclassified	0	0	0	0	0	0	0	0	0	0	0.799784	0.988282	0.677047	1.55709	0	1.2454	0	0.676547	1.91668	1.04781	6.77238	1.87766	0.859156	0.835806	0	0.813791	0.587682	0	0.848493	0.91681	1.30665	0.530985	0	2.80624	0.447426	1.15776	0	0.972587	1.30928	0	0	0	0	0	0.724746
198	AQP2	P41181	Transporters	Channels;Aquaporins	0	0	0.747734	0	0	0	0	0	0	1.42084	0	0.988282	2.64664	2.19967	1.51444	4.06047	3.30124	0.854916	2.46545	3.19964	9.30842	5.93314	1.91313	0	4.53757	3.44971	0.667928	1.51317	2.26704	2.45392	0.635816	0	0	3.32588	0.676873	0.994747	2.25846	0.50412	0	0	0	0	0	0.979008	1.18465
199	CXCR1	P25024	Receptors	GPCR;Rhodopsin	1.49698	1.52293	1.66664	0	0.493312	2.56608	0.92061	0	0.754945	1.91681	0	1.7804	0	1.85508	0.591728	0.444067	3.22049	1.06544	12.1552	8.96692	39.2409	16.8767	7.16548	1.51965	10.6612	0.909919	1.01994	0	1.05558	0	0.715329	5.6524	0.680627	11.7322	1.38946	2.30625	0	9.8109	0	8.89006	21.6844	3.06384	14.3417	0	0.800135
199	CXCR2	P25025	Receptors	GPCR;Rhodopsin	1.49698	1.52293	1.66664	0	0.493312	2.56608	0.92061	0	1.29466	0.706645	0	2.48523	0	1.90873	1.09873	2.33773	2.13542	0.801466	13.0844	8.96692	39.1908	16.6337	4.21172	0	6.56693	0	0	0	4.44226	0	0.715329	5.6524	0	10.2703	3.18673	2.30625	0	8.36225	0	6.70897	18.2339	5.31467	15.4145	0	0
199	NPR2	P20594	Receptors	Kinase;RGC	0	0	0	0.561266	0	0.603386	0	0	0	1.89143	0	0.531937	1.41192	0	0.684645	0	1.44833	0	3.79642	0.527452	16.4703	3.89521	2.35627	2.04929	2.87169	0.723285	1.83597	0.679996	0	2.12822	2.61066	3.42608	0.627899	6.74127	2.1538	4.06537	7.01084	1.59776	3.59168	7.49265	6.79067	7.41437	7.55909	0	0.866873
199	IL3RA	P26951	Receptors	IG;Type1;CytokineR	1.0124	1.02356	0	0	0	0	0	0	0.754945	3.50299	0	5.18524	4.91515	4.13	0	3.85165	11.3423	2.90871	25.3515	17.9532	90.2206	34.685	13.4012	11.6258	28.9392	17.1092	0	5.75837	1.2938	2.97243	5.49884	3.14544	3.53255	35.7704	2.9632	11.321	25.0822	7.89789	26.7826	26.7592	18.6208	32.9829	30.5696	6.78771	2.23829
199	CDH15	P55291	Miscellaneous	StructuralAndAdhesion;CadherinClassic	0	0	0.704503	0	0	3.40325	0	0.445825	0	1.81417	0.787441	0.564565	1.22042	0.779639	0	9.67796	1.26923	1.05025	5.62196	8.77231	36.763	8.94907	7.69364	3.18179	11.2236	3.52837	0.963994	4.65955	3.27397	2.35085	2.62014	3.71121	0.703233	8.03847	3.23252	4.59105	6.82565	3.62176	5.17738	12.4904	12.5667	13.6968	13.5068	6.0728	10.9854
199	CHRNA9	Q9UGM1	Transporters	Channels;Ligand_gated_ion_channels;cys-loop	0	0	0	0.450798	0	0.538237	0	0	0	0	0	0	0	2.00066	0	1.28474	1.37559	0	4.80238	6.12496	23.5149	6.0857	1.71771	3.44634	6.37542	2.81188	0	4.02077	0.847119	0	0.760485	1.93499	0.435719	7.6903	0	2.16333	4.78932	2.17349	3.08342	7.24119	8.91423	7.85534	6.54752	0	5.03951
200	RHBDF2	Q6PJF5	Unclassified	Unclassified	0	0	0	0	0	0	0.693683	1.15239	0.514396	0.695476	0.562829	0	0.77843	9.12239	0	0.488807	1.14526	0	2.05834	1.67428	18.5673	8.96354	3.70476	1.94091	3.05674	5.13148	0.580585	1.97516	1.00483	1.71386	0	5.39698	0.428142	3.54754	0	0.930017	0.923458	0	0	1.09879	2.34075	1.19994	0	1.719	0.441901
201	TNFRSF8	P28908	Receptors	Other_receptors;TNFNGF	0	0	0.479964	0	0	0	0	0	0.776763	0	0	0	0.684892	0.675897	0	0	3.20356	0	2.14606	4.31686	8.13718	3.89605	4.17473	1.51572	1.66644	0	0.5051	0.647837	0	0	0	0	0	1.01468	0	1.64051	1.50202	0	0.751857	0.891285	0	0.451038	0	0.608696	1.30119
202	SLC1A3	P43003	Transporters	SLC;Other;SLC1	0	0	0	0	0	0	0	0	0	0.844837	0.799784	1.56407	0.677047	1.55709	0.564449	0	0	0.853086	1.11173	0.556454	9.17779	1.87766	0.859156	1.80003	0.876237	0.813791	0.587682	4.31586	0.847509	0	0.576078	0.530985	0.645708	2.80624	0.942066	0.749145	0.678854	0	1.59541	0	0	0.944769	0	0.447262	0.94845
202	CKAP4	Q07065	Unclassified	Unclassified	0	0	0	0	0	0	0	0	0	0.844837	0.799784	5.3491	5.99573	2.7914	1.55238	0	0	0	2.75549	4.4031	22.0687	10.329	2.35594	2.65662	3.5802	4.13666	2.33592	9.08545	3.72546	2.21877	2.75266	4.61448	0	3.30494	0	2.04183	1.97251	0.685785	0	0	0	0	0	0	3.09287
202	IFNGR2	P38484	Unclassified	Unclassified	0	0	0	0	0	0	0	0	0	0	0	7.14192	6.69124	3.33462	0.867734	2.93039	4.12269	1.35839	6.88342	4.83986	33.3527	12.9979	3.19422	4.42383	7.45508	9.05749	0	6.54869	5.61124	0.894261	1.51995	0	0	5.69431	1.75376	0	0	1.17791	3.58613	1.54915	1.95017	1.76669	1.50954	1.91627	1.65709
202	HSD17B7	P56937	Enzymes	1.1	0.476183	0	0.700742	1.52279	1.58332	2.35142	0.508424	0	0	0	0.799784	5.48295	3.85424	1.69917	0.564449	1.40512	2.8085	0.676547	2.15496	4.79335	21.6979	3.97736	0	3.01158	3.16319	2.11801	0.587682	4.8978	3.49551	0.566552	1.3106	0	3.91611	2.84336	0	1.10003	0	0	0.916804	0	0	0	0	0.824106	0
202	MARCO	Q9UEW3	Receptors	SCAR;Class_A	0.497598	0	0	0	0	0	0	0	0	0	0.504184	0.499386	0	0	0	0.479865	0	0	0	0.600878	2.08009	0.844818	0	0	0	0	0	0	0	0	0	0	0	0	0.54131	0	0	0	0	0	0	0	0	0	0
202	GPR37	O15354	Receptors	GPCR;Rhodopsin	0	0	0	0	0	0	0	1.76484	0.425547	0	0	0.762499	0	0	2.59438	1.0372	1.21522	0	0	6.80554	9.7432	4.10998	0.723596	0	0	0	0	0	0.470219	0	0	0	0	1.78069	0	0	1.10367	0	0	0	0	0	0	0	0
202	CD99	P14209	Unclassified	Unclassified	0	0	0	0	0	0	0.836124	0	0	0	0	0	0	0	0	0	0	0	0	3.10297	5.2592	4.25673	0.806741	0	1.44902	0.736316	0	0	0	0	0	0	0.534935	0	0	0	0	0	0	0	0	0	0	0	0
202	ABCG8	Q9H221	Transporters	Active_transporters;ABCG	5.96396	5.39932	0.776891	5.36212	1.86108	2.11964	0	1.39362	0	0	0	0	0	0.518371	0	2.06887	2.71657	1.16913	11.5553	6.74427	29.4039	7.15436	0.710447	1.44427	10.7467	5.17089	0	0	0	3.25621	0.536939	0.609301	1.10821	14.7147	0.480682	0.757387	0	2.31322	3.31428	0.994208	0	0	0	2.7408	3.28714
202	NPR1	P16066	Receptors	Kinase;RGC	0	0	0	0	1.05398	0	0.471675	0	0	0.439223	0	0.551441	1.67883	0	0.684645	0	0.724602	0	3.75555	1.22373	16.4703	6.26115	4.13723	3.00059	7.3776	2.1686	3.4985	1.18899	0	2.62581	3.09775	3.42608	0.627899	0.998985	0	0.906858	1.49187	1.2886	0.94959	0.949998	0	0	0	0.615577	0
202	ACE	P12821	Enzymes	3.4.15	0	0	0.615036	0	0	0	0	0	1.0195	0	0.640147	0.534029	1.55828	1.32052	0.591728	0	1.1137	0	4.53741	5.33767	37.5982	10.0358	6.10607	2.48258	12.5287	2.93436	0	9.81801	4.48596	0	0.729755	0	0	10.2009	0	0.910203	2.42427	0	0	3.56562	4.32355	1.73179	1.25215	0	6.10246
202	COMT	P21964	Unclassified	Unclassified	0	0	0	0	0	0	0	0	0	0.448936	0	0	0	0.509666	0	0	2.2965	0	4.71484	6.87999	27.2718	8.97422	5.91917	1.54296	6.76813	2.58324	0.737104	0.712365	0	0.556787	0.986393	0	0	4.5086	0.810141	1.46524	0	0	0.567994	0	0.991825	0.693627	0	0.568836	0.567994
202	ATP10D	Q9P241	Transporters	Active_transporters;P-ATPase	0	0	0	0	0	0	0	0	0	0.67569	0	0	0	0.522573	0	0	2.25667	0	2.83721	1.52738	14.4278	7.65247	1.26208	0.739047	2.19315	0.611178	0	0	0	0	0	0	0	6.97074	0	0	4.94939	0.70034	0.857536	1.09879	2.34075	2.47812	0.809927	0	0
202	HLA-C	Q29865	Unclassified	Unclassified	1.66424	2.07133	0.610962	4.25791	2.74621	3.62664	0	7.36716	4.05194	0	0	1.68482	0	1.64068	0	0	5.54789	0	9.00467	1.00638	31.6624	12.5648	3.20465	1.61665	4.57771	2.1139	0	0	0	0	0.742805	1.42803	0	16	2.95918	1.6281	10.4051	1.80502	0	3.74037	6.19628	6.30693	7.15884	0	0
202	HLA-C	Q9TNN7	Unclassified	Unclassified	0	0	0.610962	0.703916	0	0	0	4.35099	1.48639	0	0	0.988282	0	1.64068	0	1.97953	5.33649	0	8.67426	2.66716	31.6624	12.5648	4.04786	2.35945	7.25203	3.82659	0	0	0.684275	0	0.742805	1.42803	0	15.4107	2.70309	1.49698	9.58618	1.47657	0	1.21831	0	1.62166	1.26718	0	0
202	HLA-C	P30510	Unclassified	Unclassified	0	0	0.610962	0.703916	0	0	0	4.35099	1.48639	0	0	0.988282	0	1.64068	0	1.97953	5.33649	0	8.67426	2.66716	31.6624	12.5648	4.04786	2.35945	7.25203	3.82659	0	0	0.684275	0	0.742805	1.42803	0	15.4107	2.70309	1.49698	9.58618	1.47657	0	1.21831	0	1.62166	1.26718	0	0
202	HLA-C	Q29963	Unclassified	Unclassified	1.47092	1.47586	0.610962	5.8656	2.74621	3.62664	0	7.36716	4.05194	0	0	1.68482	0	1.64068	0	1.97953	5.54789	0	8.81111	1.64373	31.6624	12.5648	4.04786	1.61665	6.08419	3.82659	0	0	0.684275	0	0.742805	1.42803	0	15.962	1.40531	1.60095	10.1286	1.62876	0	3.3054	0	1.62166	1.26718	0	0
202	HLA-C	P30508	Miscellaneous	Ligand;MHC	0	1.47586	0.610962	4.77353	3.64332	3.62664	0	7.36716	3.41318	0	0	1.68482	0	2.42032	0	0	4.39936	0	7.64698	1.00638	26.6299	9.04057	2.37427	1.61665	4.57771	1.1252	0	0	0	0	0.742805	0.862073	0	14.9443	1.40531	2.8772	11.6035	2.91356	0	1.21831	0	2.02786	1.26718	0	0
202	HLA-B	P30486	Unclassified	Unclassified	0	0	2.54202	4.04188	3.08427	4.5095	0.513192	8.50908	5.99916	0.639151	0	1.68482	0	2.31083	1.14356	2.24833	1.36873	0	5.02431	0	14.0554	1.72741	1.66418	0.658275	2.75915	1.22285	0	0	0	0	0.966676	1.13174	0.755214	7.13249	1.61634	0	4.56649	1.47794	1.38355	3.01319	0	4.18402	2.2222	0	0
202	HLA-B	Q31610	Unclassified	Unclassified	0	0	0.610962	1.80623	1.80429	4.5095	0.513192	8.50908	5.99916	0.639151	0	1.68482	0	2.31083	1.14356	2.24833	4.13331	0	5.31735	0	16.0616	3.83716	1.66418	0.827693	4.90826	1.43537	0	0	0	0	1.70948	1.99381	0.755214	7.50514	1.61634	0	4.56649	0	0.755322	0	0	4.18402	0	0.765592	0
202	HLA-B	P30460	Unclassified	Unclassified	0	0	0.610962	1.80623	0	4.5095	0	8.50908	5.99916	0.639151	0	1.68482	0	2.61929	1.14356	2.24833	5.09853	0	7.5196	0	22.282	6.26286	1.99928	2.01108	4.90826	1.43537	0	0	0	0	1.70948	1.99381	0.98189	8.83838	1.61634	0	8.25962	0	0.755322	0	0	4.18402	0	0.765592	0
202	HLA-B	Q29836	Unclassified	Unclassified	0	0	0.610962	1.80623	0	4.5095	0	8.50908	5.99916	0.639151	0	1.68482	0	2.31083	1.14356	3.03872	4.22687	0	6.82213	0	22.282	6.26286	2.72287	2.01108	4.90826	1.43537	0	0	0	0	1.70948	1.99381	1.5869	7.36913	1.61634	0	4.36495	1.60303	0.755322	0	0	2.02786	0	0.765592	0
202	SERINC1	Q9NRX5	Transporters	Other_transporters;SERINC	0.905249	0	0.758557	0	0	0	0.551308	0	0	0	0	0	0	1.67842	1.3824	2.84112	2.595	0	2.1569	1.03058	9.71936	2.75813	1.91313	0	2.92596	0	0	0	0.537868	0.744376	0	0	0	1.36137	0.676873	1.59336	1.59121	0	0	0	0	0	0	0.858212	0
202	CHRNA3	P32297	Transporters	Channels;Ligand_gated_ion_channels;cys-loop	0	0	0	0	0	0	0	0	0	0	0	0	0	0	0	0	0.57127	0	0	0	2.83635	1.37834	0	0	0.450388	0	0	1.14547	0.545805	0.426443	0	0	0.480925	0.596804	0	0	0	0	0	0	0	0	0	0	0.506993
202	SLC26A6	Q9BXS9	Transporters	SLC;APC;SLC26	3.98741	3.4681	0	0	0	1.59823	0.966362	1.07754	0	1.13546	1.10521	0	1.11182	1.06407	0.541968	7.23198	1.40705	0	1.35948	0.917642	16.799	6.53338	0.68274	0	0.801927	1.21839	1.35328	0	1.7253	0	0	0	0.477238	3.36091	0	0.543146	2.42432	0	0	1.09879	2.42677	2.47812	0	0	1.51492
202	NCSTN	Q92542	Unclassified	Unclassified	0	0	0	1.24942	3.13185	0	0	1.78735	0	2.07016	1.39389	0	0	0	0	6.09702	1.12314	0	2.75549	5.02829	17.6572	6.9985	0	0	4.7692	0	0	1.06811	0	0	0	0.666101	0	5.33456	0.838571	0	0	0	0	0	0	1.10767	0	0	1.38709
202	ABCC3	O15438	Transporters	Active_transporters;ABCC	2.91742	2.39836	0	0.816267	0.84159	6.16242	2.01641	6.70159	0.714131	1.02836	0	0	0	0	0	15.0537	5.17145	1.40768	8.07165	7.06689	33.5282	14.1544	3.65836	1.10457	3.53151	1.15799	0.860295	0	1.94843	0	2.12425	0.674454	3.57583	9.41514	0.931024	1.02563	3.79453	0	0	0	0	0	0	0.903048	0
202	LAMP2	P13473	Receptors	SCAR;Class_D	0	0	0	0	1.07221	1.49665	1.69345	3.42421	0.543599	0	0	0	0	0	0	11.7488	2.53767	0	2.69831	3.20019	19.4888	7.87207	1.14876	0	0	0	0	0	0	0.672823	0	0.722589	1.85804	5.97563	1.46676	3.02417	1.01626	0	2.03079	2.72621	0	1.62196	2.151	0.859678	0.911616
202	CD300C	Q08708	Receptors	IG;OtherCD300	0	0	0	0.51562	0	0	0	0	0	0	0	0	0	0	0	0	0.657727	0	0	0	2.72126	1.35919	0	0	0	0.610413	0	0	0	0	0	0	0	0	0	0	0	0	0	0	0	0	0	0	0
202	BTN2A1	Q7KYR7	Miscellaneous	Other;Butyrophylin	0	0	0	0	0	0.917995	0	0	1.63893	1.55902	0	0.869173	3.7314	2.24609	0.684645	0	3.72936	1.01044	11.0096	7.10957	22.1142	9.58086	2.10247	3.81101	7.6781	3.38928	1.28065	0	0	0.587084	3.45609	1.36188	0.476482	7.01058	0.794214	4.58061	0.756416	2.13082	2.9168	6.81535	3.82473	1.70003	3.66618	0.770136	1.34046
202	ZDHHC5	Q9C0B5	Enzymes	2.3.1	0	0	0	0.543254	0	0	0	0	0	0	0	0	0	0	0	0	0	0	0	0	5.67301	1.0425	0	1.51763	0.621714	0.640451	0	0	1.47823	0.443499	0	0	0	0	0	0	0	0	0	0	0	0	0	0	0.669561
202	OR8U1	Q8NH10	Receptors	GPCR;Olf	0	0	0	0	0	0	0	0	0	0	0	0	0	0	0	0	0	0	0	0	0.556254	0	0	0	0	0	0	0	0	0	0	0	0	0	0	0	0	0	0	0	0	0	0	0	0
202	OR6P1	Q8NGX9	Receptors	GPCR;Olf	0	0	0	0	0	0	0	0	0	0	0	0	0	0	0	0	0	0	0	0	0.556254	0	0	0	0	0	0	0	0	0	0	0	0	0	0	0	0	0	0	0	0	0	0	0	0
202	OR6Y1	Q8NGX8	Receptors	GPCR;Olf	0	0	0	0	0	0	0	0	0	0	0	0	0	0	0	0	0	0	0	0	0.556254	0	0	0	0	0	0	0	0	0	0	0	0	0	0	0	0	0	0	0	0	0	0	0	0
202	OR6Q1	Q8NGQ2	Receptors	GPCR;Olf	0	0	0	0	0	0	0	0	0	0	0	0	0	0	0	0	0	0	0	0	0.556254	0	0	0	0	0	0	0	0	0	0	0	0	0	0	0	0	0	0	0	0	0	0	0	0
202	OR6B1	O95007	Receptors	GPCR;Olf	0	0	0	0	0	0	0	0	0	0	0	0	0	0	0	0	0	0	0	0	0.556254	0	0	0	0	0	0	0	0	0	0	0	0	0	0	0	0	0	0	0	0	0	0	0	0
202	OR6A2	O95222	Receptors	GPCR;Olf	0	0	0	0	0	0	0	0	0	0	0	0	0	0	0	0	0	0	0	0	0.556254	0	0	0	0	0	0	0	0	0	0	0	0	0	0	0	0	0	0	0	0	0	0	0	0
202	USH2A	O75445	Unclassified	Unclassified	0	0	0	0	0	0	0	0	0	0	0	0	0	0	0	0	0.773114	0	2.04668	0.871052	15.5151	2.96195	0	0.745189	1.54904	0.640451	0	0	0	0	0	0.454818	0	0	0	0	0	0	0	0	0	0	0	0	0
202	PILRB	Q9UKJ0	Unclassified	Unclassified	0	0	0	0	0	0	0	0	0	0	0	0	0	0	0	0	0.773114	0	0.705731	0.871052	13.5438	2.01151	0	0.745189	1.54904	0.640451	0	0	0	0	0	0	0	0	0	0	0	0	0	0	0	0	0	0	0
202	ATP1A4	Q13733	Transporters	Active_transporters;P-ATPase	0.766408	0	0	0	0	1.1693	0	0	0.754945	0	0	3.8634	3.91553	1.55953	1.46144	10.9606	3.4294	0	7.46344	9.63092	40.8049	18.9433	4.22469	2.61333	13.38	5.83293	2.14197	5.22061	1.28621	0.587084	3.61681	2.68028	1.12162	10.7545	1.08882	2.68949	4.6779	1.02604	3.1506	7.02162	7.95508	5.69062	4.52145	1.91696	8.79669
202	CACNA1G	O43497	Transporters	Channels;Voltage_gated_ion_channels;CalciumChannels	0	0	0.594873	0	0	0.502385	0	0	0	0	0	0	1.17562	0	0.684645	0.488807	4.35586	0	6.34494	2.34264	21.1628	8.2722	3.75592	0	4.62602	0.833099	2.38323	0	0	2.12822	3.94842	2.68513	0	5.35144	0.426766	0	1.49187	0.44402	0	0	0	0	0	1.60882	0.441901
202	NOTCH1	P46531	Receptors	Other_receptors;Notch	0	0	0	0	1.28399	0	0	0.901512	0	0	1.2267	4.02232	1.49134	0	1.17307	2.95272	4.35749	0	13.7907	11.6547	73.1905	24.7986	5.33663	9.60806	17.7635	3.90877	1.04976	6.52564	1.92531	3.1584	2.61486	3.59681	0	22.5286	0	1.829	4.74504	4.18148	9.08546	4.47878	6.25036	8.84364	10.4635	0	6.07685
202	HLA-DQA2	P01906	Miscellaneous	Ligand;MHC	1.0124	1.02356	0	0	0.908747	0	0	0	0	1.96492	0.799784	5.56787	5.49063	3.28634	0.469864	2.99322	10.6478	1.39982	22.7047	16.6651	85.2836	31.668	9.96519	8.5686	23.8915	11.067	0	0	3.22595	1.51511	3.11805	1.77978	0	36.6992	5.97406	7.66013	23.0302	2.44594	10.8579	10.3764	8.41127	12.9533	14.3363	2.72558	1.69856
202	TNFSF11	O14788	Unclassified	Unclassified	0	0	0	0	0	0.502941	0	0	0	0	0	0	0	2.68094	0	0	2.33034	0	12.0748	11.1216	58.7796	21.4634	5.34665	5.14338	13.6216	5.25447	0	0	0	1.12637	4.93821	1.82559	0.53367	17.8797	2.73977	6.26234	5.03452	2.94419	3.68282	7.96913	8.56057	9.24703	9.3199	1.63302	0.773117
202	SLC1A5	Q15758	Transporters	SLC;Other;SLC1	0	0	0.427233	0	0.860498	0	0	0	0	0	0	1.78163	0	0	0	0	5.93507	0	9.53421	7.95582	50.3532	17.7846	4.83881	1.69031	8.05521	6.13235	0	0	0.684275	1.87721	3.48065	0.776569	0.766482	14.794	0	2.51794	6.41557	2.78685	6.10456	2.61945	6.47121	4.17463	8.71248	0.83271	1.0049
202	HIAT1	Q96MC6	Transporters	SLC;MFS;HIAT	0.439671	0	0	0	0.644061	0	0	0	0	0	0	0	0	0.522573	0	0	5.07843	0	9.46129	4.13489	24.625	9.33052	3.12227	2.79136	8.60181	4.61962	0	3.54904	2.70126	0.533515	1.95934	0.946423	0	4.24709	0	0	0	0	0	1.09879	2.34075	1.19994	0.969187	0	0.972357
202	JPH2	Q9BR39	Miscellaneous	StructuralAndAdhesion;Junctophilin	0	0	0	0	0	0	0	0	0	0	0	0	0	0	0	0.520937	1.60277	0	1.45897	0.437077	9.37137	5.07197	1.33456	0.698501	1.6583	1.24181	0	1.42218	0.749628	0.435415	0.543651	0	0	2.28482	0	0	0	0	0	0	0	0	0	0	0.966197
202	CDH3	P22223	Miscellaneous	StructuralAndAdhesion;CadherinClassic	0	0	0.704503	0	0.700194	0.857867	0	0	0	1.05765	4.42147	1.25598	4.29054	0.779639	0	7.02839	15.7558	1.72378	25.2632	25.7432	107.779	39.8862	22.0712	12.404	35.8836	19.1801	1.46942	3.23116	0.948705	6.65992	5.50116	7.95925	0.800402	39.1824	4.80245	7.6948	11.318	5.32431	7.31587	16.1256	15.4119	18.8162	16.6262	6.10999	17.6575
202	CDH1	P12830	Unclassified	Unclassified	0	0	0.704503	0	0	0.857867	0	0	0.852139	1.04203	2.60987	2.81997	5.46731	0	0	3.50738	13.7334	0	25.3941	25.3855	112.624	41.6151	22.0333	12.9494	37.2844	19.594	1.47422	3.95881	1.12944	4.17883	5.22903	7.67089	1.69458	33.2816	1.21096	3.54627	2.73642	1.77908	2.30611	3.92748	5.16316	6.1011	2.05678	4.21167	16.6223
202	DSC1	Q08554	Miscellaneous	StructuralAndAdhesion;CadherinOther	0	0	0.594873	0.493663	0	0	0	0	0	1.64974	0	0	1.96264	3.99493	0.591728	0.488807	2.81592	0	4.96247	3.95902	25.7271	14.7552	3.95016	1.02743	9.53484	4.84171	0	0.715531	0	1.93452	1.00457	1.30402	0	8.17386	1.44278	0	3.17087	0	1.16635	0	1.28131	1.94814	1.22501	0	5.21991
202	DSG3	P32926	Miscellaneous	StructuralAndAdhesion;CadherinOther	0	1.18545	0	0.493663	0.538374	1.15974	0	0	0	0.809859	1.35591	0.974961	0.525437	2.54535	0	0	1.70352	0	3.23409	3.55907	20.7575	8.26634	1.90854	1.71568	7.57932	1.72626	0	0.582206	0	0	1.05195	2.20061	0.759981	7.5557	0.557213	0	0	0.829705	1.07928	1.09879	2.39168	0	1.0162	0	2.27153
202	DSC2	Q02487	Miscellaneous	StructuralAndAdhesion;CadherinOther	0	0	0	0.493663	0	1.60197	0	1.34152	0	1.64974	0.843453	0.67819	1.74089	0.522573	0	0.488807	3.3274	0	6.04679	2.7482	33.7344	14.0308	3.92031	1.48528	11.3859	3.57757	0.810058	1.21378	0	0	0.760397	1.91043	0	10.4509	0	0	1.30154	0	0	1.31423	2.61839	1.94814	1.22501	0	3.29804
202	DSC3	Q14574	Miscellaneous	StructuralAndAdhesion;CadherinOther	0	0	0	0.493663	0	0.857867	0	1.34152	0	0.839882	0	0.67819	1.00858	2.38883	0	0.488807	2.28689	0	4.28189	1.79274	31.5818	14.0308	3.22502	0.849832	10.7969	3.57757	0.810058	3.42132	1.40781	0	0	1.91043	0	9.13758	0.765902	0	1.30154	0	0	0	1.28131	1.94814	0	2.96278	4.77958
202	SLC12A2	P55011	Transporters	SLC;APC;SLC12	0	0	1.00888	0	0	6.02302	5.49705	0	0	0.880206	0.799784	0	1.54853	5.42045	1.06159	6.85042	3.09238	2.75572	11.3285	11.9606	46.2663	20.5906	3.49689	7.09461	9.4229	4.88952	0	0.702931	1.8507	1.64719	2.38402	0.774862	0.695302	12.3029	0.676873	2.10755	5.17825	1.51682	0	0	0	0	0	3.33143	2.66455
202	ATP1B2	P14415	Transporters	AuxillaryTransportUnit;ATP1B	0	0	0	0.450798	0.508697	0	0	0	0	0.588542	0.578124	0	0	2.09176	0.7737	3.04355	1.05849	0.587311	4.85962	5.31232	26.5142	8.26857	0.882872	2.45678	9.99875	4.52237	1.15369	1.69919	0.984639	1.26534	1.4942	3.07252	0.912201	6.18171	0	1.20353	0	1.20103	0	1.09879	2.42677	0	0	0.447262	2.64479
202	KCNH5	Q8NCM2	Transporters	Channels;Voltage_gated_ion_channels;Potassium_channels	0	0	1.64136	0	0	0	0	0	0	0.998688	0	10.0682	7.70188	1.16547	1.41206	0	4.41027	1.0746	16.1778	15.3208	73.1988	28.2058	7.99462	8.06376	19.1243	11.562	0	12.4812	9.88088	0.926878	3.81532	1.7446	0	18.1238	0.712181	4.30801	2.09915	1.83925	1.12899	0.77901	0	0	0	1.53789	3.05642
202	STEAP3	Q658P3	Transporters	Other_transporters;STEAP	1.0124	1.02356	0	0	0	0	0	0	0	1.50607	0	0.927324	0.773118	0.650254	1.73223	2.96506	4.88979	2.92336	14.5739	12.8184	63.1189	23.3792	5.94105	5.26135	14.0855	7.94835	0	3.55811	2.84192	0.775933	2.06846	1.95112	0.723625	16.2197	0.676873	2.53883	0	0.859134	1.95676	0	0	0.821381	0	7.09669	3.91284
202	LSR	Q86X29	Unclassified	Unclassified	0	1.71528	0	0.809996	0	0	0	0	0	0.737985	0	7.3207	7.43533	3.25842	0	2.867	10.7574	1.39181	19.6989	15.497	82.4982	29.2685	10.3711	9.03936	22.6455	11.9318	0.80675	6.55094	5.03015	1.69051	4.40865	2.04255	0.963458	23.0213	0.816854	3.62185	1.53122	0.827876	2.20451	0	0	1.49589	0	1.76987	1.62378
202	SLC12A9	Q9BXP2	Transporters	SLC;APC;SLC12	1.0124	1.02356	0	0	0	2.93136	0.893634	0	0	0.9257	0	6.53169	7.78744	4.10196	0.958317	7.82244	20.5803	3.03947	26.7498	24.4821	113.686	41.5378	16.295	14.6229	33.8386	19.2133	0	7.98171	4.2286	1.90878	7.45355	5.4195	1.57815	37.5402	1.72233	8.6274	8.5705	3.6346	7.77913	10.0271	7.64987	7.26761	7.84597	4.97464	3.1417
202	CNTNAP3	Q9BZ76	Receptors	Other_receptors;ContactinAssProt	1.0124	1.02356	0	0	0.908747	0	0	0.464199	0	1.66369	1.04403	9.33636	9.13093	5.45686	1.02743	6.42048	15.5516	2.45151	24.6082	20.1304	95.7452	35.1378	14.02	11.7595	27.1452	15.1515	1.06273	7.09631	6.12609	3.81606	7.86975	2.174	1.26217	30.0134	1.58978	6.53559	1.59966	3.48578	6.41551	7.17049	2.93985	3.66898	2.78303	5.9314	4.21811
202	ABCG2	Q9UNQ0	Transporters	Active_transporters;ABCG	3.99962	3.70789	0.776891	0	0.908747	5.57879	1.69903	0	0	0.780375	0	5.51484	7.05632	4.52973	0	0.752002	11.9186	1.24498	22.3323	16.0817	90.658	33.377	13.6675	9.74297	23.059	13.1289	0	6.22435	1.74334	0.69582	6.97526	1.90352	1.35403	24.9879	0	4.92278	0.775184	3.84455	1.26424	4.67863	2.61597	1.90673	2.44897	3.2137	1.57419
202	SLC16A7	O60669	Transporters	SLC;MFS;SLC16	0.53449	0	0	0	0	0.95843	0	0.62891	1.14243	2.59993	0.799784	6.73543	6.27894	4.56205	0.591728	3.14373	11.8779	1.40063	21.7058	17.3644	84.707	31.581	10.4945	9.72195	20.854	12.483	0	5.83498	2.72338	2.63826	4.80799	2.74244	0.747563	23.6555	3.5138	1.75955	1.79379	1.68879	0	0	0	0	0	2.55434	1.60269
202	SGMS1	Q86VZ5	Enzymes	2.7.8	0	0	0	0	0	0	0	0	0	0	0	0	0	0	0	0	0.809919	0	2.21969	2.86369	18.0051	2.76837	2.24509	1.95777	2.00394	0.989721	0.44842	0	0	0.52293	1.06931	1.05722	0	3.67601	0	0	0	0	0	0	0	0	0	0.498653	0
202	RNF43	Q68DV7	Unclassified	Unclassified	0.456831	0	0	0.660922	0.584194	0.688321	0	0	0	0	6.3474	2.69143	6.23672	0	0.979974	1.59893	3.10864	0	9.25587	13.4173	42.6997	14.5259	5.84073	4.603	8.01758	1.59526	0	0	0	0	2.29354	0	0.585989	10.172	0	0	0	0.703418	0	0	0	0	0	0	0
202	BTN3A1	O00481	Miscellaneous	Other;Butyrophylin	0	0	0	0	0	0.538237	0	1.19707	0	0.488846	0.471386	0	0	1.54995	0.564926	1.08577	0.529054	0	3.71315	5.69569	23.7231	8.04234	2.47532	3.53234	3.44956	0.611178	0	0	0.46735	0	0.478561	0	0.550662	4.20464	3.78682	0.701705	0	0.478025	0	0	0	0	0	0	0.740062
202	BTN3A3	O00478	Miscellaneous	Other;Butyrophylin	0	0	0	0	0	0.538237	0	0.918359	0	0.488846	0.471386	0	0	1.54995	0.564926	0	0.529054	0	4.29315	5.69569	23.7231	8.04234	1.7228	1.9897	4.46243	0.611178	0	0	0.46735	0	0.478561	0	0.550662	4.20464	2.9926	0.701705	0	0.478025	0	0	0	0	0	0	0.740062
202	CD27	P26842	Receptors	Other_receptors;TNFNGF	0	0	0	0	0	0	0	0	0.776763	0	0	0	0.684892	0.675897	0	0	4.57113	0	4.52953	2.29509	28.8949	9.20092	3.55071	1.97427	7.14925	2.69594	0	0.647837	0	0	0.568171	1.06027	0	8.02288	0	1.0702	3.26952	0	0	2.75857	1.35014	0.451038	1.22574	0	0.580938
202	KCNC3	Q14003	Transporters	Channels;Voltage_gated_ion_channels;Potassium_channels	0	0	0.704503	0	0	0	0	0	0	0	0.725873	0	0.728414	0	0	0	2.07883	0	8.01246	6.20471	42.7757	15.8845	3.89189	5.17796	7.34743	3.68227	0	5.13021	0.726155	0.530904	1.7409	2.00949	0.476482	8.32746	0.600432	0	0	0	0.893533	0	0	0	0	0.447262	2.39541
202	MAGT1	Q9H0U3	Unclassified	Unclassified	0	0	0	0	0	1.10957	0	0.924267	0.677549	0	0	0	0	0	0	1.16414	2.44596	0	3.22653	5.29269	32.7646	7.95129	0.688333	1.60771	9.14775	3.84263	0	0	0	0	0	0.445689	1.23817	7.79449	0	0	0	0	0	0	0	0	0	0	0.874243
202	MTDH	Q86UE4	Unclassified	Unclassified	0.53449	0	0	0.493663	1.15985	1.49665	0	0.445825	1.14243	0	0	0	0.827205	0	0	0.817959	1.36973	0	3.16692	4.99896	25.319	7.16493	2.56748	1.63325	5.76816	1.87166	0.602931	2.8097	0	0	0.706101	0.881921	0	6.32176	0	0	0	0	0	0	0	0	0	0	1.76396
202	SLC16A1	P53985	Transporters	SLC;MFS;SLC16	0.53449	0	0	0	0	0	0.551308	0.440066	1.14243	1.06302	0.799784	0.756526	0.677047	1.63337	0.591728	2.26208	3.12529	1.05373	4.8734	7.27443	29.1779	11.5076	3.44662	1.91456	6.88776	1.24323	0	3.15117	0	0.851518	1.20228	0.697561	0	6.0337	0.889364	1.15738	0	0	0	0	0	0	0	0	0
202	F2RL1	P55085	Receptors	GPCR;Rhodopsin	0	0	0	0	0	0	0	0	0	0	0.724252	0	0	0	0	0.455521	3.05014	0	7.8737	12.7812	45.9397	13.5983	8.54226	4.13367	8.99658	3.12767	0.667928	0	0	0	5.32562	0	0	7.31099	0	0	0	0.649521	0	1.02728	0	1.18169	0	0.632984	0
202	BFAR	Q9NZS9	Unclassified	Unclassified	0	0	0	0	0	0	0	0	0	0.903261	0	0	0.910412	0.848053	0	0	1.40247	0	9.44416	8.94187	37.1312	12.2219	5.35412	3.18675	4.45939	2.12152	0	0	0.93309	0	0.727804	0	0	5.72675	0	0	1.97845	0	1.32413	0	0	0	0	0	0
202	SLMAP	Q14BN4	Unclassified	Unclassified	0	0	0	0	0	0	0	0	0	0	0	0.955344	0.932582	0	0.962476	2.87358	6.31956	1.27173	15.1035	16.3117	71.2509	27.3475	5.61281	7.43783	15.7947	7.98057	0	1.59034	1.75835	1.57395	4.1827	1.13905	0.890213	14.7826	0	1.14891	0.738327	0	0	0	0	0	0	4.80541	0.926815
202	BTN1A1	Q13410	Miscellaneous	Other;Butyrophylin	0	0	0	0	0	1.04062	0	0	0	0	0.462992	0	1.17562	0.890093	0.684645	0.520937	7.55554	0	11.3489	9.58154	50.3355	19.3851	5.54151	5.73688	11.9855	4.71383	2.38323	0.528801	0	2.65912	5.28882	4.56053	0.595456	12.7029	0.565637	1.5351	2.54129	0.644986	0	0	0	0	0	3.59044	1.2815
202	SLAMF7	Q9NQ25	Unclassified	Unclassified	0	0	0.594873	0	1.31821	0	0.551308	0	1.54815	1.54238	0	0	0.713491	2.75822	0.591728	0.932874	4.13083	0.852015	7.17862	5.4527	39.3515	14.1771	3.83915	1.72885	7.95501	4.84369	0.551738	0	0	0.732143	0.504724	0	0.723625	8.24209	0.676873	0.910203	2.36173	0	0	0	0	0	0	0	0
202	SLC26A8	Q96RN1	Transporters	SLC;APC;SLC26	0	0	0	0	0	0	0	0	0	0.546915	0.527083	0	1.11182	0.484549	0	1.46605	2.53925	0	2.13909	2.97129	23.917	7.31621	1.85847	0.539646	3.69958	2.50685	0.691322	0	1.0657	0	0	0	0.433627	3.67451	0	0.543146	0	0	0	0	0	0	0	0	0
202	PODXL	O00592	Unclassified	Unclassified	1.73526	1.35857	1.00753	0.830521	0	0	0.532082	0.547401	0	0.67569	0	0	0	0.450069	0.591728	0.712576	4.21231	0	9.00714	7.057	43.7372	15.7368	3.39977	2.44129	8.23831	3.83723	0.691322	0	0.639568	0	1.27891	0.621635	0	7.44341	0.676873	0.543146	0.43943	0.487011	0	0	0	1.18036	0	0	0
202	SEMA4G	Q9NTN9	Miscellaneous	Ligand;Semaphorins	0	0	0	0	0	0	0	0	0	0	0	0	0	0	0	0	1.39585	0	4.36394	6.26071	31.6687	9.8288	2.33832	2.05099	6.04764	1.50752	0	0	0	0	0.472679	0	0.476482	3.04151	0	0	0	0	0	0	0	0	0	0.447262	0
202	P2RX4	Q99571	Transporters	Channels;Ligand_gated_ion_channels;ATP_gated_ion_channels	1.85128	1.49014	0	0	0.488448	0	0	0.634527	0	4.79903	3.90825	3.80571	2.05167	0.473925	0	0	6.98965	0	8.63318	7.60161	48.2371	15.51	4.82534	3.77536	12.9859	8.03676	0.517708	0	0.457133	0.785899	1.77386	1.99356	0.921849	13.1507	0.567384	0	0	1.40311	0.795376	0	0	0.638225	0	1.74312	0.766945
202	TRPA1	O75762	Transporters	Channels;Voltage_gated_ion_channels;TRP_channels	0	0	0	0	0	0.538237	0	0	0.532156	0	0	0	0	2.75593	0	0	1.67168	0	5.87967	5.62761	27.3087	9.61932	2.0772	3.04553	4.56318	1.32846	0	0	0	0	0.948439	0	0	7.79656	0	0	0.499382	0	0.553858	0	0	0	0	0	0
202	SLC16A3	O15427	Unclassified	Unclassified	0.53449	0	0	0	0	0	0	0.440066	1.14243	1.40038	0	0	0	1.35594	0.523684	4.61539	3.25023	0	10.1659	8.00917	41.22	13.0452	5.12792	3.9642	11.9846	4.87731	0	0	0.511823	1.41596	2.0661	0.792572	0	11.978	0.676873	0.994747	0.758887	0.772771	0.849028	1.09879	1.33709	0.55438	0	0.96024	0
202	MARVELD2	Q8N4S9	Unclassified	Unclassified	0	0	0	0	0.488448	0	0	0	0	0	0	0	0	0	0	0	6.98965	0	8.02958	7.90809	48.2371	15.402	5.28787	3.77536	13.433	7.95034	0	2.56747	1.95507	0.785899	1.77386	1.99356	0.487764	12.4684	0	0	0	0	0	0	0	0	0	0	0
202	P2RX5	Q93086	Transporters	Channels;Ligand_gated_ion_channels;ATP_gated_ion_channels	0	0	0	0	0.488448	0	0	0	0	0	0	0	0.692698	0	0	0	5.8821	0	7.59522	7.77177	46.271	14.867	5.15401	3.37789	12.5463	7.6401	0	0	0	0.785899	1.28645	1.42283	0.487764	12.1416	0	0	0	0	0	0	0	0	0	0	0
202	P2RX1	P51575	Transporters	Channels;Ligand_gated_ion_channels;ATP_gated_ion_channels	0	0	0	0	0.488448	0	0	0	0	0.496367	0.500894	1.02593	0.993132	0	0	0	4.02778	0	5.15087	4.3532	27.509	9.12692	3.35993	1.84249	7.39335	3.45055	0	0	0	0.60345	0	0.425096	0	6.13728	0	0	0	0	0	0	0	0	0	0	0.766945
202	MEGF11	A6BM72	Receptors	SCAR;Class_F	0	0	0	0	0	0	0	0	0	0.656675	0	0	0	0	0	0	3.93873	0	4.33193	3.88439	27.7696	10.4636	2.35547	0.989164	7.09869	3.32513	0.470429	0	0	0	0.494185	0.447471	0.532449	6.57971	0	0	0	0	0	0	0	0	0	0	0.49007
202	PEAR1	Q5VY43	Receptors	SCAR;Class_F	0	0	0	0	0	0	0	0	0	0	0	0	0	0	0	0	4.15161	0	4.84651	3.90531	26.6003	10.0856	3.42027	1.4387	6.78794	3.02964	0	0	0	0	0	0	0	7.00991	0	0	0	0	0	0	0	0	0	0	0
202	GPR39	O43194	Receptors	GPCR;Rhodopsin	0	0	0	0	0	0	0	0	0	0	0	0	0	0	0	0	3.64742	0.436376	6.45076	4.62873	29.5342	10.0891	3.66489	2.39063	7.01868	2.78253	0	0	0	0.530904	2.00755	1.47913	0	6.82335	0	0	0	0	0.497068	0	0	0	0	0	0
202	JTB	O76095	Unclassified	Unclassified	0	0	0	0	0	0	0	0	0	0	0	0	0.55453	0	0	0	7.01558	0.676547	14.0163	15.1422	61.8062	21.9722	8.49158	5.21965	13.9602	6.60836	0	0	0	0.530904	2.41558	1.76628	0	15.4019	0.49199	0	0	0	0	0	0	0	0	0	0
202	TAS2R46	P59540	Receptors	GPCR;TAS2R	0	0	0	0	0	0	0	0	0	0	0	0	0	0	0	0	2.88048	0	5.88039	5.75253	30.3898	10.7819	2.96253	2.79835	6.26745	2.82415	0	0	0	0	0.497645	0.517832	0	8.79374	0	0	0	0	0	0	0	0	0	0	0
202	SLC52A3	Q9NQ40	Receptors	GPCR;Other	0	0	0	0	0	0	0	0	0	0	0	0	0	0	0	0	2.75317	0	5.88565	7.17115	31.6687	10.4908	2.7721	2.25114	6.86012	1.94988	0	0	0	0	0.472679	0	0	7.7827	0	0	0	0	0	0	0	0	0	0	0
202	SLC20A2	Q08357	Transporters	SLC;Other;SLC20	0	0	0	0	0	0	0	0	0	2.84263	0	0.927324	2.65867	3.44145	0.591728	0.488807	8.10683	0	18.6549	15.6784	81.3413	30.1399	10.0747	6.94308	22.2138	8.60886	0	2.09405	3.79397	0	1.877	2.46875	0.695302	20.0588	0.676873	2.44271	0.923458	0	1.27589	0	0	0	0	0.754441	1.00128
202	ENTPD6	O75354	Enzymes	3.6.1	0	0	0	0	0	0	0	0	0	1.21879	0	0	0	1.33161	0.591728	2.44547	5.49051	0	8.69747	9.5613	39.9976	15.2702	4.73754	2.91053	9.59215	3.15388	0	0	0.737805	0.530904	1.10181	1.47913	0	8.72091	1.10364	0.910203	1.33413	0	0	0	0	0	0	0.544374	0.441901
202	DSG1	Q02413	Miscellaneous	StructuralAndAdhesion;CadherinOther	0	0	0.594873	0.493663	0	0.857867	0.697198	0	0	2.33661	2.70894	0.711818	2.19037	2.8054	0.76442	2.66951	1.56459	0	4.59364	2.99294	34.9469	13.3228	2.86839	0.849832	7.16004	1.28031	0	4.26127	6.27959	0	0.647554	0.665325	0	5.96526	0.765902	0	0	0.829705	0	0	0	0	0	0	1.93102
202	IFITM2	Q01629	Miscellaneous	Other;IFITM	0	0	0	0	0	0	0	0	0	0.67569	0	0	0	0.996098	0.591728	1.89851	1.7762	0	2.79191	2.39937	15.2469	5.86518	0.858239	0	1.73644	0.611178	0	0.618271	0.470219	0	0	0	0	2.0352	0.676873	0	0	0	0.564816	0	0	0	0	0	0
202	TUSC3	Q13454	Unclassified	Unclassified	0.586545	0.500583	0	0	0	0	0	0	0	0.525974	0	0.629872	0	0.522573	0	1.70868	0	0	2.04633	3.09657	14.2769	5.47488	0	0.604161	1.17382	0.851197	0	0	0	0	0	0	0	2.3352	0	0.602169	0	0	0	1.09879	1.33709	0	0	0.95571	0
202	PVR	P15151	Receptors	IG;OtherPVR	0	0	0	0	0.910856	0	0	0	0	0	0	4.02394	4.68529	6.08231	1.07163	0	3.13473	1.48271	10.3687	7.66988	51.8274	14.8533	4.16815	5.29289	10.2968	9.41121	1.03519	3.03629	1.47413	2.23588	4.78966	0.674454	1.99186	13.9485	1.07794	3.79076	3.46836	0	1.92056	3.72538	0	3.52236	0	6.41025	7.79353
202	APLP2	Q06481	Unclassified	Unclassified	0	0	1.47718	0.908155	0	0	0	0.812906	0.880527	0.878424	0	0	0	2.83968	0	0	10.7669	1.40975	19.6828	11.6942	64.9143	27.5044	10.5266	5.68276	17.9045	10.076	1.98593	4.91925	4.83278	12.4511	8.98659	2.94171	3.40911	21.8093	2.07258	1.16728	3.58605	1.31303	3.14482	0	0	0	0	2.72179	5.5299
202	SELL	P14151	Receptors	Other_receptors;Selectin	0	0.661318	0	0	1.14799	0	0	0	0	5.18939	0	6.41342	5.27598	3.20858	1.32831	0	8.62072	3.49412	24.72	11.6534	98.1512	36.7245	10.469	12.2751	23.946	16.2382	2.81964	10.7635	2.26507	4.08344	6.07733	2.5272	2.06951	25.34	0	10.0763	2.12286	4.95736	7.13313	8.28276	7.94959	8.24642	10.7341	7.4915	2.3997
202	KCNJ18	B7U540	Unclassified	Unclassified	1.0124	1.02356	0.704503	0.864155	0	0	0.761145	0	0	4.98952	0	7.90664	5.7179	2.81149	2.07506	8.70194	13.1477	3.82218	27.8975	23.6451	107.974	39.6337	17.5013	15.6908	32.0062	17.5739	3.18013	15.7027	9.2054	4.35507	6.19194	3.81613	4.72954	31.6246	1.10495	8.7027	3.58046	4.5111	4.1064	6.366	5.64858	5.72264	3.20634	8.14472	11.4027
202	CDHR2	Q9BYE9	Miscellaneous	StructuralAndAdhesion;ProtocadherinsOther	0	0	0	0	0.908747	0.737582	0	0	0	0.655354	0.799784	1.93228	2.27421	1.86839	0	2.83065	8.43246	1.01924	17.2956	13.0396	68.6932	25.7905	9.2663	9.33675	19.5853	11.6657	3.6245	0.664265	0.757194	2.93624	5.372	1.69591	0	18.0155	0.912911	4.71599	1.45465	3.48079	1.66525	0	0	1.22809	0	4.33854	3.61025
202	ITPR2	Q14571	Transporters	Channels;Voltage_gated_ion_channels;RYR_ITPR	1.0124	1.02356	0	0	0.908747	0	0	0	0	3.31698	0	6.00608	4.08855	2.31446	0	3.49544	7.23714	3.9475	16.732	13.8691	69.9715	26.7749	10.6592	9.36778	21.1801	12.4551	0	8.16436	1.53206	5.71964	5.50524	3.87336	1.85465	19.0461	0	7.25567	3.53748	2.64821	3.45442	3.1267	0	1.80527	3.6896	7.67406	3.88847
202	CNTNAP2	Q9UHC6	Receptors	Other_receptors;ContactinAssProt	0	0	0	0	0.838206	0	0	0	0	0.737985	0.799784	4.13888	5.22471	2.01278	0.79922	2.86881	6.34453	2.37108	14.7778	11.1826	60.9352	21.7197	5.73263	6.88774	18.3413	12.0948	0	5.25377	0.801815	1.28324	6.55835	0.693186	2.18318	16.6238	0.676873	4.44051	0	3.86955	5.64175	4.75838	1.81169	3.73341	2.27736	4.83709	5.83813
202	ZFYVE27	Q5T4F4	Unclassified	Unclassified	0	0	0	0	0.516414	0	0	0	0	0	0	0.569016	0.853124	0	0	1.0372	1.21522	0	1.02829	0	9.2373	3.77567	0	0	0	0	0	0	0	0	0	0	0	1.83504	0.639535	0.994747	0.758887	0	0	0	0	0	0	0.787876	0
202	IFITM3	Q01628	Miscellaneous	Other;IFITM	0	0	0	1.46038	0	0	0	0	0	0.67569	0	0	0	0.996098	0	1.99072	1.7762	0	2.79191	2.39937	15.2469	7.99432	1.42569	0	3.39293	0.611178	0	0.618271	0.470219	0	0	0	0	3.38701	0.676873	0.743718	1.26235	1.30344	2.0606	1.81459	2.11546	1.59969	0	0	0
202	ATP11B	Q9Y2G3	Transporters	Active_transporters;P-ATPase	0	0	0	0	0	0	0	0	0	0	0	0	0	0.522573	0	0	0.980083	0	1.65837	1.77066	11.4744	5.51445	0.694628	0.739047	0.863451	0	0	0	0	0	0	0	0	0.926133	0	0	2.89388	0.829705	1.07928	1.09879	2.34075	1.19994	0	0	0
203	LRMP	Q12912	Unclassified	Unclassified	0.770496	0.754569	0	0	0.613239	0	0	0	0	0	0	0	0	0.722945	0	0	1.65943	0	0	0	0	0	0	0	0	0	0	0	0	0	0	0	0	0	0	0	0	0	0.700523	0	0	0	0	0	0.713411
204	FAM168B	A1KXE4	Unclassified	Unclassified	0	0	0	0	0	0	0	0	0	0	0	0	0	0	0	0	0.650939	0	0	0	0	0	0	0	0	0	0	0	0	0	0	0	0	0	0	0	0	0	0	0.545586	0	0	0	0	0
205	TRPM7	Q96QT4	Transporters	Channels;Voltage_gated_ion_channels;TRP_channels	1.40527	1.67412	1.47082	0.853194	1.44045	1.53322	1.36062	0	1.33192	0.86498	0	1.58728	1.7422	0	0	0	11.5883	0	0	0	2.49896	0	1.5205	1.33254	2.20913	0	1.5457	9.34528	4.33854	0	0	0	0.549919	0	0	0	1.24613	0.807232	1.70566	3.71848	5.17532	3.10092	2.74015	0	6.15964
206	LILRB3	O75022	Receptors	IG;LILR	0.932227	1.4315	0	0	0	0.564192	0	0	0	0	0	0	0	0	0	1.27192	7.75371	0	0.545731	0	0	0	0	0	0	0	0	0	0.660375	0	0.466584	0	0	4.13191	0.997909	0.807385	2.79411	0	0.699711	1.031	0	0	1.12248	0	0
207	VCAM1	P19320	Unclassified	Unclassified	0	0	3.04753	0	2.54415	6.30282	4.04387	0	0	0	0	0	0	0	0	2.90631	52.0378	0	9.98922	8.6046	0	32.8638	3.14282	9.88271	0	4.08647	0	0	0	0	4.7346	2.2851	0	5.56058	0	0	0	0	0	0	0	0	0	0	2.95062
208	MME	P08473	Enzymes	3.4.24	5.96978	5.48019	0	0.943242	2.98087	1.53003	0.761145	2.77592	2.83927	1.7179	1.82714	0	1.42535	0	2.95308	0	20.9783	0	0	0	0	2.64399	0	0	1.136	0	0	10.2876	5.01049	0	0	1.01458	1.06918	0	0	2.19675	1.22754	0	1.10686	0	0	0	0	0.976981	5.10339
209	ICAM1	P05362	Unclassified	Unclassified	0	0	4.36736	0	0	2.84432	1.25269	0	0	1.12091	0	0	0	0	0	1.30855	35.699	1.27536	0	3.47861	0	0	5.30161	1.16013	0	0	1.07774	7.03072	1.63349	1.13468	0	3.62506	0	2.0719	2.19476	0	1.88421	0	0	0	2.15876	1.75565	0	2.44699	9.29334
209	CD81	P60033	Unclassified	Unclassified	0	0	0.704503	0	0	5.39529	2.48899	0	0	0	0	1.11866	2.181	0.875504	0	0	35.3701	0	1.55634	0	0	0	1.70837	0	0	0	1.3433	0	0	2.13176	0	0	0	0	0	1.34795	1.61164	3.46189	2.95298	0	2.2387	2.99366	0	1.26384	4.3294
209	CRB2	Q5IJ48	Miscellaneous	StructuralAndAdhesion;CrumbsProtein	0	0	0	0	0	0	0	0.992966	0	0.499612	0.725873	0	0.573434	1.09498	0	0	13.4273	0	0	0	0	0	0	1.63514	0	0	0	3.06027	1.46369	0	0	0	2.33437	0	0	0.623195	0	0	0.918749	0	0	0	0	0.447262	0.630059
209	ATP8B2	P98198	Transporters	Active_transporters;P-ATPase	1.85128	1.49014	0	0	0	2.71549	3.90573	1.66711	0	0.839882	0	0	0	0	0.541968	1.07255	11.8605	0	1.08265	1.15877	3.71707	1.4757	0.694628	0	0.943788	0	0	0	0	0	0	0	0	0	0.676873	0.910203	1.10367	0.94948	0	0	0	0	0	0	1.77228
209	HTR7	P34969	Unclassified	Unclassified	0	0	0.466922	0	0.493312	3.55051	1.56173	1.89276	1.02338	0	0	0.988282	0	1.03566	0	0	25.7245	1.06544	1.30091	5.87044	5.73841	4.01091	1.21537	0	2.32856	1.11037	0	7.33435	4.40622	1.02592	2.19574	0.722589	0.727676	5.03888	0	0.792879	1.10367	0	1.21845	0	0	0	0	0	3.22822
209	IGSF8	Q969P0	Receptors	IG;OtherOther	0	0	0.97916	0	0.84159	0	0	0	0	0	0	0	0	0.980417	0	1.41722	35.5039	0	0	7.77415	6.65036	2.61554	1.6415	0	0	0	0.814108	3.51884	1.86944	1.13468	0	0	0	2.56208	0	1.11865	0	0	0	0	0	0	0	0	4.721
209	IL7R	P16871	Receptors	IG;Type1;CytokineR	0	0	0	0	0	0	0	1.07701	0	0	0	0	0	0	0	2.01217	31.4689	0	0	3.61308	0	0	0	0	0	0	0	0	0	0	0	1.0792	0	0	0	1.15301	1.68682	0	2.16873	0	0	2.38994	0	0	0
209	PTGFR	P43088	Receptors	GPCR;Rhodopsin	0	0	0	0	0	0	0	0	0	0	0	0	0	0	0	0	0.938865	0	0	0	0	0	0	0	0	0	0	0	0	0	0	0	0	0	0	0	0	0	0	0	0	0	0	0	0
210	RHAG	Q02094	Transporters	SLC;Other;SLC42(Rh)	0	0	0	0.477897	0	0	0	0	0	0	0	0	0	0.697777	0	1.96322	0.949659	0	0	0.957588	0	0	0	0.567647	0	1.15171	0	0.591262	0	0.441971	0	0	0	0	0	0	0.722714	0.883116	0	0	0	0	0	1.0994	0
211	SLC27A1	Q6PCB7	Transporters	SLC;Other;SLC27	0	0	0	0	0	0	0	0	0	0	0	0	0	1.2512	0	0	1.5377	0	0	0	0	0	0	0	0	0.750553	0	0.465782	0	0.622273	0.453494	0	0	0	0	1.61874	1.03188	0.428799	0	0	0	0.954153	0	0	1.5614
211	PCDH19	Q8TAB3	Miscellaneous	StructuralAndAdhesion;ProtocadherinsOther	0	0	0	0	0	0.52077	0	0	0	0	0	0	0	0.528258	0	0	2.04708	0	0.563311	0	0	0	0	0	0	0.750553	0	0	0	0.622273	1.75688	0	0	0	0	1.1794	1.03584	0	0	0	0	0.954153	0	0	0
211	HTR3C	Q8WXA8	Transporters	Channels;Ligand_gated_ion_channels;cys-loop	0	0	0	0	0	0.52077	0	0	0	0	0	0	0	0.528258	0	0	2.49556	0	0.563311	0	0	0	0	0	0	1.1926	0	0.909843	0	0.622273	0.453494	0	0	0	0	1.1794	1.89778	0.971725	0	0	0.611766	0.954153	0.500645	0	0
211	CLEC1A	Q8NC01	Receptors	SCAR;Class_E	0	0	0	0	0	0.52077	0	0	0	0	0	0	0	0.528258	0	0	2.49556	0	0.563311	0	0	0	0	0	0	1.1926	0	0.465782	0	0.622273	0.453494	0	0	0	0	1.1794	1.89778	0.428799	0	0	0.611766	0.954153	0.500645	0	0
212	EMR2	Q9UHX3	Receptors	GPCR;Adhesion	0	0	0	0	0	0.52077	0	0	0	0	0	0	0	0	0	0	1.13014	0	0	0	0	0	0	0	0	0	0	0.465782	0	0	1.0997	0	0	0	0	0	1.30699	0.428799	0	0	0	0	0	0	0.740062
213	OPN1LW	P04000	Receptors	GPCR;Rhodopsin	0	0	0	0	0	0	0	0	0	0	0	0	0	0	0	0	1.10584	0	0	0	0	0	0	0	0	0.485936	0	0.909843	0	0	0	0	0	0	0	0	1.77201	0.428799	0	0	0	0	0	0	0.440811
214	TM4SF20	Q53R12	Miscellaneous	Unknown_function;TetraspaninL6	0	0	0	0	0	0	0	0	0	0	0	0	0	0	0	0	0	0	0	0	0	0	0	0	0	0	0	0	0	0	0.450771	0	0	0	0	0	0	0	0	0	0	0	0	0	0
215	SSPN	Q14714	Unclassified	Unclassified	0	0	0	0	0	0	0	0	0	0	0	0	0	0	0	0	0.509377	0	0	0	0.926683	0	0	0	0	0	0	0	0	0	1.30338	0	0	0	0	0	0	0	0	0	0	0	0	0	0
215	IGSF11	Q5DX21	Receptors	IG;OtherOther	0	0	0	0	0	0	0	0	0	0	0	0	0	0	0	0	0.509377	0	0	0	0.926683	0	0	0	0	0	0	0	0	0	1.30338	0	0	0	0	0	0	0	0	0	0	0	0	0	0
215	CORIN	Q9Y5Q5	Enzymes	3.4.21	0	0	0	0	0	0	0	0	0	0	0	0	0	0	0	0	0.509377	0	0	0	0.926683	0	0	0	0	0	0	0	0	0	1.30338	0	0	0	0	0	0	0	0	0	0	0	0	0	0
216	CEACAM1	P13688	Unclassified	Unclassified	0.59702	2.08469	0	0	0.991522	0.437804	0.836124	0	0	0	0	1.05343	0.960477	0	0	0	0	0	0	0	0	0.493285	0	0	0	0	0	0	1.13542	0	4.26867	0	0	0	0	0	0	0	0	0	0	0	0	0	0
217	ANO4	Q32M45	Miscellaneous	Unknown_function;TMEM16	0	0	0	0	0	0	0	0	0	0	0	0	0	0	0	0	0	0	0	0	0	0	0	0	0	0	0	0	0	0	0	0	0	0	0	0	0	0	0	0	0	0	0	0	0
218	UPK1B	O75841	Miscellaneous	Other;Tetraspanin	0	0	0	0	0	0	0	0	0	0	0	0	0	0	0	0	0	0	0	0	0	0	0	0	0	0	0	0	0	0	0	1.56806	0	0	0	0	0	0	0	0	0	0	0.54723	0	0
219	EPHA3	P29320	Receptors	Kinase;Eph	0	0	0	0	1.03186	0	0.822472	2.7126	0	0.916912	2.11695	2.57441	0.782603	1.81426	1.07914	1.81486	12.1232	0	2.60289	1.2695	0	5.12561	6.38803	5.62612	6.49656	15.4733	4.59011	3.53724	5.37069	1.19544	17.8537	16.59	0.877628	5.07799	2.1321	5.10773	7.99136	4.7682	5.34946	8.77413	9.58647	12.0277	11.5208	3.17245	4.17015
220	SLC4A4	Q9Y6R1	Transporters	SLC;APC;SLC4	0.429096	0.429096	0.882548	2.13948	2.27987	1.31829	0	0.62891	0	0	0	0	0	1.28849	0	3.71765	6.28893	0	0	0.481006	0.593515	0	0.916714	0	1.2578	1.84718	0.985533	0	0	0.430126	6.93593	8.22546	0.428142	0	0	0	0	0	0	0.968184	0	0	1.08756	0.483115	0.82994
220	SLC4A1	P02730	Transporters	SLC;APC;SLC4	0	0	2.27212	2.7015	3.94262	1.09881	0	1.22877	0	0	0	0	0	0	0	0	14.9541	0	0	0.501679	1.09872	9.7984	4.56639	0.962156	6.74557	13.7648	2.96241	0	0	0	15.7276	15.0664	1.46641	6.86879	0	0	0	0	0	0	0	0	0	0.557506	0
220	SLC4A2	P04920	Transporters	SLC;APC;SLC4	1.73526	1.35857	1.87483	2.1354	2.68971	0.745923	0	2.59227	0	0.816383	0.787441	0.564565	1.22042	0.444583	0	3.10501	15.8559	0	0.908624	0.982685	1.09872	11.0632	4.53302	0.962156	5.90262	13.8229	2.96241	0	0	0.679938	15.9234	15.0664	1.46641	8.32367	0	0	0.522938	0	0	0	0	0	0	1.04062	2.72291
220	SLC4A3	P48751	Transporters	SLC;APC;SLC4	1.73526	1.35857	0.882548	1.14245	1.078	0.745923	0	2.59227	0	0	0	0.564565	0	0.444583	0	0.974485	14.8377	0	0	0.501679	1.09872	11.1471	4.53302	0.962156	5.26866	13.8229	2.96241	0	0	0.679938	15.9234	15.0664	1.46641	6.86879	0	0	0	0	0	0	0	0	0	1.04062	0.694081
221	LPAR1	Q92633	Unclassified	Unclassified	0	0	0	0	0	0	0	0	0	0.489101	0	0.536463	0	0.58933	0	0	0.509377	0	0.546966	0	0	0	0	0.606285	0	0	0.691322	0	0.639568	0.551002	0.606285	0.644331	0	0	0	0.543146	0.52402	0	0.816403	0	0	0	0	0.610962	0
222	CLSTN1	O94985	Miscellaneous	StructuralAndAdhesion;Calsyntenin	0.568763	0	0	0	0	0	0.54574	0.464199	0	0	0	0	1.374	0	1.6566	0	0	0	0	0	0	0	0	0	0	0	1.28065	0	2.05197	1.36302	0.586723	1.33664	0.56687	0	0	0	0.713688	0	0	0	0	0	0	0	0
223	GFRAL	Q6UXV0	Unclassified	Unclassified	0	0	0	0	0	0	0	0	0	0	0	0	0	0	0	0	0	0	0	0	0	0	0	0	0	0	0	0	0	0	0	0	0	0	0	0	0	0	0	0	0	0	0	0	0
224	KCNG3	Q8TAE7	Transporters	Channels;Voltage_gated_ion_channels;Potassium_channels	0	0	1.16122	0.984173	0	0.428099	0	0	0	0.611195	0.593104	0.517527	3.5042	0	0.684645	0	0	0	0	1.3851	0	0	1.32688	0	0	0	2.81292	4.70855	3.766	2.66349	2.13545	2.89835	0	0	0.600432	0.627861	1.63722	0	0.84412	1.74608	1.34507	0	0	1.11432	1.57162
225	NRXN3	Q9Y4C0	Receptors	Other_receptors;Neurexin	0	0	0	0	0	0	0	0	0	1.13808	1.14355	2.38814	1.9656	0	2.0623	0.54627	0	0	0	0	0	0	0	1.29116	0	0	2.5945	1.62086	2.40694	1.19438	1.69578	1.6616	0.476482	0	0	0.696476	1.03856	0	0.726612	0	0	0	0	0.447262	0.744038
226	ADIPOR1	Q96A54	Receptors	Other_receptors;ADIPO-PAQR	1.3719	1.41529	0	4.02453	0	1.83213	0	0.532691	0	0	0	0	1.17562	0	0.684645	0	0	0	0	0	0	0	0	0	0	0	1.83597	0	0	1.68083	1.69578	2.68513	0	0	0	0	1.03856	0	0	0	0	0	0	0	0
227	GPR179	Q6PRD1	Receptors	GPCR;Glutamate	0	0	0	0	0	0.502385	0	0	0	0	0	0	1.17562	0.522573	0.684645	0	0.59793	0	0.762329	0	0	0	0	0	0.867858	0	2.38323	0.446025	0	2.12822	2.13545	2.68513	0	2.79109	0	0.930017	4.04511	2.00054	1.4756	2.66558	3.13873	3.12982	1.66951	0	0
227	CD6	P30203	Unclassified	Unclassified	0	0	0	0	0	0	0	0	0	0	0	0	1.17562	0	0.684645	0.462212	0.823161	0	0	0.620312	0	0	0	0	0	0	2.38323	0	0	2.12822	1.69578	2.68513	0	2.07397	0.920639	0	3.03857	1.69456	0	3.04006	4.35039	0	0	0	0
228	TNFRSF18	Q9Y5U5	Receptors	Other_receptors;TNFNGF	0	0	0	0	0	0.502385	0	0	0.776763	0	0	0	1.86052	0.675897	0.684645	0	1.69554	0	0	0.941402	0	0	2.18764	0	0	0	2.38323	0.647837	0	2.12822	2.13545	2.9433	0	0	0	1.0702	2.61029	0.44402	0	0.891285	0.977593	0.451038	0	0	0.580938
228	AJAP1	Q9UKB5	Unclassified	Unclassified	0	0	0	0	0	0.502385	0	0	0	0	0.425435	0.471965	2.4647	0.737831	0.684645	0	0	0	0.514904	0.616244	0.946108	0	2.24875	0	1.90899	0.455393	3.31088	0.446025	0	2.12822	2.13545	3.80315	0.476482	0	0.557213	0	2.05004	0.95136	0	0	0	0.578037	0	0.447262	3.24858
228	KIAA0319	Q5VV43	Unclassified	Unclassified	0	0	0	0	0	0.502385	0	0.754533	0	0	0	0	1.17562	1.19868	0.684645	1.96322	1.57522	0	0	0	0	0	0	0	0.646388	0.876364	2.87426	0.446025	0	2.12822	2.13545	2.68513	0	0	0	0	2.39083	1.83448	0.431819	0	0	0	0	0	0
228	CACNA1H	O95180	Transporters	Channels;Voltage_gated_ion_channels;CalciumChannels	0	0	0.594873	0	0	0.502385	0	0	0	0	0	0	1.8729	0	0.684645	0.785327	0.687313	0	1.282	0	3.53771	1.02962	0.997789	0	1.19629	0	3.38727	0.446025	0	2.12822	2.83217	2.68513	0	0.791564	0	0.602169	2.05004	0.95136	0.589148	0	0	0	0	0	0
228	GPR158	Q5T848	Receptors	GPCR;Glutamate	0	0	0	0	0	0.502385	0	0	0	0	0	0	1.17562	0	0.684645	0	0.486484	0	0	0	0	0	0.527192	0	0.970006	0	5.22	0.446025	0	2.12822	2.13545	2.68513	0	0	0	0	1.49187	1.71475	0	0	0	0	0	0	0
228	NPC1L1	Q9UHC9	Unclassified	Unclassified	0	0	0	0	0	0.502385	0	0.60175	0	0	0	0	1.63661	0	0.684645	0.825895	0	0	0.514904	0	0.946108	0	0.554167	0	0.646388	0	3.31088	0.446025	0	2.12822	2.13545	2.68513	0	0.571443	0	0	2.05004	0.95136	0	0	0	0	0	0	0.539238
228	SLC1A4	P43007	Transporters	SLC;Other;SLC1	0	0	0	0	0	0.502385	0	0	0	0	0	0	1.63661	0	0.684645	0.825895	0	0	0.514904	0	0	0	0.554167	0	0.646388	0	3.31088	0.446025	0	2.12822	2.13545	2.68513	0	0	0	0	2.05004	0.95136	0	0	0	0	0	0	0
228	ST6GALNAC6	Q969X2	Unclassified	Unclassified	0	0	0	0	0	0.502385	0	0	0	0	0	0	1.63661	0	0.684645	0	0	0	0.990093	0.723846	1.63155	0	0.554167	0	1.26733	0	3.31088	0.446025	0	2.12822	2.13545	2.68513	0	0.997592	0	0	2.05004	0.95136	0	0	0.550451	0	0	0	0
228	GNRHR	P30968	Receptors	GPCR;Rhodopsin	0	0	0	0	0	0.502385	0	0	0	0	0	0	1.63661	0	0.684645	0	0	0	0.990093	0	2.12061	0	1.01973	0	1.73286	0	3.31088	0.446025	0	2.12822	2.13545	2.68513	0	1.4373	0	0	2.89063	1.54591	0	0.628575	0	0	0	0	0
228	TRABD2A	Q86V40	Unclassified	Unclassified	0	0	0	0	0	0.502385	0	0	0	0	0	0	1.63661	0	0.684645	0	0	0	0.990093	0	2.12061	0	1.01973	0	1.73286	0	3.31088	0.446025	0	2.12822	2.13545	2.68513	0	0.997592	0	0	3.0482	1.54591	0	0.628575	0	0	0	0	0
229	GALR3	O60755	Receptors	GPCR;Rhodopsin	0	0	0	0	0	0.502385	0	0	0	0	0	0	1.17562	0	0.684645	0	0.703199	0	0	0	0	0	0	0	0.646388	0	3.35993	2.04787	0.621738	2.12822	2.13545	3.06449	0	0	0	0	2.05004	0.95136	0	0	0	0	0	1.16976	1.80052
229	TENM2	Q9NT68	Miscellaneous	Other;Teneurin	0	0	0	0.827958	0	0.502385	0	0	0	0	0	0	1.63661	0	0.684645	0.825895	0	0	0.514904	0	0.946108	0	0.554167	0	0.919433	0	3.31088	3.68775	1.37324	2.30219	2.13545	2.68513	0	0	0	0	2.05004	0.95136	0	0	0	0	0	0	1.62955
229	TENM1	Q9UKZ4	Miscellaneous	Other;Teneurin	0	0	0	0.827958	0	0.502385	0	0	0	0	0	0	1.17562	0	0.684645	0	0	0	0.514904	0	0	0	0.554167	0	0.646388	0	2.81985	2.12876	1.08622	2.12822	2.13545	2.68513	0	0	0	0	2.05004	0.95136	0	0	0	0	0	0	2.13382
230	CX3CR1	P49238	Receptors	GPCR;Rhodopsin	0	0	0	0	0	0	0	0	0	0	0.754629	0.74105	0.852978	0	0	0	0	0	0	0	0	0	0	0	0	0	0	0	0	0	0	0	0	0	0	0	0	0	0	0.607211	0.572695	0	1.15034	0	0.547815
231	NMBR	P28336	Receptors	GPCR;Rhodopsin	0	0	0	0.515706	0	0	0	0	0	0	0.614245	0.535218	0.522048	0	0	0	0	0	0	0.590142	0	0	0	0	0	0	0	0	0	0	0	0	0	0	0	0	0	0.4543	0	0	0	0	0	0	0
232	CDHR1	Q96JP9	Miscellaneous	StructuralAndAdhesion;ProtocadherinsOther	0	0	0	0	0	0	0	0	0.500255	0	0.614901	0.87196	1.89699	0.442762	0	0	0	0	0	0	0	0	0.46781	0.968143	0	0	0	0	0	0.447967	0	0	0	0	0	0	0	0	0.547253	0	0	0	0	0.661492	0.588717
233	IGSF5	Q9NSI5	Receptors	IG;OtherOther	0	0	0	0	0	0	0	0	0	0	0.428974	0.426979	0.869612	0	0	0	0	0	0	0	0	0	0	0	0	0	0	0	0	1.14414	0	0	0.701636	0	0	0.437628	0.700226	0	0	0	0	0	0	0	0
234	OR8H2	Q8N162	Receptors	GPCR;Olf	0	0	0	0	0	0	0	0	0	0.499612	0	0	0.573434	0.425245	0	0	0	0	0	0	0	0	0	0	0	0	0	0	0	0	0.424739	0	0	0	0	0	0	0.431702	0	0.499369	0	0	0	0	0
234	PCDHGB2	Q9Y5G2	Unclassified	Unclassified	0	0	0	0	0	0	0	0	0	0.499612	0	0	0.573434	0.425245	0	0	0	0	0	0	0	0	0	0	0	0	0	0	0	0	0.424739	0	0	0	0	0	0	0.431702	0	0	0	0	0	0	0
235	PCDH17	O14917	Miscellaneous	StructuralAndAdhesion;ProtocadherinsOther	0	0	0	0	0	0	0	0	0	0	0	0	0.556454	0	0	0	0	0	0	0	0	0	0	0	0	0.442338	0	0	0.437256	0	0	0	0.428142	0	0	0	0	0	0	0	0	0	0	0	0
236	GPR22	Q99680	Receptors	GPCR;Rhodopsin	0.518157	0.525088	0	0	0	0.540223	0	0	0	0	0	0	2.89922	0	0	0	0	0	0.845953	0	0	0	0	0	0	0	0.558215	0	0	0	0	0	1.17727	0.565163	0.502855	0	0	0	1.05929	0.723348	0	0	0	0	1.07513
237	ENPEP	Q07075	Enzymes	3.4.11	1.23359	0.937038	0	0	0	0	0.56022	0	0	0	0	0	2.09692	0	0	0.854652	0	0	0	0	0	0	0	0	0	0	0	0	0	0	0	0	0	0	0	0	0	0	0	0	0	0	0	0	0
238	ICOS	Q9Y6W8	Unclassified	Unclassified	0	0	0	0	0	0.476322	0	0.660457	0	0	0	0	3.00561	0	0	0	0	0	0	0	0	0	0	0	0	0	0	0	0.425634	0	0	0	0	0	0	0	0.694693	0.450996	0.474078	0	1.12033	0	1.38399	0.587613	0
238	NIPA2	Q8N8Q9	Transporters	SLC;DMT;NIPA	0	0	0	0	0	0	0	0	0	0	0	0	0.692698	0	0	0	0	0	0	0	0	0	0	0	0	0	0	0	0	0	0	0	0	0	0	0	0	0	0	0	0	0	0	0	0
239	CATSPER4	Q7RTX7	Transporters	Channels;Voltage_gated_ion_channels;catSper-Two-P	0	0	0	0.516236	0	0.585286	0	0	0	0	0	0.47561	0	0	0	0	0	0	0	0	0	0	0.464548	0	0	0.537033	0	0	0	0	0	0	0	0.686743	1.53436	0.441079	0.647962	0	0	0.462924	0.615643	1.30485	0.445908	0	0
239	CATSPER3	Q86XQ3	Transporters	Channels;Voltage_gated_ion_channels;catSper-Two-P	0	0	0	0.516236	0	0.585286	0	0	0	0	0	0.47561	0	0	0	0	0	0	0	0	0	0	0.464548	0	0	0.537033	0	0	0	0	0	0	0	0.686743	1.53436	0.441079	0.647962	0	0	0.462924	0.615643	1.30485	0.445908	0	0
240	BTN3A2	P78410	Miscellaneous	Other;Butyrophylin	0	0	0	0	0	0	0.582757	0	0	0.488846	0.471386	0.558676	0	1.18243	0.564926	0	0	0	0	2.26749	3.59078	0	0	0	0	0	0	0	0	0	0	0	0.550662	0	4.39488	0	0	0	0	1.09879	3.94836	1.53762	0.89556	0	0
241	CHRND	Q07001	Transporters	Channels;Ligand_gated_ion_channels;cys-loop	0	1.13351	0.586819	0	0.610816	0	0	0	0.479669	0.461994	0.450798	0.482366	0	0	0.606483	0	0	0	0	0	0	0	0.698392	0.908277	0	0	0.954755	1.0819	1.48694	0	0	0	0.480925	0	2.79521	0	0	0.507395	0	0	0.895556	0	0	0	0
242	KCNK5	O95279	Transporters	Channels;Voltage_gated_ion_channels;Two-p_K_channels	0	0	0	0	0	0	0	0	0	0	0	0	0	0	0	0	0	0	0	0	0	0	0	0	0	0	0	0	0	0	0	0	0	0	0.49199	0	0	0	0	0	0	0	0	0	0
242	NPY5R	Q15761	Receptors	GPCR;Rhodopsin	0	0	0	0	0	0	0	0	0	0	0	0	0	0	0	0	0	0	0	0	0	0	0	0	0	0	0	0	0	0	0	0	0	0	0.480682	0	0	0	0	0	0	0	0	0	0
243	HLA-C	Q95604	Unclassified	Unclassified	0	0	0	0	0	0	0	0	0	0	0	0	0	0	0	0	0.856663	0	0.780634	0	0	0	0	0	0	0	0	0	0	0	0	0	0	1.72302	0.914887	1.56556	0	0	0	0	0	0	0	0	0
243	HLA-C	P30499	Unclassified	Unclassified	0	0	0	0	0	0	0	0	0	0	0	0.988282	0	0	0	0	0.856663	0	0.780634	0	0	0	0	0	0	0	0	0	0.848493	0	0	0	0	1.72302	1.12026	1.56556	0	0	0	0	0	0	0	0	0
243	HLA-C	P30501	Unclassified	Unclassified	0	0	0	0	0	0	0	0	0	0	0	0.988282	0	0	0	0	0.856663	0	0.780634	0	0	0	0	0	0	0	0	0	0.848493	0	0	0	0	1.72302	1.12026	1.56556	0	0	0	0	0	0	0	0	0
244	HLA-B	Q29718	Unclassified	Unclassified	1.47092	1.47586	1.37971	4.33482	3.02196	5.75658	1.1603	6.1993	3.90875	0.639151	0	1.68482	0	3.5563	0	0.790383	1.36873	0	1.0295	0	0	0	0.723596	0	0.946748	0	0	0	0	0	0	0	0.755214	4.8541	2.2717	1.27625	6.32717	1.35015	0	0	1.41573	2.02786	0	0	0
244	HLA-B	P30493	Unclassified	Unclassified	0	1.47586	1.37971	4.33482	3.02196	5.75658	0.513192	6.1993	3.90875	0.639151	0	1.68482	0	3.5563	0	3.41685	1.36873	0	2.31412	0	0	0	0.723596	0	0	0	0	0	0	0	0	1.52861	0.755214	4.93755	2.2717	1.41641	6.45648	1.55026	0	0	1.41573	2.02786	0	0	0
244	HLA-B	P30495	Unclassified	Unclassified	0	1.47586	1.37971	4.33482	3.02196	5.75658	0.513192	6.1993	3.90875	0.639151	0	1.68482	0	3.5563	0	3.41685	1.36873	0	2.31412	0	0	0	0.723596	0	0	0	0	0	0	0	0	1.52861	0.755214	4.93755	2.2717	1.41641	6.45648	1.55026	0	0	1.41573	2.02786	0	0	0
244	HLA-B	P30475	Unclassified	Unclassified	0	0	2.54202	4.04188	3.08427	4.5095	0.513192	8.50908	5.67541	0.639151	0	1.68482	0	2.31083	0	3.03872	1.36873	0	3.3862	0	4.03775	0	0.723596	0	0	0	0	0	0	0	0	0.855701	0.755214	2.98345	2.2717	1.41641	5.59149	1.60303	0	0	0	3.89787	0	0	0
244	HLA-B	P30479	Unclassified	Unclassified	0	1.47586	1.93105	2.32566	3.02196	5.75658	0.513192	7.24383	4.83757	0.639151	0	1.68482	0	2.31083	0	1.71263	1.36873	0	4.50021	0	4.03775	0	0.723596	0.956826	0	0	0	0	0	0	0	0.855701	0.755214	4.90479	2.2717	1.27625	6.52375	1.40986	0	0	0	3.89664	0	0	0
244	HLA-B	Q04826	Unclassified	Unclassified	1.47092	1.47586	1.37971	4.33482	3.02196	5.75658	0.513192	6.1993	3.90875	0.639151	0	1.68482	0	3.5563	0	0	1.36873	0	3.25947	0	3.75902	0	0.723596	0.956826	0	1.06578	0	0	0	0	0	1.52861	0.755214	4.93755	2.2717	1.27625	6.32717	1.35015	0	0	0	2.02786	0	0	0
244	HLA-B	Q95365	Unclassified	Unclassified	1.47092	1.47586	1.37971	4.33482	3.02196	5.75658	0.513192	6.1993	3.90875	0.639151	0	1.68482	0	3.5563	0	0.790383	1.36873	0	3.25947	0	3.75902	0	0.723596	0.956826	0	1.06578	0	0	0	0	0	1.52861	0.755214	4.93755	2.2717	1.27625	6.32717	0	0	0	0	2.02786	0	0	0
245	TFRC	P02786	Receptors	Other_receptors;Transferrin	2.25957	2.11963	0.853561	3.78193	2.27063	2.11682	0	0	2.73616	0	0	0	0	2.24718	0	7.61253	4.0608	0	2.50185	0.769329	0	0	0	1.24048	1.60632	3.84959	1.04108	3.13306	0	1.05677	0.753666	2.5039	1.20574	6.86391	0.745384	2.79623	12.05	3.50977	6.02048	0.77901	4.02146	8.60599	3.24956	2.51141	6.25965
246	KIRREL3	Q8IZU9	Miscellaneous	Unknown_function;IG_Unknown_function	0	0	0	0	0.685495	0	0	0	0	0	0	0	0	0	0	0	0	0	0	0	0	0	0	0	0	0	0	0	0	0	0	0	0	0	0	0	0.897413	0	1.25352	0	0	1.12415	0	0	0
247	RAMP1	O60894	Receptors	Other_receptors;RAMP	0	0	0	0	0	0	0	0	0	0	0	0	0	0	0	0.563208	0.529204	0	0.463742	0	0	0	0	0	1.49224	0	0	1.77257	1.19944	0	0	0	0	2.20939	0	0.771415	5.40246	0.840025	0	0	1.06906	1.79601	5.21912	1.3303	1.09881
248	RAMP3	O60896	Receptors	Other_receptors;RAMP	0	0	0	0	0	0	0	0	0	0	0	0	0	0	0	0	0.529204	0	0.463742	0	0	0	0	0	0	0	0.605416	2.63421	0	0	0	0	0	0.963374	0	0.771415	4.26705	0	0	0	0	1.08086	0	1.3303	0.529168
249	CD1A	P06126	Receptors	IG;OtherCD1	0.521687	0.528285	0	0	0	0	0	0	0	0	0	0	0	0	0	1.62408	0.856663	0.568144	1.29721	0.761723	0	0	0.537385	0.545167	1.31051	0.58259	0.95276	0	0	0	0.607123	0.614209	0	2.37467	0.449979	1.56556	2.52993	0.788462	0	0	0	0	0	0.557848	0.657868
250	HLA-C	P30504	Unclassified	Unclassified	0.589148	0.595469	0.610962	2.32566	0	3.12994	0	7.46984	3.14864	0	0	1.68482	0	4.6444	0	3.3328	1.80518	0	6.32835	0	8.64066	0	0	0.669651	2.53075	0	0	0	0	0	0.742805	0.862073	0	9.85792	2.95918	2.93899	12.4205	1.60303	1.46758	1.3687	3.41788	4.04972	3.53526	0	1.2235
250	HLA-C	P10321	Unclassified	Unclassified	0	0	0.610962	2.32566	1.65956	3.62664	0	7.46984	3.14864	0	0	1.68482	0	2.63565	0	3.5614	5.9511	0	5.60796	0	12.9241	5.10634	0.75807	0	0.969155	0.949804	0	0	0	0	0	0	0	12.6578	2.3226	1.41641	14.5775	4.68296	1.38355	6.87112	5.99949	11.3018	10.1995	0	1.16846
250	HLA-C	P30505	Unclassified	Unclassified	0	0	0.610962	1.25516	0	0	0	4.35099	1.48639	0	0	0.988282	0	1.64068	0	1.97953	3.9272	0	3.80568	1.64373	11.6175	3.7532	1.46832	0	3.63962	0.949804	0	0	0.684275	0.556633	0	1.13668	0	9.15108	2.70309	1.49698	9.58618	1.47657	0	1.21831	2.71007	1.62166	6.27123	0	0
251	HLA-DPA1	P20036	Miscellaneous	Ligand;MHC	0	0	0	0	0	0	0	0	0	0	0	0	0	0	0	0.825895	0	0	0.471166	0	0	0	0	0	0	0	0	0	0	0	0	0	0	1.7036	1.09961	0	4.19138	0	0	1.61511	0	3.77906	1.38615	0	0.539238
252	CD1B	P29016	Receptors	IG;OtherCD1	0	0	0	0	0	0	0	0.60175	0	0	0	0	0	0	0	0.825895	0.856663	0	0.780634	0	0	0	0	0	0	0	0	0	0	0	0	0	0	2.63748	0.449979	1.56556	1.76027	1.01287	0	0	0	0	0	0	0.539238
252	HLA-B	P18465	Unclassified	Unclassified	0	0	0	0	0	0	0	0	0	0.639151	0	0.988282	0	2.72792	0	0.522805	1.20943	0	1.81013	0	0	0	0	0	0	0	0	0	0.684275	0	0	0	0	2.39941	1.2624	0	5.74665	1.27069	0	0	0	1.62166	0	0.485952	0
252	HLA-B	P30498	Unclassified	Unclassified	0	0	0	0	0	0	0	0	0	0.639151	0	0.988282	0	2.72792	0	0.790383	1.20943	0	1.0295	0	0	0	0	0	0	0	0	0	0.684275	0	0	0	0	2.39941	1.2624	0	5.74665	1.27069	0	0	0	1.62166	0	0.485952	0
252	HLA-B	P30485	Unclassified	Unclassified	0	0	0	0	0	0	0	0	0	0.639151	0	0.988282	0	2.72792	0.562464	0.522805	1.20943	0	2.83922	0	0	0	0	0	0	0	0	0	1.53277	0	0	0	0	3.93232	1.86457	2.74293	5.74665	1.27069	0	0	0	1.62166	0	0.485952	0
252	HLA-B	P30461	Unclassified	Unclassified	0	0	0	0	0	0	0	0	0	0.639151	0	0.988282	0	2.72792	0.562464	0.522805	1.20943	0	1.81013	0	0	0	0	0	0	0	0	0	0.684275	0	0	0	0	3.93232	1.86457	1.72108	5.60279	0	0	0	0	1.62166	0	0.485952	0
252	HLA-B	P03989	Unclassified	Unclassified	0	0	0	0	0	0	0	0	0	0.639151	0	0.988282	0	3.71629	0	3.17811	3.37987	0	2.17462	0	0	0	0.723596	0	0	0	0	0	0	0	0	0	0	5.92219	1.2624	2.50685	9.36782	1.35015	0	0	1.41573	2.02786	0	0	0
252	HLA-B	P30492	Unclassified	Unclassified	0	0	0	0	0	0	0	0	0	0.639151	0	0.988282	0	3.5563	0	3.97828	1.36873	0	2.31412	0	0	0	0.723596	0	0	0	0	0	0	0	0	0	0	4.73415	1.2624	1.41641	6.45648	1.55026	0	0	1.41573	3.55929	0	0	0
252	HLA-A	Q09160	Unclassified	Unclassified	0	0	0	0	0	0	0	0	0	0	0	0	0	1.73455	0	3.46504	1.20943	0	2.29407	0	0	0	0	0.609186	0	0.863588	0	0.66059	0	0	0	0	0.435719	4.35283	0.449979	2.42023	5.89224	0	0	0	1.33285	1.62166	0	0	0.854317
252	HLA-B	P30484	Unclassified	Unclassified	0	0	0	0	0	0	0	0	0	0	0	0	0	0.954914	0	3.17498	1.20943	0	1.50026	0	0	0	0	0	0	0	0	0	0	0	0	0	0	3.93232	0.449979	1.81104	4.16639	0	0	0	1.33285	1.62166	0	0	0
252	HLA-B	P30466	Miscellaneous	Ligand;MHC	0	0	0	0	0	0	0	0	0	0	0	0	0	0.954914	0	2.68993	1.20943	0	1.50026	0	0	0	0	0	0	0	0	0	0	0	0	0	0	3.93232	0.449979	2.47066	4.16639	0	0.497203	0	1.33285	1.62166	1.36134	0	0
252	HLA-B	P30488	Unclassified	Unclassified	0	0	0	0	0	0	0	0	0	0	0	0	0	0.954914	0	2.28011	1.20943	0	1.50026	0	0	0	0	0	0	0	0	0	0	0	0	0	0	3.93232	0.449979	2.47066	4.16639	0	0.497203	0	1.33285	1.62166	1.36134	0	0
252	HLA-B	P30462	Unclassified	Unclassified	0	0	0	0	0	0	0	0	0	0	0	0	0	2.72792	0	3.33263	1.84012	0	2.81641	0	0	0	0	0	0	0.891466	0	0	0	0	0	0	0	3.93232	0.449979	1.81104	5.57839	1.70971	0	0	1.33285	1.62166	1.36134	0	0
252	HLA-B	P10319	Unclassified	Unclassified	0	0	0	0	0	0	0	0	0	0.639151	0.713531	0	0	2.72792	0	3.06092	1.20943	0	1.81013	0	0	0	0	0	0	0	0	0	0	0	0	0	0	3.93232	0.449979	0.773963	4.64941	0.542574	0	0	1.33285	1.62166	0	0.485952	0
252	HLA-B	Q31612	Unclassified	Unclassified	0	0	0	0	0.508697	0	0	0	0	0.639151	0.713531	0	0	2.66563	0.562464	3.10914	1.20943	0	1.81013	0	0	0	0	0	0	0	0	0	0.684275	0	0	0	0	3.93232	0.449979	1.72108	4.64941	0.542574	0	0	1.33285	1.62166	0	0.485952	0
252	HLA-B	P30490	Unclassified	Unclassified	0	0	0	0	0.508697	0	0	0	0	0.639151	0	0	0	2.72792	0.562464	2.50971	1.20943	0	1.81013	0	0	0	0	0	0	0	0	0	0.684275	0	0	0	0	3.93232	0.449979	1.72108	4.64941	0.542574	0	0	1.33285	1.62166	0	0.485952	0
252	HLA-B	P18463	Unclassified	Unclassified	0	0	0	0	0	0	0	0	0	0.639151	0	0	0	2.72792	0.562464	3.41685	1.20943	0	1.81013	0	0	0	0	0	0	0	0	0	0.684275	0	0	0	0	3.93232	0	2.75816	5.57839	1.16713	0	0	0	1.62166	0	0.485952	0
252	HLA-B	Q29940	Unclassified	Unclassified	0	0	0	0	0	0	0	0	0	0.639151	0	0	0	2.72792	0.562464	2.77728	1.20943	0	1.81013	0	0	0	0	0	0	0	0	0	0.684275	0	0	0	0	3.93232	1.6592	1.72108	5.60279	0	0	0	0	1.62166	0	0.485952	0
252	HLA-B	P30481	Unclassified	Unclassified	0	0	0	0	0	0	0	1.4096	0	0.639151	0.827736	0	0	3.66755	0	2.02999	3.29365	0	2.17462	0	0	0	0	0	0	0.863588	0	1.78303	0	0	0	0.614209	0	4.7959	0.607049	2.10359	6.91308	0	0	0	0	1.62166	0	0	2.55649
252	HLA-A	P05534	Unclassified	Unclassified	0	0	0	0	0	0	0	0	0	0	0	0	0	1.73455	0	3.63552	1.20943	0	0.719622	0	0	0	0	0	0	0.863588	0	0.66059	0	0	0	0	0.435719	4.35283	0	1.03708	3.36036	0	1.04207	0	0	1.62166	0	0	1.28651
252	HLA-A	P30447	Unclassified	Unclassified	0	0	0	0	0	0	0	0	0	0	0	0	0	1.73455	0	3.63552	1.20943	0	0.719622	0	0	0	0	0	0	0.863588	0	0.66059	0	0	0	0	0	3.93232	0	0	3.36036	0	1.04207	0	0	1.62166	0	0	1.28651
252	HLA-A	P01892	Unclassified	Unclassified	0.53449	0	0	0	0	0.755708	0.513192	0	1.14243	0	0	0.988282	0	4.49593	0	3.9021	8.49016	0	5.71159	3.412	8.29137	3.72537	1.69972	1.77691	0.910808	0	0	0.739309	0	0	0	0	1.67744	15.8711	2.26031	3.48604	12.7616	0	1.3616	0	2.71083	3.74294	1.29374	0	1.99219
252	HLA-B	P30464	Unclassified	Unclassified	0	0	0	0	0	0	0	0	0	0	0	0	0	0.954914	0	3.17498	4.70453	0	1.50026	0	0	0	0	0	0	0	0	0	0	0	0	0	0	5.53921	1.11948	1.91007	5.26031	0	0	0	0	1.62166	0	0	0
252	HLA-A	P10316	Unclassified	Unclassified	0	0	0	0	0	0	0	0	0	0	0	0.571223	0	1.73455	0	3.8057	6.62596	0	1.50026	0.93478	0	0	0	0	0	0.863588	0.470438	0.840323	0	0	0	0	0.435719	7.15119	2.65711	2.00816	6.45804	0	1.04207	0	0	1.62166	0.992201	0	1.28651
252	HLA-A	P10314	Unclassified	Unclassified	0	0	0	0	0	0	0	0	0	0	0	0	0	1.73455	0	3.34546	7.48011	0	1.50026	0	0	0	0	0.609186	0	0.863588	0	0.66059	0	0	0	0	0.435719	6.74507	1.44789	2.61735	5.56208	0	0	0	1.33285	1.62166	0.992201	0	1.70184
252	HLA-A	P30459	Unclassified	Unclassified	0	0	0	0	0	0	0	0	0	0	0	0	0	1.73455	0	3.63552	6.62596	0	1.50026	0	0	0	0	0	0	0.863588	0	0.66059	0	0	0	0	0.435719	7.15119	1.44789	2.00816	5.56208	0	1.04207	0	0	1.62166	0.992201	0	2.27163
252	HLA-A	P16190	Unclassified	Unclassified	0	0	0	0	0	0	0	0	0	0	0	0	0	1.73455	0	3.63552	6.62596	0	1.50026	0	0	0	0	0	0	0.863588	0	0.66059	0	0	0	0	0.435719	7.15119	1.44789	2.00816	5.56208	0	0	0	0	1.62166	0.992201	0	0.985125
252	HLA-A	P18462	Unclassified	Unclassified	0	0	0	0	0	0	0	0	0	0	0	0	0	1.73455	0	3.63552	7.1613	0	0.719622	0	0	0	0	0	0	0.863588	0	0.66059	0	0	0	0	0	7.31657	0.997909	2.00816	6.209	0	0	0	0	1.62166	0.992201	0	0.985125
252	HLA-A	P30450	Unclassified	Unclassified	0	0	0	0	0	0	0	0	0	0	0	0	0	1.30221	0	3.63552	7.3302	0	0	0	0	0	0	0	0	0	0	0.739309	0	0	0	0	0	8.36849	0.997909	2.25544	7.70322	0	0	0	1.2951	2.02786	1.29374	0	0
252	HLA-A	P30456	Unclassified	Unclassified	0	0	0	0	0	0	0	0	0	0	0	0	0	0.779639	0	3.63552	7.1613	0	0	0	0	0	0	0	0	0.863588	0	0	0	0	0	0	0	7.72269	0.997909	0.971085	6.209	0	0	0	0	1.62166	0	0	0
252	HLA-A	P30453	Unclassified	Unclassified	0	0	0	0	0	0	0	0	0	0	0	0	0	0.779639	0	3.63552	7.1613	0	0	0	0	0	0	0	0	0.863588	0	0	0	0	0	0	0	5.71084	0.997909	0.971085	6.209	0	0	0	0	1.62166	0	0	1.28651
252	HLA-A	P01891	Unclassified	Unclassified	0	0	0.594873	0	0	0	0	0	0	0	0	0.571223	0	2.1739	0	3.8275	7.69825	0	2.49783	0	0	0	0	0	0	0.863588	0	0.840323	0	0	0	0	0	11.7781	1.60496	2.73469	11.5882	1.59506	0	2.13182	0	4.64452	0	0	1.28651
252	HLA-A	P30457	Unclassified	Unclassified	0.53449	0	0	0	0	0	0	0	1.14243	0	0	0	0	0.779639	0	3.73737	5.49143	0	0	0	0	0	0	0	0	0	0	0.823147	0	0	0	0	0.831688	8.51312	0.997909	2.25544	7.97079	0	1.46758	2.73318	1.2951	4.04972	1.29374	0	0.705683
253	HLA-H	P01893	Unclassified	Unclassified	0	0	0	1.91412	0	1.93902	2.15362	4.08713	1.11789	0	0	1.57777	0	1.30221	0	4.73513	4.3722	0	3.05211	1.12681	0	0	0.876271	0	0	0	0	0.840323	0.776624	0	0.973692	0	0	8.27943	2.26031	3.97322	7.42034	0.810737	1.39108	2.85204	3.40634	3.90697	6.55872	0	0
253	KIR2DS3	Q14952	Receptors	IG;KIR	0	0	0	0	0	0	0	0	0	0	0	2.02538	0	0	0	0	5.9233	0	2.66872	0	0	0	0	0	0	0	0	0	0.470219	1.70402	0	0	0	9.23212	2.70644	2.06133	12.3882	2.0798	0	3.01496	7.63675	3.63855	0	0.771444	2.10588
253	KIR2DS1	Q14954	Receptors	IG;KIR	0	0	0	0	0	0	0	0	0	0	0	2.02538	0	0	0	0	5.9233	0	2.66872	0	0	0	0	0	0	0	0	0	0.470219	1.70402	0	0	0	8.01859	2.70644	2.06133	12.3882	2.0798	0	3.01496	3.86655	0	0	0.771444	2.10588
253	KIR2DL4	Q99706	Unclassified	Unclassified	0	0	0	0	0	0	0	0	0	0	0	0.564565	0	2.05319	0	0	5.64833	0	2.75457	0	0	0	1.00408	0.895855	0	1.18168	0	0	0	1.82688	1.68659	0	0	8.4353	0.997909	2.83545	12.4993	2.75946	0.991398	2.62117	3.36922	0	0	0.879836	0.694081
253	KIR2DL1	P43626	Receptors	IG;KIR	0	0	0	0	0	0	0	0	0	0	0	1.82143	0	0.87145	0	0	6.04124	0	2.62295	0	0	0	0	1.92976	0	1.20113	0	0	0.470219	0.962173	1.65875	0	0	8.83117	0.997909	3.00073	12.6184	1.80626	0.991398	2.56837	0	0	0	0.962173	0
253	KIR2DL2	P43627	Receptors	IG;KIR	0	0	0	0	0	0	0	0	0	0	0	2.02538	0	0.87145	0	0	5.91987	0	2.62295	0	0	0	0	0	0	0	0	0	0.470219	2.66619	0.971279	0	0	8.87107	0.997909	3.00073	12.9141	1.92459	0.991398	2.74991	0	0	0	0.974078	2.07493
253	KIR3DL1	P43629	Unclassified	Unclassified	0	0	0	0	0	0	0	0	0	0	0	2.02538	0	0	0	0	5.9233	0	2.66872	0	0	0	0	0	0	0	0	0	0.470219	1.70402	0	0	0	9.14815	0.997909	2.06133	12.0583	1.96478	0	2.84603	0	0	0	0.771444	2.10588
253	KIR3DL2	P43630	Receptors	IG;KIR	0	0	0	0	0	0	0	0	0	0	0	2.02538	0	0	0	0	5.89159	0	2.59351	0	0	0	0	0	0	0	0	0	0.470219	0	0	0	0	8.92168	0.997909	1.96008	11.8086	1.78637	0	2.56837	0	0	0	0	0
253	TAP1	Q03518	Transporters	Active_transporters;ABCB	0	0	0	0	0	0	0	0	0	0.816571	0	0	0	1.68824	0	0	6.60545	0	3.09478	0	0	0	0	0	0	0	0	0	0	0.735382	0	0	0	9.69089	1.60496	1.96008	13.6039	1.9723	0	0	0	0	1.63394	0	0
253	LILRB2	Q8N423	Unclassified	Unclassified	0	0	0	0	0	0	0	0	0.699241	0	0	0	0	0	0	0	5.26918	0	2.3085	0	0	0	0	0	0	0	0	0	0	0	0	0	0	7.9701	0.997909	1.59817	11.3484	1.79338	0	3.78447	0	0	3.1038	0	0
253	KLRD1	Q13241	Receptors	SCAR;Class_E	0	0	0	0	0	0	0	0	0	0	0	0	0	1.19342	0	0	5.89159	0	2.59351	0	0	0	0	0	0	0	0	0	0	0	0	0	0	9.47589	0.997909	1.96008	12.4519	2.04764	0	2.79666	3.52324	0	3.80072	0	0
253	KIR3DS1	Q14943	Unclassified	Unclassified	0	0	0	0	0	0	0	0	0	0	0	0	0	1.19342	0	0	5.89159	0	2.59351	0	0	0	0	0	0	0	0	0	0	0	0	0	0	8.92168	0.997909	1.96008	11.8166	1.78637	0	2.56837	3.17026	0	0	0	0
253	KIR3DL3	Q8N743	Receptors	IG;KIR	0	0	0	0	0	0	0	0	0	0	0	0	0	1.19342	0	0	5.89159	0	2.59351	0	0	0	0	0	0	0	0	0	0	0	0	0	0	8.92168	0.997909	1.96008	11.8166	1.78637	0	2.56837	3.17026	0	0	0	0
253	HLA-E	P13747	Unclassified	Unclassified	0	0	0.772686	0	0.596014	0	0	0	0	0	0	0	0	3.18821	0	3.47718	2.27238	0	3.22889	0	0	0	0	0	0	0.891466	0	0	0	0	0	0	0	8.36291	0.449979	3.06572	11.9727	2.57669	2.12424	5.2941	11.5869	7.04817	9.24973	0	0
253	HLA-B	P30487	Unclassified	Unclassified	0	0	0	0	0	0	0	0	0	0	0	0	0	1.39209	0	2.28011	1.20943	0	1.50026	0	0	0	0	0	0	0	0	0	0	0	0	0	0	4.76413	0.449979	3.30196	4.89228	0	0.497203	0	4.16581	1.62166	4.59118	0	0
253	TAP2	Q03519	Transporters	Active_transporters;ABCB	2.278	3.58688	0.741637	0	0	0	1.05345	0.500508	0	0	0	0	0	1.68824	0	0	6.8524	0	3.2453	0	0	0	0	0	1.09091	0	0.661954	0	0	0	0	0	0	11.6958	1.60496	3.23872	14.2646	2.2052	2.90071	3.08155	3.87672	7.47462	5.90867	0	0
253	HLA-B	P30685	Unclassified	Unclassified	0	0	0.594873	0	0	0	0	0	0	0.639151	0	0	0	3.03638	0	0.790383	3.82291	0	2.70462	0	0	0	0	0	0	0	0	0	0.684275	0	0	0	0	8.00001	0.607049	1.76361	11.935	2.86574	0	2.13182	2.93088	4.64452	4.31344	0.485952	0
253	HLA-B	P18464	Unclassified	Unclassified	0	0	0.594873	0	0	0	0	0	0	0.639151	0	0	0	2.88791	0	0.522805	3.49532	0	2.41406	0	0	0	0	0	0	0	0	0	0.684275	0	0	0	0	8.6702	0.607049	2.49121	10.4939	1.33106	0	0	2.68583	4.42546	2.86173	0.485952	0
253	HLA-B	P30491	Unclassified	Unclassified	0	0	0.594873	0	0	0	0	0	0	0.639151	0	0	0	2.88791	0	0.522805	3.49532	0	2.41406	0	0	0	0	0	0	0	0	0	0.684275	0	0	0	0	8.6702	0	3.26517	9.54057	1.33106	0	0	2.68583	4.42546	2.86173	0.485952	0
253	CD8A	P01732	Unclassified	Unclassified	0	0	0	0	0	0	0	0	0	0	0	0	0	0	0	0.488807	8.87948	0	4.46296	0	4.60938	3.05304	1.08476	0	1.05036	0	0	0	0	0.756977	0	0	0	9.95753	1.67478	3.76827	15.9066	2.08429	0	4.44007	8.59825	4.53916	4.94874	0	0
253	HLA-C	Q07000	Unclassified	Unclassified	0	0	0	1.25516	0	0	0	0	0	0	0	0.988282	0	1.64068	0	0	5.46699	0	3.66447	1.64373	3.18271	1.96536	0.710253	0	0	0.737975	0	0	0.684275	0	0	0.565955	0	9.77374	2.70309	2.36997	10.3699	1.61768	0	3.13477	2.74415	5.90937	3.54961	0	0
253	HLA-C	Q29960	Unclassified	Unclassified	0	0	0	1.25516	0.508697	0	0	1.17972	0.769368	0	0	0.988282	0	1.64068	0.562464	0	2.83464	0	3.66447	1.64373	2.88816	3.05694	1.46832	0	0	0.737975	0	0	0.684275	0.556633	0	0.565955	0	10.2114	2.70309	3.21806	11.4618	1.47657	0	3.13477	2.71007	5.58308	6.27123	0	0
253	HLA-C	P04222	Unclassified	Unclassified	0	0	0	1.25516	0	0	0	1.17972	0	0	0	0.988282	0	1.39426	0	0	2.83464	0	3.515	1.64373	2.88816	1.96536	0.710253	0	0	0.737975	0	0	0.684275	0.556633	0	0.565955	0	8.74226	2.70309	3.21806	10.9277	1.47657	0	1.21831	2.71007	5.58308	5.00405	0	0
253	BCAP31	P51572	Unclassified	Unclassified	0	0	1.03241	0	0	0	0	0	0.721303	0	0	0	0	0	0	0.693316	5.99804	0	4.66528	0	0	1.88746	1.01451	0	1.11792	1.21275	0	4.28803	2.47483	1.0002	0	0	0	11.3922	6.23375	4.02789	19.5354	0	0	6.95848	4.35027	5.46886	6.74109	0	1.44069
253	LILRB1	Q8NHL6	Unclassified	Unclassified	0	0	0	0	0	0	0	0	0	0	0	0	0	1.19342	0	0	5.83086	0	2.70363	0	0	0	0	0	0	0	0	0.743345	0.878766	0	0	0	0	11.5608	2.81327	3.61605	16.1307	2.21774	3.00317	4.67891	7.82643	10.7777	11.0157	0	0.874284
253	KIR2DL3	P43628	Receptors	IG;KIR	0	0	0	0	0	0	0	0	0	0	0	2.02538	0	0	0	0	6.0937	0	2.69382	0	0	0	0	0	0	0	0	0	0	1.71915	1.65875	0	0	8.19352	4.58127	3.156	16.3043	2.22595	0.774913	6.09985	8.52539	10.9311	8.91119	0.974078	2.10588
253	KIR2DS2	P43631	Unclassified	Unclassified	0	0	0	0	0	0	0	0	0	0	0	2.02538	0	0	0	0	5.9233	0	2.77007	0	0	0	0	0	0	0	0	0	0	0.756977	0	0	0	8.17735	4.58127	2.12301	16.1333	2.29506	0	3.31549	8.38349	10.8323	8.84458	0.771444	2.28237
253	KIR2DS4	P43632	Receptors	IG;KIR	0	0	0	0	0	0	0	0	0	0	0	2.02538	0	0	0	0	5.9233	0	2.66872	0	0	0	0	0	0	0	0	0	0.470219	1.70402	0	0	0	10.4031	4.58127	2.12301	16.058	2.21751	0	3.2898	8.32712	10.7882	8.73462	0.771444	2.10588
253	KIR2DS5	Q14953	Receptors	IG;KIR	0	0	0	0	0	0	0	0	0	0	0	2.02538	0	0	0	0	5.9233	0	2.66872	0	0	0	0	0	0	0	0	0	0.470219	1.70402	0	0	0	10.4031	4.58127	2.12301	16.058	2.21751	0	3.2898	8.32712	10.7882	8.73462	0.771444	2.10588
254	SLC26A2	P50443	Transporters	SLC;APC;SLC26	1.73526	1.35857	0.52444	0	0.536932	0	0.532082	3.03143	0	0.546915	0.527083	0	1.11182	0.522573	0	2.70455	0	0	0.80907	0	0	0.492124	0.562797	0	0	1.13352	0.691322	0	1.0657	0.718391	0	0	0	2.75759	0	1.52782	2.36486	0.522591	1.4756	1.09879	3.13873	3.12982	1.87303	0.737162	0
255	FLT3LG	P49771	Unclassified	Unclassified	0	0	0	0	0	0	0	0	0	0	0	0	0	0	0	0.929086	0	0	0	0.483018	0	0	0	0	0	0	0	0	0	0	0	0	0	1.53752	0	0.917036	1.70915	0	1.72381	0.880069	1.23022	0.758884	0	0	0
256	OR1M1	Q8NGA1	Receptors	GPCR;Olf	0	0	0	0	0	0	0	0.440066	0	0	0.428974	0	0.534367	1.15054	0	0	1.06892	0	0	0	0	0	0	0	0	1.8021	0	0	0	1.6085	0	0	0.476482	0	0	0	0.895061	0	0	1.09879	2.34075	0	0	0.447262	0
256	OR7G3	Q8NG95	Receptors	GPCR;Olf	0	0	0	0	0	0	0	0	0	0	0.428974	0	0.534367	0.522573	0	0	1.06892	0	0	0	0	0	0	0	0	1.66326	0	0	0	0.756977	0	0	0.476482	0	0	0	0.895061	0	0	1.09879	2.34075	1.19994	0	0.447262	0
257	PPAP2A	O14494	Enzymes	3.1.3	0	0	0	0	0	0	0	0	0	0	0.767571	0.84412	1.51671	0.522573	0	0	0	0	0	1.46221	0	0.588218	0	0.915448	2.53701	1.92281	0	0	0	0	0	0	0	0	0	0	1.68199	0	0.952126	1.82678	2.34075	1.19994	0	0	0
258	RHOT1	Q8IXI2	Unclassified	Unclassified	0	0	0.580109	0	0	0	0	1.21351	0	0.724694	0.684936	0.993538	1.01141	0.522573	0	2.39059	1.61964	0.504913	0	4.63204	0	0	0.957599	1.02092	1.64983	1.81096	0	0	0	0.562505	1.9882	2.08641	0	2.75759	1.0646	1.83915	3.01115	1.28183	1.4756	4.25014	3.13873	3.12982	1.66951	0	0
259	RHOT2	Q8IXI1	Unclassified	Unclassified	0	0	0	0	0	0	0	0.931537	0	0.724694	0	0.506338	0	0.522573	0	1.8943	0	0.794798	0	2.69751	0	0	0	0	0.98541	0.715198	1.00172	0	0	1.17024	1.08063	2.08641	0	0	0	0.870671	2.91813	1.22091	0	1.09879	2.34075	1.19994	0	0	0
260	TNFRSF13C	Q96RJ3	Receptors	Other_receptors;TNFNGF	0	0	0	0	0	0	0	0	0.776763	0	0	0	0.684892	0.675897	0	0	1.69554	0	0	0.941402	0	0	1.78078	0	0	0	0	0	0	0.46803	0	0	0	0	0	1.0702	1.20307	1.28268	1.54918	1.96017	1.05953	2.77686	0.782249	1.26689	0
261	EDAR	Q9UNE0	Receptors	Other_receptors;TNFNGF	0	0	0	0	0	0	0	0	0.776763	0	0	0	0.684892	0.675897	0.505719	0	2.3792	0	0.546273	0.941402	0	0	1.78078	0	0	0	0	0	0	0.46803	0	0	0.484552	0	0	1.71084	2.05829	0	0	3.30448	0	0	0	0	0
261	TNFRSF11A	Q9Y6Q6	Receptors	Other_receptors;TNFNGF	0	0	0	0	0	0	0	0	0.776763	0.962436	1.06747	0.890878	1.04912	0.675897	0	0	1.90979	0	0	0.941402	0	0	1.42083	0	0	0	0	0	0	0	0	0	0	0	0	1.0702	1.26041	0	0	2.79331	0	0.451038	0	0	0
262	OR10J1	P30954	Receptors	GPCR;Olf	0	0	0	0	0	0	0	0	0.776763	0	0	0	0.684892	0.675897	0	0.825895	3.14519	0	0	0.941402	0	0	3.42491	0	0	0	0	0.647837	0	0.46803	0	0	0	0	0	1.0702	1.77661	0	0	0.891285	0	0.451038	0	0	0.580938
262	TNFRSF9	Q07011	Receptors	Other_receptors;TNFNGF	0	0	0	0	0	0	0	0	0.776763	0	0	0	0.684892	0.675897	0	0	2.31289	0	0	0.941402	0	0.629757	2.15982	0	0	0	0	0	0	0	0	0	0	1.04942	0	1.78125	1.51812	0	0.461215	1.29163	0.852964	0.451038	0	0	0
263	TNFRSF25	Q93038	Receptors	Other_receptors;TNFNGF	0	0	0	0	0	0	0	0	1.2137	0	0	0	0	5.45383	0	0.488807	2.58504	0	0	0.941402	0	0	0.74169	0	0	0	0	0	0.530985	2.43473	0	0	0	0	0.426766	3.02635	4.55999	0	1.24425	5.67905	2.94094	1.26117	2.71916	0.544374	0.441901
264	EDA2R	Q9HAV5	Receptors	Other_receptors;TNFNGF	0	0	0	0	0	0	0	0	0.776763	0	0	0	0.684892	0.70717	0	0	2.52821	0	0	0.941402	0	0	0.74169	0	0	0.760635	0	0.917123	0	0	0	0	0	0	1.96361	2.99703	1.20307	0	0	1.88182	1.2827	1.37357	0.969715	0.797878	0
265	RELT	Q969Z4	Receptors	Other_receptors;TNFNGF	0	0	0	0	0	0	0	0	0	0	0	0	0	0.675897	0	0	1.69554	0	0	0.941402	0.472084	0.473323	0.74169	0	0	0	0	0	0	0	0	0	0	0	0	1.55953	1.77661	0	0	0.891285	1.91033	0	0	0	0
266	TNFSF15	O95150	Unclassified	Unclassified	0	0	0.638291	0	0	0	0	0.717369	0	0.53517	0	0	0	0	0	0.756264	1.46525	0	0	0	0	0	0	0	0	0	0	0	0	0	0.496987	0	1.13495	1.2514	0	0.855903	1.0698	0	0	2.31784	1.11981	0	0.974535	0	0.479754
267	CD58	P19256	Unclassified	Unclassified	0	0	0	0	0	0	0	0	0	0	0	0	0	0	0	0	0	0	0	0	0	0	0	0	0	0	0	0	0	0	0	0	0	0	0.49199	0.819339	0	0	0	1.49508	0	0	0	0	0
268	TNFSF10	P50591	Unclassified	Unclassified	0.578929	0	0	0	0.614574	0	0	0	0	0	0	0	0	0.512238	0	0	2.0674	0	3.80338	1.41671	0	2.14586	0.74169	0	0	0.997653	0	0	0	0	0.73444	0.491514	0	3.00343	1.01466	12.849	3.40792	3.81833	0.553967	4.09743	5.6561	0	0	1.04061	0
269	TNFRSF13B	O14836	Receptors	Other_receptors;TNFNGF	2.88083	2.65199	0	0	0	0	0	0	0.776763	0	0	0.743025	0.684892	0.81974	0	0	0.910656	0.71296	0	0.941402	0	0	0.74169	0	0	0	0.757902	0.927442	0.776624	0	0	0	0	0	1.03075	7.08509	1.67347	2.81666	1.64674	7.20707	2.08652	1.75412	1.61927	0	1.68424
269	IL1RL1	Q01638	Receptors	IG;Type1;CytokineR	0	0	0	0	0	0	0	0	0.776763	0	0	0.743025	0	0.778747	0	0	0.910656	0.71296	2.31078	0.941402	0	0	0.74169	0	0	0	0	1.512	0	0	0	0	0	1.5109	0	7.63462	2.10823	1.88603	2.18946	6.31535	2.27449	2.0419	2.12516	0	2.0132
269	IL18R1	Q13478	Receptors	IG;Type1;CytokineR	0	0	0	0	0	0	0	0	0.491035	0	0	0.4872	0	0.509969	0	0	0	1.14258	1.81035	0	0	0	0	0.982497	0	0	0	0	0	0	0	0	0	1.26027	0	5.17157	1.64106	0.467107	1.16554	5.6754	2.93193	1.54382	2.75892	0.539746	0.806659
269	IL1RL2	Q9HB29	Receptors	IG;Type1;CytokineR	0	0	0	0	0	0	0	0	0	0	0	0.743025	0	0.778747	0	0	0	0.429622	1.23955	0	0	0	0	0	0	0	0	0	0	0	0	0	0	1.202	0	6.77811	1.47877	1.41548	0.909498	6.34882	2.49578	2.09817	2.2992	0	0
270	CDH23	Q9H251	Miscellaneous	StructuralAndAdhesion;CadherinClassic	0.709759	1.12553	0.602049	0	0	0	0.431117	0	0	0	0	0	0	0	0	0	1.64662	0	0	0	0	0	0	0	0	0	0	1.71371	0	0	0	0	0.476482	0	0.9613	0	1.56763	0	0.996378	0	0.905733	4.14246	1.90861	0.447262	1.4957
270	LHFPL5	Q8TAF8	Unclassified	Unclassified	0	0	0	0	0	0	0	0	0	0	0	0	0	0	0	0	1.64662	0	0	0	0	0	0	0	0	0	0	1.71371	0	0	0	0	0	0	0	0	0	0	0	0	0	1.9375	0	0	1.4957
271	HEPH	Q9BQS7	Unclassified	Unclassified	0	0	0.448345	0	0	0	0	0	0	0	0	0	0	0	0	0	0	0	0	0	0	0	0	0	0	0	0	0	0	0	0	0	0	0	0	0	0	0	0	0	0	0.455573	0	0	0
272	CLEC7A	Q9BXN2	Receptors	SCAR;Class_E	0	0	0	0	0	1.02063	0.72009	0	1.39701	0	0	0	0	0	0	0	0.789697	0	0	0	0	0	0.610676	0	0	0	0	0	0	0	0	0	0	1.47242	0	0.843155	1.07818	4.74017	5.76851	0.626939	0	11.116	0	0	0
272	GYPA	P02724	Unclassified	Unclassified	0	0	0	0	0	0	0	0	0	0	0	0	0	0	0	0	0	0	0	0	0	0	0	0	0	0	0	0	0	0	0	0	0	0	0	0	0	0	0	0	0	0.877598	0	0	0
273	ADCY4	Q8NFM4	Enzymes	4.6.1	2.92126	2.55988	0	0	0	0.870133	1.525	0	0.754945	1.29989	0.66027	3.6616	1.74812	1.97971	0.541968	4.24608	0	0	0	0	0	0	0	0	2.57363	0	0.661954	5.96235	7.1798	0	0	0	0.476482	5.31529	0	2.83933	1.18094	4.65946	2.2582	5.07385	4.79003	3.0926	4.73578	1.42469	1.71604
274	SLC38A4	Q969I6	Transporters	SLC;APC;SLC38	0	0	0	0	0	0	0	0	0.447902	0	0	0	0	0	0	0	0	0	0	0	0	0	0	0	0	0	0	2.97881	2.28957	0	0	0	0	0	0	0.508681	0.426503	2.6998	0	1.7068	2.63656	0.74379	1.0373	0	0
275	SYT13	Q7L8C5	Miscellaneous	Other;Synaptotagmin	0	0	0	0	0	0	0	0	0	0	0	0	0	0	0	0	0	0	0	0	0	0	0	0	0	0	0	2.6303	3.52966	0	0	0	0	0	0	0	0.843712	0.990413	0	1.86704	1.52293	0	2.45161	0	0
276	FAP	Q12884	Unclassified	Unclassified	0	0	0	0.444725	0	0	0	0	0	0.584415	0	0.539269	0	0	0	0.77169	0	0	0	0	0	0	0	0	0	0	0	1.41318	2.15911	0.49652	0	0.46085	1.1515	1.23925	0.652641	0.472802	0.618578	0.486703	0	1.57066	2.39305	1.91278	0.77547	0	0.774768
277	PAQR7	Q86WK9	Receptors	Other_receptors;ADIPO-PAQR	0	0	0	0	0	0	0	0	0	0	0	0	0	0.522573	0	0	0	0	0	0	0	0	0	0	0	0	0	3.54904	2.70126	0	0	0	0	2.75759	0	0	2.42432	0.522591	1.4756	1.09879	2.34075	3.12982	0.809927	0	0
278	SLC41A2	Q96JW4	Transporters	SLC;Other;SLC41	0	0	0	0	0	0	0	0	0	0	0	0.540081	0	0.522573	0	0	0	0	0	0	0	0	0	0.749511	1.03882	0.62886	0	2.56747	1.95507	0.533515	0	0	0	0	0	0	1.68199	0	0.857536	1.09879	2.34075	1.19994	0	0	0.972357
279	SLC19A1	P41440	Transporters	SLC;MFS;SLC19	0	0	0	0	0.42679	0	0	0	0	0	0	0.539269	0	0.522573	1.12034	0	0.634457	0	0	1.14308	0	0	0	0	0	0	0	2.56747	1.95507	0	0	0	0	0	0	0	0	0	0	1.09879	2.34075	1.19994	0	0	0
279	SLC44A1	Q8WWI5	Transporters	SLC;Other;SLC44	0	0	0	0	0	0	0	0	0	0	0	0	0	1.30191	0	0	0	0	0	0	0	0	0	0	0	0	0	2.56747	1.95507	0	0	0	0	0	0	0	0	0	0.564816	1.09879	2.34075	1.19994	0	0	0
280	GPR50	Q13585	Receptors	GPCR;Rhodopsin	3.39187	3.3089	1.22258	1.94404	0.596014	1.92971	1.05455	0.54574	0.923718	0	0	2.5212	0	0	0	3.59472	0	0	0	0	0	0	0	0	0	0	0	1.3182	0	0.795057	0	0.639867	0	0	0	1.25923	6.02404	1.32942	3.95629	3.97289	1.95671	2.30962	3.0802	0.973371	2.74755
281	OPRL1	P41146	Receptors	GPCR;Rhodopsin	2.8538	2.39065	0	0	0.508697	0.612675	0.532082	0	0	0	0	0	0	0	1.11761	3.36138	0	0	0	0.466075	0	0	0	0	0	0	0	1.7133	3.8113	0.93692	0	0.555693	0.882136	1.03591	1.21702	0.806689	3.91826	0	5.8329	2.23282	2.38198	1.39717	1.85304	0	0.494527
282	SLC22A5	O76082	Transporters	SLC;MFS;SLC22	1.73526	1.35857	0	0	0.42679	0	0.528012	0	0	0.713112	0.428974	0	0.813763	0	0.603174	2.02165	0	0	0	0	0	0	0	0.637775	0.914869	1.67002	0.691322	2.56747	2.59464	0.625387	0	0.450191	0.476482	0	0	0.543146	1.85484	0	1.2092	0.949998	2.48828	1.23713	2.59435	0.747476	0
283	LRFN1	Q9P244	Miscellaneous	Other;LRRC	0	0	0	0	0	0	0.994059	0	0	0.948548	0	0	0.573434	0.789543	0	0	0	0	0	0	0	0	0	0	0.616533	0	0	0	0	0	0	0	1.06133	1.40422	0	0	1.92005	0	3.82289	2.47846	1.26915	1.50626	0.946262	1.27074	1.49254
284	SIRPB1	O00241	Unclassified	Unclassified	0	0	0	0	0	0	0	0	0	0	0	0	0	0	0	0	0.489058	0	0	0	0	0	0	0	0	0	0	0	0	0	0	0	0.588784	0	0	0	0.522938	0	0.601783	0.577692	0	0	0	0	0
285	SLC6A9	P48067	Transporters	SLC;Other;SLC6	0.455847	0	0	0	0	0	0	0.601654	0	0.708345	0	0	0.573434	1.44559	0	0	0	0.529947	1.03518	0.500317	0	0	3.95624	0	0.922114	0.948276	0	0	0	0.452893	0.534366	0	1.1729	2.75759	0.714242	0	2.42432	0	0.857536	1.09879	2.42205	3.27808	0.940106	1.60262	0.739729
286	EGFR	P00533	Receptors	Kinase;EGFR	0	0.955457	0	0	3.68754	9.99811	6.83396	7.71451	0	5.21835	2.40358	6.99005	1.69468	11.1385	3.80266	7.58135	28.6817	2.54027	5.70603	6.43925	0	3.89134	6.68595	10.6072	2.90834	9.49891	3.44573	4.43489	1.7982	1.52721	9.82808	5.65949	4.89603	6.75974	3.35105	12.1929	9.57153	13.1385	7.07495	16.4017	14.2316	12.4727	16.9478	6.30113	16.0058
287	GJA1	P17302	Miscellaneous	StructuralAndAdhesion;GapJunction	0	0	3.35248	0	0	6.80656	4.16608	4.56627	0	2.72052	2.75887	2.10064	1.00142	3.38737	0	8.53505	17.9199	1.65624	1.8344	4.56632	0	2.78499	2.96724	0	6.81593	1.42438	1.34497	2.42111	1.5037	0.861092	1.23305	0	2.44729	5.83893	4.01351	5.45881	13.0249	1.65006	4.07001	12.7492	10.4221	11.1967	11.8222	0	6.18173
288	SLC9A3	P48764	Transporters	SLC;Other;SLC9	2.18251	1.35857	0	0	1.69677	0.666257	0	0.426766	0	1.18361	1.43445	0	1.11182	1.03013	0	2.46993	1.33063	0	1.04566	0	0	0	0	0.70012	0	2.4022	0.691322	0	0.639568	0	0	1.32931	0.883425	0	4.24021	1.97521	2.21042	1.67134	3.42078	1.36938	1.55741	2.93844	5.81065	1.11308	0
289	TAAR6	Q96RI8	Receptors	GPCR;Rhodopsin	0	0	0	0	0	0	0	0	0	0	0	0	0	0	0	0	0.509377	0	0	0	0.926683	0	0	0	0.483555	0	0	0	0	0	1.30338	0	0	0	2.32615	0	0.510881	0	0.716698	0.625458	0.805626	1.01733	3.04792	0	0
290	CD180	Q99467	Receptors	Other_receptors;TOLL	0	0	0	0	0	0	0	0.60175	0	0	0	0	0	0	0	0.825895	0	0	0	0	0	0	0	0	0	0	0	0	0	0	0	0	0	0	3.99724	0	2.37485	0	1.51904	0.598922	1.2019	1.08894	3.17678	0	0.539238
291	UTS2R	Q9UKP6	Receptors	GPCR;Rhodopsin	0	0	0	0	0	0	0	0	0	0	0	0	0	0.516918	0	0	0	0	0	0	0	0	0	0	0	0	0	0	0	0	0	0	0	0	0	0	0.587622	0	0	0.822189	0.477105	0	1.30162	0	0
292	OPN4	Q9UHM6	Receptors	GPCR;Rhodopsin	0	0	0	0	0	0	0	0	0	0	0	0	0	0	0	0	0	0	0	0	0	0	0	0	0	0	0	0	0	0	0	0	0	0	0	0	0	0	0	0	0	0	0.466489	0	0
293	CHRM4	P08173	Receptors	GPCR;Rhodopsin	0	0	0	0	0	0.612675	0	0	0	0.444713	0.433273	6.35825	5.46907	0	0.867734	1.64451	0.593745	0	0	0.466075	0	0	0	1.70335	0.935219	0	0	9.94732	7.78845	0.466075	0	0	0.433627	0	4.17241	0	2.4602	0	2.93978	1.1971	1.31606	3.68748	4.91745	0	0.494527
293	CHRM2	P08172	Receptors	GPCR;Rhodopsin	0	0	0	0.428247	0	1.11513	0	0	0	0.513081	0.492986	2.05303	2.23928	0	0.510623	0	0.593745	0	0	0.466075	0	0	0	0	0.935219	0	0	5.0027	4.13747	0.466075	0	0	0.433627	0	3.45241	0	1.04075	0	4.04982	1.1971	3.09299	3.68748	4.91745	0	0.494527
294	KCNA4	P22459	Transporters	Channels;Voltage_gated_ion_channels;Potassium_channels	0	0	0.704503	0.967256	0	0	0	0	0	0.861921	0	0	1.27437	0	0.79922	3.4709	0	0	1.57853	0	0	0	1.31251	0.952137	0	1.25275	0	10.416	6.64272	0	0	0	3.09041	0	0	3.8158	3.25618	2.38695	4.67098	4.5621	2.37891	9.51764	7.3745	0	6.95997
294	KCNA1	Q09470	Transporters	Channels;Voltage_gated_ion_channels;Potassium_channels	0	0	0.972207	1.9439	0	0	0	0	0	0	0	1.41405	1.92039	0	0.79922	0.650221	0	0	0	0	0	0	1.31251	0.952137	0	1.19461	0	10.1827	5.80172	0	0	0	2.98982	0	0	1.84307	0	2.31393	1.7432	5.92226	6.93934	8.78185	2.38829	0	6.59257
295	GRM7	Q14831	Receptors	GPCR;Glutamate	0	0	1.17142	0	1.40206	1.03223	0.92061	0	0	0.737985	1.08592	8.58681	8.12202	0	1.10414	5.83816	1.48263	1.1965	3.25736	4.44102	18.6836	6.78407	0	3.76372	3.96069	2.27021	0.560833	11.9605	6.28609	0.712654	0	0.722589	0.593921	7.70014	4.43488	6.49479	4.80786	1.65426	6.56427	8.51642	8.62241	13.2735	14.3228	1.4432	5.57094
296	GRM4	Q14833	Receptors	GPCR;Glutamate	0	0	0	0	0	0	0	0	0	0	0	8.33337	6.01778	0.589514	0.564449	0	1.12909	0.750152	1.32686	0	0	0	0	1.70335	0.739015	0.742638	0	8.98813	4.04337	0.479827	0.464367	0.544609	0	3.081	2.42386	3.09708	5.63021	2.9225	6.32873	6.16744	6.93027	15.8019	10.321	0	1.05457
296	GRM3	Q14832	Receptors	GPCR;Glutamate	0.873343	0.86152	0	0	0	0	0	0	0	0.7952	0	5.9692	5.45218	0.589514	0.564449	0	1.12909	0.750152	1.32686	0	0	0	0	1.70335	1.86478	0.742638	0	6.50386	1.63231	0	0.464367	0.544609	0.593921	3.081	2.42386	3.09708	5.63021	2.81177	5.24853	5.1827	6.93027	10.9122	10.321	0	0
296	GRM2	Q14416	Receptors	GPCR;Glutamate	0.873343	1.32403	0	0	0	0	0	0	0	0	0	8.43559	6.143	0.589514	0.867734	2.18687	1.12909	0.750152	1.32686	0	0	0	0	1.70335	1.86478	0.742638	0	7.75979	2.79129	0	0.464367	0.544609	0.476482	3.081	2.42386	4.11381	7.78875	4.60706	5.49032	9.59624	11.9268	13.9914	13.8295	0.447262	1.05457
296	GRM8	O00222	Unclassified	Unclassified	0	0	0	0	0	0	0	0	0	0.7952	0	5.51039	5.0275	0.589514	0	0	1.12909	0.750152	1.32686	0	0	0	0	2.03253	0.739015	0	0	6.31466	1.01786	0.479827	0.464367	0.544609	0.593921	1.61173	2.42386	3.09708	5.63021	1.78203	3.51132	5.1827	6.93027	10.9122	10.321	0	0.669561
296	GRIN2A	Q12879	Transporters	Channels;Ligand_gated_ion_channels;Glutamate	1.0124	0	1.30559	0	0	0	1.23492	0	0.870936	1.63004	1.27034	10.0887	7.07827	1.99166	1.58346	7.09835	0	1.92932	7.07306	2.13459	0	0	4.14196	8.47837	3.2608	4.30036	1.71101	19.264	17.9232	9.29675	4.88501	2.00235	4.31109	9.51955	2.2095	15.7273	18.4977	4.98923	20.3546	19.8021	18.4248	26.6271	24.679	5.14619	11.9796
296	GRM5	P41594	Receptors	GPCR;Glutamate	0	0	0	0	0	0	0	0	0	1.7393	0.797615	7.86619	8.07076	0	1.2235	5.52929	1.69627	1.39499	3.20936	6.05735	0	4.71659	0	2.62622	4.23992	2.27021	1.13663	11.6208	9.1836	0.712654	0	0	0.593921	6.55044	2.49111	6.61093	11.0833	6.06968	17.5597	12.4602	15.4594	18.4596	18.6702	3.73157	5.3355
297	SLC9A1	P19634	Transporters	SLC;Other;SLC9	0	0	0.704503	0	2.60763	0.666257	0	0	0	1.81706	1.14632	3.8672	2.11393	0	1.22556	5.11843	0	1.33424	0	1.24086	0	0	1.10692	0.9621	0	1.88074	0	1.63473	2.8091	0	0	0.783726	0	0	2.26219	0.74918	1.60043	0	5.05872	4.28723	2.17987	3.51311	5.03415	1.73951	2.59336
298	PTGIR	P43119	Receptors	GPCR;Rhodopsin	0	0.715602	0	0	0.634623	0	0	2.87839	0.754945	1.25655	0	1.96685	0	0	2.19635	4.33693	0	0	0	0	0	0	0	1.14566	1.41978	0.716843	1.90744	4.20484	3.70779	0.676573	0	0	0	0	0.779863	5.56337	0.758887	0.914054	4.48983	1.70013	2.53197	4.36388	6.82815	0	0
299	SEZ6	Q53EL9	Unclassified	Unclassified	0.986755	0.825865	1.15432	0	3.71723	0.492598	0	0.906411	0.554678	1.22925	0	0	0.537696	1.28857	0	0	0	0	0.765059	0	0	0	0.528408	0.609186	0	0.863588	0	1.11132	0	0	0	0	1.78306	0	0.919398	1.84252	1.53788	0	1.42114	2.24506	1.83954	5.73403	3.50232	0	1.59806
300	CD93	Q9NPY3	Unclassified	Unclassified	0	0	1.22105	0	3.55585	0.857117	0	0	0	0	0.568144	0.529947	0.507431	0	0.851211	0	0	0.71296	0.6203	0	0	0	0	0	0	0	0	0	0	0	0	0	0.818445	0	0	1.79077	0.542986	0	2.91879	1.13829	2.87305	2.61163	3.62154	0	0
301	ROS1	P08922	Receptors	Kinase;Other	0	0	0	0	0	0	0	0	0	0.639862	0.650579	0.523432	0	2.73979	0	1.75946	1.58208	0	3.40714	0	0	0	3.88068	3.48891	4.82735	3.74374	0.607241	6.29568	3.98363	3.15595	3.84557	1.96	0	4.89906	0	3.51322	7.70274	7.60636	10.8111	5.84061	8.56851	12.4409	7.35869	4.86734	6.20526
301	TEK	Q02763	Receptors	Kinase;Other	0	0	0	0	0	0	0	0	0	0.745153	0	0.530475	0.77945	4.4148	0	0.488807	0	0	0	0	0	0	3.61229	2.13946	2.62887	2.70269	0.961365	3.64915	3.26827	2.8743	6.82615	0.98099	0	2.55123	2.03401	2.65029	10.4509	6.17965	6.48261	5.13274	7.6601	11.7509	8.24141	3.8417	6.34714
301	TIE1	P35590	Receptors	Kinase;Other	0	0	0	0	0	0	0	0	0	0.745153	0	0.575703	0.670711	2.40359	0.684645	0.488807	0	0	0.657416	0	0	0	1.41154	3.86356	4.12536	3.38708	3.34493	5.34823	2.21346	3.40219	4.46554	3.33079	0.957407	1.7161	1.31353	4.98164	8.41928	2.81953	2.96286	1.04159	6.21705	6.81813	5.01077	3.83953	5.61974
302	SLC3A2	P08195	Transporters	SLC;Other;SLC3	0.736876	0	4.30394	1.32084	0.733074	3.11413	2.76645	0.445825	0	0	0	0	1.10922	1.40761	0.851421	7.61484	0	0	0	0	0	0	2.63258	2.51264	3.32063	2.39959	0.838017	7.46291	0.93074	0.983483	0.716812	2.5039	1.87323	5.01975	0.869262	4.51516	9.74516	3.98756	3.96617	5.85985	10.1576	7.51706	7.57379	0.781051	6.01746
302	SLC7A11	Q9UPY5	Transporters	SLC;APC;SLC7	0	0	2.34635	0.450798	0	0	1.19916	0	0	0	0	0	0	1.30221	0	0	0	0	0.804764	0	2.0357	0	0.547031	1.16696	0.83659	0.863588	0.503163	4.31786	0	0	0.519273	1.93512	0.435719	2.82164	0	0.609186	2.42432	1.61632	1.31108	2.40913	5.0304	4.46307	2.1907	0	2.85313
303	CAV2	P51636	Unclassified	Unclassified	0	0.525088	0	0	0	0	0.836124	0	0	0	0	0	0.705464	0.779639	0	1.70151	0	0	1.21238	0	0	0	0.917067	2.95437	4.93178	3.33338	0	2.76539	1.77658	0	0.427469	3.21654	1.52525	1.18736	1.15608	3.46545	4.21307	0	3.7563	5.98269	4.3321	10.0954	8.22036	0.832107	6.37351
304	ALCAM	Q13740	Unclassified	Unclassified	0	0	0	0	0.689157	0	0	1.12374	0	0.608399	1.49344	0.551357	0.619732	1.24702	0.851421	3.85548	0	0	0	0	0	0	1.11154	2.51264	3.2696	3.01685	0	3.0592	0	0	0	3.28695	1.95247	1.2232	0	2.40399	2.49513	2.3152	4.42962	3.76521	4.22057	4.38387	7.43693	1.84678	6.2181
305	IL9R	Q01113	Receptors	IG;Type1;CytokineR	0	0	0	0	0	0	0	0	0	0	0	0	0	2.01169	0	1.75946	0	0	0.653296	0	0	0	0	0.609186	0	0.863588	0	0.66059	0	0	0.466584	0	0.435719	0	0	0.609186	1.43539	0	1.04682	1.14731	2.45067	1.06344	2.60467	0	0.713411
306	PLB1	Q6P1J6	Unclassified	Unclassified	0	0	0	0	0	0	0	0	0.573734	0	0.558447	0	0.681844	0	0	0	0	0	0.54245	0	0	0.565343	0	0	0	0.894116	0.673051	1.6866	0.973227	0	0	0	0	1.03124	0	0.574755	0.68715	1.12544	2.87778	3.53831	1.42274	2.29175	1.7022	0	0.506993
307	SMPD3	Q9NY59	Enzymes	3.1.4	0	0	0	0	0	0	0	0	0.436936	0	0	0	0	0	0	0	0	0	0.599344	0	0	0	0	0	0	0	0	0	0	0.633595	0	0	0	1.00852	0	0.964792	0.693042	0	1.49574	2.40256	1.33843	0	1.02724	0	0
308	P2RY1	P47900	Receptors	GPCR;Rhodopsin	1.73526	1.35857	0	0	0	0	0.532082	0	0	0	0	0	0	0	0	0.453547	0	0.447114	0	0	0	0	0.445346	0.639568	0	0.926916	0	1.21048	1.37606	0	0	0	0	0.443862	0	0	1.07293	0.711997	1.09163	1.20273	1.27713	3.33189	1.41274	0	0
309	ADAM9	Q13443	Enzymes	3.4.24	0	0	0.658233	0	0	0	0	0	0.621222	0.467703	0.488468	1.25761	0.525437	0	0	0	0	0	0	0.616244	0	0	0.817363	0	0.616533	1.37664	0.589798	0	0	0.613632	0.554735	1.11802	0	0	0	2.29426	0	1.22923	2.85711	1.95935	1.47464	2.48886	4.04617	1.9929	2.28741
310	GLRB	P48167	Transporters	Channels;Ligand_gated_ion_channels;cys-loop	1.38333	1.34156	0	0	0	0.51002	0	0	0	0	0	1.94782	1.38114	0	0	0	1.39195	0	1.16863	0	0	0	0	0	0	0.598591	0.48129	0.988826	0	0	0	0	0	0	0	1.00257	0	0.810221	2.52954	4.27751	5.359	4.05017	4.63268	0.633684	0.443668
310	OCLN	Q16625	Unclassified	Unclassified	1.0124	1.02356	0.824698	0.591595	0	0	0	0	0	1.59588	0	0.869173	0.812855	1.95584	0	4.71522	0	1.63673	1.4976	2.3423	0	0	1.55724	0	0	2.44775	4.02942	0	0	0	0.811182	0	0	2.05846	2.36152	4.76053	3.74678	1.53854	4.36963	8.13515	6.04586	6.8659	8.24239	3.32403	4.01151
310	GJA3	Q9Y6H8	Miscellaneous	StructuralAndAdhesion;GapJunction	0	0	0.824698	0	0	0	0.735911	0	0	1.28041	0.680531	0.65289	2.16942	0.588757	0	2.96339	0.644817	0.997397	2.64969	1.97434	0	0	2.3129	0	0	1.01862	0	1.18355	0	0	0.864653	1.32136	1.30817	0	1.16971	2.68547	2.38393	1.63087	2.25298	6.70941	4.64064	6.62118	8.84669	1.08025	1.41645
311	SLC23A1	Q9UHI7	Transporters	SLC;APC;SLC23	0	0	0	0	0	0	0	0	0	0	0	0.492598	0.537696	1.96015	0.427844	2.78484	0.816946	0	2.27087	0	0	0	2.15417	4.18699	0	3.46066	0.607241	0.45073	1.20072	2.79611	2.74363	0	0.554729	2.40833	1.24822	3.31273	9.78481	4.58635	11.2631	7.69838	6.38841	10.8583	10.3785	2.71117	3.7133
311	GP5	P40197	Miscellaneous	Other;LRRC	0	0	0	0	0	0	0	0	0	0	0	0	0	0.455487	0	0	0	0	0.583301	0	0	0	0.431483	0.443308	0	0.791278	0	0	0	0.605256	0.605256	0	0	0	0	1.36759	2.9692	0.792755	3.44361	1.18648	1.09503	3.70605	2.9682	0.569921	0
311	GP9	P14770	Miscellaneous	Other;LRRC	0	0	0	0	0	0	0	0	0	0	0	0	0	0.455487	0	0	0	0	0.583301	0	0	0	0.431483	0.443308	0	0.791278	0	0	0	0.605256	0.605256	0	0	0	0	1.36759	2.9692	0.792755	3.44361	0.526679	0.560598	3.6476	2.9682	0.569921	0
312	IL1RAP	Q9NPH3	Receptors	IG;Type1;CytokineR	0	0	0	0	0	0	0	0	0.993338	0	0	3.34571	3.19279	1.05548	0	2.27797	2.85613	1.70961	8.24843	4.81221	3.10679	2.62689	1.98692	2.77342	3.56827	4.62096	0	0	0	3.51778	0	0	0	7.28779	1.46047	11.3515	6.70578	11.1893	8.33939	9.369	13.3133	12.7297	11.6271	1.95875	1.21979
313	IL1R1	P14778	Receptors	IG;Type1;CytokineR	0	0	0.455089	0	0	0.456524	0	0	0	0.755212	0	0.743025	0.543247	2.7602	0	0	3.41655	0.71296	5.04855	1.92711	0	0.769114	5.12047	2.66402	1.76192	5.01224	1.19477	1.18672	1.50383	2.77735	2.38017	1.00258	0	2.12015	1.23787	10.3056	6.73471	6.06406	5.22045	12.7277	4.96939	3.36222	5.03956	2.38176	3.15355
313	HCST	Q9UBK5	Unclassified	Unclassified	0	0	0	0	0	0	0	0	0	0	0	0.492598	0.439657	1.96015	0	0	1.32632	0	2.80484	0	0	0	2.02761	3.54922	0	2.89303	0	0.764234	1.18759	2.79611	2.57432	0	0	2.67379	0	3.8318	4.5295	3.09884	3.90913	3.3417	4.28364	2.40802	4.58296	2.71117	1.2442
314	GPRC5C	Q9NQ84	Receptors	GPCR;Glutamate	0	0	0	0	0	0	0	0	0	0	0	0	0	0.522573	0	0	0	0	0	0	0	0	0	0	0	0	0	0	0	0	0	0	0	0	0	0	2.42432	0	0	1.09879	2.34075	2.47812	0.809927	0	0
314	ATP11C	Q8NB49	Transporters	Active_transporters;P-ATPase	0	0	0	0	0	0	0	0	0	0	0	0	0	0.522573	0	0	0	0	0	0	0	0	0	0	0	0	0	0	0	0	0	0	0	0	0	0.930017	2.89388	1.84995	1.07928	1.09879	2.34075	1.19994	0	0	0
314	ATP11A	P98196	Unclassified	Unclassified	0	0	0	0	0	0	0	0	0	0	0	0	0	0.522573	0	0	0	0	0	0	0	0	0	0	0	0	0	0	0	0	0	0	0	0	0	0	3.43777	0.829705	1.07928	1.09879	2.34075	1.19994	0	0	0
315	PCDHA7	Q9UN72	Unclassified	Unclassified	0	0	0	0	0.689157	3.94415	2.36567	1.36629	0	0.608399	0.561979	0	0	0.779639	0	3.89331	0	0	0	0	0	0	2.16468	1.66398	0	0.863588	1.03429	1.54769	0	0	0	1.2273	1.59618	0	1.36634	0.831894	2.22013	1.71706	2.85697	2.25826	7.2564	10.882	9.25592	0.447262	5.00732
316	G6B	O95866	Unclassified	Unclassified	0	0	0	0	0.595106	0	0	0	0	0	0	2.09376	0	0.779639	0	0	0	0	0.98289	0	0	0	0.846637	1.78068	0	2.15352	0	2.8195	0.470219	1.60817	1.64046	0.614209	0	2.85538	0	3.79225	5.69008	2.73706	5.57206	5.5532	5.45202	9.73478	4.20417	1.62489	7.05999
316	LILRB4	Q8NHJ6	Unclassified	Unclassified	0	0	0	0	0	0	0	0	0	0	0	2.02538	0.534367	0.779639	0	1.83503	0	0.809802	0	0	0	0	0	0	0	1.76465	0	0.743345	1.34899	1.30654	0.679938	0	0	2.46964	0	0.872178	3.18269	2.24381	2.02709	3.26456	3.39452	3.91813	3.37566	0.53413	4.99258
317	PVRL4	Q96NY8	Receptors	IG;OtherPVR	0	0	0	0	0	0	0	0	0	0	0	0	0	0.456285	0	0	0	0	0	0	0	0	0	0	0	0	0	0	0	0	0	0	0	1.36443	0	0.696476	1.39246	0.462772	0	2.55742	4.47786	0.898186	4.27249	0	6.41574
317	CDH4	P55283	Miscellaneous	StructuralAndAdhesion;CadherinClassic	0	0	0	0	0	0	0	2.94933	0	1.85257	1.7424	2.17263	0	0.779639	0	0	0	0	1.42533	0.836658	0	0	2.04422	0.903803	1.22155	1.03108	0.846879	3.78167	5.08908	0	0	1.96	0	2.94385	1.88914	4.92373	7.4505	3.90229	4.59887	9.46885	10.726	12.8052	11.0937	0.936698	11.6374
317	PVRL2	Q92692	Receptors	IG;OtherPVR	0	0	0	0	0	0.533829	0	0	0	0.723428	0	0	0	2.35101	0	0	0	0.60808	1.57994	0	0	1.41533	0	0	0	0	0	0	0	0	0	0	0.446499	1.34589	0.697317	2.37006	4.91595	0.980854	1.86066	6.03375	4.97601	6.23122	5.83626	0	6.50513
318	ABCB4	P21439	Transporters	Active_transporters;ABCB	0	0	0	0	0	0	0.547085	0	0	0	0	0	0	0.542239	0	0	0	0	0	0	0	0	0	0	0	0	0.962768	0	0.618133	0.566645	0	1.0575	0	1.14923	1.54646	0.566645	0.859057	2.18676	1.30195	1.23785	2.39937	3.96854	1.2141	0.519152	0
319	KLRC2	P26717	Unclassified	Unclassified	0.44658	0	1.5187	0.592428	2.03165	3.23938	4.38801	0.551901	0.728522	0	0	0	0	0	0	0.431424	0	0	0	0	0	0	0	0	0	0	0	0	0	0	0	0	0.437499	3.31278	3.28862	0.764112	4.56604	2.58131	2.54365	4.91314	10.7033	4.43618	9.16329	0	0
319	KLRC1	P26715	Receptors	SCAR;Class_E	0.44658	0	1.5187	0.592428	2.03165	3.23938	4.38801	0.551901	0.728522	0	0	0	0	0	0	0.431424	0	0	0	0	0	0	0	0	0	0	0	0	0	0	0	0	0.437499	1.85302	0.800718	0	2.1784	1.92095	2.22831	1.13992	4.69952	3.66899	5.70269	0	0
320	ATP1B1	P05026	Transporters	AuxillaryTransportUnit;ATP1B	0	0	0	0.720304	0	1.50454	1.10769	1.56285	0	0.82534	0.807891	0.62942	0	0.993125	0	4.49815	0	0	2.48933	5.21257	17.4575	2.20012	0	2.01441	0.95158	1.7479	0	0.823147	2.06705	0	0.68691	2.66538	0	10.0103	3.62681	1.31477	14.3367	1.79586	5.8702	7.41371	5.90552	12.3231	10.2008	0	6.5594
320	HLA-DQA1	P01909	Unclassified	Unclassified	0	0	0	0	0	0	0.551308	0	0	0	0	0	1.20182	2.82828	0	0.488807	4.29077	0	6.09301	1.35408	15.9906	8.4987	2.29335	1.65359	3.85721	1.10085	0	0	0	2.08855	0	1.39994	0	21.8519	6.26259	5.51844	23.7263	4.48834	17.322	12.612	12.2171	22.2182	21.5505	0	1.18353
320	SLC12A7	Q9Y666	Transporters	SLC;APC;SLC12	0	0	0	0	0	0	0	0	0	0.89397	0	1.25852	1.75095	2.10511	1.06159	3.65726	2.5536	2.47434	6.21441	5.17837	24.6885	11.4664	2.21401	1.07163	6.38692	1.31129	0.838017	0.696296	0	0.775933	1.98769	0.686748	1.41061	16.7648	2.28106	6.75868	17.3634	4.27559	15.875	20.559	14.9848	24.4216	20.6314	3.36915	3.47802
320	CCRL1	Q9NPB9	Receptors	GPCR;Rhodopsin	0	0	0.594873	0	0	0	0.551308	0	0	0.67569	0	0	0	0.452235	0.591728	2.01052	2.75444	0	4.70196	3.87888	15.9411	9.24494	1.5633	0.553139	3.91847	1.33753	0	0	0	0	0	0	0	12.3201	1.59181	4.29046	9.56536	6.85129	8.87785	13.6365	13.637	14.7388	17.4184	0	0
321	TNFRSF17	Q02223	Receptors	Other_receptors;TNFNGF	0	0	0	0	0	0	0	0	0.776763	0	0	0	0.684892	0.675897	0	0	1.69554	0	0	0.941402	0	0	1.8413	0	0	0	0	0.647837	0	0.46803	0	0	0	0	1.03075	1.91538	1.46342	1.28268	2.14682	1.83842	2.88132	2.23023	2.27347	0	0.580938
321	TNFSF9	P41273	Unclassified	Unclassified	0	0	0	0	0	0	0	0	0.776763	0	0	0.4872	0.684892	0.81974	0	0	1.69554	0	0	0.941402	0	0	1.28872	0	0	0	0	0.647837	0	0	0	0	0	0	0	4.35291	3.41022	2.36067	1.07823	4.88466	6.19884	4.89233	3.35472	0	0.580938
321	TNFRSF4	P43489	Receptors	Other_receptors;TNFNGF	0	0	0	0	0	0	0	0	0.776763	0	0	0	0.684892	0.675897	0	0	1.77249	0	0	0.941402	0	0	1.28872	0	0	0	0	0.647837	0	0	0	0	0	0	0	1.29277	1.51812	0.522591	1.07823	3.34268	3.83735	1.86704	2.98414	0	0.580938
322	IL13RA1	P78552	Receptors	IG;Type1;CytokineR	0	0	0	0	0	0	0	0	0	0	0	0	0	0.509108	0	0	0	0	0.653296	0	0	0	0	0	0	0	0	0	0	0.654062	0	0	0	2.64763	0	0.995831	3.64129	1.87428	2.6573	6.64904	6.31702	1.24834	3.01168	0	0
322	TNFSF14	O43557	Unclassified	Unclassified	0.440527	0	0	0	0	0.502941	0	0	0.776763	0	0	0	0.684892	2.0956	0	0	3.17366	0	0	0.941402	0	0	0.74169	0	0	0	0	0	0	0	0	0.54612	1.14163	3.44134	1.07195	5.07111	4.30653	1.49377	5.23752	11.1921	8.76922	2.60225	3.79619	0	0
322	TNFRSF12A	Q9NP84	Receptors	Other_receptors;TNFNGF	0	0	0	0	0	0	0	0	0.776763	0	0	0	0.684892	1.85766	0	0.487132	1.69554	0	0	0.941402	0	0	1.28872	0	0	0	0	0	0	0	0	0	0	1.39991	0.426258	3.95282	3.89215	1.12743	2.39694	5.46692	4.4044	1.63335	3.14768	0	0
322	TNF	P01375	Unclassified	Unclassified	1.01937	1.78496	1.16527	0	0	0	1.13634	0	1.26054	2.00879	1.18862	0.988282	2.36789	2.72294	0	0.912714	3.24138	0	7.50692	0	0	0	2.01508	0.956252	0	1.12059	3.92274	3.22788	2.65379	5.89717	2.03177	0	0.561328	14.4802	2.49986	9.77342	19.7355	9.12591	18.9689	29.6507	15.2461	17.4834	23.4044	0.870111	2.99076
322	GPR52	Q9Y2T5	Receptors	GPCR;Rhodopsin	0	0	0	0	0	0	0	0	0	0	0	0	0	0	0	0	0	0	0	0	0	0	0	0	0	0	0	0	0	0	0	0	0.433627	0.62737	0.492208	0.48725	0.73791	0	0.708615	2.45428	0.626228	0.778119	1.45201	0	0
323	PODXL2	Q9NZ53	Unclassified	Unclassified	0	0	0	0	0	0	0	0	0	0	0	0	0	0	0	0.825895	0	0	0.507697	0	0	0	0	0	0	0	0	0	0	0	0	0	0	0	0	0.713331	1.53406	1.54856	1.4973	0.533652	2.08858	3.25641	2.10092	0	0.539238
323	MICA	Q29983	Miscellaneous	Ligand;MHC	0	0	0	0	0	0	0	0	0	0	0	0	0	0	0	1.9847	0	0	0.60385	0	0	0	0	0.483405	0	0	0	0	0	0	0	0	0	0	0	0	1.40932	1.16697	0.68772	1.21865	1.03937	2.40802	1.00155	0	0
324	KLRK1	P26718	Receptors	SCAR;Class_E	0	0	0	0	0.435791	0	0	0	1.00369	0	0	0	0	1.50258	0	0	0	0	0.896722	0	0	1.06954	0	0	0	0.659533	0	0	0	0	0	0	1.04327	2.25364	0	0.943614	5.39679	2.58326	1.77808	2.00047	3.04333	2.59068	3.24212	0.546786	0
324	HAS2	Q92819	Enzymes	2.4.1	0	0	0	0	0	0	0.464178	0	0	0	0	0	0	1.76614	0	0	0	0	1.3456	0	0	0	0	0	0	0	0.744791	0	0	0	0	1.03627	0	2.54551	0	0	2.42432	2.26512	0.857536	3.44872	4.48558	3.12008	2.24239	0	0
324	IL12RB2	Q99665	Receptors	IG;Type1;CytokineR	0	0	0	0	0	0	0	0	0	0	0.486808	0	0.664747	5.48692	0	3.94019	1.25568	0	6.23737	0	0	0	2.24221	3.08102	0	4.33958	1.9061	0.739309	0	1.87503	4.08158	2.96147	0.891387	9.67629	0	5.73391	11.7258	11.9166	9.66851	11.9142	15.2762	12.166	13.8694	0.774246	2.2972
324	IL27RA	Q6UWB1	Unclassified	Unclassified	0	0	0	0.450798	0	0	0	0	0	0	0	0	0	4.37931	0	0	1.25568	0	4.13873	0	2.0357	0	0	0.609186	0	1.89628	0	1.1761	0	0	3.09466	1.2273	0.435719	7.66461	0	3.84499	8.04461	8.50436	2.92891	8.93484	11.9597	6.63925	8.05088	0	1.56
324	PCDHB4	Q9Y5E5	Miscellaneous	StructuralAndAdhesion;ProtocadherinsBeta	0	0	0	0	0	0	0	0	0	1.63507	1.10521	0	1.68525	0.522573	0	1.6545	0	0	0	0	0	0	0	0	0	0	0	0	0.426127	0	0	0	0.476482	4.00976	0	0	2.42432	0.522591	1.4756	3.89992	2.34075	3.1422	2.02017	0.447262	1.00344
324	PCDHB15	Q9Y5E8	Miscellaneous	StructuralAndAdhesion;ProtocadherinsBeta	0	0	0	0	0	0	0	0	0	1.63507	1.10521	0	1.68525	0.522573	0	1.6545	0	0	0	0	0	0	0	0	0	0	0	0	0	0	0	0	0.476482	4.00976	0	0	2.42432	0.522591	1.4756	3.89992	2.34075	2.4905	2.02017	0.447262	1.00344
324	PCDHB11	Q9Y5F2	Miscellaneous	StructuralAndAdhesion;ProtocadherinsBeta	0	0	0	0	0	0	0	0	0	1.63507	1.10521	0	1.68525	0.522573	0	1.6545	0	0	0	0	0	0	0	0	0	0	0	0	0.426127	0	0	0	0.476482	4.00976	0	0	2.42432	0.522591	1.4756	3.89992	2.34075	2.4905	2.02017	0.447262	1.00344
324	PCDHB14	Q9Y5E9	Miscellaneous	StructuralAndAdhesion;ProtocadherinsBeta	0	0	0	0	0	0	0	0	0	1.63507	1.10521	0	1.68525	0.522573	0	1.6545	0	0	0	0	0	0	0	0	0	0	0	0	0.426127	0	0	0	0.476482	4.00976	0	0	2.42432	0.522591	1.4756	3.89992	2.34075	2.4905	2.02017	0.447262	1.00344
324	PCDHB2	Q9Y5E7	Miscellaneous	StructuralAndAdhesion;ProtocadherinsBeta	0	0	0	0	0	0	0	0	0	1.63507	1.10521	0	1.68525	0.522573	0	1.6545	0	0	0	0	0	0	0	0	0	0	0	0	0.426127	0	0	0	0.476482	4.00976	0	0	2.42432	0.522591	1.4756	3.89992	2.34075	2.4905	2.02017	0.447262	1.00344
324	PCDHB7	Q9Y5E2	Miscellaneous	StructuralAndAdhesion;ProtocadherinsBeta	0	0	0	0	0	0	0	0	0	1.63507	1.10521	0	1.68525	0.522573	0	1.6545	0	0	0	0	0	0	0	0	0	0	0	0	0.426127	0	0	0	0.476482	4.00976	0	0	2.42432	0.522591	1.4756	3.89992	2.34075	2.4905	2.02017	0.447262	1.00344
324	PCDHB3	Q9Y5E6	Miscellaneous	StructuralAndAdhesion;ProtocadherinsBeta	0	0	0	0	0	0	0	0	0	1.63507	1.10521	0	1.68525	0.522573	0	1.6545	0	0	0	0	0	0	0	0	0	0	0	0	0.426127	0	0	0	0.476482	4.00976	0	0	2.42432	0.522591	1.4756	3.89992	2.34075	2.4905	2.02017	0.447262	1.00344
324	P2RY2	P41231	Receptors	GPCR;Rhodopsin	1.73526	1.35857	0	0	0	0	0.532082	0	0	0	0	0	0	0.522573	0	0.453547	0.59793	0	0	0	0	0	0	0	0	0	0.691322	0	1.0657	0	0	0	0	2.75759	0.49199	0.543146	2.42432	0.522591	1.4756	1.8729	3.13873	3.12982	1.66951	0	0
324	HLA-A	P30443	Unclassified	Unclassified	0	1.47586	0	1.6815	0	1.93902	0	2.70294	1.11789	0	0	1.57777	0	4.19012	0	4.41811	3.68978	0	2.17462	0	0	0	0	0	0	0	0	1.87138	0	0	0	0	0.831688	7.96038	2.83967	2.62849	12.6926	5.19584	6.70927	7.06927	7.85644	11.5487	11.5496	0	1.99219
324	HLA-A	P04439	Unclassified	Unclassified	0.53449	0	0	1.34191	1.27414	2.52203	0	2.70294	1.63201	0	0	1.57777	0	3.66755	0.76442	4.41811	3.68978	0	1.23181	0	0	0	0	0	0	0	0	2.88898	0	0	0	0	0.831688	8.15263	2.83967	0	12.6926	1.40967	3.08085	7.06927	5.97689	11.5487	8.84492	0	1.99219
324	HLA-A	P16189	Miscellaneous	Ligand;MHC	0	0	0	0	0	0	0	1.46994	0	0	0	0	0	1.28875	0	5.62008	5.90286	0	2.01859	0	0	0	0	0.886991	0	0.863588	0	0.739309	0	0	0.729755	0.614209	0.561328	9.97706	1.11128	3.52182	12.8996	2.18137	5.98469	7.72712	9.54459	8.8833	8.12143	0	2.60565
324	HLA-A	P30512	Unclassified	Unclassified	0	0	0	0	0	0	0	1.46994	0	0	0	0	0	0.779639	0	5.62008	5.90286	0	2.01859	0	0	0	0	0.886991	0	0.863588	0	0.739309	0	0	0.729755	0.614209	0.561328	8.00403	1.11128	3.52182	12.8996	2.18137	5.98469	7.72712	9.54459	8.8833	8.12143	0	2.60565
324	HLA-A	P13746	Unclassified	Unclassified	0	0	0	0	0	0	0	0	0	0	0	0.571223	0	0.779639	0	3.8275	6.966	0	0	0	0	0	0	0	0	0.863588	0	0.840323	0	0	0	0	0.831688	7.55664	1.60496	0.971085	10.317	0	4.25201	7.66461	10.5157	9.59126	7.7446	0.697773	0
324	HLA-A	P30455	Unclassified	Unclassified	0	0	0	0	0	0	0	0	0	0	0	0.571223	0	0.779639	0	3.8275	4.23709	0	0	0	0	0	0	0	0	0.863588	0	0.911501	0	0	0	0	0.831688	6.36404	0.607049	0.872992	5.95161	1.544	4.25201	4.86587	8.49818	9.79058	7.75307	0	0
324	HLA-A	P16188	Unclassified	Unclassified	0	0	0	0	0	0	0	0	0	0	0	0	0	0.779639	0	3.8275	4.23709	0	0	0	0	0	0	0	0	0.863588	0	0.911501	0	0	0	0	0.831688	6.73957	0.607049	0	5.95161	0	3.62437	5.005	6.5208	7.04886	7.77283	0	1.28651
324	SGMS2	Q8NHU3	Enzymes	2.7.8	0	0	0	0	0	0	0	0	0	0	0	0	0	0.522573	0.469864	0	0.78992	0	0	0	0	0	0.756362	0	0	0	0	0	0	0	0	0	0.595456	3.44482	0	0	2.84874	0	1.07667	4.20862	7.68013	6.07764	2.14669	0.542052	0
324	MUC16	Q8WXI7	Unclassified	Unclassified	0	0	0.592248	0	0	0	0.577375	0	0.585158	0.750245	1.23853	1.56284	0	0.522573	0	0.48231	0.59793	0.656662	0	0	0	0	0	0	0	0	0	0	0	0	0	0	0	3.80078	0	0.735775	5.24715	0.522591	2.59311	4.80095	4.77621	3.41629	4.41494	0	0
324	SLC6A6	P31641	Transporters	SLC;Other;SLC6	0	0	0.772686	0	0.596014	0	0	0	0	0	0	0	0	0.522573	0	0	1.14193	0	0	0	0	0	0	0	0	0	0	0	0	0	0	0	0	2.75759	0.942066	0.936052	2.42432	0.522591	1.4756	2.81289	3.13873	3.12982	1.66951	0	0.980339
324	TTYH1	Q9H313	Transporters	Channels;Chloride_channels;Tweety	0	0	0	0	0	0	0	0	0	0	0	0	0	1.24552	0	0	0.59793	0	0	0	0	0	0	0	0	0	0	0	0	0	0	0	0	2.75759	0	1.36936	2.42432	1.40696	1.4756	2.66558	4.47218	3.12982	1.66951	0	0.713411
324	SLC39A3	Q9BRY0	Transporters	SLC;Other;SLC39	0	0	0	0	0	0	0	0	0	0	0	0	0	1.24552	0	0	0	0	0	0	0	0	0	0	0	0	0	0	0	0	0	0	0	2.75759	0	1.85742	2.42432	1.40696	1.4756	1.8729	4.47218	3.12982	1.66951	0	0.713411
324	P2RY6	Q15077	Receptors	GPCR;Rhodopsin	0	0	0	0	0	0	0	0.60175	0	0	0	0	0	0.522573	0	0.825895	0.59793	0	0	0	0	0	0	0	0	0	0	0	0	0	0	0	0	3.88045	0	1.0074	2.42432	0.739741	1.55445	5.48911	5.28241	3.65427	1.93313	0	0.539238
324	GPR115	Q8IZF3	Unclassified	Unclassified	0	0	0	0	0	0	0	0.60175	0	0	0	0	0	0.522573	0	0.825895	0.59793	0	0	0	0	0	0	0	0	0	0	0	0	0	0	0	0	3.47539	0	0.735775	2.42432	0.522591	1.4756	4.42722	4.38446	3.21903	1.66951	0	0.729569
324	HEG1	Q9ULI3	Unclassified	Unclassified	0	0	0	0	0	0	0	0.60175	0	0	0	0	0	0.522573	0	0.825895	0.59793	0	0	0	0	0	0	0	0	0	0	0	0	0	0	0	0	3.47539	0	0.735775	2.42432	0.522591	1.55043	4.24726	4.20066	3.12982	1.66951	0	0.539238
324	SLCO1C1	Q9NYB5	Transporters	SLC;MFS;SLCO	0	0	0	0	0	0	0	0.60175	0	0	0	0	0	0.522573	0	0.825895	0.59793	0	0	0	0	0	0	0	0	0	0	0	0	0	0	0	0	3.47539	0	0.735775	2.42432	0.522591	1.4756	4.1462	4.20066	3.12982	1.66951	0	0.539238
324	SLC2A10	O95528	Transporters	SLC;MFS;SLC2	0	0	0	0	0	0	0	0	0	0	0	0	0	0.522573	0	0	0.59793	0	0	0	0	0	0	0	0	0	0	0	0	0	0	0	0	2.75759	0	0.735775	2.42432	0.522591	1.4756	4.1462	3.13873	3.12982	1.66951	0	0
324	SLC24A6	Q6J4K2	Transporters	SLC;Other;SLC24	0	0	0	0	0	0	0	0	0	0	0	0	0	0.522573	0	0.825895	1.15887	0	0	0	0	0	0	0	0	0	0	0	0	0	0	0	0	2.75759	0	0.735775	2.42432	0.522591	2.06572	4.1462	3.13873	3.12982	1.66951	0	0
324	FLVCR1	Q9Y5Y0	Unclassified	Unclassified	0	0	0	0	0	0	0	0	0	0	0	0	0	0.522573	0	1.36981	0.59793	0	0	0	0	0	0	0	0	0	0	0	0	0	0	0	0	2.75759	0	0.735775	2.42432	0.522591	1.4756	4.1462	3.13873	3.12982	1.66951	0	0
324	SLC46A1	Q96NT5	Transporters	SLC;MFS;SLC46	0	0	0	0	0	0	0	0	0	0	0	0	0	0.522573	0	0.825895	0.59793	0	0	0	0	0	0	0	0	0	0	0	0	0	0	0	0	2.75759	0	0.735775	2.42432	0.522591	1.4756	4.1462	3.13873	3.12982	1.66951	0	0
324	RELL1	Q8IUW5	Unclassified	Unclassified	0	0	0	0	0	0	0	0	0	0	0	0	0	0.522573	0	0.825895	0.59793	0	0	0	0	0	0	0	0	0	0	0	0	0	0	0	0	2.75759	0	0.735775	2.42432	0.522591	1.4756	4.1462	3.13873	3.12982	1.66951	0	0
324	SLC16A10	Q8TF71	Transporters	SLC;MFS;SLC16	0	0	0	0	0	0	0	0	0	0	0	0	0	0.522573	0	0.825895	0.59793	0	0	0	0	0	0	0	0	0	0	0	0	0	0	0	0	2.75759	0	0.735775	2.42432	0.522591	1.4756	4.1462	3.13873	3.12982	1.66951	0	0
324	GPR176	Q14439	Receptors	GPCR;Rhodopsin	0	0	0	0	0	0	0.516654	0	0	0	0	0	0	0.522573	0	0.825895	0.59793	0	0	0	0	0	0	0	0	0	0	0	0	0	0	0	0.593921	2.75759	0	0.735775	2.42432	0.746206	1.68737	2.66558	3.13873	3.12982	1.66951	0	0
324	ANKH	Q9HCJ1	Unclassified	Unclassified	0	0	0	0	0.463644	0	0	0	0	0	0	0	0	0.522573	0	0	0.59793	0	0	0	0	0	0	0	0	0	0	0	0	0	0	0	0	2.69809	0.467497	0.735775	2.42432	0.522591	1.78214	3.04532	3.26308	3.31566	1.66951	0	0
324	SLC44A2	Q8IWA5	Transporters	SLC;Other;SLC44	0	0	0	0	0	0	0	0	0	0	0	0	0	0.522573	0	0	0.59793	0	0	0	0	0	0	0	0	0	0	0	0	0	0	0	0	2.75759	0	0.735775	2.42432	0.522591	1.4756	1.8729	3.13873	3.12982	1.66951	0	0
324	SLC6A15	Q9H2J7	Transporters	SLC;Other;SLC6	0	0	0	0	0	0	0	0	0	0	0	0	0	0.522573	0	0	0.59793	0	0	0	0	0	0	0	0	0	0	0	0	0	0	0	0	2.75759	0	0.735775	2.42432	0.522591	1.4756	2.66558	3.13873	3.12982	1.66951	0	0
324	SLC16A9	Q7RTY1	Transporters	SLC;MFS;SLC16	0	0	0	0	0	0	0	0	0	0	0	0	0	0.522573	0	0	0.59793	0	0	0	0	0	0	0	0	0	0	0	0	0	0	0	0	2.75759	0	0.735775	2.42432	0.522591	1.4756	2.66558	3.13873	3.12982	1.66951	0	0
324	SLC4A11	Q8NBS3	Transporters	SLC;APC;SLC4	0	0	0	0	0	0	0	0	0	0	0	0	0	0.522573	0	0	0.59793	0	0	0	0	0	0	0	0	0	0	0	0	0	0	0	0	2.75759	0	0.735775	2.42432	0.522591	1.4756	2.66558	3.13873	3.12982	1.66951	0	0
324	GPR64	Q8IZP9	Receptors	GPCR;Adhesion	0	0	0	0	0	0	0	0	0	0	0	0	0	0.522573	0	0	0.59793	0	0	0	0	0	0	0	0	0	0	0	0	0	0	0	0	2.75759	0	0.735775	2.42432	0.522591	1.4756	2.66558	3.13873	3.12982	1.66951	0	0
324	GPRC5B	Q9NZH0	Unclassified	Unclassified	0	0	0	0	0	0	0	0	0	0	0	0	0	0.522573	0	0	0.59793	0	0	0	0	0	0	0	0	0	0	0	0	0	0	0	0	2.75759	0	0.735775	2.42432	0.522591	1.4756	2.66558	3.13873	3.12982	1.66951	0	0
324	SLC2A12	Q8TD20	Transporters	SLC;MFS;SLC2	0	0	0	0	0	0	0	0	0	0	0	0	0	0.522573	0	0	0.59793	0	0.887164	0	0	0	0.645337	0	0	0.524935	0	0	0	0	0	0	0	2.85361	0	1.02713	2.43629	1.70586	1.63078	4.93949	4.90898	3.5351	3.42972	0.627228	0
324	GPR153	Q6NV75	Receptors	GPCR;Rhodopsin	0	0	0	0	0	0	0	0	0	0	0	0	0	0.522573	0	0	0.59793	0	0.97484	0	0	0	0	0	0	0	0	0	0	0	0	0	0	4.08315	0	0.735775	3.75817	1.62723	1.4756	5.27285	7.09725	5.11547	4.67816	0	0
324	P2RY4	P51582	Receptors	GPCR;Rhodopsin	0	0	0	0	0	0	0	0	0	0	0	0	0	0.522573	0	0	0.59793	0	0.97484	0	0	0	0	0	0	0	0	0	0	0	0	0	0	4.08315	0	0.735775	2.92876	0.948381	1.4756	5.27408	7.09725	3.12982	4.67816	0	0
324	SECTM1	Q8WVN6	Unclassified	Unclassified	0	0	0	0	0	0	0	0	0	0	0	0	0	0	0	0	0	0	0	0	0	0	0	0	0	0	0	0	0	0	0	0	0	1.71586	0	0	3.98351	0.870028	1.69452	0.726669	4.08744	5.57508	1.93553	0	0
324	STRA6	Q9BX79	Unclassified	Unclassified	0	0	0	0	0	0	0	0	0	0	0	0	0	0.522573	0	0	0	0	0	0	0	0	0	0	0	0	0	0	0	0	0	0	0	1.56402	0	0	2.42432	0.522591	0.857536	1.09879	2.39343	3.12982	0.947413	0	0
324	ANO10	Q9NW15	Miscellaneous	Unknown_function;TMEM16	0	0	0	0	0	0	0	0	0	0.609657	0	0	0.622574	0.522573	0	0	0	0	0	0	0	0	0	0	0	0	0	0	0	0	0	0	0	2.75759	0	0	2.42432	0.522591	0.857536	1.09879	2.34075	3.12982	0.809927	0	0
324	AGPAT3	Q9NRZ7	Enzymes	2.3.1	0	0	0	0	0	0	0	0	0	0	0	0	0	0.522573	0	0	0	0	0	0	0	0	0	0	0	0	0	0	0.426127	0	0	0	0	2.75759	0.49199	0	2.42432	0	0.857536	1.09879	2.34075	3.12982	0.809927	0	0
324	SLC33A1	O00400	Transporters	SLC;Other;SLC33	0	0	0	0	0	0	0	0	0	0	0	0	0	0.522573	0	0	0	0	0	0	0	0	0	0	0	0	0	0	0	0	0	0	0	2.75759	0	0	2.42432	0	0.857536	1.09879	2.34075	2.47812	0.809927	0	0
324	SLC26A11	Q86WA9	Transporters	SLC;APC;SLC26	0	0	0	0	0	0	0	0	0	0	0	0	0	0.522573	0	0	0	0	0	0	0	0	0	0	0	0	0	0	0	0	0	0	0	2.75759	0	0	2.42432	0	0.857536	1.09879	2.34075	3.12982	0.809927	0	0
324	SLC10A2	Q12908	Transporters	SLC;Other;SLC10	0	0	0	0	0	0	0	0	0	0	0	0	0	0.522573	0	0	0	0	0	0	0	0	0	0	0	0	0	0	0	0	0	0	0	2.75759	0	0	2.42432	0.522591	0.857536	1.09879	2.34075	3.12982	0.809927	0	0
324	MFAP3L	O75121	Unclassified	Unclassified	0	0	0	0	0	0	0	0	0	0	0	0	0	0.522573	0	0	0	0	0	0	0	0	0	0	0	0	0	0	0	0	0	0	0	2.75759	0	0	2.42432	0.522591	0.857536	1.09879	2.34075	3.12982	0.809927	0	0
324	MFAP3	P55082	Unclassified	Unclassified	0	0	0	0	0	0	0	0	0	0	0	0	0	0.522573	0	0	0	0	0	0	0	0	0	0	0	0	0	0	0	0	0	0	0	2.75759	0	0	2.42432	0.522591	0.857536	1.09879	2.34075	3.12982	0.809927	0	0
324	CHRNA5	P30532	Transporters	Channels;Ligand_gated_ion_channels;cys-loop	0	0	1.3595	0	1.20683	0	0	0	0	0	0	0	0	0.522573	0	0	0	0	0	0	0	0	0	0.732694	0	0	0	0	0	0	0	0	0	2.91501	0	0	2.65135	1.02999	0.857536	1.09879	4.21341	3.12982	1.66951	0	0
324	ALG10B	Q5I7T1	Unclassified	Unclassified	0	0	0.796867	0	1.1447	0	0	0	0	0	0	0	0	0.522573	0	0	0	0	0	0	0	0	0	0	0	0	0	0	0	0	0	0	0	1.56402	0.565343	0	2.42432	0	0.857536	1.09879	2.34075	2.47812	0.809927	0	0
324	GPR61	Q9BZJ8	Receptors	GPCR;Rhodopsin	0	0	0	0	0	0	0	0	0	0	0	0	0	0	0	0	0	0	0.765059	0	0	0	0	0	0	0	0	0	0.426127	0	0	0	0	0	2.15402	1.23334	1.53788	0	0.94959	1.58682	1.83954	4.98334	4.87105	0	0
324	FUT1	P19526	Unclassified	Unclassified	0	0	0	0	0.946462	0	0	0	0	0	0	0	0	0	0	0	0	0	0	0	0	0	0	0	0	0	0.558215	0	0	0	0	0	0.45247	0.844712	1.72764	0	1.22319	0.45319	1.69839	1.82921	1.62906	2.32895	2.365	0	0
324	RHO	P08100	Receptors	GPCR;Rhodopsin	0	0	0	0	0	0	0	0	0.754945	0	0	1.7804	0	0	0.971955	2.02067	0	0	0	1.05629	0	0	0	0	0	0	0.564226	0.465782	0.857013	0	0	0	0	0	4.33654	1.20422	5.06659	0.623874	4.04577	3.81716	4.50757	5.4111	10.0486	1.20466	0
324	C5AR1	P21730	Receptors	GPCR;Rhodopsin	0	0	0	0	0	0	0	0	0.754945	0	0	1.95497	0	0.797943	0	0.488807	0	0	0	0	0	0	0	0	0.919828	0	1.22993	2.56473	0.904859	0	0	0	0	0	4.68426	1.03029	4.46656	0.683687	6.08589	1.53176	4.92264	5.88921	7.186	0.544374	1.31478
324	CNGA3	Q16281	Transporters	Channels;Voltage_gated_ion_channels;cycliNucleotideRegulatedChannels	0	0	0	0	0	0	0	0	0	0	0	0	0	0	0	0	0	0	0	0	0	0	0	0	0	0	0	0	0	0	0	0	0.433627	0.62737	2.42874	0.48725	2.00488	0	2.36585	2.66522	3.01471	3.65972	5.28197	0	0
324	FFAR4	Q5NUL3	Receptors	GPCR;Rhodopsin	0	0	0	0	0	0	0	0	0	0	0	0	0	0	0	0	0	0	0	0	0	0	0	0	0	0	0	0	0	0	0	0	0.433627	1.16956	4.24021	0	2.95875	0	5.15755	3.03094	4.29537	7.14514	7.26265	0	0
324	HCRTR1	O43613	Receptors	GPCR;Rhodopsin	0	0	0	0	0	0	0	0	0	0	0	0	0	0	0	0	0	0	0	0	0	0	0	0	0	0	0	0	0	0	0	0	0.433627	1.11847	4.24021	0	2.8471	0	4.79649	2.57102	4.29537	6.80564	6.79617	0	0
324	HCRTR2	O43614	Receptors	GPCR;Rhodopsin	0	0	0	0	0	0	0	0	0	0	0	0	0	0	0	0	0	0	0	0	0	0	0	0	0	0	0	0	0	0	0	0	0.433627	1.11847	4.24021	0.48725	2.8471	0.927448	4.79649	4.23675	4.29537	6.80564	7.26265	0	0
324	TRHR	P34981	Receptors	GPCR;Rhodopsin	0	0	0	0	0	0	0	0	0	0	0	0	0	0	0	0	0	0	0	0	0	0	0	0	0	0	0	0	0	0	0	0	0.433627	1.11847	4.24021	0.48725	2.8471	0	4.79649	4.23675	4.29537	6.80564	7.26265	0	0
324	CHRM1	P11229	Receptors	GPCR;Rhodopsin	0	0	0	0	0	0.612675	0	0	0	0	0	0	0.537696	0	0	0	0	0	0	0.466075	0	0	0	0	0	0	0	1.00558	0.515998	0.466075	0	0	0.910109	0	4.24021	0	2.8471	0	4.79649	1.36938	3.66914	4.34801	5.81065	0.447262	0.494527
324	PTGER2	P43116	Receptors	GPCR;Rhodopsin	0	0	0	0	0	0	0	0	0	0.557895	0	0	0	0	0	0	0	0	0	0	0	0	0	0	0	0.926916	0	0	0.426127	0	0	0	0.433627	0	4.78503	0	2.97205	0	5.0124	1.36938	4.02942	4.6955	5.93728	0	1.26267
324	GPR3	P46089	Receptors	GPCR;Rhodopsin	0	0	0	0	0	0	0	0	0	0	0	0	0	0	0	0	0	0	0	0	0	0	0	0	0	0	0	0	0	0	0	0	0.433627	0	4.7322	0	2.8471	0	4.79649	1.36938	3.66914	4.34801	5.81065	0	0
324	CHRM5	P08912	Receptors	GPCR;Rhodopsin	0	0	0	0	0	0	0	0	0	0	0	0	0	0	0	0	0	0	0	0	0	0	0	0	0	0	0	0	0	0	0	0	0.433627	0	3.45241	0	2.4602	0	4.04982	1.1971	3.71922	3.68748	4.91745	0	0
324	AGTR1	P30556	Receptors	GPCR;Rhodopsin	0.873343	1.32403	0	0	0	0	0	0	0.776763	0.429985	0.640147	0.534029	0.726151	0.509108	0	0.488807	0	0	0	0	0	0	0	0	0	0.767439	0	2.60033	1.05365	0.72087	0	0	0	0	4.24021	0	3.93492	0	5.74625	5.72851	5.46262	5.03691	9.06403	0	2.07464
324	SMO	Q99835	Receptors	GPCR;Frizzled	0	0	0	0	0	0	0	0	0	2.92726	2.53473	0	0	0.523971	0	0	0	0	0	0	0	0	0	0.596465	0	0	0	0	0.56791	0	0.436736	0.468795	0.433627	0	4.24021	0	2.90297	0	4.9371	2.7695	3.84431	4.62206	6.03715	0.608696	0.72025
324	KCNJ3	P48549	Transporters	Channels;Voltage_gated_ion_channels;InwardlyRectifyingKchannel	0	0	0.937851	0	0	0	0.907819	0	0	3.66221	1.35438	1.32534	2.06207	0	0	0.574253	0	0	1.4976	0	0	0	0.622612	1.13465	1.09934	0.908849	0	2.91236	3.66881	0	0	0	0.476482	2.19211	4.2643	5.20433	5.55154	1.82161	10.3135	8.85413	5.83066	7.86564	13.1843	0.997392	0
324	RXFP1	Q9HBX9	Receptors	GPCR;Rhodopsin	0	0	0	0	0	0	0	0	0	1.89143	0.470719	2.04041	1.53777	0.708082	0	0	1.36355	0	0.5313	0	0	0	1.01886	0	0.576486	0	0	2.27414	5.22811	0	0	0	0.433627	2.62643	3.45241	3.02389	3.63924	1.89066	4.83351	5.69183	7.72401	5.68466	7.67505	0	0
324	MICB	Q29980	Miscellaneous	Ligand;MHC	0.462597	0	0	0	0	0	0	0	0	0	0	0	0	0	0	1.9847	0	0	0	0	0	0	0	0.483405	0	0	0	2.56747	1.95507	0	0	0	0	1.45328	1.02629	0	5.55777	2.17903	3.30739	6.18467	3.67117	2.63452	4.22961	0	0.954744
324	IFITM1	P13164	Miscellaneous	Other;IFITM	0	0	0	0	0	0	0	0	0	0.67569	0	0	0	0.996098	0	0	0.558836	0	0.767093	0	0	1.02962	0	0	0	0	0	0.618271	0.426127	0	0	0	0	0	0	0	1.61793	1.30344	7.53785	3.00473	4.29014	5.10125	0.952243	0	0
324	TNFSF13B	Q9Y275	Unclassified	Unclassified	0	0	0	0	0	0	0	0	0	0	0	0	0	0	0	0	0	0	0	0	0	0	0	0	0	0	0	0	0	0	0	0	0	1.36191	0.49199	0.75666	2.96297	1.85529	6.18421	5.18352	6.22343	5.77431	2.94307	0	0
324	FCRL2	Q96LA5	Receptors	IG;FcR	0	0	0	0	0	0	0	0	0	0	0	0	0	0	0	0	0.489058	0	0	0	0	0	0	0	0	0	0	0	0	0	0	0	0.588784	1.38937	0	0	2.29923	1.61889	3.62088	2.94131	1.76483	3.73662	1.76107	0	0
324	LY6G6F	Q5SQ64	Unclassified	Unclassified	0	0	0	0	0	0	0	0	0	0	0	0	0.537696	1.04217	0	2.54767	0	0	0	0	0	0	1.20533	0.478996	0	0.567634	0.470429	0.455837	0.899641	0	0.466584	1.13512	0.433798	3.38468	0.511772	0	4.54435	1.59374	7.79717	4.163	1.85539	7.78115	8.74259	0	2.0185
324	MLNR	O43193	Receptors	GPCR;Rhodopsin	0	0	0	0	0	0	0	0	0	0	0	0	0	0	0	0	0	0	0	0	0	0	0	0	0	0	0	0	0	0	0	0	0	0.530225	0	0	0.880491	0.476149	1.01641	0	0.724067	1.06004	1.33917	0	0
324	RTN4	Q9NQC3	Miscellaneous	Unknown_function;Reticulon	0	0	0.725182	0	0	0.968481	0	0	0	0	0	0	0	0	0.840425	2.5425	1.13339	0	3.07242	2.3814	0	0	0	0	0	0	1.63272	0	0	2.86078	0	0	0	12.3248	1.66797	2.59478	6.38829	4.20712	7.41134	8.67307	10.4365	14.7622	14.2569	0	2.75614
324	RXFP2	Q8WXD0	Receptors	GPCR;Rhodopsin	0	0	0	0	0	0	0	0	0	0	0	0	0	0	0	0	0.518521	0	0	0	0	0	0	0	0	0	0	0	0	0	0	0	0	1.1625	0.440732	0	0.525066	1.40574	1.56318	1.06537	1.19817	1.07718	2.18581	0	0
324	ITGA11	Q9UKX5	Receptors	Other_receptors;Integrin	0	0	0.525891	0.440919	0	0	0	0.714376	0	0	0	0	0.442943	0	0	1.48862	0	0	0	0	0.575706	0	1.1321	0	0	0.433531	0	1.00371	0.477636	0	0	0	0	2.18065	2.50334	0	2.53103	1.07348	3.19677	3.01247	4.03028	4.3516	5.30921	0	0.688031
324	SEMA4D	Q92854	Miscellaneous	Ligand;Semaphorins	0	0	0	0	0	0	0	0	0	0.429985	0	1.08945	0	0.472212	0	0.561428	0	0	0	0	0	0	3.40538	0	2.42588	1.20431	0.619907	0.706652	0.443069	0.549558	0	0	0	3.4188	0.853521	1.69244	6.00861	3.65195	5.17841	6.39466	13.92	17.0265	9.83835	2.08031	3.20625
324	EPHA7	Q15375	Receptors	Kinase;Eph	0	0	0	0	1.03186	0	1.38733	1.81893	0	0.916912	2.11695	1.76692	0	1.91574	1.07914	5.12108	0	2.30287	1.61628	2.18476	0	0	3.7322	4.39223	1.14285	5.89689	1.89185	0.979035	1.96925	1.19544	6.90376	3.65573	1.9518	6.96413	4.51894	6.60137	9.48093	4.41636	9.23761	10.8417	10.9341	12.1304	13.7199	3.50169	3.03552
324	CD40	P25942	Receptors	Other_receptors;TNFNGF	1.0124	1.02356	0	0	0	0	0.968518	0	0	0	0	0	0	1.74303	2.61467	2.59623	0	1.14832	1.56139	3.89708	0	1.65744	2.1126	2.17572	3.94902	1.37997	0	0	0	3.24317	5.11626	0	0	4.09067	0	5.39415	7.6487	6.60396	13.2333	12.7436	13.4271	15.7878	12.5887	3.52252	3.0512
324	MUC1	P15941	Unclassified	Unclassified	0	0	0	0	0	0.857867	0	0	0	1.06629	2.47667	2.02871	2.04499	6.91623	1.14444	5.67375	7.61861	1.57365	18.4038	4.92848	13.3366	7.08489	7.84283	11.9317	13.8504	12.0466	1.94031	7.8679	5.56482	7.61315	3.08144	4.62851	3.50418	31.1461	3.94923	9.61279	26.9316	10.9568	36.6284	31.2361	28.6498	37.2489	34.3088	4.1682	13.8147
324	EPHA1	P21709	Receptors	Kinase;Eph	0	0	0	0	0	0	1.29692	0	0	2.88089	0	3.48298	1.67357	1.75257	1.13821	5.6608	5.78157	3.19585	6.99857	8.58386	8.09855	6.02673	5.89117	4.99618	9.72418	6.84321	1.98658	2.0775	0	1.06545	11.6616	8.76045	0.561328	14.2024	6.1259	10.5964	18.027	9.7491	20.1143	23.1775	18.3135	25.7206	33.2162	3.68602	6.57316
324	NRG2	O14511	Unclassified	Unclassified	0	0	0	0.450798	0	0	0.479339	0	0	0	0.486808	0	0.664747	1.84043	0	3.45296	0	0.564197	0.828075	0	2.0357	0	0.960834	3.80585	4.19034	3.0013	0	3.1687	0	1.23637	1.9081	2.5039	1.70848	5.1353	1.20219	2.08612	10.8404	5.34117	11.0299	12.5881	15.1266	10.9007	15.5259	0.524642	6.30274
324	LTK	P29376	Receptors	Kinase;Other	1.81824	1.57141	0	0	0	0	1.05762	1.29367	0	0.920363	0.650579	0.687888	0.782603	2.40838	0	4.36731	0.789697	0	0.965512	1.14431	0	0	2.04108	1.1888	4.48472	5.2765	1.74616	4.72287	4.0715	2.04675	3.8322	1.476	2.04536	8.76344	0	7.20919	14.5008	10.4263	19.8707	14.2669	15.3492	22.85	21.6174	4.47579	3.97201
324	ERBB4	Q15303	Receptors	Kinase;EGFR	0	0	0	0	0	5.70167	4.54558	2.39591	0	2.58053	1.38504	3.10472	0	8.30439	0	8.6101	0	1.55572	5.66709	5.23436	0	0	9.38993	9.10785	7.03718	5.007	0	3.07458	0	1.13928	6.98439	4.66491	3.65322	17.3926	4.41964	11.4102	24.8047	16.1596	24.4983	24.7531	22.3406	30.3619	25.2736	8.62674	12.7444
324	ERBB3	P21860	Receptors	Kinase;EGFR	0	0	0	0	0	0	1.17112	2.23851	0	2.8901	1.42629	0.869173	2.64648	5.8503	0	5.87533	2.75822	0	8.24702	2.311	0	0	8.79272	11.1351	7.51941	6.25239	2.81205	3.13483	0.948705	6.77858	8.47064	4.59518	3.61595	20.3698	5.59643	14.9032	27.2544	13.6833	31.517	30.6629	26.6843	35.7621	39.1901	9.26759	6.71286
324	ERBB2	P04626	Receptors	Kinase;EGFR	0	0	0	0	0	0	5.29537	2.40253	0	1.27086	0	1.25593	0	7.74872	0	7.55257	3.98441	0	1.6907	0.689164	0	0	5.85224	9.86476	5.97552	6.03192	1.81458	4.55052	2.32685	2.81343	7.08368	3.69807	4.04902	13.4191	2.39952	15.4936	31.1348	20.5869	29.1221	27.2996	24.479	40.5445	31.8096	10.9938	10.9117
324	EPHB2	P29323	Receptors	Kinase;Eph	0	0	0	0	0	0	1.00597	1.85103	0	1.07844	1.00814	2.72457	0	2.76891	1.07914	2.67573	0	0.919862	2.80707	2.15712	2.96559	0	4.43933	4.9066	1.38093	4.72735	2.69823	4.23196	3.92956	2.91768	3.66127	2.06547	1.88565	10.0308	4.70914	8.4585	16.5356	6.52916	16.0327	20.7621	14.1816	16.9889	24.4993	4.306	7.64224
324	EPHB3	P54753	Receptors	Kinase;Eph	0	0	0	0	1.03186	0	1.00597	1.75926	0	1.07844	1.00814	2.72457	0	2.03177	1.07914	2.44186	0.946818	0.919862	5.13846	3.25368	0	0	4.71407	5.6957	1.27517	3.74931	2.84521	4.10929	4.94852	6.58159	4.29138	1.92482	1.15525	8.15121	4.70914	7.25996	13.9215	6.44383	21.6955	17.6049	13.9982	16.8936	22.521	4.5356	7.13979
324	EPHB4	P54760	Receptors	Kinase;Eph	0	0	0	0	1.03186	0	1.06686	0	0	2.0335	1.00814	1.76692	0	5.85931	1.14444	6.14098	0.946818	0	6.54825	4.62288	0	2.63672	5.55603	6.06493	5.16194	5.04611	1.74539	2.42588	4.141	5.5553	5.83103	3.11092	0.561328	11.398	3.64149	6.71145	17.2515	8.49581	15.6785	18.4954	14.1351	21.1851	21.7826	3.80424	9.47177
324	EPHA2	P29317	Receptors	Kinase;Eph	0	0	0	0	0	0	0	0	0	0.920363	1.00814	1.79578	0	1.91574	1.14444	5.23963	0	0.919862	3.3364	6.88091	4.42682	4.56794	4.9872	4.73988	6.25391	3.98249	2.69823	2.08311	3.77723	1.19544	5.81311	2.45817	0.561328	12.4408	7.04464	7.5454	16.7759	8.71565	20.7707	20.5823	20.9597	24.4742	29.5217	5.42458	8.6551
324	EPHA4	P54764	Receptors	Kinase;Eph	0	0	0	0	1.03186	0	0	1.6486	0	0.916912	1.74191	2.57441	0	1.81426	1.07914	4.34236	1.29818	0	2.96735	2.09884	0	1.6281	3.69622	5.41715	4.18929	4.74616	1.89185	1.78742	3.67344	1.19544	7.69753	7.81811	0.561328	7.83676	7.07977	8.19317	16.0803	4.54826	14.9013	19.7697	19.8665	24.7147	25.7066	2.58041	6.89633
324	TRPM2	O94759	Unclassified	Unclassified	0	0	0.615036	0	0.42679	0.513393	0	1.22655	1.26401	0	0	1.61163	0	1.24362	0	0	0	0	0	0	0	0	2.35557	0.537011	0.650009	0	0.546158	6.85922	4.0831	0	0	0	0.472457	2.60857	0	0	5.76645	2.71032	5.70698	8.50622	7.93246	10.6811	7.43919	0.462785	3.62451
324	KCNA2	P16389	Transporters	Channels;Voltage_gated_ion_channels;Potassium_channels	0	0	0.704503	0.967256	0	0	0	0	0	0	0	0.849482	2.10688	0	0.79922	0.650221	0	0	1.6735	0	0	0	1.31251	0	0	0	0	9.86322	5.69081	0	0	0	2.98982	0	0	4.09042	3.5741	2.48009	4.83122	4.14863	13.8498	18.8861	14.4933	0	5.02334
324	GRM1	Q13255	Receptors	GPCR;Glutamate	0	0	0	0	0	0	0	0	0	0.791322	0.797615	4.44739	1.64934	0	0	0.808262	1.14803	0	1.32686	0.719104	0	0	0	0	0	0	0.575798	6.96263	3.68657	0	0	0	0	2.29166	1.33725	2.28068	5.03916	3.88149	7.95572	13.4177	12.6793	18.9131	14.9924	0.98251	1.29816
324	KCNA5	P22460	Transporters	Channels;Voltage_gated_ion_channels;Potassium_channels	0	0	0.972207	1.9439	0	0	0	0	0	0	0	0.849482	2.10688	0.779639	0.79922	0.650221	0	0	1.6735	0	0	0	1.45374	0	0	1.33808	0	9.64733	5.15039	0	0	0	2.96332	7.30605	2.75957	4.51697	14.7957	8.00955	17.669	14.8971	18.6543	25.9452	23.807	0	8.93205
324	KCNA3	P22001	Transporters	Channels;Voltage_gated_ion_channels;Potassium_channels	0	0	0.704503	1.06317	0	0	0	0	0	0	0	0.849482	1.40475	0	0.79922	1.88725	0	1.38712	0	0	0	0	1.31251	0	0	1.27401	0	8.37322	5.95868	0.756977	0	0	2.40199	6.41135	0.914048	4.51697	7.7321	6.02042	10.8316	16.0452	21.3788	28.796	20.2518	0	8.62126
324	PCDHGC5	Q9Y5F6	Unclassified	Unclassified	0	0	0	0	0	3.94415	2.36567	0	0	0	0	0	0	0	0	1.56365	0	0	0.765059	0	0	0	0	0	0	0	0	0	0.426127	0	0.466584	0	0.476482	1.45433	3.76189	1.97387	3.71164	3.12238	5.6345	7.74374	7.38466	10.5415	10.4628	0.447262	0.806659
324	PCDHGA12	O60330	Unclassified	Unclassified	0	0	0	0	0	3.94415	2.36567	0.934213	0	0	0	0	0	0	0.510623	3.56251	0	0	0	0	0	0	0	1.15182	0	0	0	0	0	0	0.658662	0	1.03121	1.45433	3.76189	1.52406	2.22013	2.26715	5.6224	7.74247	6.31294	9.42973	9.61806	0.447262	0.5615
324	KCNG1	Q9UIX4	Transporters	Channels;Voltage_gated_ion_channels;Potassium_channels	0	0	0.488913	0.543254	0	0.428099	0	0	0	0.713112	0	0	1.48447	0	0.684645	0	0	0	1.20946	0	0	0	0.842124	0	0	0.491475	1.83597	0.668948	0.765293	1.74393	1.69578	2.68513	0.476482	2.06449	2.30267	3.66831	6.14176	2.96567	4.25238	7.34303	7.47748	10.7165	8.33055	0.447262	0.740373
324	SLC12A6	Q9UHW9	Transporters	SLC;APC;SLC12	0	0	0	0.748588	0	0	0	0	0	0	0	0	0	0	0.469864	0	0	0.936808	0	0	0	0	0	0	0	0	0	0	0	0	0	0	1.07194	2.23174	1.15608	2.06495	5.86564	0	5.99697	6.21962	6.6668	6.72827	7.59802	3.78777	1.66391
324	TRPV1	Q8NER1	Unclassified	Unclassified	0	0	0	0	0	0	0	1.30985	0	2.00328	1.57599	3.94822	0	0.779639	0	2.24703	0	0	0	0	0	0	1.22432	2.04712	4.3814	2.65641	1.15135	4.28397	1.34177	0	0.574376	2.90383	1.05151	5.28035	5.88565	4.66995	9.00311	4.59806	11.3574	12.7626	9.38867	16.4705	18.6551	1.22991	4.98476
324	KCNS3	Q9BQ31	Transporters	Channels;Voltage_gated_ion_channels;Potassium_channels	0	0	0.672309	0.543254	0	0	0	0.601654	0	1.29532	0.593104	0	0	0.520301	0	0	0	0	1.03381	1.90292	0	0	0	0	1.07647	0.491475	0	2.11347	2.61227	0.549558	0	0.72745	0	0	1.72142	2.80036	5.42677	1.89548	4.76644	8.78151	7.20584	8.81472	8.59132	0.542052	2.41156
324	OPN1SW	P03999	Receptors	GPCR;Rhodopsin	0	0	0	0	0	0	0	0	0	0	0	0	0	0	0	0	0	0	0	0	0	0	0	0	0	0	0	0	0	0	0	0	0.433627	0.62737	0.492208	0.966594	0.73791	0.478089	1.62183	2.45428	1.87	2.51961	3.78208	0	0
324	PCDHA6	Q9UN73	Unclassified	Unclassified	0	0	0	0	0	3.94415	2.36567	1.36629	0	0.713112	0.882123	0	0.813763	0.779639	0	4.43322	0	0	0	0	0	0	0	1.67075	0	0.586201	0.838017	1.54769	0	0	0	1.2273	1.40444	6.03419	1.3315	2.9577	8.78665	2.43949	9.02887	13.092	9.56401	16.4978	13.503	0	5.30003
324	CXCR3	P49682	Receptors	GPCR;Rhodopsin	0.481182	0.490679	0	0	0	0	0	0	0	2.01118	0.546786	0	1.27497	3.47093	0	0	1.40202	0	4.72144	0	0	0	2.01986	1.50181	1.08868	0.902602	1.48024	0	0	0.650191	0	1.13384	0.432449	11.8311	0.488707	4.35469	15.3388	14.345	15.3851	23.3468	30.4581	22.6199	29.1192	0	1.52673
324	SLC2A5	P22732	Transporters	SLC;MFS;SLC2	0	0	0	0	0	0	0	0	0	0	0	0	0	0.52944	0	0	1.11063	0	1.76294	0	0	0	0.645337	0.467483	0	0.524935	0	0	0	0	0	0	0	5.30853	0	1.52578	5.50035	3.49816	5.64009	6.27008	5.94049	7.57679	5.86699	0.627228	0
324	PCDHAC2	Q9Y5I4	Unclassified	Unclassified	0	1.37387	0	0	0	3.94415	2.36567	0	0	0.779722	2.1306	1.51931	1.05741	1.30221	0	4.02681	1.86511	0	2.38478	0	0	0	3.07725	5.26738	1.72158	2.62029	1.92221	2.16511	0.776624	0.908678	0	2.79086	1.48929	12.0495	1.60419	7.25792	13.4292	4.19917	14.6142	23.0463	18.1802	22.4259	24.3884	0	7.63461
324	CNNM2	Q9H8M5	Unclassified	Unclassified	0	0	0	0	0	0	0	0	0	2.91884	0.652311	0	1.89776	0.779639	0.782461	1.91858	1.02214	1.06777	0	0	0	0.770582	4.18556	2.84633	1.42203	0	2.2018	2.16511	1.58253	0	0.678416	2.47008	1.08713	6.70254	2.63336	6.30197	10.1664	3.78147	9.50203	15.9894	12.8796	15.7359	18.4983	0.961865	6.14595
324	HRH1	P35367	Receptors	GPCR;Rhodopsin	0	0	0	0	0	0.612675	0	0	0	0.713112	0	1.61342	3.05304	0	0	0	0.593745	0	1.03381	0.466075	0	0	0	0	0.935219	0	0	3.42262	1.2068	0.466075	0	0	0.910109	4.30587	4.48345	3.7359	6.90422	1.62996	7.68637	10.7009	10.4705	12.4779	13.023	0.447262	1.19211
324	HTR2A	P28223	Receptors	GPCR;Rhodopsin	0	0	0	0	0	0	0	0	0	0.713112	0.725873	0.988282	0.813763	1.28875	0	1.92175	0	0	1.31451	1.2695	0	0	0	1.63514	0	0.863588	0	2.13109	0	0	3.01899	0	0.476482	4.6864	4.59035	3.91177	6.718	3.75645	13.9397	16.613	15.1121	14.0758	17.9739	0	1.05457
324	GUCY2F	P51841	Receptors	Kinase;RGC	0	0	0	0.493663	0	0	0	0	0	0.713112	0.725873	0	0.813763	0.779639	0	0	0	0	1.31451	0	0	0	0	2.24433	0.973899	0.863588	0	2.58214	0	0	0.484398	0.475185	0.912201	3.61663	3.8846	3.86691	5.00766	3.87598	11.4783	13.7221	9.96026	13.0891	13.4702	0.447262	0
324	SELPLG	Q14242	Unclassified	Unclassified	0.623483	1.27321	0	0	0	0.784177	0	0	0	1.48688	0.470501	0	0	1.96015	0	0	0	0	1.7079	0	0	0	2.78194	0.886991	1.42334	1.97759	0	1.71835	1.47598	2.99535	2.84034	0	0	3.19315	3.74773	2.7432	7.08665	6.77165	15.9674	13.6861	16.9198	22.3933	23.1197	2.97823	0
324	FAS	P25445	Unclassified	Unclassified	0	0	1.1204	1.84541	0.595106	0	0	0	0	2.1683	3.06953	2.46083	3.28719	2.36856	0	5.11259	1.62333	0	0	0	0	1.13346	4.94453	3.40207	0.870731	4.75779	1.65969	0	4.22959	4.69727	1.77045	0	0.561328	12.6855	4.06341	10.0852	22.4471	8.06437	19.3513	23.7087	20.5568	26.1741	27.3471	1.88702	4.30285
324	EPHA8	P29322	Receptors	Kinase;Eph	0	0	0	0	0	0.811375	0.822472	0	0.447508	0	2.68605	1.79578	1.77713	1.70065	1.07914	3.88621	1.01804	1.03796	1.31451	1.2695	0	0.810152	3.2466	4.66034	2.01382	2.09451	2.44586	3.45577	5.29038	1.19544	4.86576	0.772645	0.561328	9.42166	5.80683	7.88943	16.1014	9.64226	19.7824	21.1466	23.8802	29.7591	29.289	2.49442	2.5203
324	TRPC6	Q9Y210	Transporters	Channels;Voltage_gated_ion_channels;TRP_channels	0	0	0	0	0	0	0.775593	0	0	0	0.692055	0.84208	0.733202	1.4783	0	3.04175	1.3774	1.03473	1.31451	0.491359	0	0	2.34403	0	2.7497	1.02775	0.575798	2.86039	1.01227	1.42725	0	0.544609	0	6.28096	4.59035	6.47141	15.0413	7.41782	15.3193	19.5707	21.0352	27.0186	25.4203	1.48233	0
324	HTR6	P50406	Receptors	GPCR;Rhodopsin	2.9503	2.73845	0	0	0	0	0	0	0.448173	0	1.21429	0	0	0	0	1.61176	1.01804	0	2.3214	0	0	0	2.27969	0.634566	1.30529	0.642812	1.12501	1.7335	2.0464	0	0	0.482566	3.8742	9.35935	4.7334	5.64955	15.7558	7.43772	18.2133	22.771	23.8813	28.8075	28.1599	1.6653	2.14428
324	GPR63	Q9BZJ6	Receptors	GPCR;Rhodopsin	2.9503	2.73845	0	0	0	0	0	0	0	0	1.21429	0	0	0	0	1.61176	1.01804	0	3.36198	0.906744	2.58833	0.653818	1.22939	1.75239	2.08393	0	1.12501	1.14434	2.2225	0	0	0	3.08527	10.5034	4.7334	6.23419	16.1568	7.33298	17.9851	22.771	23.8623	28.7319	27.9443	1.06487	1.80845
324	GUCY2D	Q02846	Receptors	Kinase;RGC	2.9503	2.73845	0	0	0	0	0	0	0	0	1.21429	0	0	0	0	1.61176	1.01804	0	1.49332	0	0	0	1.15432	0.888224	0.973899	0	1.12501	1.14434	2.2225	0	0	0	1.99323	10.4774	4.7334	6.23419	16.1568	7.33298	17.9851	22.755	23.8623	28.7319	27.9443	1.06487	1.03534
324	CTLA4	P16410	Unclassified	Unclassified	0	0	0	0	0	0	0	0	0	0	0.789868	0	0	2.6336	0	2.05002	0	0	2.61974	0	0	0	1.52091	4.41149	0	2.44969	1.39853	0.989588	1.50383	1.06545	1.76535	0	1.90867	10.7603	6.28853	9.05045	18.6746	10.0241	21.8826	25.0298	24.4087	28.3938	34.0363	2.51447	3.34844
324	TLR4	O00206	Receptors	Other_receptors;TOLL	1.0124	1.3383	0	0	1.14487	0	1.08373	2.52785	0	1.97753	1.2015	1.11866	0	2.54461	2.61236	7.38675	1.81749	3.7909	3.5504	0	0	0	3.28986	4.98743	2.87254	3.82943	2.0758	2.74103	0	1.24875	2.84979	3.44551	2.34174	19.7602	8.75952	15.2179	29.0933	14.3504	36.0728	38.0354	34.9715	43.7647	41.7346	4.49341	10.4352
324	FASLG	P48023	Unclassified	Unclassified	0	0	0	0	0	0	0	4.45129	0.852139	3.31729	1.13423	1.87433	2.72216	5.54442	3.6154	7.91366	0	1.53785	0	0	0	0	4.75921	8.29355	2.00665	4.50348	3.21869	1.56423	0	5.36335	2.95959	0.98099	3.69587	15.4679	3.19497	17.4759	29.4598	15.8108	31.5417	31.2747	36.8036	46.3911	45.1112	3.36871	9.66367
324	TYRO3	Q06418	Receptors	Kinase;Axl	0	0	0	0	0.463644	0	0	0	0.687926	0	0	0	0.782603	1.65109	0	2.09603	1.01804	0	1.31451	1.08686	0	0	2.36152	4.8388	4.70669	3.12046	1.92616	1.86299	0.727206	1.89463	2.33973	2.86668	2.42717	9.30332	5.43361	8.68147	15.1095	6.93253	17.4623	25.1601	22.4971	29.4954	25.7943	2.80318	4.82325
324	CSMD3	Q7Z407	Miscellaneous	Unknown_function;CSMD	0	0	0	0	0	0	0	0	0	0.733795	0	0	0	0.779639	0	2.46626	1.13868	0	4.87829	0	0	0	1.41988	5.07252	0	2.30415	1.97537	1.84901	0.870256	1.43143	0.770391	1.498	1.59467	12.3685	1.60419	11.2982	20.296	9.48574	18.2858	26.2081	27.2313	31.3238	31.6314	0.852187	6.22494
324	FCER1G	P30273	Unclassified	Unclassified	0	0	0.658233	0	0.689157	0	0.822472	0	0	0.608399	1.49344	0	0.619732	0.779639	0.715636	3.79399	1.12459	0	2.77191	0	0	0	1.11154	1.85667	1.22849	2.33766	0	2.42332	0	0.809959	0.793726	2.11221	1.95247	13.6449	5.64971	8.7559	16.8863	8.88774	20.6375	25.2067	23.831	28.5424	28.5366	1.34854	5.37799
324	CD97	P48960	Receptors	GPCR;Adhesion	0	0	0	0	0.689157	0	0	0	0	0.608399	0	0	0	0.779639	0	3.21061	1.01804	0	1.31451	0	0	0	1.20516	2.6469	0.966725	1.70727	0.818014	1.73693	0	0	0	1.32916	2.07807	11.8808	5.48437	6.65785	16.1048	7.14699	17.6668	23.3736	22.7329	27.7015	27.3951	1.83617	4.62915
324	NFASC	O94856	Miscellaneous	StructuralAndAdhesion;IG_AdhesionProteins	0	0	0	0	0	0	0	0	0	0.773344	0.736444	0.564565	1.69182	0.779639	0	1.68528	2.12373	0	2.19732	0	0	0	5.01712	4.63507	2.01075	0.862171	0.838017	2.95089	1.89467	0	0	1.2273	1.96577	10.3134	2.86524	7.5743	15.8388	8.82738	18.0394	20.6081	20.238	26.0002	24.9636	0	9.34181
324	FLT3	P36888	Unclassified	Unclassified	1.73526	0	0	0	0	0	0	0	0	0.784293	0	0	0	2.82075	0	4.60505	1.05423	0	4.72075	3.38337	0	0	1.42514	10.3426	5.79869	5.37482	0.953383	4.75504	3.25553	1.91756	5.63735	1.84102	0.927962	15.6434	5.61105	8.83421	22.485	13.3524	25.7868	28.3071	29.0996	36.3557	34.74	3.51726	8.48685
324	FCGR2B	P31994	Unclassified	Unclassified	0	0	0	0	0.595106	0	0	0	0	0.967029	0.958115	3.00656	1.44751	0.779639	0	2.11469	1.00927	0	2.81713	0	0	0	4.87284	5.11169	0	4.94383	1.56588	5.12445	2.96828	3.6787	5.19635	0	0.561328	15.1333	6.34373	10.7845	22.3037	12.7333	26.2498	31.535	30.0137	36.7583	35.5166	3.98053	11.4954
324	CSMD2	Q7Z408	Miscellaneous	Unknown_function;CSMD	0	0	0	0	0.689157	0	0	0	0	0.608399	0.789868	0	0.841119	0.779639	0	2.1657	0	0	1.31451	0.93793	0	0	2.67558	4.17372	1.20935	0.863588	2.06672	2.92723	1.56551	0	0	1.93995	2.42895	9.55726	4.59035	5.32629	15.3067	6.676	17.3522	21.6624	21.3678	27.0017	25.6516	0.447262	5.15268
324	CD247	P20963	Unclassified	Unclassified	0	0	0	0	0	0	0	1.86945	0	0.967029	1.14225	1.60214	1.12968	0.779639	1.14444	2.38478	1.74774	0	7.77529	2.9397	0	0	5.17788	3.70977	5.29611	3.50476	1.81228	6.12735	3.54045	1.71891	5.66498	2.67348	2.68983	22.7784	6.26303	13.2005	30.1299	17.3813	32.6345	36.3856	40.3674	46.9201	43.7284	3.15618	7.44356
324	LAT	O43561	Unclassified	Unclassified	0	0	0	0	0	0	0.933203	0	0.738056	1.10479	1.00814	2.74374	1.06057	0	1.14444	2.47851	1.72719	0	4.88665	0	0	0	5.40389	7.69767	1.57953	3.94629	3.32027	10.508	5.48034	2.56527	4.38828	0.860029	1.80323	23.5016	8.25522	17.076	35.4851	19.7061	39.6165	45.2347	47.4179	54.8999	53.9485	6.74526	7.80203
324	CD82	P27701	Miscellaneous	Other;Tetraspanin	0	0	0	0	0	0	0	1.95364	0.640044	0	1.00814	0.932294	0	4.38172	1.16043	2.31706	1.75195	0	4.69722	0	0	0.915414	5.53789	5.09759	1.75666	2.29587	3.40192	7.71522	3.90242	1.58632	0.793726	3.61958	1.90867	25.7412	12.3145	14.8889	35.1893	20.1455	33.6443	38.8018	43.6306	50.6542	50.3945	2.99695	8.12966
324	CD2	P06729	Unclassified	Unclassified	0	0	0	0	0	0	0.933203	0	0	0.779722	1.44218	1.32512	0	0.779639	0.851421	3.22977	2.47902	0	2.63403	0	0	0	5.24459	3.97396	2.77669	0.928231	2.32225	6.90432	2.53807	0	0	2.35079	1.09135	17.0059	8.69646	10.9953	21.7817	12.7505	26.5219	30.5695	31.1998	38.1447	37.7473	1.07452	6.83298
324	TRAT1	Q6PIZ9	Unclassified	Unclassified	0	0	0	0	0	0	0	0	0	0	0.652311	0.780037	0	0.779639	0	2.05002	1.498	0	4.02054	0	0	0	3.73539	3.73901	2.93153	1.68077	2.15535	3.3779	2.30895	0	0	2.63977	2.01931	14.688	6.20579	10.8119	21.6037	13.123	23.1495	29.2393	30.2338	37.0886	35.062	0	4.82381
324	CNTNAP1	P78357	Receptors	Other_receptors;ContactinAssProt	0	0	0	0	0	0	0	0	0	0.779722	1.44218	1.51957	0	0.779639	0	2.16407	1.1613	0	1.40592	0	0	0	3.96377	5.88756	2.93284	2.85023	2.32225	3.97713	2.61501	1.22867	0	1.92482	1.09135	11.8627	4.78055	8.10073	18.0953	10.555	19.2484	24.7903	24.8471	30.8263	30.4319	0.807751	6.19265
324	ADAM10	O14672	Enzymes	3.4.24	0.53449	0	0	0	0	0	0.933203	0	1.14243	0	1.57565	0.807494	1.63594	0.779639	1.07914	1.98738	1.01804	0	2.59186	1.04568	0	0	4.05172	2.49377	1.60593	1.62529	2.40698	3.55981	2.96932	0.720916	1.41982	0.772645	0.561328	7.48775	5.58162	5.97437	16.0453	6.52071	15.7101	23.6703	18.6711	25.2475	27.676	2.53952	4.39698
324	LAIR1	Q6GTX8	Unclassified	Unclassified	0	0	0	0	0.595106	0	0	0	0	0	0.736444	2.8884	0	0.779639	0	2.17321	0	0	1.10361	0	0	0	3.08847	2.95117	0	2.40282	0	5.53334	1.90357	0.756977	0.856513	0	0.561328	14.2921	7.13715	9.47571	17.2406	8.52214	19.1842	26.1482	27.0196	30.6748	34.5863	1.97941	8.58876
324	FCRL3	Q96P31	Receptors	IG;FcR	0	0	0	0	0.595106	0	0	1.86945	0	0	0.996957	2.99335	0	0.779639	1.14444	2.36593	0	0	1.10361	0	0	0	4.56595	2.25224	0	2.65749	1.62379	7.30253	4.99692	2.42531	1.7101	1.89485	1.34734	6.28873	3.76329	7.65553	14.3132	7.73018	18.6524	23.103	22.0908	27.98	28.0291	2.99196	8.35102
324	EPHB6	O15197	Receptors	Kinase;Eph	0	0	0.428479	0	0	0	1.37378	0	0	0.608399	0.561979	1.64106	0	0.779639	1.07914	3.7338	0.946818	0	4.13114	1.08686	0	0	2.43539	0.634566	0.973899	0.863588	1.90798	1.5512	0	6.01914	0.732351	0.772645	0.561328	9.26656	5.77181	6.84991	14.3568	6.42482	19.7333	22.375	20.0037	26.3081	26.1667	1.46755	3.97893
324	ROR1	Q01973	Receptors	Kinase;Other	1.85128	1.49014	0	0	0	0	0	0.828039	0	3.29776	2.20264	1.39222	1.53443	1.96593	0.851421	2.20951	1.01804	0	2.60562	0	0	0	2.6324	3.75562	2.11287	2.21432	1.41749	3.38019	0	0	0	3.28848	2.01931	11.3273	4.83067	8.87628	14.8981	8.99521	18.7436	23.5571	22.5538	25.4291	28.2625	1.3893	8.315
324	ROR2	Q01974	Receptors	Kinase;Other	0	1.35457	0	0	0	0	0	0	0	2.44454	0.680531	0	0	0.779639	0.474216	1.9335	0	0	1.31451	0	0	0	1.55224	2.16793	1.20935	1.89566	0.964857	2.7473	0.776624	0.820031	0	2.83868	2.53027	8.13753	5.02087	7.718	14.33	5.29624	15.5425	22.498	17.491	26.4572	26.0063	0.563474	4.15517
324	SLC7A2	P52569	Transporters	SLC;APC;SLC7	0	0	0	0	0	0	0	0	0	0	0.758357	0	0.619732	1.30221	0	2.35865	1.02214	0.851274	2.07914	0	0	0	1.08586	1.74088	0.722525	0.863588	0.632002	4.1396	1.25303	0	0	2.11221	1.27132	11.4334	4.34282	6.02088	15.0323	6.17036	13.8657	22.2406	20.7914	25.803	25.4663	0	4.03508
324	SLC7A1	P30825	Transporters	SLC;APC;SLC7	0	0	0	0	0	0	0	0	0	0	0	0	0	0	0	1.70865	0	0	1.03381	0	0	0	0	0	0.995926	0	0.632002	2.56747	1.95507	0	0.466584	0	0	6.60962	3.95434	4.2569	8.49487	5.00846	9.13217	14.6209	14.6305	17.0967	17.4973	0	0.697579
324	CELSR2	Q9HCU4	Receptors	GPCR;Adhesion	0.62024	0.567074	0	0	1.37371	0	0	1.28581	0	0.608399	5.20108	2.55615	3.5524	0.779639	0	4.94753	1.72587	0	2.42756	0	0	0	2.71289	3.98545	0.973899	0.863588	0	1.43561	0	0.672554	0.640029	1.32916	2.07807	10.2466	4.83067	6.98057	14.5171	5.96456	16.5871	22.1237	21.6516	26.7958	26.1577	0.886218	6.10694
324	CD226	Q15762	Receptors	IG;OtherOther	0	0	0	0	0	0.533829	0	0	0	0	0	0	0.722659	1.19863	0.640075	1.50909	0.85402	0	2.28942	0	0	0	2.1619	0.790113	0.973899	0.661136	0	0.765369	0	0.4664	0.750092	0	2.12732	10.557	6.65138	7.72484	17.4043	7.17946	19.6135	23.8202	24.3791	29.8208	28.9203	0.616976	9.27892
324	CD72	P21854	Receptors	SCAR;Class_E	0	0	0	0	0	0	0	0	0	0.780329	0	2.58264	0	0.779639	0	0	1.23779	0	1.59197	0	0	0	1.33352	2.73042	1.35398	2.21032	0.838017	3.50017	3.10553	0	0	1.89485	3.21207	12.8084	5.19334	8.29813	19.8247	8.77551	21.8135	25.5306	26.5695	33.3876	32.1557	0	6.85303
324	SLAMF1	Q13291	Unclassified	Unclassified	0	0	0	0	0	0	0	0	0	0	0.652311	1.06922	0	0.779639	0	2.11469	1.1708	0	1.42533	0	0	0	2.31453	2.50431	2.16189	0	1.12501	1.91034	2.73057	0	0	1.55804	2.01931	14.6297	4.92592	9.75642	19.3881	10.5627	20.0473	25.9632	29.0785	34.4285	32.6099	0.600432	4.99185
324	MPZL1	O95297	Miscellaneous	StructuralAndAdhesion;IG_MPZ	0	0	0.466235	0	0	0	0	0	0	0	0	2.02538	0	0.779639	0	3.7067	1.14534	0	1.42533	0	0	0	0.91125	1.7954	0	3.91135	0	5.2988	3.49748	1.41875	0.679339	2.1018	1.48929	11.8883	5.22709	8.22965	17.0755	8.36519	19.5474	26.0705	24.7496	31.4475	30.1855	1.46306	10.0452
324	CCKBR	P32239	Unclassified	Unclassified	2.15056	2.30086	0	0	0	0	0	0	0	0	0	0	0	0.779639	0.674291	3.72956	1.01804	0	1.31451	0	0	0	3.44065	2.54378	2.75209	0.863588	1.15135	3.25322	1.56551	0	0	2.17113	1.48929	8.5647	4.59035	7.04642	15.5932	8.49961	16.8667	22.8245	21.9135	28.0413	27.0073	1.16391	7.67236
324	CELSR3	Q9NYQ7	Receptors	GPCR;Adhesion	0.62024	0.567074	0	0	0	0	0	0	0	0	0	0	3.00733	0	0	3.4597	3.69113	1.21306	2.75313	0	0	0	2.8281	0.867801	4.15934	1.54804	0	0	0	0	1.59395	0	0	10.5106	4.59035	5.13832	10.5099	7.54336	13.6339	18.6984	18.5517	26.9813	20.7582	1.58503	5.45517
324	SDC3	O75056	Receptors	Other_receptors;Syndecan	1.49698	1.52293	0.466922	0	0.493312	0.819984	0.92061	0	0.543599	0.704503	0.90802	0	0	0.705178	0	0	0	0.873694	1.31451	2.32337	0	1.47677	0.964052	0	1.27184	0	0.78381	0	0	0	1.24715	1.44011	0	9.14689	7.31473	4.0578	12.2031	4.87102	16.353	19.1915	16.7414	23.5757	23.3914	0	4.44188
324	KCNB1	Q14721	Transporters	Channels;Voltage_gated_ion_channels;Potassium_channels	0	0	1.28578	0	1.23953	0	0	0.601654	0	0.952194	0	2.09927	1.24528	0	0	0	0	0	1.51212	0	0	0	0	0	0	0	0	1.00918	0.786603	0	0	0	0	0	1.47404	2.80104	7.01413	3.77472	8.56932	5.70727	12.1194	16.5894	15.2845	0	3.10486
324	SLAMF6	Q96DU3	Unclassified	Unclassified	0	0	0	0	0	0	0	0	0	0	0	1.25687	0	0	0	0	0	0	0	0	0	0	1.28675	0	0	0.491475	0	0	1.0658	0.549558	0.520675	0	0	2.00934	0	1.05119	5.0859	3.17048	3.46021	5.00018	9.2248	11.2179	7.39617	0.72561	0
324	P2RX7	Q99572	Transporters	Channels;Ligand_gated_ion_channels;ATP_gated_ion_channels	0	0	0	0	0	0	0.470726	1.35912	0	0.547246	0	0	0.500238	0	0.79922	1.37114	0	0.824618	0	0	0	0	0	0.830988	0	0	0	0	0	0	0	0	0.900053	1.79028	4.19209	1.21418	4.74825	2.08785	4.71236	4.29765	5.68057	9.9047	7.70739	0	0
324	MRC1	P22897	Receptors	SCAR;MacrophageMannoseR	0	0	0	0	0	1.27823	0	2.53345	0	1.26973	0.578124	0	0	2.33218	0	3.26756	0.820441	0	0	0	0	0	0	0	0	0	0	2.11053	1.13275	0	0	0	0	5.06075	0	1.77001	7.83287	4.54482	9.97566	12.288	15.5378	18.1746	15.1653	0	2.89891
324	GJA9	P57773	Miscellaneous	StructuralAndAdhesion;GapJunction	0	0	0	0	0	0	0	0.826377	0	0.714074	0	0	0.768976	0	0	2.78484	0	0	0	0	0	0	0.669332	0	0	0	0.58582	0	0	0	0.466584	0.606415	0	2.27207	0.9613	0	3.01709	1.59367	2.33892	5.31101	4.73483	7.90248	6.83448	0	0
324	TTYH3	Q9C0H2	Transporters	Channels;Chloride_channels;Tweety	0	0	0.751219	0	0.584194	0	0	0	0	0.714074	0	0	0	1.66939	1.29217	5.11986	1.14526	0.975816	3.43136	3.08703	3.71707	3.636	0.694628	0	0.863451	1.02038	0	3.17229	2.45318	0.630256	0	0.772645	1.64968	6.42583	6.02345	5.14549	7.17151	4.85992	10.7581	13.3829	13.5476	14.6111	16.0169	0.578433	1.8315
324	HCN1	O60741	Transporters	Channels;Voltage_gated_ion_channels;cycliNucleotideRegulatedChannels	1.02069	0.485435	0.524747	0	0	0	0	0	0	0	0	0	0	0	0	0	0	0	1.03381	0	0	0	0	0	0	0	0	0	2.71842	0	0.466584	0	0.594743	4.10872	3.25156	2.80036	4.21307	1.54891	3.59168	7.44866	6.79067	8.14968	7.497	0.706463	1.4945
324	SIGLEC14	Q08ET2	Miscellaneous	StructuralAndAdhesion;IG_AdhesionProteins	0	0	0	0	0	0	0	0	0	0	0	0	0	0	0	0	0	0	0	0	0	0	0	0	0	0	0	0	0	0	0	0	0	4.69172	3.46652	0.764112	7.11886	1.86313	5.3833	5.49675	5.69795	7.7921	8.91499	0	0
324	NCR2	O95944	Receptors	IG;OtherNCR	0	0	0	0	0	0	0	0	0	0	0	0	0	0	0	0	0	0	0	0	0	0	0	0	0	0	0	0	0	0	0	0	0	3.91059	3.46652	0.764112	6.06926	1.42773	4.47727	4.87909	4.95833	6.71953	7.68704	0	0
324	IL23R	Q5VWK5	Receptors	IG;Type1;CytokineR	0	0	0	0	0	0	0	0	0	0	0	0	0	0	0	0	0.567679	0	0.622799	0	0	0	0	0	0	0	0	0	0	0	0	0	0	4.24112	0.724565	2.06916	5.34326	5.83053	4.39737	4.53718	6.1559	6.38901	6.07383	0	0
324	SLC2A7	Q6PXP3	Transporters	SLC;MFS;SLC2	0	0	0	0	0	0	0	0	0	0	0	0	0	0.52944	0	0	0.549692	0	1.05846	0	0	0	0	0	0	0.441637	0	0	0	0	0	0	0	3.50784	0	0.659012	4.6869	2.99065	4.42799	3.73426	5.59277	5.47718	6.34495	0	0
324	ICOSLG	O75144	Unclassified	Unclassified	0	0	0	0	0	0	0	0	0	0	0	0	0	0	0	0	0.457578	0	0.456381	0	0	0	0	0	0	0	0	0	0	0	0	0	0	3.10322	0	0.706162	4.80758	2.4023	3.02689	4.68174	6.71944	5.18509	7.02054	0	0
324	NCR1	O76036	Receptors	IG;OtherNCR	0	0	0	0	0	0	0	0	0	0	0	0	0	0	0	0	0.757527	0	1.43308	0	0	0	0	0	0	0	0	0	0	0	0	0	0	3.30212	0	2.43309	5.5674	0.633964	4.34911	3.95091	6.50652	7.35356	6.91861	0	0
324	NCR3LG1	Q68D85	Unclassified	Unclassified	0	0	0	0	0	0	0	0	0	0	0	0	0	0	0	0	0	0	0	0	0	0	0	0	0	0.546869	0	0	0	0	0	0	0	4.2242	0	1.08274	4.92054	0.738131	4.76743	4.77927	5.71323	7.85818	6.84972	0.4342	0
324	CD47	Q08722	Unclassified	Unclassified	0	0	0.668886	0	0	1.75959	0.72009	0	1.39701	0	0	0	0	0	0	1.69503	1.65447	0	1.84142	0	0	0	0	0	0	0	0	2.56747	1.95507	0	0	0	0.484549	6.73937	3.59173	3.48852	8.2394	6.30742	9.98406	10.1949	11.2826	12.7531	12.9364	0	1.09085
324	MR1	Q95460	Unclassified	Unclassified	0	0	0	0	0	0	0	0	0	0	0	0	0	0	0	0	0.856663	0	0.780634	0	0	0	0	0.442832	0	0	0	0	0	0	0	0	0	5.46762	2.70061	2.44504	6.96163	2.61633	4.26714	2.60185	6.08162	7.98495	7.55723	0	0
324	RAMP2	O60895	Receptors	Other_receptors;RAMP	0	0	0	0	0	0	0	0	0	0	0	0	0	0	0	0	0.529204	0	0.463742	0	0	0	0	0	0	0	0	0	0	0	0	0	0	3.6938	1.25205	1.27964	4.99735	1.99155	2.3805	2.9231	3.10077	4.90315	4.33224	0	0
324	CD74	P04233	Unclassified	Unclassified	0	0	0.478638	0	0	0	0	1.1032	0	0	0	0	0	0	0	1.39057	0	0	0	0	0	0	0	0.861188	0	0	0	0	0	0	0	0	0	11.201	4.2705	4.01191	14.706	7.48978	16.3832	14.7653	12.9938	22.1753	17.143	0	0
324	HLA-DRB1	P01912	Unclassified	Unclassified	0	0	0	0	0.983473	1.37291	1.89738	0	1.55784	0	0	0	0	1.56958	0	1.25808	1.85008	1.05973	3.26016	0	0	0	0	1.26672	0	1.08637	0	0	0	0	0	0	0	17.2801	4.91976	9.42266	22.3963	8.74955	18.8645	14.4801	17.8248	27.529	23.8977	0	1.45109
324	HLA-DRB1	P01911	Unclassified	Unclassified	0	0	0	0	0.983473	1.37291	1.89738	0	1.55784	0	0	0	0	1.77459	0	1.25808	1.85008	1.05973	3.26016	0	0	0	0	1.26672	0	1.08637	0	0	0	0	0	0	0	17.0404	4.91976	7.73902	22.1069	8.74955	18.3957	14.3345	17.7888	27.5083	23.6414	0	1.45109
324	HLA-DRB1	P04229	Unclassified	Unclassified	0.53449	0	0	0.805169	0.839948	2.73448	1.05566	0	1.55784	0	0	0	0	0	0	1.09364	0	1.05973	1.29428	0	0	0	0	1.96996	0	0	0	0	0	0	0	0	0	12.6524	3.8567	5.28857	17.2657	7.5207	15.5333	9.5596	14.4728	21.4604	19.4742	0	0
324	HLA-DRB1	Q30167	Unclassified	Unclassified	0	0	0	0	0.55883	2.73448	0.908922	0	0.532156	0	0	0.757716	0	0	0	1.09364	0	0	1.10968	0	0	0	0	1.96996	0	0	0	0	0	0	0	0	0	12.9109	4.24362	4.98345	17.7746	8.38539	15.8721	10.8854	14.7426	22.0311	19.9408	0	0
324	HLA-DRB1	P20039	Miscellaneous	Ligand;MHC	0	0	0	0	0.839948	2.73448	0	0	0.532156	0	0	0.757716	0	0	0	1.09364	0	1.05973	2.63845	0.679755	0	0.769096	0	2.12791	0	1.08637	0	0	0	0	0	0	0	12.9389	3.86153	5.28857	17.2657	7.5207	15.5448	10.7765	14.4728	21.6161	19.4742	0	0
324	HLA-DRB1	Q9TQE0	Unclassified	Unclassified	0	0	0	0	0.55883	2.73448	0.908922	0	0.532156	0	0	0.757716	0	0	0	1.09364	0	0	2.63845	0.679755	0	0.769096	0	2.12791	0	0.916882	0	0	0	0	0	0	0	12.8575	3.86153	5.16813	17.1554	8.48145	15.4525	10.6051	14.3141	21.4331	19.2537	0	0
324	HLA-DRB1	Q30134	Unclassified	Unclassified	0	0	0	0	0	2.73448	0.908922	0	0.532156	0	0	0.757716	0	0	0	1.09364	0	0	2.63845	0.679755	0	0.769096	0	2.12791	0	0	0	0	0	0	0	0	0	12.8575	3.86153	5.16813	17.1554	8.48145	15.4525	10.6051	14.3141	21.4331	19.2537	0	0
324	HLA-DRB1	P13760	Unclassified	Unclassified	0	0	0	0	0	2.73448	0.908922	0	0.532156	0	0	0.757716	0	0	0	1.09364	0	0	2.63845	0.679755	0	0.769096	0	2.12791	0	0	0	0	0	0	0	0	0	12.8575	3.86153	5.16813	17.1554	8.48145	15.4525	10.6051	14.3141	21.4331	19.2537	0	0
324	HLA-DRB1	P13761	Unclassified	Unclassified	0	0	0	0	0	2.73448	0.908922	0	0.532156	0	0	0.757716	0	0	0	1.09364	0	0	2.63845	0.679755	0	0.769096	0	2.12791	0	0	0	0	0	0	0	0	0	12.8575	3.86153	5.16813	17.1554	8.48145	15.4525	10.6051	14.3141	21.4331	19.2537	0	0
324	HLA-DRB5	Q30154	Miscellaneous	Ligand;MHC	0.53449	0	0	0.805169	0.983473	2.73448	1.89738	0	2.08999	0	0	0.757716	0	0	0	1.25808	1.40656	1.05973	4.14428	0	0	0	0	2.33726	0	1.08637	0	0	0	0.702902	0	0	0	16.8746	5.00356	5.60676	22.9611	10.1628	18.0766	14.1906	16.9463	27.0582	24.358	0	1.27335
324	HLA-DRB4	P13762	Unclassified	Unclassified	0.53449	0	0	0.805169	0.983473	2.73448	1.05566	0	2.08999	0	0	0.757716	0	0	0	1.25808	1.26462	0	1.40186	0	0	0	0	1.96996	0	0	0	0	0	0.702902	0	0	0	14.8197	4.59482	5.22129	20.7962	9.55734	16.9006	13.2376	17.2088	26.4176	22.7418	0	1.27335
324	HLA-DRB3	P79483	Unclassified	Unclassified	0	0	0	0	0.983473	1.37291	1.05566	0	1.55784	0	0	0	0	4.01673	0	3.58417	3.08681	1.22	7.24651	0	0	0	0	3.3924	0	1.44556	0	0.808385	0	0	0	0	0	20.2688	5.62553	11.0973	26.5303	10.601	25.1883	25.0954	26.1861	37.3217	32.2631	0	1.5749
324	HLA-DOA	P06340	Miscellaneous	Ligand;MHC	0	0	0	0	0	0	0	0	0	0	0	0	0	0.849444	0	0	1.29921	0	3.56866	0	0	0	0	0	0	0.53367	0	0	0	0	0	0	0	14.5544	4.0993	4.59328	16.356	3.98176	13.7116	14.0101	13.1962	18.7022	17.842	0.463748	0
324	HLA-DRA	P01903	Miscellaneous	Ligand;MHC	0	0	0	0	0	2.12518	0	0	1.47168	0	0	0	0	1.32966	0	0	1.61957	0	4.53984	0	0	0	0	0.887632	0	0	0	0	0	0.702902	0	0	0	23.0069	7.38811	8.75425	28.8778	10.8251	23.9233	24.1563	24.3339	33.1944	32.2299	0	0
324	HLA-DMB	P28068	Miscellaneous	Ligand;MHC	0	0	0	0	0	0	0	0	0	0	0	0	0	0.522573	0	0	1.46763	0	3.65223	0	0	0	0	0.861188	0	0	0	0	0	0	0.600783	0	0	17.2566	5.89124	6.31434	20.2972	8.13283	18.3995	17.3761	16.0886	23.7381	24.1928	0	0
324	IL10RB	Q08334	Receptors	IG;Type2;CytokineR	0	0	0	0	0	0	0	0	0	0	0	0	0	0	0	0.825895	0	0	0	0	0	0	0	0	0	0	0	0	0	0	0	0	0	0.988569	0.892808	0	4.58653	2.46678	4.32908	5.90766	7.75292	8.21654	10.1211	0	0
324	CR2	P20023	Unclassified	Unclassified	0.623483	0.611889	0	0	0	0	0	0	0.55324	0	0	0	0	0.996098	0	0.444713	0	0	1.85537	0	0	0	0	0.546723	0	0.913808	0	0.473138	0	0	0	0	0	1.48721	3.15505	1.99249	8.77	6.21068	16.3065	14.6881	18.1323	23.8164	22.0081	0	0
324	FCER2	P06734	Receptors	IG;FcR	0	0	0	0	0	0	0	0	0	0	0	0	0	1.14889	0	0	1.87528	0	3.66693	0	0	0	0	0	0	0.589624	0	0	0	0	2.57539	0	0.499271	4.20868	4.04137	1.87782	8.41052	6.42757	14.6427	12.4157	13.084	21.5888	18.8596	0.471827	0
324	CR1	P17927	Unclassified	Unclassified	0	0	0	0	0	0	0	0	0	0	0	0	0	0	0	0	0	0	1.05048	0	0	0	0	0	0	0	0	0	0	0	0	0	0	1.14901	4.04137	0	3.90884	2.9018	10.1679	9.40414	8.86499	14.9495	15.504	0	0
324	LAT2	Q9GZY6	Unclassified	Unclassified	0	0	0	0	0	0	0	0	0.524044	0.634085	1.14004	2.1509	3.10048	0	0	0	0	0	0.746302	0	0	0	0	1.26861	0	0	0	1.6	1.06665	0.538374	1.12487	0	0	7.38014	0	1.77687	10.5686	6.59896	12.3264	10.7292	11.4288	16.6028	15.501	0	0
324	SLCO2A1	Q92959	Transporters	SLC;MFS;SLCO	0	0	0	0	0	0	0	0	0	0	0.649235	0	0.537696	0	0	2.54767	0	0	0	0	0	0	1.20533	0	0	0.567634	0	0	1.01339	0	0.466584	0	0	2.5901	1.27724	0	8.53088	3.97657	11.1253	7.64328	8.61032	12.1991	11.5114	0	0
324	MGAM	O43451	Enzymes	3.2.1	0	0	0	0	0	0	0	0	0	0	0	0	0	0	0	0.825895	0.484378	0	0	0	0	0	0	0	0	0	0	0	0	0	0	0	0	1.99577	1.31389	0.752165	5.23482	1.10511	5.66599	5.74965	4.65848	7.41156	6.96416	0	0.539238
324	MST1R	Q04912	Receptors	Kinase;Other	0	0	1.89817	0	0	1.86654	0	0	0.959278	0	0	0	0	0.779639	0	4.40264	0	0	1.42533	1.43545	0	0	1.2458	2.51266	1.59116	0	0.619907	5.22522	1.8638	1.05036	5.00664	3.28848	0.561328	10.2133	4.81755	6.21023	20.6418	8.44242	20.8212	26.4649	24.6772	34.7311	27.6332	4.85248	7.79211
324	FCER1A	P12319	Receptors	IG;FcR	0	0	0	0.450798	0	0	0	2.10777	0	0	0	0	0	0.779639	0	4.58621	0	0	0	0	2.0357	0	1.20533	1.83705	0	0.863588	0	2.58575	0.899969	0	0.985857	1.2273	1.0245	7.10071	1.53084	3.42432	10.1111	6.10515	14.4811	13.9913	13.9148	18.6552	16.1722	0	3.49706
324	MS4A2	Q01362	Miscellaneous	Unknown_function;MS4A	0	0	0	0.450798	0	0	0	0	0	0	0	0	0	0.779639	0	1.70151	0	0	1.03381	0.809939	2.0357	0	0	1.16696	0	0.863588	0	2.58575	0	0	2.38369	1.2273	1.0245	6.55089	4.44633	4.9814	7.67518	4.38255	11.0111	13.9403	13.8933	17.7171	16.7301	0	1.83635
324	HLA-B	P30483	Unclassified	Unclassified	0	0	0	0	0	0	0.836124	1.46994	0	0	0	0	0	1.28875	0	4.20888	1.31686	0	1.87962	0	0	0	0	0.886991	0	0.863588	0	0.739309	0	0	0.729755	1.2273	0.588784	6.92071	0.449979	3.99945	10.6893	4.90956	7.25567	12.1786	11.766	14.3256	14.8007	0	2.55649
324	CD84	Q9UIB8	Unclassified	Unclassified	0	0	0	0	0	0	0	0	0	0.448922	0	0	0.537696	0.779639	0	2.97343	0.813909	0	0.765059	0	0	0	0	1.16696	0	1.44128	0	1.19004	0	0	0.466584	1.2273	0.435719	5.73788	0	2.59613	7.41523	4.86987	7.70753	11.0871	10.6438	15.6329	13.8559	0	2.6529
324	HLA-F	P30511	Unclassified	Unclassified	2.278	2.43685	0	0	0	0	1.05345	0	0.754945	0	0	0.822889	0	3.93119	0	4.66421	5.27982	0	4.15252	0	0	0	0	0	0	0	0.661954	1.74464	0	0	1.47074	0	0.831688	12.5279	5.10367	5.15198	20.8506	10.6761	13.6338	22.8953	21.7141	27.8045	28.9094	0	0.705683
324	PRLR	P16471	Receptors	IG;Type1;CytokineR	0	0	0	0	0	0	0	0	0	0	0	0	0	2.47194	1.1481	1.69189	1.5833	0	5.28318	0	0	0	0	0.903803	0	1.04962	1.65521	1.43561	0	0	2.54015	0.614209	0	14.8345	3.14351	6.85427	17.24	15.0684	19.6555	23.3451	23.8618	26.0611	27.5685	0	2.76743
324	JAM3	Q9BX67	Unclassified	Unclassified	0	0	0	0	0	0	0	0	0	0	0	0.575167	0.503042	0.807628	0	2.17497	0	0.997397	0	1.70279	0	0	0	1.33823	0	0	0	0	0.810315	1.23587	0	0	0	5.98945	5.59811	4.69351	9.38928	5.07884	8.58373	10.0789	13.802	14.0422	14.455	0.67662	2.36604
324	CXCR4	P61073	Receptors	GPCR;Rhodopsin	0	1.67708	0.615036	0.853194	0	0.773516	0	0	1.33192	0	0	0	0	0	0.882822	0	2.05667	0	3.00324	0.957395	0	0	0	1.67291	1.29058	0	0	4.42498	1.58871	0.904203	0	0	0	13.4152	4.1764	6.29714	18.0395	14.8375	14.4549	21.0238	22.9239	26.052	26.2355	0	2.52222
324	TNFSF8	P32971	Unclassified	Unclassified	0	0	0	0	0	0	0	0	0	0	0	0	0	0	0	0	0	0	0	0	0	0	0	0	0	0	0	0	0	0	0	0	0	1.99709	0	1.19526	2.47742	1.5104	3.68613	4.32878	5.63753	4.39224	5.35623	0	0
324	CXCR5	P32302	Receptors	GPCR;Rhodopsin	1.72878	1.7512	0	0	0	1.44236	0	0	0.754945	0	0.439557	2.49143	0	0	0	0	0.758725	0	1.54554	0	0	0	0	0	0.919828	0	0.470438	4.32244	1.5968	0	0	1.2045	0	8.99424	4.20116	3.27684	13.2338	8.88403	14.4109	13.9944	24.5202	18.5586	23.8515	0.619978	0.872878
324	CCR5	P51681	Unclassified	Unclassified	0	0	0	0	0.617386	0.507147	0.824747	0	0.479776	0.562589	0.546786	0.656668	0	4.73355	0	0.983441	1.85509	0	6.18835	0	0	0	1.77455	0	1.31854	2.94322	0.905803	2.36661	1.45984	0.962173	3.02418	3.25791	0	17.6913	7.98513	9.91397	24.7219	21.3232	24.513	36.1893	43.5869	39.0967	49.2585	1.77191	0.85385
324	CCBP2	O00590	Receptors	GPCR;Rhodopsin	0.481182	0.490679	0	0.497977	0	0	0	0	0	1.53425	0.546786	0	0.435156	0.452235	0	0.852342	0	0	1.96026	0	0	0	0	0	0	0.69246	0.635875	0	0.426127	0	0	0	0	8.3926	2.21648	3.01886	11.4191	8.8297	10.1595	16.509	21.1546	16.0729	22.681	0	0
324	CCR4	P51679	Receptors	GPCR;Rhodopsin	0	0	0	0.497977	0	0	0	0	0	0	0	0	0	0.670349	0	0.852342	0.758725	0	2.28692	0	0	0	0	0	0	0	0	1.40554	0.76504	0.904203	0	1.29016	0.433627	11.1547	6.33629	5.82185	15.9716	10.8257	15.6151	22.3848	26.9011	25.3687	32.6995	0	0.49072
324	CCR2	P41597	Unclassified	Unclassified	2.20996	2.24188	0	0.475879	0	1.94951	0.824747	0	0	0.562589	0.546786	0	0.435156	2.77926	0	0	1.93082	0	2.70442	0	0	0	0.839302	0.606285	2.47307	1.6368	0.635875	0	0.732632	1.23247	1.21341	3.84917	0.433627	14.3526	6.98276	7.14834	19.8531	15.9985	18.8302	28.2433	37.069	34.1948	39.277	2.02117	0
324	CCR3	P51677	Receptors	GPCR;Rhodopsin	4.40306	4.29002	0.739697	1.24657	0.617386	1.44236	0	0	0	0.562589	0.546786	0	0.435156	2.58893	0	0.852342	1.44447	0	5.91365	0	0	0	0	0	1.16779	1.56815	0.635875	0	0	0.745979	0	1.46119	0.432449	15.791	9.08222	8.40901	24.0692	17.1913	20.2923	32.2756	41.3484	36.5285	46.5347	0	0
324	CCR1	P32246	Receptors	GPCR;Rhodopsin	4.90396	4.29002	0.739697	1.24657	0.617386	1.44236	0	0	0	0.562589	0.546786	0.656668	0.435156	1.12701	0	0.852342	0.758725	0	3.5237	0	0	0	0.598561	0.898613	0	1.49628	0.635875	0	0	2.54837	1.12528	1.29016	0.433627	11.6597	8.18429	8.64351	18.1443	14.7815	18.6085	28.371	34.3073	30.1387	39.3231	1.15797	0
324	CCR7	P32248	Receptors	GPCR;Rhodopsin	1.26692	1.26958	0	0	0	0	0	0	0	0	0	0	0	0.509108	0	0	1.36762	0	1.53806	0	0	0	0	0.86001	0.598008	0	0	0.607637	0	0	0	0	0.433627	8.59551	0	3.44537	12.1227	7.86005	13.9851	18.2056	21.3332	20.2256	22.6289	0	0
324	CX3CL1	P78423	Unclassified	Unclassified	0	0	0	0	0	0	0	0	0	0	0	0	0	0	0	0	0.819616	0	1.42335	0.70091	1.57726	0.535452	0	1.78858	0	0.439953	0	0	0	0.449966	0	0	0	8.90488	2.37088	4.42399	8.9667	8.73919	11.2114	14.4552	18.6569	19.3461	19.2404	0	0
324	SLC12A4	Q9UP95	Transporters	SLC;APC;SLC12	0	0	0	0.748588	0	0	0	0	0	0	0	0	0	0	0.469864	0	0	0	1.31451	0	0	0	0	0	0	0	0	0	0	0	0	0	0.595456	4.22838	3.8846	2.4819	6.51211	1.97822	8.51471	11.2497	12.118	14.2953	14.8777	2.76599	0.889704
324	GABBR1	Q9UBS5	Receptors	GPCR;Glutamate	0	0	0	0	0	0	0	0	0.58573	0	0	1.25046	0	2.24042	0	1.50909	0.977165	0	1.97193	0	0	0	1.53555	1.64019	0	1.80137	0	2.12211	2.1444	2.46708	2.26503	0	0	8.29622	4.59035	5.71818	14.4762	7.09967	12.8615	17.0031	14.2503	23.1883	20.4011	1.57313	2.53013
324	TLR2	O60603	Receptors	Other_receptors;TOLL	0.59702	0.59702	0	0	0.991522	0	0	0	0	0	0	0.743025	0.782603	1.65109	0	0	0	0.71296	3.92172	0	0	0	1.47503	2.70129	0	2.80266	0	2.05041	0.727206	1.83508	2.26503	3.28695	0.927962	9.847	3.49265	8.60678	15.3021	13.2832	17.9306	24.4287	24.8908	30.6352	23.3712	1.57313	2.37168
324	CD5	P06127	Unclassified	Unclassified	0	0	0	0	0	0	0	0	0	0	1.81656	0	2.5823	1.65109	0	4.82504	1.59133	1.33424	5.62039	1.96032	3.71707	1.5463	1.60612	4.13904	3.25019	1.6539	1.33313	1.04811	0.948705	0.962173	4.41183	1.38685	0.530023	15.3784	5.04916	10.0385	23.5321	15.2955	27.6839	30.509	29.9172	36.7328	35.9768	2.12384	5.83954
324	CD28	P10747	Unclassified	Unclassified	0	0	0.856612	0	0	0	0	0	0	0	0	0	0	1.46078	0	1.50909	0	0	2.87362	0	0	0	2.88521	1.74495	0	2.0907	0	0	0.948705	1.82857	3.26257	0	0.53367	12.6139	4.33575	8.36925	20.3434	13.792	24.6943	24.238	28.8724	34.3826	34.6397	2.82413	0.965185
324	TGOLN2	O43493	Unclassified	Unclassified	0	0	0	0	0	0	0	0	0	0	0	0	0.969975	2.24042	0	1.50909	0	0	2.3942	2.36706	1.05723	0.729389	3.46551	0.864167	1.95493	2.82982	0	0	0.727206	0.962173	2.95535	0.715076	0	11.1785	5.10278	6.37823	16.4264	8.93461	17.7565	21.0585	21.8219	28.4758	27.119	1.57313	1.28284
324	MCAM	P43121	Unclassified	Unclassified	0	0	0	0	0	0	0	0	0	0	0	0	0	0.996098	0	0	0	0	1.03381	0	0	0	0	0	0	0	0	0	0	0	0	0	0	5.36281	4.07289	3.2135	6.72764	3.2848	5.83917	8.57465	8.24683	10.5223	11.2236	0	0
324	KCNB2	Q92953	Transporters	Channels;Voltage_gated_ion_channels;Potassium_channels	0	0	1.28578	0	1.23953	0	0	0.601654	0	0.952194	0	2.09927	1.24528	0	0	0	0	0	1.51212	0	0	0	0	0	0	0	0	2.89077	2.32461	0	0	0	0	6.72359	4.92606	2.94501	8.85951	5.85814	15.8912	16.4349	17.5667	25.1718	22.2103	0	3.26431
324	CD209	Q9NNX6	Unclassified	Unclassified	1.41879	2.31049	1.97655	0	1.40899	0.675353	0	0	1.14243	0	0	0	1.68921	0	0	0	0	0	0	0	0	0	0	0.6004	0	0.767622	0	0	0	0.718851	0	0	0.629061	9.93249	3.93946	4.19599	15.8116	10.932	18.2648	25.2787	28.1559	33.9977	31.2006	0.591067	0.688705
324	CLEC4M	Q9H2X3	Receptors	SCAR;Class_E	1.41879	2.31049	0.980521	0	1.40899	0.675353	0	0	1.14243	0	0	0.517527	0.87073	0.505274	0	0	0	0	0.862953	0	0	0	0	0	0	0.526509	0	0	0	0.718851	0	0	0	5.33612	5.81186	3.42033	9.29489	8.52184	13.2305	15.1173	15.6999	24.2274	19.0339	0	0
324	SLC9A4	Q6AI14	Transporters	SLC;Other;SLC9	2.18251	1.35857	0.801684	0	0.518635	0.666257	0	0.426766	0	0.941427	0.907365	0.988282	1.99438	0.722945	0.469864	5.0245	0	0	1.03381	0	0	1.20382	1.02578	0	0	0.640946	0	0.696296	0	0	0	1.06144	1.54184	6.67612	4.61243	5.56996	11.7051	5.73128	10.2075	16.1052	18.5213	21.9054	20.3715	0.427525	2.34607
324	SLC9A2	Q9UBY0	Transporters	SLC;Other;SLC9	2.18251	1.35857	0	0	0.518635	0.666257	0	0.426766	0	1.30651	1.43445	0.988282	1.14194	0.722945	0.469864	5.08922	0	0	1.31451	0	0	0	0	0	1.14287	0.640946	0.691322	0	0.639568	0	0	1.06144	0.883425	6.79418	5.16457	3.86229	10.6796	5.62623	11.8435	16.4291	15.8423	20.2262	21.4253	0.427525	1.02714
324	TLR7	Q9NYK1	Receptors	Other_receptors;TOLL	0	0	0	0	0	0	0	0	1.44737	0	0	0.743025	0	2.29897	0	0	0	1.5109	0.803092	0.941402	0	0	0	0	0	0	0	0.500148	0	0.85385	0	0	0.796313	5.36554	2.44692	7.62107	14.6713	5.98444	15.6094	17.6962	18.7395	22.8882	21.9312	0	0
324	AGER	Q15109	Receptors	IG;OtherMisc	1.31727	0.784066	1.46975	0.793786	0.596014	0	0	0	0	0.687043	0.840256	0	1.56521	0	0	0	0	0	0	0	0	1.2158	1.91698	0	0	0.75117	1.15251	0.54113	1.61849	0	0	0	1.33515	7.63352	1.60408	1.94174	13.2088	6.19486	16.3165	15.5521	16.889	22.0513	21.0441	0	1.65222
324	CD1D	P15813	Receptors	IG;OtherCD1	0	0	0.772686	0	0.596014	0	0	0	0	0	0	0	0	0	0	0	0.856663	0	0.780634	0	0	0	0	0	0	0	0	0	0	0	0	0	0	8.50471	2.96056	5.90179	11.425	6.16704	11.2559	10.2786	15.2409	18.6848	15.7603	0	0
324	LAX1	Q8IWV1	Unclassified	Unclassified	0	0	0	0	0	0	0	0	0	0	0	0	0	0	0	1.50909	0	0	1.03381	0	0	0	0	0	0	0	0	0	0	0	0.466584	0	1.09204	9.05885	2.70124	4.86986	13.7153	6.67238	13.0421	15.7979	18.7466	24.7678	20.6419	0	1.4707
324	CD244	Q9BZW8	Unclassified	Unclassified	0	0	0	0	0	0	0.551308	0.819371	0	0.448922	0	0	1.03793	0	0	0	1.20614	0	0	0	0	0	0.528408	0	0	1.23134	0	0.45073	0	0	0	0	0.774934	9.19222	1.21266	4.24426	11.1463	6.90301	10.8556	11.4482	15.4754	17.0016	16.8013	0.6218	0.697579
324	RAET1G	Q6H3X3	Miscellaneous	Ligand;NKG2DL	0	0	0	0	0	0	0	0	0	0	0	0	0	0	0	0	0	0	1.04357	0	0	0	0	0	0	0	0	0	0	0	0	0	0	4.47712	0	1.30403	6.58435	3.53471	6.20673	7.22876	8.53517	9.57686	9.83803	0	0
324	EDNRA	P25101	Receptors	GPCR;Rhodopsin	0	0	0	0	0	0	0	0	0.754945	0.892346	0	1.6977	0	0.727804	0	2.00542	1.15343	0	2.88693	0	0	1.58682	2.50967	1.13964	1.52731	0	0.838017	0.808385	0	0	0.809965	0	0.709996	7.69279	7.28998	5.78458	19.4491	4.88363	18.2568	22.1158	22.157	29.7297	31.0128	0.832107	1.94914
324	TLR9	Q9NR96	Receptors	Other_receptors;TOLL	0	0	1.05731	0	0	0	0	0	0	0	0	0	0	1.65122	0	0	0	1.5109	2.91222	0	0	0	0	0	0	0	0	1.70486	0	0	0	0	0.796313	12.6058	6.40028	9.41575	19.6094	10.5364	22.0482	27.3887	26.5479	34.9498	30.9533	1.0038	0.705683
324	CHRNA7	P36544	Transporters	Channels;Ligand_gated_ion_channels;cys-loop	0	0	0	0	0	0	0	0	0	0	0.758357	1.33396	0.619732	0.779639	0	1.83091	1.01804	0	1.31451	0	0	0	0	1.79079	2.06115	2.73217	0	3.8511	0	0	0	2.90383	2.86308	8.43747	4.59035	6.73647	14.6332	7.97654	17.004	22.1209	22.3202	26.9704	25.9488	0	3.29508
324	LCT	P09848	Enzymes	3.2.1	0	0	0.772686	0	0.596014	0	0	0	0	0	0	0	0	1.24702	0	2.97343	0.812002	0	1.31451	0	0	0	0	0.609186	0.973899	0.863588	0	1.43561	0	0	0	1.2273	0.435719	6.77928	3.98227	5.7699	13.2234	4.43772	13.4093	16.3328	16.3991	21.2676	21.7381	0	1.97545
324	TYROBP	O43914	Unclassified	Unclassified	0	0	0	0	0	0	0	0	0	0	0	0	0	0.779639	0	0	0.984614	0	1.2893	0	0	0	0	0.719112	0	0.863588	0	1.41237	0	0	0	1.2273	1.51675	11.7978	5.50262	5.51407	13.5063	8.90934	15.7772	18.1605	18.3596	21.0088	21.8442	0	1.42964
324	CD79A	P11912	Unclassified	Unclassified	1.56875	1.58519	1.23231	0	0	0	0.767886	0	0	0	0	0.564565	0	0.779639	0	1.77699	1.01804	0	2.87463	1.18496	4.11124	0.749431	2.2987	1.63796	4.28365	1.97296	0.838017	1.72371	0.470219	0	1.48875	1.99364	2.01931	16.1241	5.54685	10.8624	22.3103	13.0552	26.7268	31.7666	31.2559	39.3216	35.328	0	3.87486
324	CD79B	P40259	Unclassified	Unclassified	0	0	0	0	0	0	0	0	0	0	0	0	0	0.779639	0.715636	1.77699	1.01804	0	1.42533	0	0	0	1.13927	0.826267	1.20935	0.863588	0.838017	1.72371	0	0.549558	0	2.27299	2.01931	14.3155	5.0607	8.64358	18.3094	11.6926	24.5241	29.1302	27.8808	34.5143	32.3822	0	3.77867
324	GP1BB	P13224	Miscellaneous	Other;LRRC	0	0	0	0	0	0	0	0	0	0	0	0	0	1.47679	0	1.94789	1.14534	0	3.14831	0	0	0	0.85046	2.41817	2.39024	1.65487	0	1.73693	0	0	0	1.32916	2.01931	13.8292	6.92017	8.78798	20.5403	9.99889	23.158	25.55	25.0548	32.4251	32.1218	1.38155	5.24957
324	TRPV4	Q9HBA0	Transporters	Channels;Voltage_gated_ion_channels;TRP_channels	0.680875	0.680875	0.946719	0	0.584194	0	0	1.45502	0	0	0.640147	1.52231	0.722529	0.779639	0.700439	1.86378	1.01804	0	1.31451	0.957395	0	0.7143	0	2.69369	1.20935	0.863588	0	2.75785	0	0.543075	0	1.32916	2.18437	11.2414	7.83533	6.93413	18.3178	7.3792	19.2055	24.3416	23.0296	29.9897	29.8709	0	3.5494
324	PTGER4	P35408	Receptors	GPCR;Rhodopsin	0	0	0	0	0.689157	0	0	0	0	0.608399	0	0	0	0.779639	0	4.14117	0	0	1.31451	0	0	0	1.20516	1.9164	0.973899	1.63677	0	1.43561	0	0	0	1.32916	2.07807	11.4925	7.46067	6.62532	16.5965	6.94109	18.7567	23.5438	22.9196	29.1351	28.9905	0	4.21996
324	SIRPA	P78324	Miscellaneous	Other;SIRP	0	0	0	0	0	0	0	1.34799	0	0	0	1.25224	0.534367	0.509108	0	3.97718	0	0.809802	1.13581	0	0	0	0.797655	0	0	2.03434	0	0	0.470219	1.30654	1.36663	0	0.698008	11.687	4.2411	7.59863	17.0012	10.0571	19.1058	24.8649	25.8558	30.2449	26.3477	1.11022	3.05929
324	TTYH2	Q9BSA4	Transporters	Channels;Chloride_channels;Tweety	0	0	0	0	0.584194	0	0	0	0	1.23268	0	0	0.813763	0	0.700439	2.35259	0	0	1.03381	0.957395	0	0.7143	1.20533	0	0	0	0	0	0	0	0.670244	0	1.59614	9.19195	4.19208	3.2135	12.9261	5.24298	14.8043	18.3441	18.7112	22.9545	22.5574	0.447262	1.67807
324	HCN2	Q9UL51	Transporters	Channels;Voltage_gated_ion_channels;cycliNucleotideRegulatedChannels	1.02069	0	0	0	0	0	0	0	0	0	0	0	0	0	0	1.50909	0.812002	0	1.31451	0	0	0	0.799821	0	2.19458	0	0	0	0	0	0	0	2.22735	6.64448	5.93162	5.60921	13.7517	7.65294	15.8453	20.7313	21.5732	26.5579	25.4635	0.632984	0.773117
324	CCR10	P46092	Receptors	GPCR;Rhodopsin	1.26692	1.26958	0	0	0	0	0	0	0	0	0	0	0	0	0	1.27192	1.01804	0	2.06012	0	0	0	0	1.49778	0.973899	0	0	0	0	0.802983	0	0	1.52566	12.7258	5.1378	7.25447	17.7005	8.62884	21.3597	25.6204	29.8913	31.3123	33.977	0	0.773117
324	FCAR	P24071	Unclassified	Unclassified	0	0	0	0	0	0	0	0	0	0	0	0	0.500238	0	0	0	0.839837	0	1.31451	0	0	0	0	0	1.03373	0	0	0	0	0.690434	0	0	1.51675	13.0231	8.04939	6.9961	19.9334	10.5089	21.7977	27.556	31.9024	33.1005	33.1338	0	0.697579
324	TNFSF12	O43508	Unclassified	Unclassified	0	0	0	0	0	0	0	0	0.776763	0	0	0	0	2.69557	0	0	1.89886	0	1.31451	0.941402	0	0	0.74169	0.609186	0.973899	0.863588	0	0.66059	0	0	0	0	0.435719	9.91039	4.81991	7.51654	13.7986	7.39446	13.2184	19.2802	18.6668	22.231	21.6712	0	0
324	FCGR1B	Q92637	Unclassified	Unclassified	0	0	0	0	0	0	0	0	0	0	0	0	1.03793	0	0	0	0.839837	0	1.31451	0	0	0	0	0	1.03373	0	0	0.45073	0	0	0	0	0	7.57111	4.58078	5.07367	11.2661	5.90005	11.9773	17.005	15.7556	21.2645	20.5859	0	0.697579
324	FCGR1C	A6NKC4	Unclassified	Unclassified	0	0	0	0	0	0	0	0	0	0	0	0	1.03793	0	0	0	0.839837	0	1.31451	0	0	0	0	0	1.03373	0	0	0.45073	0	0	0	0	0	6.94815	3.8846	4.76253	10.1975	5.54296	10.9494	15.5274	14.382	19.5102	18.8958	0	0.697579
324	DCBLD2	Q96PD2	Unclassified	Unclassified	0	0	0	0	0	0	0	0	0	0	0	0	0	0.522573	0	1.50909	1.02214	0	1.36255	0	0	0	0	0	0.973899	0	0	3.82959	2.41217	0	0	0.772645	2.05042	8.12537	4.59035	5.33894	12.3464	6.38016	15.9037	22.0952	23.4129	27.4935	25.4773	0	1.31893
324	CXCR7	P25106	Receptors	GPCR;Rhodopsin	1.49872	1.67708	0.683572	0	0	0.728093	0	0	0.479776	0.723015	0.578124	0	0.801389	0	0.674291	1.50909	0	0.831282	1.03381	0	0	0	0	0	0.650009	0	0	3.48482	1.04509	0	0	0	0.53367	9.29507	4.19208	4.37406	13.5496	6.18678	14.8699	17.9376	18.6544	24.0812	22.4268	0	2.12525
324	CDH17	Q12864	Miscellaneous	StructuralAndAdhesion;CadherinClassic	0	0	0	0	0	0	0	0	0	0	0	0	0	0.55607	0	0	0.430126	0	0.513611	0	0	0.661624	0	0	0.431742	0	0	0	0	0	0	0	0	4.21252	1.72361	3.22068	5.71581	3.69973	5.93312	6.61886	8.92162	10.5898	8.58151	0	1.90765
324	CD4	P01730	Unclassified	Unclassified	0	2.03374	0	0	0	6.76689	2.24831	1.74164	0.543599	0	0	1.66774	0	4.1266	0	0.84932	0	0	1.62845	0	0	0	0	0.937909	0	0	0	0	0	1.67231	0	0	0.561328	17.5264	6.84538	10.5627	26.4275	12.6967	28.6145	30.9593	34.3023	41.6497	40.4743	0	2.80896
324	HLA-DOB	P13765	Miscellaneous	Ligand;MHC	0	0	0	0	0	0	0	0	0	0	0	0	0	2.05312	0.447494	0	0.823939	0	0.991985	0.600106	0	0	0	0.484262	0	0	0	0	0	0	0	0	0	6.8944	5.04183	3.79299	12.2653	5.34786	12.6891	12.0302	12.315	16.6348	17.5069	1.0934	0
324	MS4A1	P11836	Miscellaneous	Unknown_function;MS4A	0	0	0	0	0	0	0	0	0	0	0.652311	0	0	1.32966	0	1.61176	1.62082	0	5.68982	0	0	0	2.54891	0.861188	0	0	1.22216	0.696296	0.776624	0	0	0	1.99165	24.7517	9.1482	11.1162	32.4184	11.4418	31.1738	34.8277	34.5779	44.9252	43.5501	1.54103	0
324	HLA-DQB1	P01920	Unclassified	Unclassified	0	0	0	0	0	0	0	0	0	0	0	0	0	0.623236	0	0	0	0	0.781327	0	0	0	0	0.861188	0	0	0	0	0	0	0	0	0	10.6338	4.05363	3.26608	13.8398	5.74258	12.2797	12.0826	14.069	17.916	17.6301	0.526623	0
324	DUOXA1	Q1HG43	Unclassified	Unclassified	0	0	0	0	0	0	0	0	0	0	0	1.02976	0	0.779639	0	0.488807	1.77107	0	3.20692	0	0	1.14699	0	2.97415	0.973899	0.863588	0	1.51215	0	1.13092	0.587842	0	1.95247	11.4168	5.23993	7.31491	14.2381	8.02906	19.6588	21.3357	23.2548	28.7715	27.5204	1.06045	2.25203
324	CD3G	P09693	Unclassified	Unclassified	0	0	0	0	0	0	0	1.12164	0	0	0	1.73226	0.860455	0.499369	0	1.50909	0.961109	0	2.30787	0	0	0	0	2.54844	0	0	0.443953	2.37188	2.35624	1.21491	0.687467	0	1.09204	11.1041	5.1378	8.9393	16.2372	9.49829	17.6704	21.0828	22.6987	26.7486	27.8126	1.49012	2.1486
324	CD19	P15391	Unclassified	Unclassified	1.91756	1.6872	0	0	0	0	0	0	0	0	0	0	0	3.48907	0	0	0	0	1.80035	0	0	0	0	1.75497	1.4198	0.968249	1.5375	2.31065	2.52487	1.9857	2.40337	0.614209	0	17.871	8.50267	10.5056	27.0892	15.8738	34.8054	35.1961	36.7485	45.1702	42.9806	2.37616	1.69842
324	TLR10	Q9BXR5	Receptors	Other_receptors;TOLL	0	0	0	0.523584	0	0.440091	0	0	0.491035	0	0	0	0	0.46738	0	0	0.977975	0.71296	0.564792	0	0	0	0.636302	1.10242	0	0	0.514381	0.512169	0	0.441396	0	0	0	9.05556	4.32655	7.10972	14.6763	8.8889	15.4624	18.3551	20.5318	26.597	22.398	0	0.54581
324	TLR6	Q9Y2C9	Receptors	Other_receptors;TOLL	0	0	0	0	0	0	0	0	0	0	0	0.4872	0.500238	0.46738	0	1.35751	0.812002	0.71296	2.62506	0	0	0	0.634966	0.703772	0	0	0	0.696296	0	0	0.466584	0	0.588784	13.117	5.70765	7.94941	21.0344	12.0799	20.8954	26.5095	27.8036	33.5364	32.3811	0.633684	1.24339
324	TLR1	Q15399	Receptors	Other_receptors;TOLL	0	0	0	0	0	0	0	0	0	0	0	0.979798	0	2.28006	0	1.70151	0.812002	0.71296	1.77677	0	0	0	0.598561	1.38323	0	1.6674	0	1.17276	0	1.8024	1.29459	0	1.0245	11.9732	6.10533	8.63673	19.4671	9.85193	20.8271	24.2022	26.5034	30.5575	28.6644	1.15797	2.55403
324	IL10RA	Q13651	Receptors	IG;Type2;CytokineR	0	0	0	0.450798	0	0	0	0.708889	0	0	0	0	0	1.28875	0	1.75946	0	0	2.34149	0	2.0357	0	0	0.609186	0.681403	1.68237	0	1.60257	0	0	0.985857	0	1.36368	1.79218	0	1.09506	3.07388	3.28994	3.79934	8.43515	9.93768	9.05999	9.93594	0	1.42349
324	CCR8	P51685	Receptors	GPCR;Rhodopsin	4.28965	4.05011	0.472396	2.42359	1.60859	2.66866	0	0.482489	0	0	0	0	0	0.599147	0	0.574641	0	0	0.891668	0	0	0	0	0	0	0	0	0	1.12968	0.566645	0	0	0	2.98612	2.8029	1.98348	5.53556	5.40644	6.41421	10.1512	13.3078	13.7206	13.0656	0	0
324	DPP4	P27487	Unclassified	Unclassified	0.481182	0.490679	0	0	0	0	0	0	0	2.11867	0.546786	0.539269	1.26268	3.0187	0	0.77169	1.21053	0	2.30343	0	0	0	0	0	0	0.738741	0.635875	2.95114	0.882136	1.2995	0	1.13384	1.58395	6.8192	0.488707	2.10252	8.83955	9.40427	6.88274	12.81	17.7229	12.3428	19.1105	0	1.75712
324	PDCD1	Q15116	Unclassified	Unclassified	0	0	0	0	0	0	0	0	0	0	0	0	0	0.769024	0	0	0	0.529947	0.521565	0.640649	0	0	0	0	0.504444	0	0	0	0	0	0	0	0	1.36516	0	0	3.99202	2.2184	0.941256	5.7561	7.4847	4.00204	8.25987	0	0
324	CD274	Q9NZQ7	Unclassified	Unclassified	0	0	0	0	0	0	0	0	0	0	0	0	0	0	0	0	0.683934	0	0.540532	0	0	0	0	0	0	0	0	0	0	0	0	0	0	1.70049	0	0.691361	3.36791	2.74734	2.73553	5.92178	8.66808	4.95422	9.34662	0	0
324	PDCD1LG2	Q9BQ51	Unclassified	Unclassified	0	0	0	0	0	0	0	0	0	0	0	0	0	0	0	0	0.683934	0	0	0	0	0	0	0	0	0	0	0	0	0	0	0	0	1.48963	0	0	1.85232	0.785718	2.31168	3.505	5.12291	2.96583	4.5656	0	0
324	CD86	P42081	Miscellaneous	Other;Butyrophylin	0.53449	0	0	0.482702	0.888864	0.742049	0.602812	0.518041	1.14243	0	0	0	0	0.505274	0	1.39429	1.76624	0	1.71928	0.934942	0	0	1.73822	0.559456	0	2.55162	0	0	0	1.20687	0.935008	0.472805	0	4.7264	1.51678	1.47337	7.55949	4.89839	7.33655	7.61277	13.9637	9.77409	13.1533	0.434109	0
324	EMCN	Q9ULC0	Unclassified	Unclassified	0	0	0	0	0	0	0	0	0	0	0	0	0	0	0	0	0	0	1.1837	0	0	0	0	0	0	0	0	1.32407	0	0	0	0	0	2.34399	0	0.848059	2.62326	2.99939	4.9046	4.69539	8.03552	7.95909	8.35103	0	0.46297
324	AGTRAP	Q6RW13	Unclassified	Unclassified	0	1.41842	0.658233	0	0	0	0	0	0	0.903261	0.640147	0.534029	1.56143	0	0	0	0	0	0	0	0	0	0	0	0	0	0	2.30985	0	0	0	0	0	3.95376	1.29247	3.63543	3.13629	6.47826	8.25805	10.4692	13.9863	14.9476	15.0555	2.56566	0
324	CD80	P33681	Unclassified	Unclassified	0	0	0.46186	0	0	0	0	0	0	0.441118	0.629649	0.453028	0	0	0	0	0	0.529947	0	0	0	0	1.17502	0.457604	0	0	0	1.2424	1.21683	0	0	0	0	2.7157	0	0.519157	2.44351	4.61726	5.7511	9.07265	12.9775	9.92021	12.1403	0	0.462306
324	CD200	P41217	Miscellaneous	Ligand;IG_Ligand	0	0	0	0	0	0	0	0	0	0	0	0	0	0	0	0	0.47451	0	0.623762	0	0	0	0	0	0	0	0	0	0.474875	0	0	0	0	1.85619	0	1.48123	2.55527	4.39471	3.90499	3.95511	9.76056	8.85084	8.92214	0	0
324	CD3D	P04234	Unclassified	Unclassified	0	0	0.772686	0	0.596014	0	0	0	0.786293	0	0	1.73226	0.860455	0.499369	0	0	0.874262	1.12822	1.07436	0	0	0	0	1.48819	0	0	0	2.3752	2.30424	0	0	0	0	6.75515	0	3.81252	7.97732	3.04325	8.87611	5.66449	8.69969	8.97305	9.3618	1.49012	1.37549
324	KCNK2	O95069	Transporters	Channels;Voltage_gated_ion_channels;Two-p_K_channels	1.11854	1.03208	0	0.769037	1.19363	0.731829	0	0	0	0	0	0	0	0	0.562464	0.728701	0	0	1.40105	0	0	0	0	0	0	1.1457	0	0.859895	1.54386	0.527349	0	0	0.448509	3.31369	0	1.22558	3.40993	0.721578	4.27963	2.84719	4.53344	4.0685	4.08786	0	0
324	CD8B	P10966	Unclassified	Unclassified	0	0	0	0	0	0	0	0	0	0	0	0	0	0	0	0	1.09752	0	0.587847	0	0	0	0	0	0	0	0	1.67931	1.26373	0	0	0	0	5.01573	0	1.97087	5.304	0	5.40165	2.81112	3.82269	6.42037	6.53143	0	0
325	FADS2	O95864	Unclassified	Unclassified	0	0	0	0.487752	0	0	0.426012	1.0977	0	0	0	0	0	0.522573	0	0	0	0	0	0	0	0	0	0	0	0	0	0	0	0	0	0	0	0	0	0	0.742326	0	0.857536	2.0532	2.34075	1.19994	0.809927	0	0
326	TNFSF4	P23510	Unclassified	Unclassified	0	0	0	0	0	0	0	0	0	0	0	0	0	0	0	0.596305	0.436881	0	0	0	0	0	0	0	0.474861	0	0	0	0	0	0	0	0	0	0	0.958486	0.569391	0.53725	0.899909	1.58645	3.93021	0.577825	0.515319	0	0
326	CCR9	P51686	Receptors	GPCR;Rhodopsin	0	0	0	0	0	0	0	0	0	0	0	0	0	0	0	0	0	0	0	0	0	0	0	0	0	0	0	0	0	0	0	0	0	0	0	0	0	0	0	0	1.18084	0	0.82082	0	0
326	DARC	Q16570	Receptors	GPCR;Rhodopsin	0	0	0	0	0	0	0	0	0	0.706645	0.986209	0	1.82334	2.77109	0	0	0.46227	0	5.31114	0	0	0	1.89467	0	1.31362	0.651796	0.623689	0	0.426834	0.457544	0.472805	4.89932	0.428788	3.25262	0.712588	3.15126	3.587	11.9041	3.16726	15.7645	27.2659	11.8704	22.4261	0.50618	0
326	IL2RA	P01589	Receptors	IG;Type1;CytokineR	0	0	0	0.864155	0	0	0	0	0	0.427844	0	0.517607	0	0.512668	0	0	0.506737	0.473157	0.70825	0	2.24123	0	0	0.687781	0	0.730586	0.787194	0	0	0	0.741168	0.752369	0.649525	2.56438	0	3.08541	3.00975	4.12766	2.22058	6.38681	9.05052	4.40414	6.13234	0	0
326	TNFSF18	Q9UNG2	Unclassified	Unclassified	0	0	0	0	0	0	0	0	0	0	0	0	0	0	0.455031	0	0.708261	0	0	0.534817	0.44034	0	0	0	0	0	0	0	0	0	0	0.511412	0	0.656144	0.517738	0.45968	0.920867	0.585858	0	2.65782	4.78804	0.525683	2.07907	0	0
326	CCR6	P51684	Receptors	GPCR;Rhodopsin	0	0	0	0	0	0	0	0	0	0	0	0	0	2.12397	0	0	0	0	1.96574	0.481124	0	0	0	0	0	0	0	0	0	0	0	0	0	0.944091	0.4385	1.25371	0	0.829586	0.781571	4.7709	6.98369	1.53703	6.80033	0	0
326	PMP22	Q01453	Miscellaneous	StructuralAndAdhesion;EMP-PMP22-LIM	0	0	0	0	0	0	0	0	0	0	0	0	0	0	0	0	0	0	0	0	0	0	0	0	0	0	0	0	0	0	0	0	0	0	0	0	0	0	0	0.475147	1.00408	0	0.863987	0	0
327	TLR5	O60602	Unclassified	Unclassified	0	0	0	0	0	0	0	0	0.491035	0	0	0	0	3.63291	0	0	0.749671	1.22992	1.78715	0.457066	0	0	0.634966	0.557079	0	0.707275	0	0	0	0	0	0	0	2.28148	1.18793	2.08987	0.874157	2.09392	1.07696	3.66579	4.29212	3.07697	3.33081	1.31969	0
328	SIGLEC7	Q9Y286	Miscellaneous	StructuralAndAdhesion;IG_AdhesionProteins	0	0	0	0	0	0	0	0	0	0.473164	0	0	0	0	0	0	0	0	3.51528	0	0	0.556103	0	0	0	0	0	0	0.482607	0.507755	0	0.491514	0.550662	2.76964	0	1.39108	0.450484	4.57013	1.29993	3.77915	5.32702	2.14329	2.15255	0	0
329	IL6R	P08887	Receptors	IG;Type1;CytokineR	0	0	0	0	0	0	0	0	0	0.533456	0	0	0	5.62934	0	3.4201	3.19526	0	4.96227	3.10349	0	0	3.03685	2.6804	0.473146	5.27307	1.62702	1.68824	0.578915	2.23536	1.90111	0.441971	0.532964	0	0	3.98943	4.87105	10.0269	8.43687	8.62011	10.7621	0.939442	6.15924	2.55051	0.75614
329	LIFR	P42702	Receptors	IG;Type1;CytokineR	0	0	0	0	0	0	0	0	0	0	0	0	0	3.28179	0	1.5381	2.56457	0	3.00876	2.62047	0	0.573957	3.03685	2.6804	0	4.04368	1.62702	0.668286	0.547838	2.69466	1.92801	0.762142	0	1.44593	1.28945	3.75343	3.68131	11.4281	5.38619	2.88543	5.81242	5.44585	7.21232	2.91938	1.19889
330	LDLRAD4	O15165	Unclassified	Unclassified	0	0	0	0	0	0	0	0	0	0	0	0	0	1.02194	0.700439	1.36496	0	0	0	0.957395	0	0.531491	0	3.35332	0	0	0.443953	0	0.583249	0.525088	0.518157	0	0.476482	2.75759	0	1.21465	2.42432	0.738795	0.857536	1.09879	2.34075	3.12982	0.809927	1.00477	0
331	HAS1	Q92839	Unclassified	Unclassified	0	0.52117	0	0	0	0	0.464178	0	0	0	0	0	0.689108	1.76614	0	0	0	0	1.3456	0	0	0	1.56053	0	2.47022	0	0.744791	0	0	0	0	1.03627	0	4.10953	0	0	2.42432	2.78771	1.85918	3.44872	4.48558	5.08989	0.809927	0	0
331	HAS3	O00219	Enzymes	2.4.1	0	0.52117	0	0	0	0	0	0	0	0	0	0	0.689108	1.76614	0	0	0	0	1.3456	0	0	0	1.56053	0	2.47022	0	0.744791	0	0	0	0	1.03627	0	1.35194	0	0	2.42432	2.26512	1.85918	3.44872	4.48558	4.4382	2.24239	0	0
332	SLCO4A1	Q96BD0	Transporters	SLC;MFS;SLCO	0	0	0	0	0.584194	0	0	0	0	0.51957	0	0	0.743955	1.24552	0.700439	1.36496	0	0	0	0.957395	0	0.531491	0	0	0	0	0	0.684007	0	0	0	0	0.585989	0	0	0.930017	2.54618	1.6178	0.857536	1.09879	2.34075	2.47812	0.90701	0	0.895196
333	IL11RA	Q14626	Receptors	IG;Type1;CytokineR	0	0	0	0.442004	0.509121	0	0	0	0	0	0	0	0.475414	0	0	0	0	0	0	0	0	0	0.943712	0	0.550953	0	0	0	0	0	0	1.22335	0	0	0	0	0	4.51185	0	0.484269	5.29161	3.76121	0.688862	0	0
334	PLXNA1	Q9UIW2	Receptors	Other_receptors;Plexin	1.0124	1.19075	0	0	0	0	0	0	0	3.06399	0	3.95318	1.9817	0.779639	0	4.98753	0	0.943694	11.8833	10.7727	40.4738	12.3806	6.00738	13.3025	20.0589	8.85821	2.70291	10.7196	5.66701	2.91973	0.847436	4.69264	1.51627	29.5268	4.18474	8.21491	17.5378	8.30752	27.6506	25.943	25.9082	36.3655	28.6191	8.2773	15.6614
334	CSF2RB	P32927	Receptors	IG;Type1;CytokineR	1.0124	1.3383	0	0	0	0	1.08373	2.02475	0	4.27651	1.14225	4.33135	2.40814	2.98047	1.14444	3.49267	1.65781	0	11.7848	6.43787	39.004	13.3219	11.3601	10.4585	19.0925	11.1526	3.33045	9.14355	5.49092	4.61164	8.8329	4.32165	2.90307	27.5945	8.10489	13.9565	24.2931	16.5739	33.2519	35.0783	31.8363	40.4434	40.1678	10.1498	17.4539
334	PTPRC	P08575	Unclassified	Unclassified	0	0.781269	0	0	0	0	0.933203	2.02475	0	3.13593	1.00814	4.50965	2.1309	0.779639	1.14444	3.66701	4.78236	1.26523	9.15265	8.28373	53.3437	13.3168	12.3677	12.8721	23.0451	13.2841	4.51264	10.9379	10.6878	2.41475	4.52494	5.22819	3.15299	31.4627	12.9424	13.7204	37.7406	19.9073	39.8038	45.2691	47.6466	56.0962	55.196	9.45413	15.2871
334	IL2RB	P14784	Receptors	IG;Type1;CytokineR	0	0	0	0	0	0	1.19482	0	0	3.35449	1.00814	1.87457	1.42403	0	1.35258	5.99038	1.82675	1.69923	11.0118	5.92184	39.3555	9.39072	10.8655	8.68893	13.6288	8.12229	3.49246	10.0314	6.39202	3.1118	7.73843	4.57068	3.2973	24.4925	0	11.2484	25.3671	18.2937	26.9931	32.0721	30.9505	40.2166	36.8681	2.61425	10.4627
334	GP6	Q9HCN6	Unclassified	Unclassified	0	0	0.692905	0	0	0	1.43678	0	0	2.53982	1.00814	9.29706	0	1.1809	1.14444	0	3.75999	1.56858	10.0377	3.8649	62.4202	17.3269	8.04385	11.7874	21.9559	11.3689	3.49246	14.6969	6.98821	1.65905	5.08071	6.14634	3.90547	27.1031	4.96846	13.5168	28.6917	12.5696	34.0347	33.2098	33.9994	42.921	44.8713	10.9091	9.0055
334	IFNGR1	P15260	Receptors	IG;Type2;CytokineR	0	0.781269	0	0	0	0	1.08373	0	0.687926	3.02164	1.00814	1.87457	1.17711	4.30351	1.14444	6.56361	19.1406	1.69923	11.4177	4.46703	50.8995	17.214	12.0709	8.68893	18.2253	11.9641	4.33515	9.47539	5.17649	2.22369	6.4419	4.48549	3.2206	28.6229	3.17674	9.21222	23.77	14.5017	27.185	29.3912	27.3903	34.1515	33.7597	4.74539	10.1782
334	TGFBR1	P36897	Receptors	Kinase;Act.TGFB	1.32592	1.33742	1.13834	0	0	0	2.4161	0	0	6.23357	3.12924	2.12327	2.90565	9.0826	0	3.10675	6.8945	2.9215	9.11467	9.31329	53.3675	20.1522	8.25196	5.70885	20.4467	12.4188	13.4456	2.13864	0	5.89531	6.92472	2.31966	0	18.9656	0	7.07629	15.3046	6.32976	6.4936	5.44148	12.7196	17.9951	13.0336	5.48369	1.83301
334	GRIN2D	O15399	Transporters	Channels;Ligand_gated_ion_channels;Glutamate	1.0124	0	3.43587	0	0	0	0	0	0	1.47009	1.36634	11.5978	8.26268	4.45628	2.79434	12.2628	7.4667	3.6051	16.7919	12.7034	61.4007	24.521	15.7531	9.26778	16.879	14.053	1.78133	20.0468	17.699	8.51903	7.50184	4.81457	4.30207	26.0034	2.23526	15.9815	18.777	8.77049	21.3186	18.4502	18.7979	24.7115	22.5859	6.09158	14.6126
334	CDCP1	Q9H5V8	Unclassified	Unclassified	1.0124	1.3383	0	0	1.14487	0	1.29499	0	0	3.2402	1.00814	4.07972	0.913648	2.63832	1.26073	6.47574	7.84632	3.58099	20.2103	17.9885	83.9299	31.0716	14.5456	15.3883	25.9186	15.6958	4.50956	11.5786	5.68224	1.74084	6.75968	4.84547	3.95055	37.5953	1.31647	9.95287	21.5002	11.1497	32.3268	29.1037	30.5464	35.3389	37.3127	12.3276	12.4479
334	IL2RG	P31785	Receptors	IG;Type1;CytokineR	1.0124	1.3383	0	0	0	0	1.19482	0	0	6.8659	1.00814	2.46199	1.05113	4.52264	1.35258	3.1971	6.22389	1.85749	22.5606	18.3453	93.845	35.0626	15.0326	14.9651	28.0597	13.2028	4.83883	10.6269	6.59961	2.708	7.73883	5.00035	4.22774	38.1072	1.28042	12.8432	16.794	8.10256	21.1477	23.3366	18.8027	26.6343	30.5481	9.39359	10.5448
335	IL1R2	P27930	Receptors	IG;Type1;CytokineR	0.451585	0	0	0	0	0.456524	0.746206	0	0	0	0	0	0	0.431109	0	0.850149	0	0.429622	0.722887	0	0	0	1.39392	0.982497	0.476028	0.510657	0	0	0	0	0.450006	0.465369	0	0.429761	0	1.59307	0.818397	0.508329	0.816175	2.19627	1.22849	1.01755	1.86466	0.539746	1.25084
336	AOC3	Q16853	Unclassified	Unclassified	0	0	0	0	0	0	0	0	0	0	0	0	0	0	0	0	0.52425	0	0	0	0	0	0.75807	0	0	0	0	1.34411	0.567856	0	0	0	0	0	0	0	1.11153	0.962962	1.73337	0.703643	1.74719	1.58054	0.473639	0	1.2298
337	EREG	O14944	Unclassified	Unclassified	0	0	0	0.450798	0	0	0	0	0	1.0061	0.758357	0	0.619732	1.7987	0.851421	3.96995	0	0.564197	0	0	0	0	2.0585	2.51266	5.43671	3.80234	0	3.58999	0	1.43119	0.793726	3.55004	3.17833	2.67759	0.547446	1.98931	3.75229	3.45073	6.94424	3.65664	1.83866	7.04236	3.87332	1.72771	7.81792
338	EFNB3	Q15768	Miscellaneous	Ligand;EphB	0.644253	0.690909	0	0	1.03186	0.53851	1.07439	1.55715	0	0.916912	1.57565	2.67968	0.78805	0.804693	1.14444	1.57435	0	0	1.17494	1.20754	0	0	4.44396	4.18867	1.23709	0.858467	2.46265	3.09699	3.03929	1.308	2.02564	0.54612	1.49898	0	3.56426	3.22665	2.7085	3.79826	1.55296	3.2032	4.58453	8.72623	7.08002	3.90438	5.37717
339	NOTCH3	Q9UM47	Receptors	Other_receptors;Notch	0	0	0	0	0	0	0	0	0	0.871309	0	0.814108	0	1.45591	0.744879	4.82681	0	1.27502	0	0.957395	0	0	1.33786	3.31774	0	0.628198	0	1.07865	0	1.59038	2.53894	0.763034	0	1.86347	0	5.29808	3.17638	2.42066	4.24979	7.95977	8.37622	7.77595	8.60889	1.01584	5.04101
339	ACVR1C	Q8NER5	Receptors	Kinase;Act.TGFB	1.0124	1.02356	0	0	0	0	0	0	0	7.95361	3.34586	5.47074	5.72091	2.68022	1.88915	3.75516	2.89766	1.6757	6.48277	0.957395	4.84173	2.21138	5.16362	1.31102	12.6625	5.68699	15.2644	3.28475	0	6.66925	4.72967	3.2986	0.903871	12.2466	0.676873	9.25226	18.8774	3.84267	14.7918	15.9677	15.9454	28.5699	24.0165	6.08153	6.00314
339	ST14	Q9Y5Y6	Enzymes	3.4.21	0	0	0	0	0	0	0.540243	0	0	1.6097	0	1.62095	0	0	0	0	0	0	0.897674	0	0	0	1.0846	1.14797	1.16495	0	0	2.27048	1.97934	0.501639	0	0	0.584847	3.93893	0.745384	0.534348	4.09713	3.39522	6.97562	4.36113	7.28427	10.3447	2.748	0.823476	2.03536
339	PLXNB3	Q9ULL4	Receptors	Other_receptors;Plexin	0	0	0	0	0	0	0	0	0.830916	0	0.841884	2.38106	2.71252	0.779639	0	4.40676	0	0	0	0	0	0	7.35612	2.61486	4.53271	4.3715	4.11425	2.91358	1.66905	2.89962	0.818993	5.45978	1.88385	2.09135	0.709876	2.62186	4.07892	1.90681	6.16605	8.13093	5.8697	8.20642	9.19286	1.23005	10.4468
339	PKD1	P98161	Transporters	AuxillaryTransportUnit;PKD1	0	0	0	0	0	0	0	0	0	2.88655	1.91287	0.826241	2.4059	7.14503	0	7.9407	2.29918	1.05257	5.56793	0	10.44	5.30005	7.46905	3.18943	8.12016	2.30813	4.94386	1.38472	3.96025	2.64541	0.830607	1.92296	1.58655	9.50009	6.19397	7.07126	16.1231	6.11064	12.7568	24.0476	15.3803	18.2507	24.1916	1.73946	1.50339
339	DDR1	Q08345	Receptors	Kinase;Other	0.784066	2.66253	1.32677	0	1.2819	0	0	0	0	0.639862	1.50504	0.591114	0.832602	0	0	0.488807	0	0	1.03381	0	0	0.493285	2.51623	0.830988	2.58887	0	1.81477	0	0	0	2.70581	0	1.67559	0	1.15608	2.47306	4.22981	0	6.29995	9.36766	5.07759	10.5027	11.2267	1.44484	3.01503
339	NRCAM	Q92823	Miscellaneous	StructuralAndAdhesion;IG_AdhesionProteins	1.56203	0	0	0	0	0	0	0	0	1.46404	0.736444	0.564565	3.54234	0.779639	0	3.2137	2.18986	0.795667	1.17417	0	0	0	5.44879	1.85453	0	0	0.514982	3.81809	3.73897	4.88799	0.734389	0	0.476482	2.89058	1.24455	2.24409	5.99507	2.20237	8.19861	5.34202	3.25273	9.35187	8.67313	1.45525	8.50893
339	TSHR	P16473	Receptors	GPCR;Rhodopsin	1.0124	1.19075	1.88991	0	0	0	0	2.67746	0	2.82675	0	2.26092	0	3.42181	0	6.08867	1.53217	1.67895	2.59417	0	0	0	12.0225	4.04242	11.7128	6.71625	3.39646	13.4102	4.2656	1.24875	4.28375	3.39851	2.32204	7.06515	3.18146	10.8644	13.1437	10.9955	15.9517	22.6335	14.4189	2.90592	19.6521	6.55031	11.7967
339	CHRNB1	P11230	Transporters	Channels;Ligand_gated_ion_channels;cys-loop	2.88083	3.14639	0.772686	0	0.596014	0	0	1.22284	0.448173	1.29263	0.758357	1.32658	1.28448	0.551679	0	3.28229	0	0	1.04288	0	0	0	3.18074	4.63027	5.47855	0.84807	2.822	9.67044	2.37006	1.29269	2.06428	1.03793	1.46067	3.31153	0	4.31363	2.61711	3.76411	9.09784	8.24115	4.15866	8.39324	9.93856	3.24177	7.33324
339	TMEM204	Q9BSN7	Unclassified	Unclassified	0.616839	1.08591	0	0	0	0	0	0	0	0.784293	0.931536	2.05321	0.664747	0	0	0	0.528616	0	0	0.710048	0	0	1.70507	6.5462	2.72085	1.59348	1.47499	5.00894	1.7736	1.03825	0	2.39954	0	3.30595	0	2.24734	2.89532	2.89161	7.06553	9.31909	7.44934	10.6107	11.1101	1.17629	4.45098
339	ITGB8	P26012	Receptors	Other_receptors;Integrin	0.455847	0	0	1.03221	0	0	0	0.729522	0	0	0	0	1.42038	1.04987	0	0	1.49539	1.78612	0.968552	0	0	0	10.99	1.09873	1.44455	1.46854	1.12665	5.58857	2.83323	0.452893	1.16817	0	0	5.28613	0	0.670041	3.88666	2.49826	7.56307	5.34301	8.80773	11.7464	7.9606	2.26666	4.43691
339	CDH18	Q13634	Miscellaneous	StructuralAndAdhesion;CadherinClassic	0	0.605186	0	0	0	0	0	0	0	1.61348	0	0.86993	1.04898	0.779639	0	2.37479	0	1.01924	1.17417	0.616244	0	0	4.93681	3.83486	2.84635	4.49679	1.77827	5.92036	3.73111	1.75271	2.98606	2.07135	0	2.14686	1.78059	4.09592	5.78427	3.02716	7.17014	11.7442	11.5477	14.3083	15.0425	1.56943	12.8412
339	ICAM3	P32942	Receptors	IG;OtherOther	0.993376	0	0	0.623509	0.595106	0	0	0	0	0	0	1.13874	1.86992	2.09319	0	0	1.70788	2.23047	2.70824	0	0	0	6.85088	3.66931	3.12693	6.63577	1.23618	6.63084	2.95084	3.06687	3.89493	0	0	4.35712	4.78162	2.23351	5.42873	4.28806	11.71	10.4567	8.84913	14.1759	13.1871	3.14998	7.753
339	ITGA9	Q13797	Receptors	Other_receptors;Integrin	0	0	0	0	0	3.81089	1.54092	1.575	0	2.16925	1.03342	0	1.61149	0.992944	0	1.89978	1.78938	1.53486	0	0	0	0	13.8312	2.26375	7.71059	2.24588	0.913196	3.61923	0	0.816435	2.1084	2.74114	0	8.69731	5.10344	5.08965	11.4604	8.74422	10.7885	17.4334	19.9209	18.2267	21.9273	2.99674	7.31736
339	ITGB1	P05556	Receptors	Other_receptors;Integrin	1.09033	0.905351	2.9141	5.63594	0	4.41852	2.04209	0	0.852139	2.74549	1.28182	0	5.26956	0	0.730705	4.75164	2.96742	1.56815	3.25657	2.04623	0	0	19.2771	5.1098	14.2025	5.42484	6.01605	16.3013	4.83212	0	4.49863	4.14738	0.949908	21.1469	8.51629	12.2262	28.5064	15.6309	34.1277	35.1068	36.268	44.9903	38.2626	9.17469	15.095
339	ITGB7	P26010	Receptors	Other_receptors;Integrin	0	0	0.704503	0	0	0	0	0.464199	0	1.40572	0.804759	2.31486	2.72596	2.02323	0	2.94016	3.30994	1.72835	3.45994	0	0	0	15.4058	4.11189	9.02066	3.63412	6.11136	9.22191	2.85201	0	2.31512	2.38858	0.839576	15.0261	8.28993	7.07997	19.3904	12.7686	21.0972	25.7929	25.3587	31.2004	31.1275	5.8258	14.249
339	ITGB3	P05106	Receptors	Other_receptors;Integrin	0.956388	0.747557	0.704503	5.32188	0	1.08035	0	0	0.852139	2.45461	1.47603	3.49936	5.29364	2.23082	0	0	0	0.678095	3.46899	0	0	0	16.0779	5.90062	13.2303	3.92709	8.58049	14.6956	4.47087	0.791173	3.32209	2.97445	2.00251	13.7684	5.95692	5.39669	17.4553	9.68911	21.3493	26.8679	26.5745	31.816	33.0856	8.91393	16.6556
339	DAG1	Q14118	Unclassified	Unclassified	1.6681	0.895142	1.17142	0.720304	0.493312	0	1.68175	0	0	0.942286	2.30573	1.20504	4.07646	0.779639	0	5.59907	0	1.40807	0	0	0	0	14.6433	7.77142	7.13255	1.05789	4.75734	8.24724	2.45928	0.993891	3.25937	4.23901	1.42334	8.78418	3.75392	6.19124	17.4249	6.60059	22.6338	22.492	19.2338	31.9652	25.3716	4.28832	16.8198
339	ITGA7	Q13683	Receptors	Other_receptors;Integrin	0	0.498251	0	0	0	0.562899	0	0.567972	0	2.51309	2.42955	0.721361	4.12053	1.11361	0	0	0	0	2.19847	0	0	0	6.89006	2.47219	2.77225	1.50628	2.86875	6.80039	3.70676	1.14513	1.34481	0.798695	0.492568	5.12651	3.45827	2.2321	3.1852	5.02165	4.31313	8.40858	8.96201	8.95267	8.58628	1.39455	8.22557
339	ITGB5	P18084	Unclassified	Unclassified	0	0	1.60424	2.8085	0	2.71849	0.743992	0	0.852139	0.926299	0	0	1.67473	2.67689	0.684645	2.69472	3.29735	2.64363	1.79133	0	0	0	11.9847	5.21168	9.59095	1.37776	5.75011	10.3305	4.17059	2.30901	1.90277	4.40375	0.813179	4.28207	0	1.68828	7.83135	8.60169	9.77361	11.7647	13.7351	23.1034	16.7527	11.6315	11.6572
339	ITGB6	P18564	Receptors	Other_receptors;Integrin	0	0	0	0	0	0	0	0	0	2.19381	0	0.5464	3.00767	3.99671	0.469864	2.7313	0	0	3.95595	0	0	0	13.1727	3.75331	8.76775	2.95621	5.64395	13.5808	5.2704	0.743332	1.63666	2.34928	0	6.42195	2.90238	3.76162	8.60199	6.91396	13.8495	15.0477	17.3996	19.1971	18.5429	6.44195	12.282
339	ITGAD	Q13349	Receptors	Other_receptors;Integrin	0	0	0	0	0	0	0	0	0	0	1.03342	0	2.28194	0.950784	0	0	0	0	1.0235	0	0	0	6.98227	0.784348	0	2.32355	1.19771	0	0	0.4664	0.585999	0	0	6.27581	1.08382	2.46564	2.59365	4.48449	2.79508	9.13624	6.69511	5.97088	3.02214	1.70058	4.52183
339	PLXDC1	Q8IUK5	Unclassified	Unclassified	0	0	0	0	0	0	0	0	0	0	0	0	0.459665	0.522573	0	0	0.59793	0	0	0	0	0	2.66927	0	0.825134	0	0.630793	0.671153	0	0	0	0	0	2.75759	0	0.735775	2.42432	0.522591	1.4756	2.66558	3.13873	3.12982	1.66951	0	0.705614
339	ITGAL	P20701	Receptors	Other_receptors;Integrin	0	0	0	0	0	0	0	0	0	0.545586	1.66522	0.564565	2.55292	1.45296	0.684645	0	0	0	0	0	0	0	6.99772	0	0	1.3833	3.32393	0	0	2.32404	2.92299	2.22095	0	6.55156	2.6779	4.60788	11.625	4.30832	7.41469	11.638	10.7567	13.6213	12.8216	1.61993	4.47524
339	ITGAM	P11215	Receptors	Other_receptors;Integrin	0.59702	0.59702	0.561431	0	0.991522	0.437804	0	0	0	0	1.61358	0.4872	1.90028	1.0209	0.684645	0	0	0	0	0	0	0	5.15324	0	1.81231	2.13023	3.68796	2.14082	2.62936	2.26094	2.37742	2.86077	0	3.08053	3.39959	3.83773	6.81917	4.30591	1.27134	12.3243	10.046	8.61863	7.08668	0.616976	2.48574
339	ITGAX	P20702	Receptors	Other_receptors;Integrin	0	0	0	0	0	0	0	0	0	0	0.936537	0	1.61149	0.950784	0	0	0	0	0	0	0	0	5.1044	0.647312	0	2.13023	1.55504	0	0	0.4664	0.585999	0.90095	0	1.83262	3.95784	2.79673	5.74498	3.03779	1.42835	10.6285	8.89629	10.564	8.63902	1.07336	4.35779
339	KIRREL	Q96J84	Miscellaneous	Unknown_function;IG_Unknown_function	0	0	0	0	0.685495	0	0	0	0	0	0	0	0	0.589514	0	5.27118	1.23532	2.47877	1.12026	1.60359	0	0	1.21396	1.94524	2.78572	1.97794	1.49808	1.13102	0	2.29947	1.81106	0	0.476482	4.34928	0	1.43698	6.31069	2.85505	6.23829	1.71064	5.5352	12.0893	6.92454	1.65796	4.58759
339	EDNRB	P24530	Receptors	GPCR;Rhodopsin	0	0	0.856612	0	0	0	0	0	0.754945	0	0	2.78974	0.659341	0.727804	0	2.41693	0	0	1.34023	0	0	0	1.90539	1.7366	4.08698	1.04295	0	5.32118	0.962525	0	0	0	0.53367	4.27807	6.6322	5.21334	11.3403	4.15945	11.8601	14.9057	15.2483	19.3491	19.0192	2.82971	6.14794
339	ADRB1	P08588	Receptors	GPCR;Rhodopsin	0	0	0	0	0	0	0.907819	0	0	0.737985	0.725873	1.7504	0.812855	0	0	0	0	0	1.31451	0	0	0	0	1.8012	0	0	0.822066	6.88749	1.0199	1.14414	0	0.863819	0.701636	2.03502	7.04966	5.63197	8.12503	4.28074	12.9218	14.043	12.4601	14.1274	19.2129	0.618186	2.22701
339	TRPC7	Q9HCX4	Transporters	Channels;Voltage_gated_ion_channels;TRP_channels	0	0	0	0	0	0	0.775593	0	0	0	0.692055	1.33994	0.733202	1.4783	0	1.14808	0	0.821554	1.31451	1.43384	0	0	3.40213	0	2.48187	1.51052	0.575798	3.93976	1.01227	1.42725	0	0	0	4.97938	3.8846	3.90019	6.91912	3.64846	9.154	11.6356	9.91954	15.7623	13.529	2.29182	0.88165
339	TRPC3	Q13507	Transporters	Channels;Voltage_gated_ion_channels;TRP_channels	0	0	0	0.679148	0	0	0.775593	0	0	0	0.692055	0.84208	1.83529	1.4783	0	1.14808	1.48296	0.821554	1.53017	1.46577	0	0	3.48182	0	3.73164	1.02775	0.575798	2.86039	1.01227	1.42725	0	0.544609	0	3.61663	4.57267	2.93225	6.11235	1.86374	8.63795	11.8585	8.20963	11.8024	14.5653	1.48233	0
339	KCNA6	P17658	Transporters	Channels;Voltage_gated_ion_channels;Potassium_channels	1.0124	1.02356	1.87505	1.06317	0	0	1.08373	0	0	3.33616	0	4.9551	3.79184	0	1.0486	4.22034	1.36268	1.69229	1.96946	0	0	0	1.61204	2.91428	6.64627	4.91455	0	15.5097	8.24242	1.21872	0	4.17343	4.19981	5.97223	1.79304	6.35744	10.5946	8.59367	24.8502	22.3744	14.1046	32.2844	25.5768	5.915	11.7193
339	CAV3	P56539	Unclassified	Unclassified	0	0	4.59603	0.720304	0	1.89775	0.993156	0	0	0.786593	0	1.54575	0.798808	0.779639	0.7737	2.24549	0	0	1.57646	0	0	0	0	6.22236	2.73894	2.33149	1.90277	19.4395	7.08246	0	0	2.27604	0.561328	3.76184	2.11209	4.13173	5.95629	4.88756	14.1595	14.9221	10.3359	16.1888	17.1073	2.39465	8.97358
339	PTPRH	Q9HD43	Receptors	Other_receptors;ReceptorTypePhosphatases	0.616839	1.08591	0	0	0	0	0.911769	0	0	0	0	0	0	0.779639	0	2.09801	0	0	0.891496	0	0	0	0.85046	5.12799	3.92024	3.4721	2.09792	5.95129	1.5821	0.688883	0.494181	1.83008	1.51675	3.59598	2.009	3.07941	6.0452	3.26513	5.66749	6.64365	7.72371	12.8123	10.4613	3.21608	6.24816
339	CD9	P21926	Miscellaneous	Other;Tetraspanin	0.956388	0	0	5.11996	0	1.08035	1.07011	0	0	0	0	2.34565	0.970394	0.828383	0	5.15306	6.36081	0	1.70814	0.83197	0	0	8.07091	3.6926	1.86291	1.60606	0	6.26479	1.73126	0.824932	0	0	0	17.8371	4.38139	7.29715	25.9206	7.58007	16.1879	14.0416	11.8285	28.681	19.5719	2.09483	6.63773
339	CLDN11	O75508	Miscellaneous	StructuralAndAdhesion;Claudin	0	0	0	0	0	0	0	0	0	0	0	0	0	0	0.464008	0	0.481068	0	0.530907	0	0	0	0	0	0.619752	0	0	0	0	0	0	0	0	3.35304	0	1.17143	4.54941	2.60587	3.37853	4.78842	4.10046	5.73907	5.58582	0	0.437556
339	PLXNA3	P51805	Receptors	Other_receptors;Plexin	0	0	0	0	0	0	0	0	0	0.830884	0	0.988282	0	0.779639	0	3.63908	0	1.1886	1.65629	1.61256	0	0	1.7327	0.925183	5.90605	3.00079	2.82787	3.95995	2.77467	1.94169	0	2.94987	0.561328	2.92643	1.008	3.81384	7.62023	3.67073	4.47307	11.6636	14.8156	12.4563	13.6533	1.71087	8.22578
339	PLXNA4	Q9HCM2	Receptors	Other_receptors;Plexin	0	0	0	0	0	0	0	0	0	0.830884	0	0	0	0	0	0.931799	0	0	2.6193	0	0	1.49214	3.3896	0.903803	5.65678	1.86034	2.82787	2.74166	1.56063	2.63845	0	3.58201	0	2.92643	0	4.04314	7.27182	3.51926	7.4843	11.6117	14.6571	12.2971	13.2044	4.66499	10.3657
339	VAPA	Q9P0L0	Unclassified	Unclassified	1.0124	1.02356	0	0	1.14487	0	0	1.66062	0	3.51141	0.841884	2.20516	2.12857	0.779639	0	5.8633	1.39254	1.68157	1.19636	0	0	0	3.44303	2.51052	5.29782	4.05464	1.84669	2.32281	0	2.10664	0.781208	4.35009	3.37416	8.77232	0	4.99816	15.5902	6.91185	11.5198	17.2139	14.8414	18.9582	21.197	4.02155	7.79352
339	NRG1	Q02297	Unclassified	Unclassified	0	0	0	0	0	0	0.777612	1.38241	0	1.0061	1.74191	0	0.994522	1.28875	1.14444	4.19951	0	0	1.31451	0	0	0	4.17359	3.53746	2.81598	2.99494	1.70495	5.32275	3.07994	0.809959	0.793726	3.92211	2.84436	6.20079	2.4522	3.52661	12.9614	5.06293	14.6121	16.1094	12.42	18.5695	25.7953	1.48461	6.07315
339	PCDHA11	Q9Y5I1	Unclassified	Unclassified	0	0	0	0	0	3.94415	2.36567	1.61332	0	0.784293	1.06099	0.70851	0	0.779639	0	4.71927	0	0	1.17797	0	0	0	2.68162	8.0574	1.40587	2.60012	1.03239	3.24874	1.62948	0.827603	0	1.53867	1.96577	5.98032	1.60419	4.81892	9.32395	2.43949	10.5086	15.6901	11.2337	15.3128	15.3192	0.779964	5.52779
339	FGFR3	P22607	Unclassified	Unclassified	0	0.781269	0	0	0	0	0	3.92678	0	2.45459	0.694281	0	2.30902	1.90586	1.9034	11.4532	2.47174	0	3.25249	1.68124	0	0	1.4769	6.36178	1.88167	2.3748	3.38211	7.14824	2.36011	3.65147	1.65875	0.902861	0.561328	3.57118	4.61241	7.44267	11.9038	8.66139	20.3473	16.1966	12.647	23.2732	22.6184	3.91258	7.59034
339	NTRK2	Q16620	Receptors	Kinase;neutrophin	0	0	0	0	0	0	0	1.49641	0	2.89772	2.2206	2.38621	2.65254	1.81317	0	5.30179	2.78823	0	5.75896	6.81657	8.53824	3.42221	9.29691	7.52186	11.0347	3.90967	2.85391	11.1921	6.59814	2.5007	4.76844	3.43847	2.35748	10.5184	4.33361	9.77652	16.3032	10.7967	24.0545	22.8846	17.7406	23.3302	21.7093	7.9985	11.3171
339	EGF	P01133	Receptors	Other_receptors;LDLR	0	0	0	0	0	0	1.19482	0	0	4.34997	1.00814	3.61882	2.35599	2.25909	1.14444	6.75692	0	2.91523	0	1.88873	0	0	5.30123	8.10858	9.26101	7.08399	3.32529	9.03899	6.94647	2.37975	3.07179	4.96481	4.04402	0	4.74037	7.30414	13.9661	7.48248	23.5176	23.0077	20.6949	22.1017	36.426	8.51948	11.8732
339	PTPRF	P10586	Receptors	Other_receptors;ReceptorTypePhosphatases	0	0	0	0	0	0	1.00597	0	0.543599	2.19324	0.930792	2.03506	2.83455	0.779639	0.851421	2.51386	0	0.886959	1.63964	0	0	0	11.3914	4.0185	12.4411	3.4645	3.39186	10.1673	7.11808	1.08383	1.74652	1.99147	2.34223	6.90552	2.76747	4.86261	11.543	6.51536	18.8976	19.3297	21.0922	25.6443	29.1213	1.73726	12.6717
339	PLXNB1	O43157	Receptors	Other_receptors;Plexin	0	0.781269	0	0	0	0	0.933203	2.05991	0.830916	1.91946	1.00814	3.22132	3.30386	0.779639	1.14444	4.67427	0	0.943694	0	0	0	0	9.42638	5.35607	8.9936	5.23058	5.00028	9.3985	8.23606	3.89179	1.62482	5.94079	2.3175	8.19484	2.49986	6.81814	16.2273	5.4829	23.5427	20.7437	20.9071	28.3358	28.3453	6.08168	14.2469
339	PLXNB2	O15031	Receptors	Other_receptors;Plexin	0	0	0	0	0	0	0	1.76487	0.830916	2.02912	0	2.06063	1.50777	0.779639	1.85836	4.67427	0	0.943694	3.01684	3.06437	0	0	7.91115	8.20008	15.7409	8.28746	5.31223	8.19234	6.90824	1.75548	2.53908	4.49191	3.13625	12.6249	4.36661	7.82696	15.8208	6.56707	21.3856	25.0278	23.4637	28.8807	28.689	4.52428	12.6446
339	CDH5	P33151	Miscellaneous	StructuralAndAdhesion;CadherinClassic	0.882647	0.867559	0	0	0	0.857867	0	0	0	1.61348	0	0	0.869981	0.779639	0.684645	8.42232	0	0.990269	1.41784	1.4518	0	0	1.32976	5.81867	4.85844	4.10403	3.85764	9.39271	4.41168	1.25602	4.70789	3.54462	0.922226	3.92579	1.78059	6.24465	8.4609	4.97284	16.2459	17.2919	14.473	24.8743	23.3254	3.02042	10.7931
339	PLXNA2	O75051	Unclassified	Unclassified	0	0	0	0	0	0	0	0	0	0	0	0	0	0.779639	0	0.931799	1.22422	0	2.99276	0	4.53618	1.88371	4.13371	2.09324	8.03711	2.91297	1.41133	2.97046	1.71309	2.63845	0	3.58201	0.561328	7.45133	3.9031	4.344	7.93251	3.92484	11.1429	13.7212	15.6638	21.6192	20.2835	3.42049	9.34365
339	EPHA5	P54756	Receptors	Kinase;Eph	2.34953	1.95835	0	0	1.03186	0	1.27014	0.974352	0	2.29789	1.00814	2.7418	0.951829	4.71661	1.41095	10.4244	4.3949	1.27999	6.43298	6.38702	0	5.04608	8.90046	7.78566	9.35967	13.2152	4.08278	5.66001	3.31847	7.20945	13.3796	10.1895	3.33969	20.2021	3.6653	12.3778	21.823	9.53085	27.3133	26.8726	25.5751	28.841	34.4354	7.08407	12.0232
339	EPHB1	P54762	Receptors	Kinase;Eph	0	0	0	0	1.03186	0	1.07439	1.85103	0	2.15038	1.00814	2.7418	0	1.83936	1.14444	3.02963	2.54458	0	5.9192	1.99539	0	1.7082	6.89684	9.60758	5.62684	8.24932	3.0724	4.39981	3.68223	6.72289	7.00381	8.78798	0.561328	13.3284	7.07977	10.4181	18.7519	6.8755	25.163	26.1274	21.0984	24.6179	24.6962	4.86006	9.28918
339	S1PR3	Q99500	Receptors	GPCR;Rhodopsin	0.616839	0.605186	0	0	0	0	0	0	0.754945	0	0	1.43184	0	1.03168	0	0	0.739434	0	1.30521	0	0	0	1.495	3.09431	1.03528	0	0.575004	5.991	3.10599	0.543075	0	0	0	4.81357	0	3.59529	6.39672	4.31784	10.4719	15.4594	12.1526	16.122	15.2206	1.64221	0.897719
339	PTPRS	Q13332	Receptors	Other_receptors;ReceptorTypePhosphatases	0	0	0	0	0	0	0	0	0.543599	2.19324	0.930792	1.09141	1.35476	0.779639	0.851421	2.2499	0	0.886959	1.7852	1.53858	0	0	8.19801	4.97323	10.7975	0	3.73256	6.3966	2.15446	0.908614	0.856513	3.07315	2.50067	6.99566	4.63422	4.86261	11.3947	6.35827	13.9408	18.2208	16.9481	25.0275	23.9775	1.03161	8.01424
339	FGFR4	P22455	Unclassified	Unclassified	0	0	0	0	0	0	0	5.18507	1.14484	0	0	0.794645	4.20274	1.65109	0	10.8668	2.32574	1.1886	7.64563	3.89988	4.0187	4.74164	6.50678	6.32209	5.43477	4.56156	1.52585	5.04952	2.31375	4.37388	1.65875	2.67317	1.30754	18.269	2.28106	11.5731	15.9931	8.56632	20.1574	21.8043	22.2875	26.9742	26.4697	2.88352	8.41601
339	FGFR2	P21802	Receptors	Kinase;FGFR	0.904417	1.67078	0	0	0	0	0	5.59692	0	2.8118	1.13874	1.06738	0	0.866856	0.893176	8.7259	1.29298	1.33424	9.08386	2.93496	0	0	6.68874	8.32738	9.38144	3.87014	5.09087	9.7775	5.48772	6.49842	2.72378	3.72041	2.52384	22.6283	5.54529	11.0042	20.8118	13.6505	27.4623	28.8938	26.4114	33.9671	34.5933	4.47487	10.4234
339	PLXND1	Q9Y4D7	Receptors	Other_receptors;Plexin	1.0124	1.19075	0	0	0	0	2.28754	0	0.647906	2.16938	0	4.17092	1.69855	0.779639	0	6.69035	1.23672	1.25172	8.66564	0	0	0	6.28227	8.2558	11.9983	3.8746	5.02335	8.31148	2.01797	4.29264	0.937646	3.61728	2.78495	17.2307	2.49986	8.97317	16.495	7.93869	27.7525	27.9905	27.1634	30.0872	31.9615	6.05012	12.3065
339	CDH22	Q9UJ99	Miscellaneous	StructuralAndAdhesion;CadherinClassic	0.616839	0.605186	0	0	0	0	0	0	0	0.977926	0.745505	0.531937	1.74978	1.69817	0	4.98734	0	1.01924	1.37136	0.616244	0	0	2.01087	6.69047	1.55432	2.80678	1.73823	4.17443	1.55113	1.36011	2.10322	2.07135	0.703233	6.21739	2.9173	5.45212	9.72675	2.19247	12.2222	16.8561	13.8005	18.088	19.7146	1.98058	10.2086
339	FLT1	P17948	Receptors	Kinase;Other	0	0	0	0	0	0	0	0	0.813144	1.7864	0.75544	1.3975	0	2.5731	0	0	0	0	1.6133	3.98379	0	0	7.835	7.93422	3.91883	4.17917	1.662	6.67138	3.54424	1.8618	9.16717	2.04796	0	5.3752	3.49373	5.74218	9.17394	4.78272	13.9729	19.949	20.4473	23.769	27.4783	7.82896	8.23738
339	FLT4	P35916	Receptors	Kinase;Other	0	0	0	1.81131	0	0.93117	0	0	0	0.784293	0	1.32512	1.91586	1.65109	0	1.96411	0	0	1.49332	0.639384	0	0	5.56362	7.56517	5.70385	3.24177	1.28362	7.15517	3.15464	1.96288	7.79979	2.66308	1.08713	11.1432	3.41642	9.90335	17.9497	8.22208	20.541	22.5136	22.9486	29.8548	28.4496	6.06246	11.0767
339	KDR	P35968	Receptors	Kinase;Other	0	0	0	1.6442	0	0	0	0	0.813144	0	0	0.936682	1.33982	2.73626	0	2.18526	0	0	0	0.639384	0	0	8.79937	8.34717	8.09757	3.52866	1.98425	7.06958	3.35363	0.962173	6.86186	5.05731	1.29173	5.6264	1.79929	5.88648	12.4736	5.16159	16.2309	21.1004	21.586	32.818	28.6047	7.27829	14.5703
339	FCGR2A	P12318	Receptors	IG;FcR	0	0	0	0	0	0	1.19482	0	0	3.35449	1.00814	3.79022	1.13221	1.17307	1.14444	2.73232	3.25668	1.56495	7.58506	3.80733	9.73912	4.62301	12.3063	9.18557	15.9688	11.3555	3.65186	13.0432	6.81453	2.50378	6.17459	4.59335	2.65927	21.2003	4.47839	13.5094	25.3375	13.9161	36.6398	37.1001	33.0149	42.073	42.789	9.72175	11.7694
339	IL4R	P24394	Receptors	IG;Type1;CytokineR	0	0	0	0	0.595106	0	1.34593	0	0	3.48448	1.14225	1.53436	1.52661	0	1.14444	6.14511	3.23505	1.82773	9.3804	3.15291	9.93441	7.20051	11.9062	9.11463	14.2927	10.2949	4.77001	10.856	6.89861	4.70972	8.26274	5.10184	2.65927	18.1717	2.15923	9.73126	26.0163	13.1717	28.6913	30.4741	31.2681	31.502	35.8824	8.66123	11.2191
339	LEPR	P48357	Receptors	IG;Type1;CytokineR	0	0	0	0.731626	0	0	0	0	0	0.971364	0.736444	3.52092	0	0.779639	0	2.03313	0	0	1.23419	0	0	0	4.9579	5.3397	3.66218	3.59552	0.855009	5.80013	2.06357	2.44709	1.58215	2.44207	1.34734	7.45586	0	6.8476	12.5322	10.5401	13.8754	18.595	12.4689	19.5045	25.0562	3.12173	10.5006
339	DDR2	Q16832	Receptors	Kinase;Other	1.58102	1.38388	0	0	0	0	0	0	0	3.14323	2.54545	0.752378	3.27276	0.779639	0	2.09603	1.09816	0	1.49332	0	0	0	2.82846	3.31692	4.90213	0	5.45092	3.06679	1.83443	0	4.21149	2.27299	2.28981	11.6246	5.16391	8.10746	17.1421	6.7347	20.1	27.1192	23.3288	30.5704	30.5356	3.37027	5.32681
339	ITGB2	P05107	Receptors	Other_receptors;Integrin	0	0	1.67579	0	0.843977	0	0	0	0	1.5229	0	0.899587	1.3006	2.30059	0	2.69264	0	0.678095	4.03147	0	0	0	11.7001	3.21986	7.66837	3.01676	6.24904	11.9789	2.41003	1.04112	3.41932	3.64011	0.975896	20.3608	9.60395	8.86402	25.9769	16.9086	31.0866	33.9385	35.0792	47.1841	41.0548	7.71049	14.0447
339	CD36	P16671	Receptors	SCAR;Class_B	0	0	0	1.57626	0	0	0	0	0	0.850911	2.74325	0	3.6388	1.85816	0.715636	2.05002	1.15351	0.678095	1.49332	0	0	0	13.2532	6.0803	0.944667	1.13811	3.66141	6.98373	1.65535	0	0.750092	1.72343	1.09135	12.5356	5.6144	8.7103	18.4631	8.51174	21.1143	28.8859	27.383	32.9502	32.3749	2.52856	9.75244
339	PTPRJ	Q12913	Receptors	Other_receptors;ReceptorTypePhosphatases	0	0	0	0	0	0.857867	1.08373	0	0	4.59863	2.16922	3.93994	2.51169	2.34842	1.14444	2.8883	0	0	0	1.60306	0	0	5.86562	4.78318	6.84233	4.35904	3.75233	11.815	12.0663	3.18598	3.95846	3.82706	3.15299	7.37952	3.298	9.27236	19.2399	11.1992	26.4491	31.3743	23.7051	33.0838	36.2885	8.90642	18.845
339	PTAFR	P25105	Receptors	GPCR;Rhodopsin	0	0.781269	0.983939	0	0	0	1.08373	1.90489	0.687926	3.86648	1.00814	6.3161	1.29116	0.779639	1.14444	3.79862	0	1.248	0	0	0	0	6.49883	6.58957	7.36218	4.82706	3.32529	12.9912	9.35229	1.12588	2.65528	3.21207	3.09209	7.56132	8.55209	9.30943	19.6495	6.79327	23.2203	28.7679	24.5248	28.7056	35.292	3.77776	14.0346
339	PTPRD	P23468	Receptors	Other_receptors;ReceptorTypePhosphatases	0	0	0	0	0	0	1.08373	0	0.543599	2.36704	0.930792	3.80393	2.34156	0.779639	0	3.42657	0	0	4.27478	2.72617	3.12789	1.04868	10.9045	8.56282	14.3435	3.91792	3.85459	10.3979	7.40039	1.14554	2.84934	4.37891	2.89387	17.0907	3.53265	6.93174	21.4598	11.567	24.9845	31.4048	30.1224	41.1281	34.0687	1.88654	14.7928
339	PTPRA	P18433	Unclassified	Unclassified	0	0	0	0	0	0	1.08373	2.22952	0	3.27874	2.08173	5.84649	3.86267	0.898894	1.25743	3.36723	1.5876	2.2745	5.07703	2.81117	5.05966	8.08977	15.5402	10.3007	17.1832	5.72779	5.35516	20.2174	8.35669	2.28901	3.24399	3.95621	3.01176	18.9037	5.70322	8.70267	24.2701	13.3872	30.7802	35.2198	35.5101	44.1686	42.4568	6.4448	17.3529
339	PTPRE	P23469	Receptors	Other_receptors;ReceptorTypePhosphatases	0.851492	1.56413	1.22961	0	0	0	0.933203	1.6633	0	3.96098	1.8976	4.56942	4.45271	2.663	0.992956	3.33896	2.66036	0	5.88752	0	0	2.81537	12.9852	9.33444	13.8566	5.17135	3.97961	18.5245	7.18419	2.91964	2.22017	2.57928	1.43321	18.4557	8.51663	12.1535	27.4007	14.025	31.5428	35.1221	35.2582	43.6476	41.0221	6.60164	17.2422
339	EFNB2	P52799	Miscellaneous	Ligand;EphB	0.644253	0.690909	0	0	1.03186	0.53851	1.20287	1.86945	0	2.9664	1.00814	2.54816	2.28702	0.779639	1.82908	5.80065	0	1.25172	1.58182	0	0	0	7.49742	6.67312	9.06638	5.31136	5.88348	9.12928	5.49967	3.47692	3.71056	4.7262	2.84144	9.76264	5.32716	8.70603	16.2059	7.75617	22.3093	27.9911	25.1869	27.0968	33.337	7.04186	11.4902
339	EFNB1	P98172	Miscellaneous	Ligand;EphB	0	0	0	0	0	0	1.07439	1.86945	0	0	1.00814	1.60214	1.14003	0.779639	2.03723	6.21329	0	1.22266	1.53501	0.957395	0	0	5.28834	6.03411	5.43435	4.05938	4.6862	7.82542	5.36509	2.27901	1.97235	3.72609	3.71866	9.74386	2.49986	8.35298	12.4806	8.32102	18.895	21.9943	20.8186	23.6142	28.4613	5.62076	13.7091
339	CD44	P16070	Unclassified	Unclassified	0	0	0	0	0	0	2.71961	0	0	4.79352	1.55007	1.93712	3.65059	0	0	3.03756	0	3.06267	9.59542	1.80866	0	0	15.8116	14.4644	20.2617	14.2826	6.62692	16.9402	7.37666	5.13652	6.72856	6.8989	1.18942	24.8035	3.84795	14.2836	33.7837	19.8214	39.8191	46.0443	48.2537	49.2568	55.2547	15.7123	18.4431
339	CD46	P15529	Unclassified	Unclassified	0	0	0	0	0	0	1.08373	2.20626	0	3.19222	3.38523	2.8501	6.32561	2.90587	1.99143	3.29349	1.44316	1.23365	0	0	0	0	15.9703	9.64204	9.84268	6.89126	7.26183	15.3384	7.73857	2.15991	2.17751	1.98775	3.00589	19.3413	8.94206	11.7975	25.0986	14.9684	32.3479	34.1073	35.288	40.5809	42.1835	8.123	15.471
339	PTPRZ1	P23471	Receptors	Other_receptors;ReceptorTypePhosphatases	0.851492	1.56413	0	0	0	0	0	0	0	2.18644	1.97231	2.33419	5.43052	0.779639	0	4.05773	1.18637	0.886959	1.59197	0.808355	0	0	9.98754	9.0862	6.72316	7.34482	4.57297	15.8639	3.5983	2.77833	2.08487	4.36977	1.38008	16.2229	8.9805	9.80512	19.6915	9.71546	25.9128	31.7455	29.4587	34.8962	36.5992	5.12288	18.8423
339	IFNAR1	P17181	Receptors	IG;Type2;CytokineR	0	0.781269	2.07215	0.773972	0	0	1.27221	0	0.687926	3.02164	0	1.66099	0	2.33194	0	0.912714	1.09549	1.57672	3.50676	0	0	1.1211	5.7839	9.05194	9.8663	5.65706	3.79048	7.93975	2.797	2.40878	5.96407	3.8175	3.31312	14.2942	5.31937	11.1331	21.7545	14.0894	16.9134	27.6688	24.6791	25.6991	30.9021	4.01583	9.44613
339	PTPRU	Q92729	Receptors	Other_receptors;ReceptorTypePhosphatases	0	0	0	0	0	0	0	0	0	0.971364	1.38702	3.09372	0.643877	1.57758	0	3.49755	0	0	2.50707	2.77385	2.48116	0	6.04809	6.66466	6.37705	4.37071	1.03239	5.79583	2.16619	1.7598	0.574376	2.12652	2.26838	13.1072	7.42319	7.25143	16.5663	9.71951	19.1306	24.9161	24.0256	26.7745	27.3442	1.78498	14.145
339	TRPV2	Q9Y5S1	Transporters	Channels;Voltage_gated_ion_channels;TRP_channels	0	0	1.8041	0	1.02049	0	1.08373	0	0	2.62115	0	8.52993	2.13981	2.27972	1.26402	2.22823	0	1.25172	1.4887	3.20285	0	0.952366	4.53162	5.96652	7.41555	4.89057	2.43377	10.629	3.18366	1.86053	3.29065	1.99147	4.34863	15.7385	7.90797	9.04565	19.0745	9.79567	25.817	31.1883	32.4656	34.6988	37.9419	5.56683	15.5511
339	HTR4	Q13639	Receptors	GPCR;Rhodopsin	0	0	0.856612	0	0	0	0.933203	0	0	2.62115	0.652311	4.8798	1.60697	0.779639	1.07706	4.84111	0	0.86988	1.65684	0	0	0	4.35598	7.22713	9.77848	4.61531	2.43377	9.80491	4.49482	1.10352	1.42347	2.57872	3.02873	14.7207	9.44384	9.69366	19.7078	9.37408	24.7966	29.1386	28.1061	35.7599	36.3761	5.52438	12.2278
339	MET	P08581	Receptors	Kinase;Other	4.39921	1.02191	2.5282	0	0	1.94487	0	0	0	1.34898	1.17344	1.40674	1.47363	2.57895	0.896001	2.38478	0	0	0	0.639384	0	0	4.31828	6.63274	5.79731	5.2439	3.28231	6.49857	2.28412	0	5.71785	4.61905	1.46939	12.4996	3.03553	11.4069	23.0234	11.3392	25.9295	29.9445	30.6638	39.8894	35.0214	3.61172	14.0146
339	MERTK	Q12866	Receptors	Kinase;Axl	0	0	0	0	0	0	0.933203	1.5489	0.687926	1.84092	0.652311	1.96065	0.782603	1.65109	0.893176	3.48479	0	0.862504	2.45884	2.14434	0	0.952366	5.14455	5.5195	8.57262	3.63883	3.08722	7.35652	4.20385	2.24277	3.50071	3.58812	3.03283	12.2566	6.62473	9.0884	19.4579	9.23795	22.2076	25.9237	20.7061	31.3069	30.2007	5.2717	11.2266
339	MUSK	O15146	Receptors	Kinase;Other	0	0	0.949545	0	0	0	0	0	0	1.08766	0.697879	0.714252	0	1.37281	0	4.11451	0	0	0	0	0	0	5.61824	2.43252	3.18264	1.73735	3.32449	3.79224	1.83443	1.0663	1.71009	3.61387	1.43321	9.31137	4.58726	7.7415	13.5276	6.43696	20.2523	23.4113	18.342	26.8775	24.114	1.95806	5.18018
339	FCGR1A	P12314	Receptors	IG;FcR	0	0	0	0	0	0	0	1.86945	0	0.935438	3.11843	2.81125	2.34931	0.779639	0	4.7565	1.36069	0	4.09254	0.639384	0	0	4.58049	5.96749	4.90837	3.20338	3.04056	10.2173	6.62371	1.58671	7.97393	1.80386	1.09135	17.4754	7.1484	11.6401	23.9582	14.6778	25.7151	32.4497	33.4963	39.4982	39.2491	3.00185	11.8111
339	F2RL2	O00254	Receptors	GPCR;Rhodopsin	1.36928	0	0	0	0	0	0	1.40389	0	0.978619	1.44218	1.62335	0.984766	0.779639	0	4.87293	1.01804	0	1.49332	1.24128	0	0	4.18495	9.4821	4.59189	2.80846	5.18238	4.45097	2.45037	0	0	2.41807	1.48929	13.9728	6.04157	9.04244	18.006	10.4835	21.3611	28.3156	26.2076	31.8589	31.7668	1.16391	8.66145
339	PECAM1	P16284	Unclassified	Unclassified	0.882647	0.867559	0	0	0.595106	0	0.933203	2.11626	0	1.24552	1.14225	2.40353	3.96829	3.84855	1.14444	5.94408	4.09723	0	3.04915	0	0	0	9.58297	6.72153	6.68044	8.74752	4.52338	11.7841	9.54495	3.38391	5.183	0.860029	1.90867	16.6411	7.83387	12.7115	24.7608	11.4822	28.9643	34.5099	34.5844	41.5424	40.9589	9.50376	16.7272
339	ADRB3	P13945	Receptors	GPCR;Rhodopsin	0	0	0	0	0	0	0	0	0	1.33917	1.36799	0	0	1.81032	0.782461	3.55348	2.02303	0	1.49332	0	0	0	2.52711	4.98859	6.74308	3.92406	1.30575	7.79075	2.24372	1.49916	1.54334	2.22738	2.54511	12.4108	4.9629	8.52951	18.8458	9.01671	20.4365	24.3025	22.9101	29.2963	29.1564	1.76668	9.05736
339	IL5RA	Q01344	Receptors	IG;Type1;CytokineR	0	0.781269	0	0	0	0	1.19482	1.86945	0.687926	4.07685	1.00814	2.52938	1.17711	0.779639	1.14444	3.4334	0	1.248	0	0	0	0	7.55194	5.55174	7.40971	6.06354	3.49246	11.6629	7.77635	1.44776	2.28237	3.21207	3.09209	16.5944	4.41363	8.83171	20.18	11.2748	27.7677	29.7574	26.7939	33.9173	36.5745	7.2451	11.9898
339	FCGR3A	P08637	Unclassified	Unclassified	0	0.781269	0	0	0	0	0.968949	1.86945	0.687926	3.96256	1.00814	1.87457	1.17711	0.779639	1.14444	4.25239	0	1.4366	0	0	0	0	6.49883	5.61804	7.52039	6.39902	3.32529	8.8147	6.66737	0	2.63643	4.1559	3.2206	16.796	4.86588	8.90059	18.6671	10.1014	26.9367	32.0814	29.497	38.7488	38.2166	6.34598	10.2736
339	FCGR2C	P31995	Receptors	IG;FcR	0	0	0	0	0	0	1.19482	0	0	3.13593	1.00814	3.79022	1.13221	1.17307	1.14444	3.64503	0	1.56495	1.93166	0.639384	0	0	5.61238	7.38177	7.39629	6.84126	3.65186	12.7267	6.82462	2.50378	5.0563	3.21207	2.65927	17.5384	3.20619	9.57195	25.216	13.2651	32.5592	36.2353	34.8471	41.592	41.9415	9.72175	11.4291
339	AXL	P30530	Receptors	Kinase;Axl	0	0	0	0	0	0	0.933203	0	0.687926	2.01232	0.789868	0.847835	1.08092	1.65109	1.00172	2.31706	0	0.798252	2.58211	1.59678	0	0.873743	7.52741	8.46015	9.1863	5.33753	3.76351	8.05602	3.70158	3.11556	6.58559	3.7332	2.77314	15.387	3.73094	10.2947	22.1092	12.3882	25.3595	28.4277	27.0236	35.3283	34.5317	4.7409	10.7985
339	TLR3	O15455	Receptors	Other_receptors;TOLL	0	0.781269	0	0	0	0	0.933203	1.85304	1.21414	1.79329	1.00814	1.53963	2.28921	3.85116	1.14444	2.56623	0	0.71296	3.04478	0	0	0	3.75489	6.91646	3.6358	5.33233	5.1598	8.21291	3.77603	3.26836	2.09347	3.22448	2.95092	16.2596	5.92944	12.7987	25.3088	13.3584	28.4508	33.2454	28.9404	34.6635	36.3832	5.29513	8.57943
339	PAG1	Q9NWQ8	Unclassified	Unclassified	2.34953	1.95835	0	0	0	0	1.34593	0	0	3.13593	1.00814	1.87457	0	1.03441	1.14444	6.73459	0	0	4.80056	0	0	0	5.5347	5.69458	8.81112	4.79472	3.49246	10.2076	6.53559	2.09712	2.16315	3.53079	4.05985	18.358	7.3932	11.3896	25.6628	15.7253	33.8611	37.445	36.5093	45.4621	45.123	9.14404	8.49682
339	CD3E	P07766	Unclassified	Unclassified	0	1.09416	0	0	0	0	1.08373	1.86945	0.687926	3.96256	1.00814	2.52938	1.17711	1.50508	1.14444	3.4334	1.53238	1.41242	4.47446	0	0	0	7.45902	9.63832	7.83446	5.91583	3.32529	8.8147	6.66737	2.37975	3.22162	4.28392	3.95009	19.5321	4.36661	13.522	25.2297	14.4446	30.6664	34.4415	35.7062	42.8767	41.3606	7.03687	13.1104
339	MAL	P21145	Miscellaneous	Other;MAL	0	0	0	0	0	0	0	0	0	0.978619	1.38391	1.38516	0.782603	1.65109	0	4.11399	1.01804	0.71296	3.58074	0	0	0	3.88997	8.79878	4.80955	4.62918	2.58999	5.90369	3.14336	3.86859	2.91813	2.41807	1.61715	15.071	5.79741	11.3725	21.3505	12.3217	27.6056	29.9054	29.1378	35.0505	36.3741	5.059	8.9809
339	CAV1	Q03135	Unclassified	Unclassified	0	0	2.80041	1.5711	0	0	0	0	0	2.87304	2.9971	3.04265	5.20781	1.87178	1.45919	3.90621	1.8178	0	0	0	0	0	2.01355	9.20609	4.4151	5.45081	6.19937	15.6196	5.14212	3.60759	0	2.90614	0	13.9817	4.55233	13.6925	23.2967	11.4102	31.4394	33.5363	33.589	42.4387	42.9264	4.82219	10.3833
339	PTPRG	P23470	Receptors	Other_receptors;ReceptorTypePhosphatases	0.851492	1.56413	0	0	0	0	0	0	0	1.34907	2.17848	3.89818	4.26785	0.779639	0	3.4802	1.29728	0.886959	1.59197	0.836658	0	0	9.39824	7.64783	9.51092	4.38855	2.76587	15.5654	9.58467	0.908614	0.750092	2.40396	2.57887	16.994	8.46317	9.19906	22.5572	11.8948	25.6074	29.2215	31.1789	37.1879	38.7548	4.81794	17.1028
339	PTPRB	P23467	Receptors	Other_receptors;ReceptorTypePhosphatases	0.851492	2.3454	0	0	0	0	0	0	0	2.82058	1.98276	4.11221	0.92364	1.66012	0	4.17857	1.18637	0	1.59197	0.836658	0	0.981394	4.95478	6.91376	5.32654	2.21096	3.64749	11.811	7.04259	2.23573	2.01378	5.28965	1.41159	15.61	7.41895	10.043	21.8427	9.53324	23.7585	29.5375	26.9961	34.4501	36.1811	5.68851	13.927
339	CSF1	P09603	Unclassified	Unclassified	0	0.781269	0	0	0	3.94415	0.743992	0	0.479776	2.73421	0	2.14442	3.25187	2.50872	0.684645	5.55298	1.24983	2.23376	2.76421	0	0	0	7.00056	10.0546	7.24585	5.10696	4.69493	10.1568	4.52271	3.87887	3.2572	4.24372	4.22781	16.7159	7.23921	13.79	25.8545	13.287	28.1384	31.5167	33.6986	38.1335	37.4902	6.58845	15.4535
339	PTPRO	Q16827	Unclassified	Unclassified	0	0	0	0	0	0	0	0	0	2.69716	1.56721	1.69986	1.96716	2.53224	0	3.3511	1.18637	0	1.59197	0	0	0	4.0128	5.54745	7.68153	2.31938	2.2531	11.7569	3.96161	2.06345	2.34063	3.34779	0.561328	15.1437	8.43263	8.43999	20.8372	12.0442	23.0486	28.8966	28.7432	34.3398	35.1556	4.24193	13.0212
339	NPHS1	O60500	Unclassified	Unclassified	0	0	0	0.930566	0.685495	0	1.08373	2.0512	0	1.91954	1.00814	3.80738	2.03537	0.779639	1.14444	6.53049	1.47553	2.46193	2.89583	0	0	0	6.41127	9.00213	9.76111	5.02018	5.09003	9.97325	5.41961	2.25399	3.38118	2.41671	3.35935	17.3412	7.51627	9.7653	23.8733	12.416	28.0475	31.3289	31.6808	35.1383	37.798	7.0887	12.3468
339	KITLG	P21583	Unclassified	Unclassified	0	0	0	0	0	0	0.933203	0	0	2.43245	0	2.62961	0	0.779639	0	4.52444	0	0	1.25362	1.20879	0	0	6.42134	8.90399	7.75906	3.80955	3.54118	7.92343	2.59842	0.809959	0.937646	3.36234	2.36118	12.8752	6.00827	8.68901	15.9512	9.45018	21.4683	26.67	24.9835	28.8367	31.0461	3.80958	12.5152
339	NTRK1	P04629	Receptors	Kinase;neutrophin	0	0	0	0	0	0	0.933203	0	0	3.34836	2.03774	1.79799	3.5632	1.81317	0.684645	6.50117	1.50043	0	3.37005	2.33536	0	0	6.89133	5.31378	10.3333	2.78487	3.77601	14.9446	7.39117	4.19062	7.30559	4.88419	2.85954	14.5514	9.95033	9.69084	26.3677	13.9496	28.3066	27.8296	29.3828	37.8518	34.99	11.0231	15.6607
339	NTRK3	Q16288	Receptors	Kinase;neutrophin	0	0	0	0	0	0	0	1.49641	0	2.99472	1.24787	1.33544	3.10538	1.73831	0.893176	6.02854	2.35975	0	5.22528	1.16299	0	3.67122	9.27967	2.7407	8.47851	3.74453	2.74774	12.753	6.40629	3.13073	5.89003	3.37803	2.35748	9.14366	5.26525	10.6582	18.745	10.8235	23.3199	22.594	19.6643	25.9559	29.4827	6.99344	12.3229
339	INSR	P06213	Receptors	Kinase;InsR	0	0	0	0	0	0	0	0	0	1.35383	1.21721	5.11445	1.02713	5.14572	1.05769	7.95488	1.35479	0	5.43188	1.86386	0	0	5.89987	11.516	9.64336	6.68046	3.58549	11.1246	8.38622	5.79692	8.94094	3.43799	0.801227	19.4169	9.41792	12.2406	28.0803	19.2501	30.6812	37.1784	30.6101	37.8902	46.0536	8.08136	16.7149
339	RET	P07949	Receptors	Kinase;Other	0	0.781269	0	0	0	0	0	2.04235	0	2.06018	2.00574	1.87457	2.52958	3.89425	1.14444	6.84425	1.25025	0	0	0.639384	0	0	5.69217	8.67524	5.66306	6.92278	4.31036	12.5419	6.29844	3.20464	9.46406	3.10982	1.29173	15.1106	5.70337	12.3859	24.269	16.6481	28.2694	33.2273	28.5119	39.3826	38.9372	8.02597	17.2575
339	INSRR	P14616	Receptors	Kinase;InsR	1.0124	1.19075	0	0	0	0	1.08373	0	0	3.27516	2.13397	8.20567	3.60885	6.13379	1.27187	10.0785	1.51083	1.41402	5.53979	5.43252	0	0	7.4825	6.76724	12.6925	8.24632	2.41268	12.6333	4.35796	5.96689	8.81016	4.16496	3.35352	19.4827	3.60608	14.7177	29.3678	20.2745	36.2018	35.2819	33.3531	42.3301	42.8408	7.79077	23.195
339	IGF1R	P08069	Receptors	Kinase;InsR	0	0	0	0	0	0	0	0	0	1.09732	1.21721	7.19586	4.00753	5.9439	1.13821	7.64004	1.35479	0	5.55009	1.86386	0	0	6.71562	10.5385	9.02315	6.12532	3.23466	12.5628	4.53505	4.74342	6.68332	4.53969	0.871886	14.5397	6.88661	12.1493	23.9505	17.8124	30.4574	31.7835	28.8827	38.557	39.2779	5.92101	19.542
339	FGFR1	P11362	Receptors	Kinase;FGFR	0	0.781269	0	0	0	0	0	3.7391	0	0.814668	0	0.816072	0	3.62127	0.893176	11.5917	0	1.33424	4.72937	2.93496	0	1.81453	0	9.14821	4.58298	4.01965	1.68111	5.34539	4.5194	4.38836	1.65875	4.80086	0.561328	14.3988	5.29316	9.06827	21.5965	11.3354	27.0042	26.2144	22.878	32.9393	33.1443	3.20835	12.0463
339	CD63	P08962	Miscellaneous	Other;Tetraspanin	0.616839	0.605186	0	0	0	0	0	2.81352	0	0.776272	1.03342	0.564565	3.54554	1.48088	0	7.51415	1.90068	0	2.4259	0	0	0	7.47284	3.74491	2.45594	1.15657	0	0.808694	0.470219	1.6812	0.585999	0	0	14.1482	6.17681	7.9466	14.8583	7.68892	19.4287	23.3971	23.402	29.234	28.8958	1.3967	5.9084
339	PTPRR	Q15256	Receptors	Other_receptors;ReceptorTypePhosphatases	0	0	1.1204	0	0	0	0	0	0	1.93101	0.923402	0	4.99104	4.81167	0.469864	3.26136	2.35783	1.1886	6.48587	2.73536	0	2.75813	2.18037	2.32784	3.74531	4.72824	1.17622	7.00649	6.17707	5.45947	0.646699	1.47132	1.25663	10.5268	7.04699	7.79782	23.161	8.22262	22.2013	26.9086	24.1538	32.9733	31.9057	3.3828	5.78885
339	HTR1A	P08908	Receptors	GPCR;Rhodopsin	2.88083	3.43326	0	0	0	0	0	0	0.450105	2.20279	0.657015	1.57468	0.619732	0	0	3.46015	0	0	1.25362	0	0	0	3.139	4.65437	2.88549	0.792633	1.92221	6.04997	4.39586	0.543075	0	0.614209	1.46163	12.23	4.38806	7.50682	16.5677	7.03561	19.2009	23.0974	20.9126	25.9606	26.5039	3.17374	7.07819
339	S1PR1	P21453	Receptors	GPCR;Rhodopsin	0.616839	0.605186	0	0	0	0	0	0	0.754945	0	0	1.6064	0.659341	1.17032	0	3.50917	0.739434	0	1.67035	0.957395	0	0	1.32758	4.29761	5.05417	2.42877	0	9.1525	4.18234	0.543075	0	0	0	10.6873	4.13183	7.00951	15.2339	11.8751	19.5753	22.5668	24.5378	28.6488	30.5104	0	3.37136
339	PTPRM	P28827	Unclassified	Unclassified	0	0	0	0	0	0	0	0	0	0.776272	0	2.80656	1.04813	0.779639	0	3.12039	1.01804	0	1.59034	1.74354	0	0	4.895	2.96642	6.15709	3.64116	0.855009	7.87346	1.80802	0	0	2.64376	0	8.92003	3.30082	3.9351	15.4927	6.71088	17.4551	21.6296	22.1241	26.3407	25.3995	1.09099	9.94717
339	PTPRT	O14522	Receptors	Other_receptors;ReceptorTypePhosphatases	0	0	0	0	0	0	0	0	0	0.776272	0.821855	2.63623	0	0.779639	0.804087	2.03313	0	0	1.59197	1.28533	0	0	1.13934	5.61912	2.85369	3.25904	0.855009	8.40468	4.72076	2.06804	1.93793	2.82993	1.38342	12.3007	6.2528	7.61078	18.5897	9.95906	21.4275	26.5183	24.2777	33.5437	32.7509	5.30965	8.91444
339	PTPRK	Q15262	Unclassified	Unclassified	0	0	0	0	0	0	0	0	0	0	0	3.16671	0.74654	0.779639	0	3.23874	1.09816	0	2.76702	1.23814	1.18442	0	1.22206	4.24882	6.84485	4.33693	1.03239	7.38155	2.42671	0	0	3.05624	0.680186	14.6326	6.98523	8.01614	18.9438	10.0141	22.0151	27.2854	25.3909	34.6741	33.6206	2.16938	14.4101
339	IL6ST	P40189	Receptors	IG;Type1;CytokineR	0	0	0	0	0.509121	0	0	0	0	2.31262	1.2306	3.76652	1.63913	5.352	0	2.38478	0	0	10.8664	0	0	1.02128	7.15906	11.4938	8.63566	8.58739	3.0014	9.56137	7.09551	7.5081	6.665	5.42472	2.90307	20.7217	6.38117	14.356	29.6011	27.152	36.147	40.9886	43.5668	47.3043	44.7173	8.49816	17.0864
339	CD22	P20273	Miscellaneous	StructuralAndAdhesion;IG_AdhesionProteins	0	0	0	0	0	0	1.19482	0	0.904827	1.34907	1.14225	3.65505	1.02713	1.19497	0	2.90466	0	1.8724	2.13153	0	0	1.21927	4.04012	6.78081	4.6771	7.75324	3.54922	11.3698	5.98017	3.64374	6.39708	3.33777	1.18942	20.3926	2.33119	15.9379	29.6343	18.185	38.4935	35.7204	37.0797	50.6164	47.2227	10.6697	14.3889
339	CD37	P11049	Miscellaneous	Other;Tetraspanin	0.763228	0.781269	0	0	1.01014	0	1.04322	1.65538	0	2.65559	2.33594	1.48407	0.994522	0.727718	1.14444	4.45983	0	0	1.65684	0	0	0	5.58448	6.10825	0	3.40584	2.92384	5.56768	6.4879	0.720916	1.52608	3.11092	2.73465	15.605	6.55986	10.6542	19.9801	9.43948	26.6858	27.8867	26.7299	36.0591	36.0037	4.20345	8.42405
339	ZP2	Q05996	Unclassified	Unclassified	2.88083	2.65199	0	0	0.689157	0	0	0	0	1.38812	0.789868	0.531937	0.841119	0.779639	0	1.85667	1.8317	0	1.31451	0	0	0	4.53748	3.55515	3.43855	3.36878	2.23655	3.82033	2.25979	1.21411	0	1.32916	1.95247	10.7692	5.25255	9.03692	17.8886	8.50894	18.882	24.0222	21.6092	28.7539	27.3899	1.78204	6.28227
339	SLC24A1	O60721	Transporters	SLC;Other;SLC24	2.88083	2.65199	0	0	0	0	0	0	0.448173	0.779722	0.789868	0.780037	0.782603	1.65109	0	3.65804	1.01804	0	1.49332	0	0	0	4.175	7.03363	2.70408	3.86122	1.48423	3.0233	2.95404	2.48143	2.37164	3.27618	2.01509	11.3821	4.92359	9.51283	18.1249	10.7017	20.1133	24.6282	23.639	29.7169	29.1394	2.36691	7.15467
339	GPR45	Q9Y5Y3	Receptors	GPCR;Rhodopsin	2.9503	2.73845	0	0	0	0	0	0	0	1.38812	1.44218	1.74279	1.70417	0.779639	0	3.46844	1.01804	0	2.3214	0	0	0	3.72378	6.02526	3.9734	2.52445	1.48423	3.24257	2.30895	1.21411	0	2.53791	1.99323	13.2366	5.9724	8.58439	18.2088	11.1739	20.4734	25.585	24.6977	31.1396	30.5957	2.2399	7.74072
339	CD38	P28907	Enzymes	3.2.2	0	0	0	0	0	0	0	1.65538	0	0	2.16969	4.36565	1.82304	0.779639	1.14444	2.17746	1.37683	0	5.22735	2.35636	0	0	4.56327	5.72074	6.12288	3.33077	2.53879	9.20431	3.59288	0.720916	2.72943	1.64029	1.09135	17.3332	6.9309	11.6211	23.7055	14.7144	26.4501	33.1752	38.5855	40.722	44.2483	2.18086	8.14391
339	SIT1	Q9Y3P8	Unclassified	Unclassified	0	0	0.856612	0	0	0	0.933203	0	0	0.967029	1.87601	2.1667	2.20544	0.779639	0.851421	2.38478	1.31501	0	2.83104	1.18496	0	0	5.30937	5.76491	7.74341	3.17836	2.79575	6.21286	1.98878	1.08383	1.74652	1.65878	1.43321	15.6124	7.03267	8.77976	19.4169	10.5678	22.7822	28.2103	27.3333	34.2897	32.7657	2.78142	10.7857
339	PDGFRB	P09619	Receptors	KInase;PDGFR	2.50273	2.0861	0	0	0	0	1.23568	0	0	2.10339	0.958115	0.996261	0	4.70076	1.00172	6.58246	1.25025	0	4.48822	1.86386	0	0	5.46995	7.40375	5.91133	9.39274	2.79731	7.69748	3.40109	3.2305	9.59303	3.40626	3.68782	19.4971	6.64083	12.1574	28.2024	18.6215	30.1699	33.1925	31.8867	43.7218	40.8393	6.83199	18.0003
339	PDGFRA	P16234	Receptors	KInase;PDGFR	2.30732	1.89821	0	0	0	0	0	0	0	0	0	1.14548	0	4.61042	0	2.45646	1.28723	0	5.45609	1.59678	0	0	8.94221	7.73276	7.5027	5.2434	2.04969	7.19246	4.57038	3.12722	5.95563	3.05215	0.561328	18.5226	6.7195	11.4116	27.2461	17.2074	29.2938	31.6384	32.9061	42.3998	39.1695	5.42219	13.8746
339	CSF3R	Q99062	Receptors	IG;Type1;CytokineR	0	0	0	0	0	0	0.933203	1.59337	0	0.978619	0.948743	2.43542	1.33982	2.1563	0.851421	2.31706	0	0	4.48613	0	0	0	4.41261	7.00276	4.64149	3.79148	2.41921	5.51068	2.80067	1.84752	5.67774	2.78485	0.561328	17.1065	7.72767	11.8395	25.0715	18.183	25.4667	33.8037	33.5089	38.8489	37.6052	2.68832	6.70289
339	KIT	P10721	Receptors	KInase;PDGFR	2.30732	1.89821	0	0	0	0	0.933203	0	0	1.13304	0.958115	2.30481	0	3.42217	0	5.22992	2.53748	0	4.90644	1.76315	0	0	6.21064	9.756	7.12678	6.98277	3.96428	7.02088	4.6323	3.13229	5.66467	3.1887	1.4753	20.8219	7.69727	14.5418	31.4998	17.7895	34.4237	38.8267	37.0865	45.9702	43.9092	2.99554	11.8739
339	CSF1R	P07333	Receptors	KInase;PDGFR	2.30732	1.89821	0	0	0	0	0	1.84459	0	0.978619	1.83478	1.72785	1.01243	3.3648	0	2.09603	1.28723	0.886959	4.98671	1.74132	0	0	6.49292	9.92347	7.90817	6.09632	3.81765	6.37891	3.48154	3.05547	5.12227	3.1887	2.1733	18.8627	7.09604	12.492	27.0742	18.6227	28.5478	35.389	34.2465	42.9444	40.0624	3.52134	11.8191
339	EPOR	P19235	Receptors	IG;Type1;CytokineR	0	0	0	0	0	0	0	0	0	1.24552	0.958115	3.36667	0	0.866856	0	0	3.21077	1.28595	6.71121	0	0	0	7.03935	6.48527	5.75111	5.38456	2.9425	7.21242	5.17442	3.28753	4.04195	2.57928	1.90867	18.9643	6.21745	13.1793	25.4888	20.7263	30.5566	36.5177	33.47	42.4952	41.33	6.37942	12.3134
339	LDLR	P01130	Receptors	Other_receptors;LDLR	2.21748	2.04365	1.72502	5.65233	2.73335	2.42343	0	0	0	0.784293	0	1.01798	0	0	0	0.74143	0	0	0	0	0	0	1.17214	3.11025	1.13512	1.77611	1.73494	3.23329	1.42094	1.83526	0.614872	0.54612	1.27945	0	0.946767	0.822412	5.3899	0.926539	6.22914	3.55311	3.00754	4.70221	7.71475	0.797094	0
339	LGR5	O75473	Unclassified	Unclassified	0.456831	0.469424	0	0.660922	0	0	0	0	0	1.93883	0.528098	0.610834	2.00439	0.434899	0.536932	0	0	0	0	0	1.21806	0.598005	0.471315	0.902852	0	0.479372	0.439527	3.27075	2.253	1.05591	0	0	0	0	0	0	0	1.3167	3.61363	3.21248	2.98051	2.10415	3.7658	0	1.95928
339	DRD4	P21917	Receptors	GPCR;Rhodopsin	0	0	0	0	0	0	0	0	0	1.87944	0.580097	1.32578	0.950866	0	0.810254	1.8953	0	0	0	0	0	0	1.45541	0	2.37064	1.34499	1.91569	11.9188	9.36833	1.11454	1.19135	0	0	2.04785	4.93384	0	4.23009	0.788938	8.22764	6.87028	5.27174	6.03719	13.8253	2.03412	1.6716
339	CD69	Q07108	Receptors	SCAR;Class_E	0	0	0	0	0	0	0	0	0	0.445954	0.434168	0	0	0	0	0	0	0	0	0	0	0	0	0.627488	2.23127	0	0	3.67708	1.6036	0.440286	0	0	0	2.32446	0	0.789285	1.2078	1.31865	0	2.90667	2.75097	3.38227	7.00164	1.6075	1.70322
339	STS	P08842	Enzymes	3.1.6	0	0	0	0	0.587356	0	0	0	0	0	0	0.456189	0	0	0	0	0	0	0	0.656985	0	0	0	0	1.19613	0	0	2.36848	0.960247	0.482112	0	0	0	1.01532	0.635754	0.434413	0.465601	1.01836	3.84999	2.24823	2.32278	3.46591	6.12277	0.615094	0
340	ITM2B	Q9Y287	Miscellaneous	Unknown_function;ITM2	0	0	0	0	0	0	0.499078	0	0	0.608399	0	0	0	0	0	0	0	0	0.757746	0	0	0	1.77834	0.984125	0	0.674499	0	0	0	1.95849	0.498876	0	0	0	0	1.77664	0.445042	1.72927	0.895582	2.59462	0	0.752587	0	0.460085	0
341	TMBIM6	P55061	Unclassified	Unclassified	0	0	0	0	0.42679	0	0	0	0	0	0	0	0	0	0.603174	0	0	0	0.757746	0	0	0	0.492591	0	0	0.674499	0	0	0	1.71525	0	0	0	0	0	0.488431	0	0	0.916804	0.485301	0	0	0	0.460085	0.78465
342	P2RY11	Q96G91	Unclassified	Unclassified	0	0	0	0	0	0	0	0	0	0	0	0	0.485756	0	0	0	0.704027	0	1.07882	0	0	0	0	0	0	0	0	0	0	0	0	0	0	0	0	0.476943	0	0.649521	0	0.55969	0.449785	0	0	0	0
343	GHR	P10912	Receptors	IG;Type1;CytokineR	0	0	0	0	0	0	0	0	0	0	0	0	0	1.65109	0	0	1.85509	0	4.53214	0	0	0	0	1.92976	0	2.32817	0	0.743345	0.727206	1.69971	3.03534	0	0	4.49686	0	5.36059	4.70875	11.0822	5.28451	6.47497	5.09791	5.77907	4.06947	1.76648	2.88932
343	IFNAR2	P48551	Receptors	IG;Type2;CytokineR	0	0	0	0.573546	0	0	0	0	0	0	0	0	0	5.4695	0	1.80137	1.5833	0	5.45104	0	0	0	0	1.79079	0	0	0	0.739309	0	0	2.54015	0.614209	1.09804	5.79687	0	3.21268	5.85503	5.95851	3.99804	6.18635	3.00582	1.96521	0	0	1.61453
344	OR2H1	Q9GZK4	Receptors	GPCR;Olf	0	0	0	0	0	0	0	0	0	0	0	0	0	0	0	0	0	0	0	0	0	0	0	0	0	0	0	0	0	0	0	0	0	0	0	0	0	0.431702	0	0.499369	0	0	0	0	0
344	OR8H1	Q8NGG4	Receptors	GPCR;Olf	0	0	0	0	0	0	0	0	0	0	0	0	0	0	0	0	0	0	0	0	0	0	0	0	0	0	0	0	0	0	0	0	0	0	0	0	0	0.431702	0	0.499369	0	0	0	0	0
344	OR5AP2	Q8NGF4	Unclassified	Unclassified	0	0	0	0	0	0	0	0	0	0	0	0	0	0	0	0	0	0	0	0	0	0	0	0	0	0	0	0	0	0	0	0	0	0	0	0	0	0.431702	0	0.499369	0	0	0	0	0
344	OR10G3	Q8NGC4	Receptors	GPCR;Olf	0	0	0	0	0	0	0	0	0	0	0	0	0	0	0	0	0	0	0	0	0	0	0	0	0	0	0	0	0	0	0	0	0	0	0	0	0	0.431702	0	0.499369	0	0	0	0	0
344	OR10G2	Q8NGC3	Receptors	GPCR;Olf	0	0	0	0	0	0	0	0	0	0	0	0	0	0	0	0	0	0	0	0	0	0	0	0	0	0	0	0	0	0	0	0	0	0	0	0	0	0.431702	0	0.499369	0	0	0	0	0
344	OR8H3	Q8N146	Receptors	GPCR;Olf	0	0	0	0	0	0	0	0	0	0	0	0	0	0	0	0	0	0	0	0	0	0	0	0	0	0	0	0	0	0	0	0	0	0	0	0	0	0.431702	0	0.499369	0	0	0	0	0
344	PRRG2	O14669	Unclassified	Unclassified	0	0	0	0	0	0	0	0	0	0	0	0	0	0	0	0	0	0	0	0	0	0	0	0	0	0	0	0	0	0	0	0	0	0	0	0	0	0.431702	0	0.499369	0	0	0	0	0
344	TMIGD2	Q96BF3	Unclassified	Unclassified	0	0	0	0	0	0	0	0	0	0	0	0	0	0	0	0	0	0	0	0	0	0	0	0	0	0	0	0	0	0	0	0	0	0	0	0	0	0.431702	0	0.499369	0	0	0	0	0
345	IL12RB1	P42701	Unclassified	Unclassified	0	0	0	0	0	0	0	0	0	0	0	0	0	0	0	0	0	0	0	0	0	0	0	0	0	0	0	0	0	0	0.561704	0	0.455668	0	0	0	0	4.31468	0	0.799619	1.50347	0.765798	1.19979	0	0
346	MPL	P40238	Receptors	IG;Type1;CytokineR	0	0	0	0	0	0.519092	0	0	0	0	0	0	0	0	0	0	0	1.01394	0.653296	1.33574	0	0	0	0	0	0	0.961169	0	0	0	0	0	0	0	0	0	0.584692	3.27097	0	0	0.440471	0.55438	0	0	0
347	GGT7	Q9UJ14	Unclassified	Unclassified	0	0	0.595494	0	0	0	0	0	0	0	0	0	0	0.491756	0	0	0	0.509748	0	0	0	0.52513	0	0	0.584666	0	0	0	0	0	0.436736	0.468795	0	0	0	0.462967	0.477715	0.763388	0	0	0	0	0	0	0
348	GPR15	P49685	Receptors	GPCR;Rhodopsin	0	0	0	0	0	0	0	0	0	0	0	0	0	0	0	0	0	0	0	0	0	0	0	0	0.584666	0	0	0	0	0	0	0	0	0	0	0.523498	0	0.763388	0	0	0	0	0	0	0
349	ADAM23	O75077	Enzymes	3.4.24	0	0	0	0	0	0	0	0	0	0	0	0	0	0.722945	0	0	0	0	0	0	0	0	0	0	0	0	0	0	0	0	0	0	0	0	0	0.439341	0	0.763388	0	0	0	0	0	0	0.713411
349	ASAH2	Q9NR71	Enzymes	3.5.1	0	0	0	0	0	0	0	0	0	0	0	0	0	0.722945	0	0	0	0	0	0	0	0	0	0	0	0	0	0	0	0	0	0	0	0	0	0.439341	0	0.763388	0	0	0	0	0	0	0.713411
350	TNFRSF10B	O14763	Receptors	Other_receptors;TNFNGF	0	0	1.20388	0	0	0	0	0	0	0.915152	0.923402	0	3.07344	2.18942	0	0	3.61854	0	2.73742	2.06111	0	2.36941	1.22186	1.68835	0	3.76212	0	0	3.051	4.4271	2.10355	0	0	2.67339	0.890319	7.59407	4.89094	1.9174	0	0	0	0	0	1.17052	0
351	MUC12	Q9UKN1	Unclassified	Unclassified	0	0	1.57822	0	0	0	0	0	0.450105	0.915152	0.923402	0	3.16135	4.64732	0	0.488807	2.1986	0	2.12993	0	0	1.48705	1.90856	2.11877	0	3.68756	0	3.50026	5.54604	6.07402	0	0	0.695302	2.57527	0	0	6.43825	0.684691	0.694861	5.44663	5.22898	0	5.15642	7.96107	1.05518
352	FPR2	P25090	Receptors	GPCR;Rhodopsin	0	0	1.79875	0	0	0	0	1.46231	0	1.85535	0.923402	0	2.94161	6.23966	0	3.41075	2.43039	1.16913	3.8827	1.40248	4.53618	3.83088	1.7642	2.7773	5.08213	3.59598	0	3.20574	5.32302	4.4271	0	0.774862	0.734724	0	1.51544	1.26501	2.75795	0	0.88009	0	0	0	0	3.74861	1.3774
353	STAB2	Q8WWQ8	Receptors	SCAR;Class_H	0	0	0.983346	0	0	0	0	0	0	0.915152	0.923402	0	3.95429	6.29387	0	0.488807	1.73417	0	3.18466	0	0	0.611614	2.25218	1.68835	0	4.27059	0	2.77389	5.7234	4.4271	0.758573	0	0	0	0.426766	0	2.75795	0	0	0	0	0	0	0.544374	0.441901
354	SSTR3	P32745	Receptors	GPCR;Rhodopsin	0	0	0.53201	0	0	0	0	0	0	0	0.428974	0	0	0	0.971955	1.94931	1.06892	0.997397	0	1.16741	0	0	0	0	0	0.838267	0	0	1.96491	1.14414	0	0	0.701636	0	0.64478	0	3.00607	0	0	0	0	0	0	0	2.0993
355	SYT1	P21579	Miscellaneous	Other;Synaptotagmin	0	0	0	1.18614	0.910856	0	2.72751	0	1.63618	0	0.922913	1.916	1.07226	0.944095	3.15111	2.98961	0	0	0	0.500317	0	0	0	0.900734	0	0.975388	0	2.7564	4.37122	0	0.6663	0	1.99915	0	0.735582	0.792846	0.768741	0	0	0	0	0	0	1.70964	2.15978
356	SYT2	Q8N9I0	Miscellaneous	Other;Synaptotagmin	0	0	0	0	0.910856	0	1.01762	0.601654	0	0	0	0.988282	0	0.944095	1.97497	2.96812	0	0	0	0.500317	0	0	1.01444	0.900734	0	0.975388	1.45978	1.72691	2.33626	0.743191	0.6663	0	1.1103	0	0.735582	0.792846	0.768741	1.32791	0	0	0	0	0	0	3.28167
357	ATP8B1	O43520	Transporters	Active_transporters;P-ATPase	0	0	0.525119	0	0	0	0	0	0	0	0	0	0	0	0	0	0	0	0	0	0	0	0	0	0	0	0	0	0	0	0	0	0	0	0	0	0	0	0	0	0	0	0	0	0
358	MSR1	P21757	Unclassified	Unclassified	0	0	0	0	0	0	0.470726	0	0	0	0	0	0	0	0	0	0	0	0	0	0	0	0.478802	0	0	0	0	0	0	0	0	0	0.456956	0	0	0	2.41685	0	0	0	0	0	0	0	0
359	GPRC5A	Q8NFJ5	Receptors	GPCR;Glutamate	0	0	0	0	0	0	0.54574	1.03227	0.661995	0	0	0	0	0	0.971955	0	0	0	0	0	0	0	0	0	0	0	0	0	0	0	0	0	0	0	0	0	1.64757	0	0	0	0	0	0	0	0
359	ABCC11	Q96J66	Transporters	Active_transporters;ABCC	0	0	0	0	0	0	0	0	0	0	0	0	0	0	0	0	0	0	0	0	0	0	0	0	0	0	0	0	0	0	0	0	0	0	0	0	2.41685	0	0	0	0	0	0	0	0
360	SPPL2A	Q8TCT8	Unclassified	Unclassified	0	0	0.48402	0	1.00386	0	0	0	0.48402	0	0	0	0	1.3437	0	0	0.625231	0	0	0	0	0	0.54611	0.536939	0	0	0	0	0	0	0.536939	0	0.459562	0	0	0	3.18638	1.18711	0.568566	1.3803	0	0	0	0	0
361	CD34	P28906	Unclassified	Unclassified	0	0	0	0	0	0	0	0	0	0	0	0	0	0.743933	0	0	0	0.550747	0	0	0	0	0	0	0	0	0	0	0	0	0	0	0.564072	0	0	0	0.665775	0.906462	0	0	0	0	0	0	0
362	SLC12A1	Q13621	Transporters	SLC;APC;SLC12	2.00016	1.91802	1.35339	2.75534	4.23096	4.10694	1.47141	0.918854	0	0.543099	0	0	0.525848	4.90316	0	1.66923	0	0	0	0	0	0	0	1.42907	0	0	0	1.81269	1.11922	2.26219	0	0	0.595456	0	0.426766	0	2.28159	0	0	0	0	0.566777	0	2.74886	0.441901
363	SLC12A3	P55017	Transporters	SLC;APC;SLC12	0	0	0	0	0	3.97658	4.5978	0	0	0	0	0	0	4.15805	1.06159	5.98017	1.40697	1.22	1.07781	1.9276	3.85979	0	0	0.92571	1.77393	1.03763	0	1.06555	0	0	0.885583	0	0	1.97483	1.63915	0	3.5084	0	1.07667	0	0	0	0	5.62917	1.61453
364	MAS1	P04201	Receptors	GPCR;Rhodopsin	0	0	0	0.864155	0	0	0	0	0	0.427844	0	0.517607	0.499456	1.46981	0	0	0.506737	0.473157	0	0	0	0	0	0.687781	0	0	0.787194	0.538324	0	0	0	0	0	0	0	0	1.48072	0	0	0	0	0	0	0	0.971049
364	C3AR1	Q16581	Receptors	GPCR;Rhodopsin	0	0	0	0.864155	0	0	0	0	0	0.427844	0	0.517607	0.499456	1.46981	0	0	0.506737	0.473157	0	0	0	0	0	0.687781	0	0	0.787194	0.538324	0	0	0	0	0	0	0	0	1.48072	0	0	0	0	0	0	0	0.971049
365	ASGR1	P07306	Unclassified	Unclassified	0	0	0.772686	0	0	0	0	0	0	0	0	0	0	1.7526	0.603174	0	0	0.436227	0	0	0	0	0	0	0	0	0	0	0	0	0	0	0	0	0	0	2.17341	0	0	0	0	0	0	0	0.78465
365	FPR3	P25089	Receptors	GPCR;Rhodopsin	0	0	0.525818	0	0	0	0	0.856672	0	0	0	0	0.525848	4.90316	0	0.488807	0	0	0	0	0	0	0	0	0	0	0	0	1.73042	2.20825	0	0	0	0	0.882297	0	2.72663	0	0	0	0	0	0	0.971139	0.441901
365	PTGDR2	Q9Y5Y4	Receptors	GPCR;Rhodopsin	0	0	0	0	0	0	0.487682	0	0	0	0	0	0	3.2772	0	0	0.620332	0	0	0	0	0	0	0	0	0	0	0	0	0	0	0	0	0	0.455531	0.434112	2.50258	0	0	0	0	0	0	0.544374	0.50105
365	CMKLR1	Q99788	Receptors	GPCR;Rhodopsin	0	0	0	0	0	0	0	0.856672	0	0	0.444821	0	0	3.76767	0	0.879224	0	0	0	0	0	0	0	0	0	0	0	0	0	0	0	0	0	0	0.455531	0	2.37523	0	0	0	0	0	0	0.544374	0.50105
365	GPR32	O75388	Receptors	GPCR;Rhodopsin	0	0	0	0	0	0	0	0	0	0	0	0	0	3.2772	0	0	0	0	0	0	0	0	0	0	0	0	0	0	0	0	0	0	0	0	0.455531	0	1.88817	0	0	0	0	0	0	0.544374	0.50105
366	ATRAID	Q6UW56	Unclassified	Unclassified	0	0	0	0.875272	0	0	0	0	0	0	0	0	0	1.11251	0	0	0.611576	0	0	0.886349	0	0	0.884931	0.6587	0	0	0.909181	0	0.568657	0.613632	0	0	0	0	0.49199	0	0	0	0.964563	0.842567	0	0	0	0	1.85982
367	LPAR3	Q9UBY5	Receptors	GPCR;Rhodopsin	0	0	0	0	0	0	0	0	0	0	0	0	0	0	0	0	0.611576	0	0	0.886349	0	0	0	0	0	0.926916	0.691322	0	1.0657	0	0	0	0	0	0.49199	0.543146	0	0	0	0	0	0	0	0	0
368	PTGDR	Q13258	Receptors	GPCR;Rhodopsin	0	0	0	0	0	0	0	0.68468	0	0	0	0	0	0	0	0	0	0	0	0.676988	0	0	0	0	0	0.594099	0	0	0.426127	0.46803	0.46803	0.475944	0.921391	0	0.49199	0	0.73791	0	0	0.788558	0	0	0	0	0.656351
369	GPR12	P47775	Receptors	GPCR;Rhodopsin	0	0	0	0	0	0	0	0	0	0	0	0	0	0	0	0	0	0	0	0	0	0	0	0	0	0	0	0	0.426127	0	0	0	0.433627	0	0.49199	0	0.73791	0	0	0.788558	0	0	0	0	0
370	OR7A5	Q15622	Receptors	GPCR;Olf	0	0	0	0.442004	0	0	0	0	0	0	0	0	0	0	0	0	0	0	0	0	0	0	0	0	0	0	0	0	0.426127	0	0	0	0.476482	0	0.49199	0	0	0	0	0	0	0	0	0.447262	0
370	OR2W1	Q9Y3N9	Receptors	GPCR;Olf	0	0	0	0.442004	0	0	0	0	0	0	0	0	0	0	0	0	0	0	0	0	0	0	0	0	0	0	0	0	0.426127	0	0	0	0.476482	0	0.49199	0	0	0	0	0	0	0	0	0.447262	0
371	SLC6A12	P48065	Transporters	SLC;Other;SLC6	0	0	0	0	0	0	0	0.676037	0	0	0.44151	0	0	0	0	0	0.543996	0	0	0	0	0	0	0	0	0	0	0	0.817094	0	0	0	0	0	0.429286	0	0.532487	0	0	0	0	0	0	0	0.527272
372	BSND	Q8WZ55	Unclassified	Unclassified	0	0	0	0	0	0	0	0	0	0	0	0	0	0	0.564926	0	0	0	0	0	0	0	0	0	0	0	0	0	0.893477	0	0	0	0	0	0.49199	0	0	0	0	0	0	0	0	0	0.566612
373	RXFP3	Q9NSD7	Receptors	GPCR;Rhodopsin	0	0	0	0	0	0	0	0	0	0	0	0	0	0	0	0	0	0	0	0	0	0	0	0	0	0	0	0	0.426127	0	0	0	0	0	0.49199	0	0	0	0	0	0	0	0	0	0
373	OR4D6	Q8NGJ1	Receptors	GPCR;Olf	0	0	0	0.442004	0	0	0	0	0	0	0	0	0	0	0	0	0	0	0	0	0	0	0	0	0	0	0	0	0.426127	0	0	0	0	0	0.49199	0	0	0	0	0	0	0	0	0	0
373	CLDN20	P56880	Miscellaneous	StructuralAndAdhesion;Claudin	0	0	0	0	0	0	0	0	0	0	0	0	0	0	0	0	0	0	0	0	0	0	0	0	0	0	0	0	0.426127	0	0	0	0	0	0.49199	0	0	0	0	0	0	0	0	0	0
373	DIO3	P55073	Enzymes	1.97.1	0	0	0	0	0	0	0	0	0	0	0	0	0	0	0	0	0	0	0	0	0	0	0	0	0	0	0	0	0.426127	0	0	0	0	0	0.49199	0	0	0	0	0	0	0	0	0	0
373	CD300LF	Q8TDQ1	Receptors	IG;OtherCD300	0	0	0	0	0	0	0	0	0	0	0	0	0	0	0	0	0	0	0	0	0	0	0	0	0	0	0	0	0.426127	0	0	0	0	0	0.49199	0	0	0	0	0	0	0	0	0	0
373	KCNE1L	Q9UJ90	Transporters	AuxillaryTransportUnit;KCNE	0	0	0	0	0	0	0	0	0	0	0	0	0	0	0	0	0	0	0	0	0	0	0	0	0	0	0	0	0.426127	0	0	0	0	0	0.49199	0	0	0	0	0	0	0	0	0	0
374	PRRT2	Q7Z6L0	Miscellaneous	Other;IFITM	0	0	0	0	0	0	0	0	0	0	0	0	0	0.520301	0	0	0	0	0	0	0	0	0	0	0	0	0	0	0	0	0	0	0	0	0	0	0	0	0	0.471238	0	0	0	0	0.55906
375	ERVFRD-1	P60508	Miscellaneous	Other;HERV1	0	0	0	0	0	0	0	0	0	0	0	0	0	0.816811	0	0	0	0	0	0	0	0	0	0	0	0	0	0	0.426127	0	0	0	0	0	0.49199	0	0	0	0	0	0	0	0	0.530562	0.491956
375	SLCO2B1	O94956	Transporters	SLC;MFS;SLCO	0	0	0	0	0	0	0	0	0	0	0	0	0	0.816811	0	0	0	0	0	0	0	0	0	0	0	0	0	0	0.426127	0	0	0	0	0	0.49199	0	0	0	0	0	0	0	0	0.530562	0.491956
375	GAL3ST1	Q99999	Unclassified	Unclassified	0	0	0	0	0	0	0	0	0	0	0	0	0	1.33791	0	0	0	0	0	0	0	0	0	0	0	0	0	0	0.426127	0	0	0	0	0	0.49199	0	0	0	0	0	0	0	0	0.530562	0.491956
375	GPR78	Q96P69	Receptors	GPCR;Rhodopsin	0	0	0	0	0	0	0	0	0	0	0	0	0	1.33791	0	0	0	0	0	0	0	0	0	0	0	0	0	0	0.426127	0	0	0	0	0	0.49199	0	0	0	0	0	0	0	0	0.530562	0.491956
375	CD300LB	A8K4G0	Receptors	IG;OtherCD300	0	0	0	0	0	0	0	0	0	0	0	0	0	1.33791	0	0	0	0	0	0	0	0	0	0	0	0	0	0	0.426127	0	0	0	0	0	0.49199	0	0	0	0	0	0	0	0	0.530562	0.491956
375	IGSF6	O95976	Receptors	IG;OtherOther	0	0	0	0	0	0	0	0	0	0	0	0	0	1.33791	0	0	0	0	0	0	0	0	0	0	0	0	0	0	0.426127	0	0	0	0	0	0.49199	0	0	0	0	0	0	0	0	0.530562	0.491956
376	APLP1	P51693	Unclassified	Unclassified	2.91985	3.64637	0	0	0	1.15752	0	0	0	0	0	0	0.835851	0.627967	0.469864	0	5.67971	0	8.36385	2.78792	0	4.05493	4.3553	1.11742	2.50461	0	0.886199	3.80625	2.86889	6.68937	1.76019	2.20746	0	11.1387	0	1.07487	0	0.729574	3.76933	0	0	0	0	0.847894	0
377	CHL1	O00533	Miscellaneous	StructuralAndAdhesion;IG_AdhesionProteins	0.525115	1.0181	0	0	0	0	0	0	0	0	0.977229	0.564565	1.37644	0	0	2.63339	1.74359	0.754833	7.45302	1.356	6.26572	5.03527	4.33666	3.81539	9.04156	0.491475	1.00797	2.39641	1.04683	5.79982	1.69676	1.07282	0	9.71349	0	0	0.436842	0	2.074	0	0	0	0	1.05006	2.0413
378	ABCB11	O95342	Transporters	Active_transporters;ABCB	0	0	0	2.11168	0	0	0	0	0	0	0	0	0.670711	1.71706	0.684645	0	3.82425	0	7.84561	0.905763	0	0	1.82923	0	1.20435	0.55327	3.13734	0	0.878114	4.64209	1.69578	2.68513	0	12.0845	0.607049	0	8.48263	2.65342	3.67044	1.23785	2.9253	2.51035	0	0.632984	0
378	ABCB1	P08183	Transporters	Active_transporters;ABCB	0	0	0	0	0	0	0	0	0	0	0	0	0.670711	0	0.684645	0	3.81518	0	2.021	0	0	0	0.610676	0	0	0	2.64659	0	0	2.53914	1.69578	1.6616	0	4.45502	0.607049	1.11342	6.47881	2.65342	1.80763	1.23785	1.59245	2.51035	0	0.632984	0
379	SLC4A7	Q9Y6M7	Transporters	SLC;APC;SLC4	1.73526	1.35857	2.22171	1.70847	1.01068	0.745923	0.55784	2.108	0.674268	0	0.527083	0	1.11182	1.16753	0	2.28574	5.46985	0	7.04098	0	0	0	1.60029	0	0	3.03495	1.18207	0	1.5256	6.76617	6.33368	6.00351	1.06527	14.1191	0	0	0	0	6.14005	0	0	0	0	0.993531	2.28016
379	SLC4A8	Q2Y0W8	Transporters	SLC;APC;SLC4	2.16435	1.35857	1.1084	1.70847	2.6207	0.745923	0.55784	2.108	0.674268	0.546915	0.527083	0	1.11182	1.16753	0	3.10501	8.18214	0	6.96101	0.481006	0	1.0928	0.916714	0	0	1.2409	1.18207	0	1.5256	7.12932	5.91801	6.50462	1.01693	14.1191	0	0.543146	0.959779	0	6.46107	0	0	0	0	1.02938	0.729689
379	SLC4A10	Q6U841	Transporters	SLC;APC;SLC4	2.16435	1.35857	0	1.70847	0	0.745923	0	1.80172	0	0.546915	0.527083	0	1.11182	1.16753	0	2.28574	7.55114	0	7.83746	0.481006	0	1.0928	1.60029	0	0	2.129	1.18207	0	1.5256	7.22958	7.30653	7.007	0.588784	14.1191	0	0.543146	0.959779	0	6.95242	0	0	0	0	0.54627	1.42377
380	ABCC6	O95255	Transporters	Active_transporters;ABCC	1.28288	1.72023	2.45173	5.18208	4.96423	2.9586	0.818213	2.48122	2.62065	0.512288	0.767678	0	0	0	1.60086	0	1.23672	0	6.54562	0	0	0	0	0	0.854807	0.859931	0	0	0	2.15993	0	0	1.03129	7.4546	0	0	1.64757	0	1.90107	0	0	0	0	0.740462	0
381	ROBO2	Q9HCK4	Receptors	IG;OtherROBO	0.656878	0	0.878401	0	0	0	0	0	0.500255	0.907134	1.47013	1.50727	1.63863	0	0.684645	2.36494	2.73456	1.16913	10.6147	2.85117	1.16286	0.558438	0.80184	2.18393	4.3511	2.29176	1.83597	0.462467	0	2.87492	1.46626	2.79361	1.06245	11.0592	0	0.711465	0.515618	0.61325	2.40088	0	0	0	0	2.18677	2.34709
381	ATRN	O75882	Unclassified	Unclassified	0	0	0	0	0	0	0	0	0	0	0	0.510033	0.650728	0	0.441566	0	1.58777	0	5.33604	0	0	0	0	0	0	0	0	0.988922	0.495254	4.25479	0	0	0	5.27391	0	0	0	0	2.35737	0	0	0	0	0.69247	0
381	FXYD3	Q14802	Unclassified	Unclassified	0.891615	0.904868	0	0	0.81725	0	0	0	0	0.568566	0	1.25353	0.737632	0	0	0	2.10663	0	8.62218	0	0	1.24773	0.673154	0.682066	0	0	0	1.99982	2.60299	3.30198	0	0	0	10.704	0	0	0	1.1344	2.15051	0	0	0.966805	0	0.440048	2.1707
381	PCDHGC3	Q9UN70	Unclassified	Unclassified	1.82599	0.725718	0.499369	0	0	0	0	0	0.843531	0	0	0	0	0	0	1.6998	1.23672	0	7.35244	0	0	0	0	0	0	0.756457	0	0	0.426127	2.15993	0.466584	0	0.476482	9.77563	0.939416	0	0	0	1.90107	0	0	0	0	0.447262	0
381	FXYD4	P59646	Unclassified	Unclassified	0	0	0	0	0	0	0	0	0	0	0	0	0	0	0	0	1.91283	0	7.11292	0	0	0	0	0	0	0	0	0	0	1.70704	0	0	0	9.86359	0	0	0	0	1.90107	0	0	0	0	0	0
382	LPHN1	O94910	Receptors	GPCR;Adhesion	0	0	0	0	0	0	0	0	0	0	2.94097	0	2.13653	0	0	0	0	0	0	0	0	0	0	0	0	0	0	3.11427	0.695367	1.91409	0.809965	0	0	0	0	0	0	0	0	0	0	0	0	0.719383	0
382	LPHN3	Q9HAR2	Receptors	GPCR;Adhesion	0	0	0	0	0	0	0	0	0	0	3.18442	0.816163	2.01406	0	0	0	0	0	0	0	0	0	0	0.637775	0	0.845758	0	1.62029	1.22102	2.52656	0.809965	0	0	0	0	0	0	0	0	0	0	0	0	0.453497	0.806659
382	LPHN2	O95490	Receptors	GPCR;Adhesion	0	0	0	0	0	0	0	0	0	0	2.70009	0.816163	2.01406	0	0	1.50909	0	0	0	0	0	0	0	0.637775	0	0	0	0	0.695367	2.52656	0.809965	0	0	0	0	0	0	0	0	0	0	0	0	0.453497	0
383	UNC5C	O95185	Receptors	IG;NetrinR	0	0	0	0	0	0	0	0	0	0	0.459868	0	0	0	0.486154	0	0.844894	0	0	0	0.915761	1.00657	0	0.962925	0	0.425672	0	0.905391	0.544601	2.3696	0.436736	0.468795	0.439521	0	0.438914	0.440811	0	0	0	0	0	0	0	0	0.502341
384	UNC5A	Q6ZN44	Receptors	IG;NetrinR	0	0	0	0	0	0	0	0	0	0	0.459868	0	0	0	0.486154	1.83483	0	0	0	0	0	0	0	0.744683	1.33004	0.425672	0	1.35692	0.544601	2.51158	0.436736	0.468795	0.439521	0	0.438914	0	0	0	0	0	0	0	0	0	0.502341
385	KCNV2	Q8TDN2	Transporters	Channels;Voltage_gated_ion_channels;Potassium_channels	0	0	1.16122	0.984173	0	0.428099	0	0	0.631512	0.611195	0.593104	0.978575	2.97755	0	0	0	0	0	0	1.3851	0	0	1.54454	0	0	0.491475	0.429694	2.34597	0.470219	1.08484	0	0	0	1.0015	0.600432	0.627861	0.598664	1.83652	2.67273	1.50159	1.34507	0	1.60678	1.11432	1.41591
386	KCNF1	Q9H3M0	Transporters	Channels;Voltage_gated_ion_channels;Potassium_channels	0	0	2.43762	0.543254	1.23953	0	0	0.518041	0	1.11455	1.24488	1.52425	1.02706	0	0.500954	0	0	0	0	0.491359	0	0	0.624466	0	0	0	0.44241	2.65644	0	0	0.633074	0.474589	0	0	0.600432	0.627861	0	0.477682	0	0	0	0	0	0.542052	0.740373
387	KCNG4	Q8TDN1	Transporters	Channels;Voltage_gated_ion_channels;Potassium_channels	0	0	1.16122	0.543254	0	0.428099	0	1.03426	0	0.611195	0.593104	0	2.00514	0	0	0	0	0	0	0.491359	0	0	1.54454	0	0	0.491475	0.429694	2.10976	0	0.549558	0	0	0	0	0.600432	0.627861	0	0.477682	0.832278	0.53452	0	0	0	0.542052	2.29712
388	AMIGO1	Q86WK6	Miscellaneous	Other;LRRC	0	0	0.518684	0.543254	0	0.428099	0	0	0	0	0.581446	0.60393	1.16699	0	0	0	0	0	0	0	1.31261	0	0.624466	0	0.550953	1.57479	0.44842	3.30813	0	0.52293	0.493234	0	0.451108	0	0.563038	0.627861	0	0.987797	0.96042	0.656351	0	0.428915	0	0.503067	1.81537
388	KCNV1	Q6PIU1	Transporters	Channels;Voltage_gated_ion_channels;Potassium_channels	0	0	0.672309	0.543254	0	0.428099	0	0	0	1.06012	0.593104	0.908747	1.56475	0	0	0	0	0	0	0.491359	1.31261	0	1.55849	0	0	0.491475	0	2.73224	0	0.549558	0.520675	0	0	0	0	0.627861	0	0.477682	0	0	0	0	0	1.26766	1.3585
388	KCNG2	Q9UJ96	Unclassified	Unclassified	0	0	0.672309	0.543254	0	0.428099	0	0	0	0.448922	0	0	0.982786	0	0	0	0	0	0	0	1.88772	0	1.55849	0	0	0.491475	0	2.52282	0	0.549558	0.520675	0	0	0	0	0.627861	0	0.477682	0.515707	0	0	0	0	0.72561	1.3585
389	BAI1	O14514	Unclassified	Unclassified	0	0	0	0.864155	0.530562	0	0	0	0	0	0.725873	0.988282	0	0	0	0	0	0	0	0	0	1.04251	0	0.952137	0	0	0.787194	2.355	1.86435	1.14414	0	0	1.17812	0	3.25981	0	1.55745	0.609799	1.62787	1.1971	0	1.74453	0	0	0
390	ATP6AP2	O75787	Unclassified	Unclassified	0	0.451837	0	0	0	0.54189	0	0	0	0	0	0	0.500665	0	0.441566	0	0	0	0	0	0	0	0	0	0	0	0	1.19986	0.619952	0	0	0	0.454434	0	1.29826	0.607293	0.522938	0	0	0	0	0	0	0.69247	0.543507
391	OR8B2	Q96RD0	Unclassified	Unclassified	0.451837	0.451837	0.497448	0.442004	0	0.54189	0.582298	0	0	0	0.514936	0.4524	0.936128	0	0	1.14528	0	0	0	0	0	0	0	0.532369	0	0	0	0.856258	0.619952	0	0	0	0	0	0.455531	0	0	0	0.452857	0	0	0	0	0	0.543507
392	ATP7A	Q04656	Transporters	Active_transporters;P-ATPase	0	0.451837	0.552643	0	0.452084	0.54189	0	0.987475	0	0	0	0	0.500665	0	0	0	0.811311	0	0	0	0	0	0	0	0	0	0	0	0.619952	0	0	0	0	0	0	0	0.689262	0	0	0	0	0	0	0	0.543507
393	PRLHR	P49683	Receptors	GPCR;Rhodopsin	0	0	0	0.864155	0	0	0.516654	0	0	0.927115	0.495077	0.517607	0	0	0	0	0.506737	0.473157	0	0	0	0	0	0.687781	0	0	0.787194	0	0	0	0	0	0.593921	0	0	0	0.609661	0	0	0	0	0	0	0	0
394	ADRA2C	P18825	Receptors	GPCR;Rhodopsin	0.517411	0.507489	0	0	1.58342	0	0.772837	0	0	0.496367	0	0	0	0.43994	0.483938	0	0	0	0	0	0	0	0	1.11987	0	0	0	0.5978	0.502407	0	0	0	0	0	0	0	0	0	0.639277	0	0	0.589156	0	0	0
394	ADRA2B	P18089	Receptors	GPCR;Rhodopsin	0.517411	0.507489	0	0	1.58342	0	0.772837	0	0	0.496367	0	0	0	0.43994	0.483938	0	0	0	0	0	0	0	0	1.11987	0	0	0	0	0.502407	0	0	0	0	0	0	0	0	0	0.639277	0	0	0	0	0	0
395	LRP8	Q14114	Receptors	Other_receptors;LDLR	0.644253	0.690909	0.952334	0	2.17954	0.53851	0.624782	0.464199	0	0	2.43059	0	2.00593	0	0	0	0	0.707066	0	0	0	0	0	1.47402	0	0	0	2.12211	1.25809	2.2267	0.614872	0.54612	1.64342	0	0.467497	0	0.515618	0	0	0	0	0	0	0.447262	0
396	PANX3	Q96QZ0	Unclassified	Unclassified	0.451837	0.451837	0	0	0	0.54189	0	0	0	0	0	0	0.500665	0	0	0	0	0	0	0	0	0	0	2.17662	1.56557	0	0.5051	3.24237	1.91452	0	0	0	0	0	0	0	0	0	1.82186	0.745967	0	0	0	0.608696	2.30658
396	LPAR4	Q99677	Receptors	GPCR;Rhodopsin	0.451837	0.451837	0	0	0	0.54189	0	0	0	0	0	0	0.500665	0	0	0	0.620768	0	0	0	0	0	0	1.01985	0	0	0.5051	2.33388	1.2113	0	0	0	0	0	0	0	0	0.431702	0.452857	0	0	0	0	0.608696	1.26376
397	NLGN2	Q8NFZ4	Miscellaneous	Ligand;Neuroligin	0	0	0	0	0	0	0.881688	0	0	1.71371	2.2984	1.68665	0	0	0	0	0	0	0	1.20805	0	0	0	1.63514	0	0	0	5.79385	5.72308	0	0.929718	0	1.04843	0	0	0	0.843712	0.990413	0	0	1.7727	0	4.23365	1.23409	1.57242
397	NLGN1	Q8N2Q7	Miscellaneous	Ligand;Neuroligin	0	0	0	0	0	0	0.881688	0	0	0.575629	1.15485	1.99084	0.869612	0	0	0	0	0	0	1.20805	0	0	0	1.63514	0	0	0	5.58884	5.65258	1.14414	0.929718	0	1.75007	0	0	0	0.843712	0.990413	0.897666	0	3.29563	0	4.23365	1.23409	1.57242
397	NLGN4X	Q8N0W4	Miscellaneous	Ligand;Neuroligin	0	0	0	0	0	0	0.881688	0	0	0	1.15485	0	0	0	0	0	0	0	0	1.20805	0	0	0	1.63514	0	0	0	3.89468	5.11905	0.679938	1.60966	0	0.476482	0	0	0	0.843712	0.990413	0.897666	0	3.29563	0	4.23365	1.23409	2.2665
397	NLGN3	Q9NZ94	Miscellaneous	Ligand;Neuroligin	0	0	0	0	0	0	1.59571	0	0	0	0.725873	0	0.573434	0	0	0	0	0	0	1.20805	0	0	0	1.63514	0	0	0	4.88929	5.11905	0	0.929718	0	0.476482	0	0	0	0.843712	0.990413	0.897666	1.02535	3.29563	0	4.23365	1.23409	1.57242
397	NLGN4Y	Q8NFZ3	Unclassified	Unclassified	0	0	0	0	0	0	0.881688	0	0	0	1.15485	0	0	0	0	0	0	0	0	1.20805	0	0	0	1.63514	0	0	0	3.84518	5.11905	0	0.929718	0	0.476482	0	0	0	0.843712	0.990413	0.707714	1.02535	3.29563	0	4.12841	1.23409	1.57242
398	KCNJ9	Q92806	Transporters	Channels;Voltage_gated_ion_channels;InwardlyRectifyingKchannel	0	0	0	0	0	0	0	0	0	0	0.725873	0	0.573434	0	0.555147	0	0.996777	0	0.735983	3.4799	4.37532	1.79222	1.25274	1.77005	0.730304	0.454198	0	1.95177	1.96169	0.551365	0	0.555693	1.25614	0	0.729537	0.513008	0.854953	0	0.707714	0	0	0	0	1.14631	0
398	KCNJ6	P48051	Transporters	Channels;Voltage_gated_ion_channels;InwardlyRectifyingKchannel	0	0	0	0	0	0	0	0	0	0	0.725873	0	0.573434	0	0	0	1.1557	0	0	1.86727	2.14738	1.79222	1.25274	2.46597	0.730304	0.454198	0	0.877438	0	0.551365	0	0	1.25614	1.19132	0.729537	0	0	0	0.993537	0	0	0	0	0.447262	0
399	ASIC3	Q9UHC3	Unclassified	Unclassified	1.73526	1.35857	0	0	0	0	0	0	0	2.90732	1.15485	0.869173	0.812855	0	0	0.453547	1.06892	0	0	0	0	0	0	1.63514	0.876899	0.838267	0.691322	2.18276	1.36513	1.14414	0	0	1.17812	0	0	2.70434	0.885339	0	0.993537	0	0	0	0	0.447262	0
400	DSCAML1	Q8TD84	Miscellaneous	StructuralAndAdhesion;IG_AdhesionProteins	0	0	0	0	0	0	0	0	0	0	0.428974	0.426979	1.36687	0	0	0	1.43362	0	0.746302	0	0	0.591865	0	1.18615	0	0.838267	0	0.614385	0	1.63844	0	0	0.701636	1.09196	0	1.75681	1.38765	0.510137	1.42538	0.607433	0	0	0	1.02336	0
401	KCNJ1	P48048	Transporters	Channels;Voltage_gated_ion_channels;InwardlyRectifyingKchannel	1.73526	1.35857	0	0	0	0	0	0	0	0	0.725873	0	1.83623	0.829464	1.33349	0.453547	0	0	0	0	0	0	0	1.63514	0	0	0.691322	2.87545	2.89386	0	0	0	0.476482	0	0	0	0	0.623874	0.993537	0	0	0.963864	0	0	0
402	KCNC4	Q03721	Transporters	Channels;Voltage_gated_ion_channels;Potassium_channels	0	0.435601	0	1.03478	0	0.454017	0	0	0	0.611195	1.31898	2.89479	2.03805	0	0	0	0	0	0	0.640886	0	0	0	2.80568	0	0	0	3.3145	2.02441	0	0	0	0.476482	0	0.600432	0	0	0	0	0	0	0	0	1.7947	0
402	KCNC2	Q96PR1	Transporters	Channels;Voltage_gated_ion_channels;Potassium_channels	0	0	0	0	0	0	0	0	0	0.611195	1.31898	0.539269	1.34568	0	0	0	0	0	0	0.640886	0	0	0	1.63514	0	0	0	1.87899	0	0	0	0	0.476482	0	0.600432	0	0	0	0	0	0	0	0	1.54682	0
403	SCN7A	Q01118	Transporters	Channels;Voltage_gated_ion_channels;SodiumChannels	0.476734	0.472844	0	0.864155	0	0	0.450563	0	0	0	0.725873	5.53545	0.573434	0	0	0	0	0	0	0	0	1.13518	0	2.32293	0	0	0.787194	4.92363	2.33739	0	0	0	0.476482	0	0.712181	0	0	0	0.707714	0	0	0	0	0.447262	0
403	HTR2C	P28335	Receptors	GPCR;Rhodopsin	0	0	0	0.864155	0	0	0	0	0	0	0.725873	3.34566	0	0	0.587384	0	0	0	0	0	0	0	0	1.63514	0	0	0.787194	3.56501	0.962094	0	0	0	1.04335	0	1.9292	0	0.584692	0	2.10045	0.999496	0	0	0	0.447262	1.17807
404	BAI3	O60242	Receptors	GPCR;Adhesion	0	0	0	0.864155	0.530562	0	0	0	0	0	1.77415	0	1.95554	0	0	0	0.927111	0	0	0	0	1.04251	0	1.63514	0	0.838267	0.787194	2.17533	0	1.82886	0	0	1.17812	0	0	0	1.15484	0	0	0	0	0	0	0.447262	0
405	GRIK4	Q16099	Transporters	Channels;Ligand_gated_ion_channels;Glutamate	0	0	0	0	0	0	0	1.27695	1.46407	0	1.47689	0	1.11182	0	0	0	0	0.584145	0	0	0	0	0	1.63514	0	0	0	3.90205	2.8376	0	0	0	0.476482	0	0	0	0	0	0	0	0	0	0	0.447262	0
405	NETO1	Q8TDF5	Unclassified	Unclassified	0	0	0	0	0	0	0	0	0	0.499612	1.63701	0.439021	1.37927	0	0	0	0	0	0	0.547339	0	0	0.464834	2.30827	0	0	0	4.38285	4.1724	0	0	0	0.476482	0	0	0	0	0.431702	0.707714	0	0	0	0	0.918053	1.30277
405	LRFN2	Q9ULH4	Miscellaneous	Other;LRRC	0	0	0	0	0	0	0	0	0	0.791322	1.13416	0.711818	1.80017	0	0	0	0	0.537571	0	0.547339	0	0	0	1.63514	0	0.824996	0	5.38237	3.77676	0.756977	0	0	0.476482	0	0	0	0	0	0.707714	0	0	0	0	0.447262	0
406	SEMA4C	Q9C0C4	Miscellaneous	Ligand;Semaphorins	0	0	0	0	1.15086	0.857117	0	0	0	0	1.15485	0	0.534367	0.47585	0	0	0	0.81412	0	0	0	0	1.31107	1.63514	0	0.824996	0	3.52327	1.07368	0.756977	0	0	1.64887	0	0.64478	0.623195	0	0	0	0	0	0	0	0.447262	1.71167
407	BAI2	O60241	Receptors	GPCR;Adhesion	0	0	0	0	0	0	0	0	0	0	1.77415	1.03953	0.869612	0	0	0	0	0	0	0	0	0	0	1.63514	0	0	0	2.33262	0	1.14414	0	0	1.17812	0	0	0	0	0	0	0	0	0	0	0.447262	0
407	KCNJ15	Q99712	Transporters	Channels;Voltage_gated_ion_channels;InwardlyRectifyingKchannel	0	0	0	0	0	0	0	0	0	0	0.725873	0	0.573434	0	0	0	0	0	0	0	0	0	0	1.63514	0	0	0.494781	3.42696	1.74892	0	0	0	0.476482	0	0	0	0	0	0.707714	0.971179	0	0.963864	0	0.447262	0
407	LRFN3	Q9BTN0	Miscellaneous	Other;LRRC	0	0	0	0	0	0	0	0	0	0.499612	1.21419	0	1.1078	0	0	0	0	0.537571	0	0	0	0	0	1.63514	0	0.824996	0	3.06027	1.46369	0.756977	0	0	0.476482	0	0	0	0	0	0.707714	0	0	0	0	0.447262	0
407	LRRTM1	Q86UE6	Miscellaneous	Other;LRRC	0	0	0	0	0	0	0	0	0	0.499612	0.725873	0	0.573434	0	0	0	0	0	0	0	0	0	0	1.63514	0	0	0	3.06027	1.46369	0	0	0	0.476482	0	0	0	0	0	0.707714	0	0	0	0	0.447262	0
407	SEMA4F	O95754	Miscellaneous	Ligand;Semaphorins	0	0	0	0	0	0	0	0	0	0.499612	0.725873	0	0.732428	0	0	0	0	0	0	0	0	0	0	1.63514	0	0	0	3.06027	1.46369	0	0	0	0.476482	0	0	0	0	0	0.707714	0	0	0	0	0.447262	0
407	KCNJ8	Q15842	Transporters	Channels;Voltage_gated_ion_channels;InwardlyRectifyingKchannel	0	0	0	0	0	0	0	0	0	0.499612	1.16738	0	0.573434	0	0	0	0	0	0	0	0	0	0	2.57419	0	0.792168	0	3.56487	1.76052	0	0	0	0.476482	0	0	0	0	0	0.707714	0	0	0	0	0.447262	0
407	KCNJ11	Q14654	Transporters	Channels;Voltage_gated_ion_channels;InwardlyRectifyingKchannel	0	0	0	0.477897	0	0	0	0	0	0	0.725873	0.86049	0	0	0	0	0	0	0	0.501679	0	0	0	1.80045	0.510175	0	0	4.24077	1.09453	0	0	0	0.476482	0	0	0	0	0	0	0	0	0	0	1.00477	0
407	SSTR1	P30872	Receptors	GPCR;Rhodopsin	0	0	0	1.35782	0	0	0	0	0	0	0.725873	0.816163	0.573434	0	0.810074	0	0	0	0	0	0	0	0	2.50412	0	0.50513	0.787194	3.16733	0.798478	0	0.484398	0	0.910109	0	1.21702	0	0.885292	0	2.67697	0.999496	0	0	0	0.447262	0
407	KCNJ10	P78508	Transporters	Channels;Voltage_gated_ion_channels;InwardlyRectifyingKchannel	0	0	0	0.864155	0	0	0	0	0	0	0.725873	0	0	0	0	0	0	0	0	0	0	0	0	1.63514	0	0	0.787194	2.08609	0	0	0	0	0.476482	0	0	0	0	0	0	0	0	0.963864	0	0.447262	0
407	GRID1	Q9ULK0	Transporters	Channels;Ligand_gated_ion_channels;Glutamate	0	0	0	0.425001	0	0	0	0	0	0	1.15485	0.426979	0.573434	0	0	0	1.41496	0	0	0	0	0	0	1.63514	0	0.838267	0	3.24275	0	1.14414	0.536569	0.544609	0.701636	0	0	2.22076	1.1577	0	0.707714	0	0	0	0	0	0
407	SSTR4	P31391	Receptors	GPCR;Rhodopsin	0	0	0	0.864155	0	0	0	0	0	0	0.725873	0.816163	0	0	0	0	0	0	0	0	0	0	0	2.5498	0	0.50513	0.787194	3.39045	1.47823	0	0	0	0.476482	0	0	0	0.79362	0	0	0	0	0	0	0.447262	0.494527
407	ASIC2	Q16515	Unclassified	Unclassified	0.645213	0	0	0	0	0	0	0	0	0	1.15485	0	0.573434	0	0	0	0.864307	0	0	0	0	0	0	1.63514	0	0	0	3.22858	0	0	0	0	0.476482	0	0	0	0	0	0.993537	0	0	0	0	0.447262	0
407	CYSLTR2	Q9NS75	Receptors	GPCR;Rhodopsin	0	0	0	0	0	0	0	0	0	0.499612	0.725873	0	0.573434	0	0	0	0	0	0	0	0	0	0	1.63514	0	0	0	3.06027	1.46369	0	0	0	0.476482	0	0	0	0	0	0.707714	0	0	0	0	0.447262	0
407	PCDH10	Q9P2E7	Miscellaneous	StructuralAndAdhesion;ProtocadherinsOther	0	0	0	0	0	0	0	0	0	0.499612	0.725873	0	0.573434	0	0	0	0	0	0	0	0	0	0	1.63514	0	0	0	3.37399	0	0	0	0	0.476482	0	0	0	0	0	0.707714	0	0	0	0	0.447262	0
407	KCNJ16	Q9NPI9	Transporters	Channels;Voltage_gated_ion_channels;InwardlyRectifyingKchannel	0	0	0	0	0	0	0	0	0	0	0.725873	0	0.573434	0	0	0	0	0	0	0	0	0	0	1.63514	0	0	0	3.06027	0	0	0	0	0.476482	0	0	0	0	0	0.707714	0	0	0	0	0.447262	0
408	CRB1	P82279	Miscellaneous	StructuralAndAdhesion;CrumbsProtein	0	0	0	0	0	0	0.581399	1.43303	0	0	0.725873	0	0	1.10382	0.79922	0	0	0	0	0	0	0	0	1.63514	0	0.763973	0	3.42696	0	0.851518	0	0	2.54892	0	0	0.623195	0	0	0	0	0	0	0	0.447262	1.41213
409	KCNJ14	Q9UNX9	Transporters	Channels;Voltage_gated_ion_channels;InwardlyRectifyingKchannel	0	0	0	0	0.627928	0	0	0	0	1.29989	0.725873	0.531937	0	0	0	0	1.17642	0	0	0	0	0	0	1.63514	0	0.763973	0	0.877438	0	0	0	0	0.476482	0	0.729537	1.26501	0.570329	0	1.94702	0	0	0.963864	0	0.447262	0.867757
410	LGR4	Q9BXB1	Receptors	GPCR;Rhodopsin	0.456831	0.469424	0	0.660922	0	0	0.454591	0	0	1.93883	1.56466	0.610834	2.8802	0.434899	1.89224	0	0	0	0	0	0	0	0	0	0	0.479372	0.439527	2.81865	1.77966	1.96719	0	0	0	0	0	0	0	0.72233	1.32033	1.57877	1.31432	0.712107	2.02942	0	0
411	LGR6	Q9HBX8	Receptors	GPCR;Rhodopsin	0.456831	0.469424	0	0.660922	0	0	0	0	0	0	0.528098	0	2.00439	0	0.536932	0	0	0	0	0.425857	0	0	0	0	0	0.479372	0.439527	0.47719	0.567694	1.05591	0	0	0	0	0	0	0	0.594372	1.49897	0	0	0	1.04082	0	0.534429
412	SIGMAR1	Q99720	Unclassified	Unclassified	0	0	0	0.477897	0	0	0	0	0	0.546915	0.527083	0.497862	1.11182	0	0	1.36671	0	0.821554	0.649588	2.98704	0	0.65735	0.702414	0	0	2.57164	0	3.21935	1.07871	1.09942	0	0	0	0	0	0.45591	1.79879	0	3.81037	1.50159	0	0	1.70396	1.40685	0
413	CRTAM	O95727	Miscellaneous	Ligand;IG_Ligand	0	0	0	0	0	0	0	0	0	0	0	0	0	0	0.640075	0	0.543996	0	0	0	0	0	0	0.445319	0	0	0	2.0293	0.46687	0.431216	0	0	0	0	0.429286	0	0	0	3.04047	1.04829	0	0	1.84497	0	0.475602
414	TMEM5	Q9Y2B1	Unclassified	Unclassified	0	0	0	0	0	0	0	0	0	0	0	0	0.560682	0	0	0	0	0	0	0.47438	0	0	0	0	0	0	0	0	0	0	0	0	0	0	0	0	0	0	0	0	0	0	0	0	0
415	SLC32A1	Q9H598	Transporters	SLC;APC;SLC32	0	0	0	0	0	0	0	0	0	0	0	1.46081	0	0	0	0	0	0	0	0	0	0	0	0	0	0	0	0	1.23922	0	0	0	0	0	0	0	0	0	0	0	0	0	0	0	0
416	SLC6A3	Q01959	Transporters	SLC;Other;SLC6	0	1.52293	1.83354	0	1.14065	1.88872	0.92061	2.44736	0.543599	0	0	6.04022	4.64642	0	1.17897	0	0	1.29818	0	9.99663	0	1.47677	0.964052	1.70335	1.45407	0	0	6.84821	4.72074	0	0	0.722589	0.934026	2.68485	1.13029	0	0	0	0	0	0	0	0	0	1.04903
417	KCNE1	P15382	Transporters	AuxillaryTransportUnit;KCNE	0	0	1.59168	0	1.1447	0	0	0	0	0.611195	0.593104	2.32045	0.965642	0	0	0	0	0	0	0.641424	0	0	0	0	0	0	0	1.2415	1.26967	0	0	0	0	0	1.27752	0	0	0.452437	0	0	0	0	0	1.11166	0
418	CYSLTR1	Q9Y271	Receptors	GPCR;Rhodopsin	0	0	0	0	0	0	0	0	0	0	0	0	0	0	0	0	0	0	0	0	0	0	0	0	0.497829	0	0	0.676081	0	0	0	0	0.487774	0	0	0	0	0	0	0	0	0	0.830093	0	0
419	CNR1	P21554	Receptors	GPCR;Rhodopsin	1.11854	1.03208	0.611345	0	0.508697	0	0	0.609432	0.754945	0.5206	0	2.22001	0	0	0.562464	0	0	0	0	0	0	0	0	0.639568	1.2531	0	0	2.19633	3.03744	0	0	0	0.448509	0	0	0	1.47191	0.617244	2.05288	0	0	0	2.82953	0.619978	0.745601
420	MRGPRX1	Q96LB2	Receptors	GPCR;Rhodopsin	0	0	0.666492	0	0	0	1.50947	0	0.754945	0	0	2.31687	0	0	0	2.14202	0	0	0	0	0	0	0	0	0.919828	0	0	2.56473	0.8916	0	0	0	0	0	0	0	0	0.617244	0.804621	0.477701	0	0	2.98681	0	0.872878
420	MRGPRX3	Q96LB0	Receptors	GPCR;Rhodopsin	0	0	0.666492	0	0	0	0.907819	0	0.754945	0	0	2.31687	0	0	0	0	0	0	0	0	0	0	0	0	0.919828	0	0	3.70461	0.807828	0	0	0	0	0	0	0	0	1.37931	0.804621	0	1.10914	1.24748	1.65243	1.05807	0.872878
421	KCNQ1	P51787	Transporters	Channels;Voltage_gated_ion_channels;Potassium_channels	1.0124	1.58775	0	0.591595	0	0	0	1.79044	0	3.66221	0	3.44648	1.94171	1.06401	3.14272	2.52323	0	0	0	0.957395	0	0	0.723596	0	1.09934	0	0	1.01093	3.34375	0	0	0	0	0	0.712181	4.5546	1.13808	0	1.42134	0	0	0	0	1.41683	1.25722
422	NALCN	Q8IZF0	Unclassified	Unclassified	0	0	0	0	0	0	0	0	0	1.89143	0	0.531937	0.490122	0	0	0	1.77029	0	0	0	0	0	0	0	0.576486	0	0	2.63387	1.55635	0	0	0	0	1.6637	0	1.26501	0.986081	0	0.700523	0	0	0	0	0	0
423	KCNQ2	O43526	Unclassified	Unclassified	0	0	0.44466	0	0.456368	0	0	0	0	1.89143	0	2.44283	0.490122	0.662252	0	0	0.864307	0	0	1.25723	0	0	0.884063	0	0.576486	0	0	1.2415	1.34177	0	0	0	0.432922	0	1.46425	1.77809	0.543894	0	0.700523	0	0	0	0	0	0
424	KCNQ4	P56696	Transporters	Channels;Voltage_gated_ion_channels;Potassium_channels	0	0	0	0	0	0	0.470726	0	0	1.89143	0	1.99661	0.490122	0	0	0	1.06505	0	0	0.834032	0	0	0	0	0	0	0	1.2415	1.34177	0	0	0	0	0	0.712181	1.26501	1.98901	0	0.962977	0	0	0	0	0	0
425	GPR143	P51810	Receptors	GPCR;Other	0	0	0	0	0	0	0	3.60172	0.737689	0	0	3.44316	0	0	0	1.52327	0	0	0	1.13953	0	0	0	0	0	0	0	2.71954	1.29477	0.562505	0	0	0.654288	0	0	0.902399	0.613365	1.28525	0	0	0	0	0	0.619978	1.15334
426	LTB4R	Q15722	Receptors	GPCR;Rhodopsin	0	0	0	0	0	0	0	0	0.754945	0	0	3.15291	0	0.722945	0	0	0	0	0	0	0	0	0	0	0	0	0	2.56473	0.807828	0	0	0	0	0	0	1.04742	0	0.617244	0.804621	0	0	0	0	0	1.58629
426	ADORA3	P33765	Receptors	GPCR;Rhodopsin	0	0	0	0	0	0	0	0	0	0	0	3.15291	0	0.722945	0	1.25923	0	0	0	0	0	0	0	0	0	0	0.482909	4.57226	1.66662	0	0	0	0	0	0	1.04742	0	1.46887	0	0	0	0	0	0.619978	3.24798
426	MRGPRX4	Q96LA9	Receptors	GPCR;Rhodopsin	0	0	0	0	0	0	0	0	0.754945	0	0	3.42299	0	0	0	1.25923	0	0	0	0	0	0	0	0	0	0	0.482909	4.57226	2.91428	0	0	0	0	0	0.505609	0.902399	1.32866	1.28525	0.804621	0	1.10914	1.24748	1.03744	0.619978	2.65079
426	MRGPRX2	Q96LB1	Receptors	GPCR;Rhodopsin	0	0	0	0	0	0	0	0	0.754945	0	0	3.42299	0	0	0	1.25923	0	0	0	0	0	0	0	0	0	0	0.482909	4.57226	2.91428	0	0	0	0	0	0	0.902399	0.613365	1.28525	0.804621	0	0	0	1.03744	0.619978	3.16935
427	CRHR1	P34998	Receptors	GPCR;Secretin	0	0	0	0	0	0	0	0	0	0	0.439557	3.00893	0	0.861547	0	2.32039	1.44963	0	0.714031	0	0	0	0.558743	0	0	0.493346	0.470438	6.74432	1.02283	0.457869	0	0	0	0	0.712181	1.07513	0.834902	0.617244	0	0	0	0	0	0	0.872878
427	CRHR2	Q13324	Receptors	GPCR;Secretin	0	0	0	0	0	0	0	0	0.754945	0	0	3.17832	0	0.861547	0	2.32039	1.44963	0	0.714031	0	0	0	0.558743	0	0.919828	0.493346	0	3.70104	1.63481	0.457869	0	0	0	0	1.20417	1.47678	1.00325	0.617244	0	0	1.10914	0	0	0	0.872878
428	GLP1R	P43220	Receptors	GPCR;Secretin	0	0	0	0.549885	0.860498	0	0	0	0	0	0	2.42292	0.995011	0	0	0	0	0	0	1.36065	0	0	0	1.4315	0	0	0	1.94791	3.3675	0	0	0	0	0	3.43462	0	0	0.670982	0.822115	0	1.48276	0	1.26529	0	1.94857
429	GJB5	O95377	Miscellaneous	StructuralAndAdhesion;GapJunction	0	0	0	0	0	0	0	0	0	0	0	0	0	0.499369	0	0	0	0	0	0	0	0	0	0	0	0	0	1.50623	0.864731	0.525088	0.426182	0	0	0	0	0	0	0	0	0	0	0	0	0	0
430	KCNH1	O95259	Transporters	Channels;Voltage_gated_ion_channels;Potassium_channels	0	0	0.672309	0.543254	0	0	0.450563	0	0	0	0	8.97932	3.67526	0	0.564449	0	0	0	0	0	0	1.13518	0.624466	1.46125	0	0	0.673051	10.0108	5.18484	0	0	0	0	0	2.03261	0.627861	0	0	0	0	0	0	0	0	0.740373
430	RYR1	P21817	Transporters	Channels;Voltage_gated_ion_channels;RYR_ITPR	0	0	0.562207	0	0	0	0	0	0	3.66221	0	8.34296	7.64677	0	0.867734	0	1.14803	0	0	0	0	0	0	1.70335	1.09934	0	0	11.9943	8.36342	0	0	0.765028	0	1.31917	1.26666	4.07942	1.13808	0	0.933553	0	0	0	0	0	2.23935
430	RYR2	Q92736	Transporters	Channels;Voltage_gated_ion_channels;RYR_ITPR	0	0	0	0	0	0	0	0	0	3.66221	0	8.34296	6.80284	0	0.867734	0	2.23543	0	0	0	0	0	0	1.70335	1.09934	0.828544	0.564226	9.7864	8.17233	0	0.741168	0.752369	1.3939	0	1.05841	4.29296	1.13808	0	0	0	0	0	0	0	0.967909
430	GRID2	O43424	Transporters	Channels;Ligand_gated_ion_channels;Glutamate	0	0	0	0	0	0	0	0	1.46407	0	0.725873	6.92343	7.0686	2.03925	0.867734	0	1.41496	0	0	0	0	0	0	4.54732	0	0	0	10.1514	10.0167	0.766519	0	0.58082	1.65682	0	1.38347	0.732927	0	0	0	0	0	0	0	0	1.10761
430	KCNC1	P48547	Unclassified	Unclassified	0	0	0	0	0	0	0	0	0	0.611195	1.31898	5.29176	4.4584	0	0.867734	0	0	0	0	0.640886	0	0	0	3.33849	0	0	0	9.85901	4.9643	0	0	0	0.476482	0	0	0	0	0	0.893533	0	0	0	0	0.557506	0
430	NRXN1	Q9ULB1	Receptors	Other_receptors;Neurexin	0	0	0	0	0	0	0	0.464199	0	0.649885	1.65831	5.81529	6.22656	0	2.63583	1.36423	0	0	0	0	0	0	0	1.16652	0	0	3.36516	6.26885	2.89726	0.587084	1.69578	2.16793	1.04335	0	1.6077	0.696476	0.515618	0	0	0	0	0	0	0.447262	0
430	NRXN1	P58400	Unclassified	Unclassified	0	0	0	0	0	0	0	0	0	0.649885	1.37576	5.29222	3.8181	0	1.95118	1.36423	0	0	0	0	0	0	0	1.16652	0	0	0	3.26076	2.86926	0	0	0.506337	0.476482	0	1.6077	0.696476	0	0	0	0	0	0	0	0.447262	0
431	GRIK5	Q16478	Transporters	Channels;Ligand_gated_ion_channels;Glutamate	0	0	0	0	0	0	0	0	1.46407	0.791322	1.13416	1.84134	2.47386	0	0	0	0	0	0	0.547339	0	0	0	0.952137	0	0	0	7.60539	12.0915	0	0	0.58082	0.761627	0	0	0	0	0.554945	0	0	0	0	0	0	0
431	GRIK3	Q13003	Transporters	Channels;Ligand_gated_ion_channels;Glutamate	0	0	0	0	0	0	0	0	1.46407	1.61236	1.13416	1.67177	1.80345	0	0	0	1.16011	0	0	0.547339	0	0	0	1.63514	0	0	0	4.99163	8.85437	0	0	1.12543	0.761627	0	0	0	0	0.554945	0.878534	0	0	0	0	0	0
431	GRIA2	P42262	Transporters	Channels;Ligand_gated_ion_channels;Glutamate	0	0	0.983346	0	0	0	0	0	1.46407	1.09975	1.37365	8.52417	5.34013	2.27139	1.09039	0	0	0	1.38933	0	0	0	0	6.12653	0	5.49327	0	9.09598	14.1824	5.76739	2.18457	0	0.761627	0	0	3.25861	1.18388	1.85473	3.83686	0	0	0	0	2.27865	1.26402
431	GRIA4	P48058	Transporters	Channels;Ligand_gated_ion_channels;Glutamate	0	0	1.20388	0	0	0	0	0	1.46407	2.00152	1.37365	8.04791	8.86398	2.27139	0.867734	0	0	0	1.38933	0	0	0	0	3.28184	0.885892	3.51411	0	8.41164	11.8964	4.4271	0.712382	0.58082	0.761627	0	0	1.30059	1.18388	1.82231	0.993537	0	0	0	0	0	0
431	GRIN3B	O60391	Transporters	Channels;Ligand_gated_ion_channels;Glutamate	0	0	0	0	0	0	0	0	0	1.50443	1.66692	4.68455	4.16593	0	0.564449	2.21069	0	0	0.822438	1.05473	0	0	0.464834	1.8205	0	0.742638	0	8.5136	9.38612	0.543908	1.00827	0	0.476482	0	0	0.806295	0	1.52387	0	0.658242	0	0	0	1.867	4.05952
431	GRIA1	P42261	Transporters	Channels;Ligand_gated_ion_channels;Glutamate	0	0	0	0	0	0	0	0	1.46407	1.7393	1.13416	11.2613	8.12051	0	1.09039	0	1.07885	0.915105	0	0	0	0	0.752482	5.06313	2.0435	3.17965	0	13.7757	12.9377	1.37991	2.29978	0	0.761627	0	1.14926	2.84426	0	1.88079	2.82455	0	0	0	0	2.48547	1.3297
431	GRIA3	P42263	Transporters	Channels;Ligand_gated_ion_channels;Glutamate	0	0	0	0	0	0	0	0	1.46407	0	0.949808	9.89756	7.1542	0	0.867734	0	0	0	0	0	0	0	0	4.44635	0	2.40596	0	8.87132	13.0125	1.54429	1.80968	0	0.761627	0	0	1.32486	0	2.06667	2.22015	0	0	0	0	1.87101	1.13171
431	GRIK1	P39086	Unclassified	Unclassified	0	0	0	0	0	0	0	0	1.46407	1.7393	1.13416	8.97782	7.00831	0	0	0	1.33532	0	0	0	0	0	0	0.952137	0	1.23635	0	9.23986	14.7358	0	0.712382	0	0.761627	0	0.794214	3.13268	0	2.22918	2.13051	0	0	0	1.49352	1.00525	2.37565
431	GRIK2	Q13002	Transporters	Channels;Ligand_gated_ion_channels;Glutamate	0	0	0	0	0	0	0	0	1.46407	1.61236	1.13416	6.1735	5.31771	0	0	0	1.23838	0	0	0	0	0	0	1.83661	0	1.09934	0	9.62894	12.8561	0	0.712382	0.58082	0.761627	0	0	0	0	1.74342	0	0	0	0	0	0	0
432	GRIN2C	Q14957	Transporters	Channels;Ligand_gated_ion_channels;Glutamate	0	0	2.53835	0	0	0	0	0	0	0	1.13416	9.00448	8.42566	1.82679	0.79922	2.65041	2.15523	0	2.97754	0	0	0	0	3.47919	2.17883	1.64123	0	12.3961	16.5906	2.36974	0.8374	2.61705	1.48787	0	1.38439	5.64992	1.13502	1.68479	4.31827	9.19256	6.9987	8.68964	5.7969	2.73088	4.451
433	GRIN2B	Q13224	Transporters	Channels;Ligand_gated_ion_channels;Glutamate	0	0	4.27323	0	0	6.50428	4.10071	5.85011	1.46407	4.06272	1.36634	10.1459	7.67695	5.82723	1.34217	12.9472	1.31788	2.13932	8.3307	2.54826	0	0	2.79783	1.37801	3.61988	3.73234	0	22.0202	15.5944	7.17603	5.35504	0.965142	3.73633	3.56938	2.36872	7.98386	4.3654	2.01822	2.09165	2.45185	2.90444	3.11417	3.74443	4.11145	15.0884
433	GRIN1	Q05586	Transporters	Channels;Ligand_gated_ion_channels;Glutamate	0	0	4.63603	0	0	0	1.11261	0	1.46407	4.41028	0	13.2315	10.6102	6.5821	0	4.73123	0	4.06399	0	2.90079	0	0	2.68259	4.51939	3.46913	2.17558	2.12366	24.7899	23.7426	5.40884	1.15915	3.32605	0.919172	0	2.29471	6.00919	4.15257	0	1.18564	0	0	3.11417	0	5.97497	12.1143
434	PTH2R	P49190	Receptors	GPCR;Secretin	3.28802	2.96716	0.887774	1.62337	2.72164	1.33897	1.81423	1.18544	0.930081	0.544563	0.65576	5.4869	0	0	0	0.453547	0	0	0	0	0	1.31764	0	0	0	0	0.691322	1.94181	2.38863	0	0	0	0	0	1.26939	0.543146	0	0	0	0	0	0	0	0	0.784643
434	MIP	P30301	Transporters	Channels;Aquaporins	2.0758	0.472844	0	1.33722	2.61486	0.752269	1.33135	0	0	0.544563	1.38001	6.60954	0.815324	0	0	0.455521	0	0	0	0	0	1.3356	0	0	0	0	0.667928	2.57244	1.43928	0	0	0	0	0	0.712181	0	0.72649	0	0	0	0	0	0	0	0.529168
435	ADORA2A	P29274	Receptors	GPCR;Rhodopsin	0.689588	1.33053	2.1898	0	0	1.20594	0.902355	0	0	0.799644	0.832473	2.97432	0	0	0.881926	0	0	0	0	0	0	0	0	0.865244	1.13036	0.764805	0.575004	4.12048	5.57371	0	0.673327	0	0	0	0.712181	0	0.956856	0	3.45592	0.71176	0	0	0	0	2.23033
436	VIPR2	P41587	Receptors	GPCR;Secretin	0.476734	0	0.983939	0	0	0	0.450563	0	0	0.546915	1.39716	6.34853	1.11182	0	0	0	0.524962	0	0	0	0	1.13518	0	0	0.667435	0	0	7.79262	6.73428	0	0	0	0	0	1.20417	0	0	0	0	0	0	0	0	0	1.90553
436	OPALIN	Q96PE5	Unclassified	Unclassified	0	0	0	0	0	0	0	0	0	0	0	1.46467	0	0	0	0	0	0	0	0	0	0	0	0	0	0	0	1.2415	1.26967	0	0	0	0	0	0.712181	0	0	0	0	0	0	0	0	0	0
436	SCTR	P47872	Receptors	GPCR;Secretin	0.476734	0.472844	0	1.12302	0	0	0.450563	1.08529	0	0	0.836116	5.4869	0	0	0	2.51097	0	0	0	0	0	1.13518	0	0	0	0	0	2.44699	1.74907	0	0.809537	0	0	0	0.712181	0	0	0	1.66525	0	0	0	0	0	0
436	ACE2	Q9BYF1	Unclassified	Unclassified	0.476734	0.472844	0	0	0	0	0.450563	0	0	0.544563	0.65576	5.4869	0	0	0	0	0	0	0	0	0	1.13518	0.615617	0	0	0	0	3.08001	2.18967	0	0	0	0	0	0.712181	0	0	0.763388	0	0	0	0	0	0	0
436	ADCYAP1R1	P41586	Receptors	GPCR;Secretin	0.476734	0.472844	0	0	0	0	0.450563	0	0	0.544563	0.65576	5.4869	0	0	0	2.34458	0	0	0	0	0	1.13518	0	0	0	0	0	2.90702	1.74907	0	0	0	0	0	0.712181	0	0	0	0	0	0	0	0	0	0
437	CACNA1C	Q13936	Transporters	Channels;Voltage_gated_ion_channels;CalciumChannels	0	0	0.983939	0	0	0	0	0	0	1.16771	1.75113	9.32396	4.4773	0.763203	1.03578	0	0	0	0	0	0	0	0	2.30475	0	0	1.04434	12.4946	6.07221	0	0.741168	0.752369	0.940732	0	2.18084	1.35135	0.720151	0.572506	2.40145	1.4552	0	0	0	0	4.56338
437	SCN3A	Q9NY46	Transporters	Channels;Voltage_gated_ion_channels;SodiumChannels	0	0	0.692905	0.864155	0.908747	0	0	0.822815	0	1.59598	0	4.3551	0	0	0.79922	0.791231	0	0	0	0.957395	0	0	0	0.88206	0	0	0.994896	7.87135	3.09181	0	0	0.754441	3.42279	0	0.712181	0.623195	0	0	0	0	0	0	0	0.557506	1.36445
437	SCN2A	Q99250	Transporters	Channels;Voltage_gated_ion_channels;SodiumChannels	0	0	0.692905	0.864155	0	0	0	1.34291	0	1.44605	0	4.3551	0	0	1.50331	0.561428	0	0	0	0.957395	0	0	0	0	0	0	0.994896	7.78952	3.7446	0	0	0	3.42279	0	0.712181	0.623195	0	0	0.7754	0	0	0	0	0.557506	1.36445
437	SCN8A	Q9UQD0	Transporters	Channels;Voltage_gated_ion_channels;SodiumChannels	0	0	0.692905	0.864155	0.908747	0	0	0	0	0	0	4.3551	0	0	1.50331	0.561428	0	0	0	0.957395	0	0	0	0	0	0	0.787194	7.78952	3.09181	0	0	0.606415	3.42279	0	0.712181	0.623195	0	0	0	0	0	0.566777	0	0.578433	1.36445
437	SCN4A	P35499	Transporters	Channels;Voltage_gated_ion_channels;SodiumChannels	1.79257	0	1.18727	0.864155	0.908747	0.715537	0	0	0	0	0	5.20458	0	0	1.50331	1.01498	0	0	0	2.00658	0	1.4539	0	0	0	0	0.994896	9.28063	6.15973	0	0	0	3.42279	0	0.712181	0.623195	0	1.37007	0	0	0	0	0	0	2.72353
437	SCN1A	P35498	Transporters	Channels;Voltage_gated_ion_channels;SodiumChannels	0	0	0.692905	0.864155	0.908747	0	0	0	0	0.978977	0	4.3551	0	0	0.79922	0.561428	0	0	0	0.957395	0	0	0	0	0	0	1.55573	8.92543	5.37136	0	0	0	2.07244	0	1.51754	0.787929	0	0	0	0	0	0	0	0	1.49264
437	CACNA1D	Q01668	Transporters	Channels;Voltage_gated_ion_channels;CalciumChannels	0	0	0.983939	0	0.584194	0	0.673123	0.601654	0	1.60589	2.35989	6.0136	0.908312	1.3218	1.03578	0.561428	0	0	0	0	0	0	0	0	0	0	0.745689	10.7123	4.28992	0	0.741168	0.752369	0.940732	0	0.712181	0	0	0	0	0	0	0	0	0	4.77596
437	CACNA1S	Q13698	Transporters	Channels;Voltage_gated_ion_channels;CalciumChannels	0.689588	0.678858	0.983939	0	0	0	0	0	0	0.92176	1.41955	6.43889	0.785832	2.36785	1.73622	0.561428	1.80241	0	0	0	0	0	0	0	0	0.954976	0	9.55327	4.85435	0	0.719007	0.752369	0.940732	0	0.712181	0	1.30699	0	0	0	0	0	0	0	2.73646
437	CACNA1F	O60840	Transporters	Channels;Voltage_gated_ion_channels;CalciumChannels	0	0	0.983939	0	0	0	0	0	0	0.92176	2.23462	4.54881	0	1.3218	1.03578	2.20981	0	0	0	0	0	0	0	0	1.36564	0	0	8.00118	4.1703	0	0.741168	0.752369	1.41721	0	0.712181	0	1.02407	0	0	1.28398	0	1.61245	1.89137	0	4.58216
437	PTH1R	Q03431	Unclassified	Unclassified	1.73526	0	0.983939	0	0	0	1.05489	0	0.754945	0	0	5.95868	0	1.05808	0	1.01498	0	0	0	0	0	1.59267	0	0	0	1.35542	0	9.8774	3.44462	0	0	0	0	0	0.712181	0	0.527351	1.17966	0	0	0	0	0	0.588391	4.46794
437	GLP2R	O95838	Receptors	GPCR;Secretin	1.74588	1.38284	1.36386	0	0.860498	0	0.673123	0	0	0.752482	0.963534	5.24376	1.52572	0.996098	0	1.01498	0.707404	0	0	0	0	1.32447	0	1.5229	0.749569	0	1.50949	7.50085	3.0577	0	1.33933	0.678644	0	0	0.712181	0	0	0	0.564816	1.29413	1.14467	0	0	1.03806	2.70513
438	TMEM59	Q9BXS4	Unclassified	Unclassified	0	0	0	0	0	0	0	0.429985	0	0	0	0	0	0	0.454426	0	0	0	0	0	0	0	0.662543	0.629042	0	0	0	3.32488	2.05212	0	0	0	0	0	0	0	0	0	0.547433	0.866083	0	0	0	1.22917	1.85776
439	F2R	P25116	Receptors	GPCR;Rhodopsin	1.42927	1.64326	0.920576	0	0.635827	0	0	0	0.754945	0	0	1.7804	0	0	0.674291	0	0	0	0	0	0	0	0	0	1.03528	0	0.781463	2.77267	0	0	0	0	0	0	0	0	0	0	0	0	0	0	0	1.77042	0
440	GABBR2	O75899	Receptors	GPCR;Glutamate	0	0	0	1.46038	1.19336	0	0	0	0	1.1466	0.972799	0.88319	0.594405	1.03304	0.817737	1.5607	0.889335	0	0.657416	0.888027	0	0	0.598561	2.05594	0	0.803816	0	3.08633	4.39638	1.8024	1.12528	0	0.476482	1.23083	0	1.65341	0.572061	0.487945	1.13362	0	0	0	0	2.18576	1.54737
441	SSTR5	P35346	Receptors	GPCR;Rhodopsin	0	0	0	0.864155	0.773801	0	0	0	0	0	0	2.54086	0	0.87145	1.32948	0	1.23659	0	0	0	0	0	0.804933	2.37567	0	1.09343	1.38496	8.22897	5.87826	1.8633	1.93402	0	0	0	0	1.70047	4.31891	0.809887	0.991398	0	0	0	0	1.97753	2.20337
442	CD164	Q04900	Unclassified	Unclassified	0	0	0.472642	0	0	0	0	0.641154	0	0	0	0	1.01337	0	0	0	0	0	0	0	0	0	0	0.638138	0.650009	0	0.586116	2.85613	2.70893	0.940721	0.915684	0	0	1.06428	0	1.03403	1.47607	0	0	0	0	0	0	0.468795	1.68435
443	KCNMB2	Q9Y691	Transporters	AuxillaryTransportUnit;KCNMB	0	0	0	0	0	0	0	0	0	0	0	0	0	0	0	0	0	0	0	0	0	0	0	0	0	0	0	1.03643	0.738576	0.498362	0	0	0	0	0.49199	0	0	0	0	0	0	0	0	0	0
443	LRRC26	Q2I0M4	Unclassified	Unclassified	0	0	0	0	0	0	0	0	0	0	0	0	0	0	0	0	0	0	0	0	0	0	0	0.460148	0	0	0	0.963039	0.738576	0.498362	0	0	0	0	0	0	0	0	0	0	0	0	0	0	0
444	HPN	P05981	Enzymes	3.4.21	0.497658	0.620343	0.505164	2.3798	0	0.822723	1.30244	0	0.562443	0	0	0.540884	0	0	0	2.57527	0	0	0.693715	0	0	0	0.764514	0	0	1.13521	0	3.44504	3.61297	0.440635	0	0	1.51739	0	0	0	0	0	0	0	0	0	0	1.1013	0.579904
445	KCNK1	O00180	Transporters	Channels;Voltage_gated_ion_channels;Two-p_K_channels	0	0	0	0	0	0	0	0	0	0.903261	0	0	1.02778	0	0	2.51368	0	0	0	0.454214	0	0	0	0	0	0.702347	0	3.41697	2.5	0	0	0	0	0	2.25491	0	0	0	0	0	0	0	0	1.19108	0
446	VMP1	Q96GC9	Unclassified	Unclassified	0	0	0	0	0	0	0	0	0	0	0	0	0	0.674812	0	1.76944	0	0.997397	0	1.51639	0	0	0	0	0	0	0	2.56747	1.95507	0	0	0	0	0	0	0	0	0	0	0	0	0	0	0	1.23154
447	ADCY2	Q08462	Enzymes	4.6.1	0	0	0	0	0	0	0.602812	0	0	1.74883	1.18735	7.84979	1.11182	0.936837	0	0	0	0	0	0	0	0	2.30106	0	0.847536	0	1.40754	9.64764	9.97196	0	0	0	0.910109	1.82276	1.21702	3.45499	3.2219	1.97033	2.93022	3.16258	0	1.59832	4.35017	1.69168	0
447	ADCY5	O95622	Enzymes	4.6.1	0	0	0	0	0	0	0.602812	0	0	0	0.527083	7.15353	1.11182	1.45714	0	2.41834	1.02831	0	0	0.898088	0	0	2.33021	0.781285	0	1.56943	1.34162	6.78389	6.57221	2.14754	0.779225	0	0.476482	0	0	0	0	3.46968	1.4373	1.49958	1.85843	1.24149	2.02708	1.69168	3.88921
447	ADCY6	O43306	Enzymes	4.6.1	0	1.85354	0	0	0	0	0.602812	0	0	1.63284	1.18735	6.41859	1.74812	1.45714	0.945854	2.49351	0	0	0	0	0	0	0.926556	0.998934	0.955012	0	0.717803	8.37834	4.87579	0.52293	0.493234	0	0.476482	0	0	0	0	1.23497	0	0.471238	0.991825	0	1.21017	1.42469	3.07395
448	MTNR1B	P49286	Receptors	GPCR;Rhodopsin	0	0	1.01465	0	0.773801	0	1.05455	0	1.26934	0.87053	0	1.25046	0	0	0	2.4622	0	0	0	0	0	0	0	0	0	0	1.35788	5.39204	3.23605	1.32869	0	1.44505	0.584847	0	0	0	2.2563	0	2.50661	0	1.92501	0	1.74836	2.06702	2.19972
448	OPRD1	P41143	Receptors	GPCR;Rhodopsin	0	0	0	0	0.773801	0	0	0	0.754945	0.928783	0	1.85788	0	0	3.24396	1.44623	0	0	0	0	0	0	1.66999	0	0	0	0.781452	13.9843	9.33558	0.736389	0	0.606415	0.476482	0	4.5219	0.84275	2.35287	0	0	1.36938	0	2.02331	0	2.53113	5.50006
448	OPRK1	P41145	Receptors	GPCR;Rhodopsin	0	0	0	0	0.773801	0	0	0	0.754945	0	0	1.65182	0	0	0.801686	1.0964	0	0	0	0	0	0	0	0	0	0	1.60352	8.49026	6.81006	0	0	1.0816	0.476482	0	1.67262	0	0.922091	0.819981	1.02848	0	0	1.87862	5.30813	1.37533	1.95998
449	TSPAN7	P41732	Unclassified	Unclassified	0	0	0	0	0.766568	0	0	0	0	0.745377	1.65218	2.41442	1.04802	0	0	0	0	0.629757	0	0.888027	0	0	0	0	1.12003	0	1.66622	12.3457	8.90083	0	0	0	0	0	0	0	0	0	0	0	0	0	0	0.719383	0.768106
449	AMIGO2	Q86SJ2	Miscellaneous	Other;LRRC	0	0	0	0	0.766568	0.589998	0	0	0	0.745377	1.65218	0.692868	1.04802	0	0	0	0	0	0	0.888027	0	0	0	0	1.12003	0	0	11.7573	7.94827	0	0	0	0	1.13478	0	0	0	0	0	0	0	0	0	0.719383	0.768106
449	CRIM1	Q9NZV1	Unclassified	Unclassified	0	0	0	0	0.766568	0	0	0	0	0.745377	1.65218	0.692868	1.04802	0	0	0	0	0	0	0.888027	0	0	0	0	1.12003	0	0	11.7573	7.94827	0	0	0	0	1.13478	0	0	0	0	0	0	0	0	0	0.719383	0.768106
450	STIM1	Q13586	Unclassified	Unclassified	0.590366	0	0	0.604407	0.797034	0	0	0	0	0	1.49184	2.63163	0.677047	0.800007	0	0.808262	0	0	0	0	0	0.554755	0	0	0	0	0.575798	4.9155	2.69569	0.91681	0	0	0	0	0	0	0	0	1.08656	0	0	1.28512	0	2.29092	0
450	ORAI1	Q96D31	Unclassified	Unclassified	0	0	0	0	0	0.728093	0	0	0	0	1.27018	1.59316	0	0	0	0.808262	0	0	0	0.491359	0	0	0	0	0	0	0.575798	3.77862	2.025	0.91681	0	0	0	0	0	0.642462	0	0.972587	0.930745	0	0	0	0	1.53505	2.55623
451	PCDH12	Q9NPG4	Miscellaneous	StructuralAndAdhesion;ProtocadherinsOther	0	0	0	0	0	0	0	0	0	0	0	0.446964	0	0	0	0	0	0	0	0	0	0	0	0	0	0	0	2.01061	0.980958	0	0	0	0.555321	0	0	0	0.592665	0.962962	0	0.703643	0	0	0	0	0.955491
452	HRH3	Q9Y5N1	Receptors	GPCR;Rhodopsin	0.578211	0.538444	0	0.477402	0	0	0	0	0	0	0	0	0	0	0	0	0	0	0	0	0	0	0.570917	0	1.19092	0	0	3.14935	2.91462	0	0	0	0	0	0	0	0	0.479762	0.864809	0.442784	0	0	0	0.442784	0.444076
452	ADORA1	P30542	Receptors	GPCR;Rhodopsin	1.26392	1.17178	0	0	0.508697	0	0	0	0.754945	0	0	2.35557	0	0.461297	0.562464	0	0	0	0	0	0	0	0.759603	0	1.01493	0.889761	0.46313	5.33446	7.78657	0	0.673327	0	0	0	0	0	0	1.16518	3.8353	0.71176	0	0	0	0.834251	0.74405
452	PTGER1	P34995	Receptors	GPCR;Rhodopsin	1.26392	1.17178	0	0.922682	1.19363	0.731829	0	0	0	0	0	0	0	0	1.11761	1.07866	0	0	0.439289	0	0	0	0.570917	0	1.19092	1.1457	0	6.158	6.76755	0.527349	0	1.0058	0.448509	0	0	0.472389	0	0.479762	2.91519	1.42607	0.813093	0	0.68199	0.442784	0
453	GJB3	O75712	Miscellaneous	StructuralAndAdhesion;GapJunction	0	0	0	0	0	0	0	0	0	0.738823	0.680531	0	0	0.499369	0	0	0	0	0.877656	0	0	0	0	0	0	0	0.58582	3.54904	2.70126	0.525088	0.426182	1.21951	0	0	0	0	0	0	0	0	0	0	0	0	1.8217
454	XPR1	Q9UBH6	Unclassified	Unclassified	0	0	0	0	0	0	0	0	0	0	0	1.09184	0	0.466084	0	0	0	0	0	0	0	0	0	0	0	0.602876	0.47628	3.19545	2.01523	0.598004	0.556787	0	0.477096	0	0	0	0	0	0	0	0	0	0	0.863017	0
455	SLC20A1	Q8WUM9	Transporters	SLC;Other;SLC20	0	0	0	0	0	0	0	0	0	0	0	0	1.8028	0.797943	0	0.488807	0	0	0	0	0	0	0	0	0	0	0	3.21515	2.56145	0	0	0	0	0	0.426766	0	0.572061	0	0	0	0	0	0	0.544374	1.16243
455	CHRNA1	P02708	Transporters	Channels;Ligand_gated_ion_channels;cys-loop	0	0	0.586819	0.708005	0.610816	0	0	0	0.479669	0	0	0	0.546078	0	0	0	0	0	0	0	0	0	0	0.732694	0	0	0	3.80102	2.65217	0	0	0	0.480925	0	1.01121	0	0	0.507395	0	0	0	0	0	0	0.697382
455	TRDN	Q13061	Unclassified	Unclassified	0	0	0	0	0	0.452477	0	0	0	0	0	2.22519	0.544576	0	0	0	0	0	0	0	0	0	0	0	0	0.692821	0	10.9424	6.57233	0.494082	0	0	0	0	1.35057	0	0	0	0	0	0	0	0	0	1.96878
455	GRIN3A	Q8TCU5	Transporters	Channels;Ligand_gated_ion_channels;Glutamate	0	0	0	0	0	0	0	0	0	1.29093	1.48481	1.72347	2.23615	0	0	1.0044	0	0	0	1.05473	0	0	0.464834	0.580474	0	0	1.52599	7.85214	8.84537	0	0	0	0.928952	0	0	0	0	0	0	0	0	0	0	0.918053	1.52583
455	DRD1	P21728	Receptors	GPCR;Rhodopsin	0	0	0	0	0	0	0	0	0	0.791322	1.48481	2.32655	2.48893	0	0	0	0	0	0	1.05473	0	0	0.464834	1.22004	0	0	0.662541	9.65776	11.1363	0	0.673327	0	0	0	0	0	0	0.457554	0	0	0	0	0	0.470791	1.78239
456	P2RX6	O15547	Transporters	Channels;Ligand_gated_ion_channels;ATP_gated_ion_channels	0	0	0	0	0	0	0	0	0	0	0	0	0	0	0	0	0	0	0	0	0	0	0	0	0	0	0	1.11552	0.426127	0	0	0	0	0	0.49199	0	0	0	0	0	0	0	0	0	0
457	OLR1	P78380	Receptors	SCAR;Class_E	0	0	0	0	0	0	0	0	0	0	0	0	0	0	1.60086	0	0	0	0	0	0	0	0	0	0	0	0	3.54904	2.70126	0	0	0	0	0	0	0	1.10367	0	0	0	1.23393	0	0	0	0
457	SLC19A2	O60779	Transporters	SLC;MFS;SLC19	0	0	0	0	0.42679	0	0	0	0	0	0	0.539269	0	0	1.12034	0	0.634457	0	0	1.14308	0	0	0	0	0	0	0	3.0957	2.35565	0	0	0	0	0	0	0	0	0	0	0	0	0	0	0	0
457	SLC16A4	O15374	Transporters	SLC;MFS;SLC16	0	0	0	0	0	0	0	0	0	0	0	0	0	0	0	3.26575	0	0	0.591589	0	0	0	0	0	0	0	0.441296	3.54904	2.70126	0	0	0	0	0	0.551301	0	0	0	0	0	0	0	0	0	0
457	TSPAN31	Q12999	Miscellaneous	Other;Tetraspanin	0	0	0	0	0	0	0	0	0	0	0	0	0	0	0	0	0	0	0	0.444737	0	0	0	0	0	0	0	4.16731	3.12739	0	0	0	0	0	0	0	0	0	0.443858	0	0.836372	0	0.969187	0	0
457	TMEM123	Q8N131	Unclassified	Unclassified	0	0	0	0	0	0	0	0	0	0	0	0	0	0	0	1.09364	0	0	0	0	0	0	0	0	0	0	0	2.97881	2.26323	0	0	0	0	0	0	0	0	0	0	0	0	0	0	0	0
457	TSPAN13	O95857	Miscellaneous	Other;Tetraspanin	0	0	0	1.46038	0	0	0	0	0	0	0	0	0	0	0	1.54665	0	0	0.693715	0	0	0	0	0	0	0	0	5.93855	6.75787	0	0	0	0	0	0.49199	0	0	0	0	0	0	0	0.969187	0	0
457	SLC16A5	O15375	Transporters	SLC;MFS;SLC16	0	0	0	0	0	0	0	0	0	0	0	0	0	0	0	0	0	0	0.591589	0	0	0	0	0	0	0	0	3.0957	2.35565	0	0	0	0	0	0	0	0	0	0	0	0	0	0	0	0
457	SLC16A6	O15403	Transporters	SLC;MFS;SLC16	0	0	0	0	0	0	0	0	0	0	0	0	0	0	0	0	0	0	0	0	0	0	0	0	0	0	0	3.54904	2.70126	0	0	0	0	0	0	0	0	0	0	0	0	0	0	0	0
457	SLC39A14	Q15043	Unclassified	Unclassified	1.11854	0	0	0	0.508697	0	0	0	0	0	0	0	0	0	0.562464	0	0	0	0	0	0	0	0	0	0	0	0	3.54904	3.38554	0	0	0	0	0	0	0	0	0	0	0	0	0	0	0	0
457	TSPAN9	O75954	Unclassified	Unclassified	0	0	0	0	0	0	0	0	0	0	0	0	0	0.996098	0	0	0	0	0	0	0	0	0	0	0	0	0	3.54904	2.70126	0	0	0	0	0	0.992045	0	0	0	0.564816	0	0	0	0	0.566776	0
457	OR14I1	A6ND48	Receptors	GPCR;Olf	0	0	0	0	0	0	0	0	0	0	0	0	0	0	0	0	0	0	0.591589	0	0	0	0	0	0	0	0	3.54904	2.70126	0	0	0	0	0	0	0	0	0	0	0	0	0	0	0	0
457	LDLRAD3	Q86YD5	Unclassified	Unclassified	0	0	0	0	0	0	0	0	0	0	0	0	0	0	0	0	0	0	0	0	0	0	0	0	0	0	0	2.97881	2.26323	0	0	0	0	0	0	0	0	0	0	0	0	0	0	0	0
457	MMD	Q15546	Receptors	Other_receptors;ADIPO-PAQR	0	0	0	0	0	0	0	0	0	0	0	0	0	0	0	0	0	0	0	0	0	0	0	0	0	0	0	2.97881	2.26323	0	0	0	0	0	0	0	0	0	0	0	0	0	0	0	0
457	CD70	P32970	Unclassified	Unclassified	0	0	0	0	0	0	0	0	0	0	0	0	0	0	0	0	0	0	0	0	0	0	0	0	0	0	0	3.54904	2.70126	0	0	0	0	0	0	0	0	0	0	0	0	0	0	0	0
457	TMEM97	Q5BJF2	Unclassified	Unclassified	0	0	0	0	0	0	0	0	0	0	0	0	0	0	0	0	0	0	0	0	0	0	0	0	0	0	0	3.04839	2.78177	0	0	0	0	0	0.49199	0	0	0	0	0	0	0	0	0	0
457	CXCL16	Q9H2A7	Receptors	SCAR;Class_G	0	0	0	0	0	0	0	0	0	0	0	0	0	0	0	0	0	0	0	0	0	0	0	0	0	0	0	2.41361	2.25887	0	0	0	0	0	0.49199	0	0	0	0	0	0	0	0	0	0
458	TRPM1	Q7Z4N2	Unclassified	Unclassified	1.40527	1.67412	1.31869	0	1.44045	1.53322	1.36062	1.29922	1.0195	0	0	2.13742	1.70346	0.818796	0.684645	0	0	0	0	0	0	0	0	0	1.85522	0	3.50375	6.79018	2.65493	1.71231	1.69578	1.6616	0.472457	1.18756	0	0	0.515618	0	0	0	0	0	0	0	4.57712
459	TRPM6	Q9BX84	Transporters	Channels;Voltage_gated_ion_channels;TRP_channels	1.39871	1.39985	1.47082	0.853194	0	0	0	1.29922	1.33192	0.584361	0	1.0894	1.35471	0.721052	0	0	0	0	0	0	0	0	2.57233	0.537011	1.65393	0	1.34701	6.59001	5.06408	0	0	0	0.472457	0	0	0	0	0.807232	0	0	0	0.991603	0	0.462785	4.62798
459	TRPM4	Q8TD43	Unclassified	Unclassified	0	0	0	0	0.42679	0.513393	0	1.22655	1.0195	0	0	0	0	1.46204	0	0	0	0	0	0	0	0	2.35557	0.537011	0.650009	0	1.13227	6.53359	3.96136	0	0	0	0.472457	1.81117	0	0	1.90743	0.53814	0	2.14192	2.34075	1.19994	0	0.462785	3.50367
460	ATP2B3	Q16720	Transporters	Active_transporters;P-ATPase	2.91742	2.39836	4.59603	0	0	0.863032	1.51767	1.72357	0	0	0.725873	3.8904	3.17719	0.779639	1.78224	5.78639	2.2876	0	0	1.16388	3.71707	1.4757	0	0.952137	0.943788	0	1.55107	13.7728	7.76927	0	0	0.821128	1.72506	0	0.676873	1.78303	0	0	0.993537	0	0	0	0	0	3.00309
460	ATP2B2	Q01814	Transporters	Active_transporters;P-ATPase	2.34835	1.49014	6.66334	0	0	0	0.75414	2.64751	0	0.67569	1.304	0.988282	1.44185	0.779639	0.962162	6.28988	1.03572	0	0.994942	2.79688	3.71707	1.4757	0.694628	1.63034	0.943788	0.863588	0.661954	11.7102	5.27207	0	0	1.2273	1.03121	0	0.676873	0	0	0	0	0	0	0	0	0.981315	3.05842
460	ATP2B1	P20020	Transporters	Active_transporters;P-ATPase	2.56544	2.04652	4.59603	0	0	0.863032	1.51767	0	0	0	0.725873	1.2571	0	0.779639	1.72835	4.52425	0	0	0.994942	3.95562	3.57669	1.4757	0.694628	0.952137	0.943788	0	1.55107	14.0681	5.41557	0	0	0.614209	0.554729	0	0.676873	0	0	0	0	0	0	0	0	0	2.16871
460	ATP2B4	P23634	Transporters	Active_transporters;P-ATPase	2.34835	1.49014	6.39094	0	0	0	1.30545	0	0	0	0.725873	1.2571	0	0.779639	1.72835	3.7324	0	0	0.994942	2.79688	3.71707	1.4757	0.694628	1.63034	0.943788	0	0.661954	10.3342	4.3028	0	0	0.614209	1.03121	0	0.676873	0	0	0	0	0	0	0	0	0	2.16871
461	ANO2	Q9NQ90	Miscellaneous	Unknown_function;TMEM16	3.83604	3.46963	0	0.450798	0	0.870133	0.75414	0	0	0.546915	0.527083	0	1.68525	1.30221	0.541968	3.019	0	0	0.804764	0	2.0357	0	0	1.16696	0.904185	0.863588	0.661954	4.0528	1.95507	0	0.519273	1.2273	1.38944	0	0	1.67691	0	0	0	1.09879	2.34075	1.19994	0	0.447262	2.28396
461	ANO1	Q5XXA6	Unclassified	Unclassified	3.9917	3.02607	0	0.450798	0	0.870133	0.75414	0	0	0.546915	0.527083	0	1.11182	0.779639	0.541968	3.019	0	0	0	0	2.0357	0	0	1.36672	0	1.44128	0.661954	4.48959	2.3812	0	0.519273	1.2273	1.37622	0	0	0.609186	0	0	0	0	0	0	0	0	2.85313
462	CATSPER2	Q96P56	Unclassified	Unclassified	0	0	0	0	0	0	0	0	0.450471	0	0	0	0	0	0	0	0	0	0	0	0	0	0.613962	0	0	0.537033	0	2.09891	1.13104	0.430126	0	0	0	0	0.553858	0	0	0	0	0	0	0	0	0	0
463	GABRD	O14764	Transporters	Channels;Ligand_gated_ion_channels;cys-loop	0	0	0	0	0	0	0	0	0	0	0	0	0	0	0	0	0	0	0	0	0	0	0	0	0	0	0	0.446025	0	0	0	0	0	0	0	0	0	0	0	0	0	0	0	0	0
464	GDPD2	Q9HCC8	Unclassified	Unclassified	0	0.469689	0	0	0	0	0	0	0	0.504772	0	0	0	0	0	0	0	0	0	0	0	0	0	0	0	0	0	0.705233	0	0	0	0	0	0	0.49199	0	0	0	0	0	0	0	0	0	0
465	OR6B3	Q8NGW1	Receptors	GPCR;Olf	0	0	0	0	0	0	0	0	0	0.774297	0	0	0	0	0	0	0	0	0	0	0	0	0	0	0	0	0	1.11552	0	0	0	0	0.759981	0	0	0	0	0	0	0	0	0	0	0	0
465	GPR114	Q8IZF4	Unclassified	Unclassified	0	0	0	0	0	0	0	0	0	0.774297	0	0	0	0	0	0	0	0	0	0	0	0	0	0	0	0	0	1.11552	0	0	0	0	0	0	0	0	0	0	0	0	0	0	0	0	0
465	OR5A1	Q8NGJ0	Receptors	GPCR;Olf	0	0	0	0	0	0	0	0	0	0.774297	0	0	0	0	0	0	0	0	0	0	0	0	0	0	0	0	0	1.11552	0	0	0	0	0	0	0	0	0	0	0	0	0	0	0	0	0
466	OR6B2	Q6IFH4	Receptors	GPCR;Olf	0	0	0	0	0	0	0	0	0	0	0	0	0	0	0	0	0	0	0	0	0	0	0	0	0	0	0	1.11552	0	0	0	0	0	0	0	0	0	0	0	0	0	0	0	0	0
466	GPR37L1	O60883	Receptors	GPCR;Rhodopsin	0	0	0	0	0	0	0	0	0	0	0	0	0	0	0	0	0	0	0	0	0	0	0	0	0	0	0	0.691851	0	0	0	0	0	0	0	0	0	0	0	0	0	0	0	0	0
466	KCNS2	Q9ULS6	Transporters	Channels;Voltage_gated_ion_channels;Potassium_channels	0	0	0.672309	0.543254	0.4563	0	0	0	0	0	0	0	0.445089	0	0	0	0	0	0	0	0.575108	0	0	0	0	0.432124	0	4.09744	0.426064	0	0	0	0	0	0	0	0	0.987797	0.515707	0	0	0	0	0	1.19724
466	KCNS1	Q96KK3	Transporters	Channels;Voltage_gated_ion_channels;Potassium_channels	0	0	0.672309	0.543254	0.4563	0	0	0	0	0	0	0	0.445089	0	0	0	0	0	0	0	0.575108	0	0	0	0	0.432124	0	4.03448	0.426064	0	0	0	0	0	0	0	0	0.987797	0.515707	0	0	0	0	0	1.19724
467	GABRG2	P18507	Transporters	Channels;Ligand_gated_ion_channels;cys-loop	0	0	0	0.493663	0	0	0	0	0.469738	0	0	0	0.490122	0	0	1.57846	0	0	0	0.702181	0	0	0	0	0.641726	0	0	0.910095	0	0.527304	0.484398	0.475185	0.638041	0	0.794214	0.602169	0	0.479762	0.864809	0.999238	0	0	0	0	0
468	GABRG3	Q99928	Transporters	Channels;Ligand_gated_ion_channels;cys-loop	0	0	0	0.493663	0	0	0	0.845407	0.93273	0	0	0	0	0	0.434523	1.57846	0	0	0	0.702181	2.29885	0.706068	0.570917	0	1.19092	0.630365	0	1.36593	2.48975	0.527304	0.484398	0	0.638041	0.896309	0	0	0	0.479762	0.864809	0.442784	0	0	0	0.442784	0
469	GABRG1	Q8N1C3	Transporters	Channels;Ligand_gated_ion_channels;cys-loop	0	0	0	0.493663	0	0	0	0.845407	0.469738	0	0	0	0	0	0.434523	1.57846	0	0	0	0.702181	0	0	0	0	0.641726	0	0	1.36593	2.05504	0.527304	0.484398	0.475185	0.638041	0	0	0	0	0.479762	0.864809	0.999238	0.836148	0	0.754186	0	0
470	CSPG4	Q6UVK1	Unclassified	Unclassified	0	0	0	0	0	0	0.516654	0	0	0	0.495077	0	0	0	0	0	0	0	0	0	0	0	0	0	0	1.7353	0	0	2.84338	3.11925	0	0	0.593921	0	0	0	0	0	1.081	0.98061	0	0	0	0	1.44915
471	DRD5	P21918	Receptors	GPCR;Rhodopsin	0	0	0.488	0	0	0	0	0	0	0	0	0	0	0	0.633604	0.468132	0	0	0	0	0	0	0.989021	0	0.919828	0	0	0	1.13311	0	0	0	0.569349	0	0	0	0	0	0	0	0	0	0	0	0
472	KCNH7	Q9NS40	Transporters	Channels;Voltage_gated_ion_channels;Potassium_channels	0	0	0.796867	0.543254	1.1447	0	0	0	0	0	0	1.2571	0	0	0	0	0	0	0	0	0	0	0	0.780484	0	0.699334	0	0	2.92841	0.52153	0.476795	0	0.476482	0	1.01277	0.994747	0.920018	0	0	0	0	0	0	1.23514	0
473	HCN3	Q9P1Z3	Transporters	Channels;Voltage_gated_ion_channels;cycliNucleotideRegulatedChannels	1.02069	0.485435	0.524747	0	0.775721	0	0	0	0	0	0	0	0	0	0	2.68015	0	0	0	0	0	0	0.528408	0	0.71546	0	0	0.45073	3.15902	0	0.466584	0	0	0	0	0	0	0	0	0.658242	0	0	0	0.706463	1.4945
474	TACR2	P21452	Receptors	GPCR;Rhodopsin	0	0	0	0	0	0	0	0	0	0	0	0	0	0	0	0	0	0	0	0	0	0	0	0	0	0	0	0	0.797252	0	0	0	0	0	0	0	0	0	0	0	0	0	0	0	0
474	GPR26	Q8NDV2	Receptors	GPCR;Rhodopsin	0.741899	0.942156	0	0	0	0	0	0	0	0	0	0	0	0	0	0	0	0	0	0	0	0	0.537644	0	0	0	0	0.49438	2.65775	0	0	0	0	0	0	0	0	0	0	0	0.485394	0	0	0	0
474	HTR1F	P30939	Receptors	GPCR;Rhodopsin	0	0.942156	0	0	0	0	0	0	0	0	0	0	0	0	0	0	0	0	0	0	0	0	0.537644	0	0	0	0	0.49438	2.65775	0	0	0	0	0	0	0	0	0	0	0	0.485394	0	0	0	0
474	CNGA1	P29973	Transporters	Channels;Voltage_gated_ion_channels;cycliNucleotideRegulatedChannels	0	0.433801	0.54085	0	0	0	0	0	0	0	0	0	0	0	0	0	0	0	0	0	0	0	0.658336	0	0	0	0	0	2.06647	0	0	0	0	0	0.484863	0	0	0	0	0	0	0	0	0	0
474	CNIH2	Q6PI25	Unclassified	Unclassified	0	0	0	0	0	0	0	0	0	0	0	0	0	0	0	0	0	0	0	0	1.02393	0	0	0	0	0	0	0	3.0751	0	0	0	0	0	0	0	0	0	0	0	0	0	0	0	0
474	SLC5A12	Q1EHB4	Transporters	SLC;APC;SLC5	0	0	0	0	0	0	0	0	0	0	0	0	0	0	0	0	0	0	0	0	0	0	0	0	0	0	0	0	1.39425	0	0	0	0	0	0	0	0	0	0	0	0	0	0	0	0
474	PROKR2	Q8NFJ6	Receptors	GPCR;Rhodopsin	0	0	0	0	0	0	0	0	0	0	0	0	0	0	0	0	0	0	0	0	0	0	0	0	0	0	0	0	0.577156	0	0	0	0	0	0	0	0	0	0	0	0	0	0	0	0
475	OTOF	Q9HC10	Miscellaneous	Other;Ferlin	0	0	0	0	0	0.480268	0	0	0	0	0	0	0	0.463945	0	0	0.436227	0	0	0	0	0	0	0	0	0	0	0	0	0	0	0	0	0	0	0	0	0	0	0	0	0	0	0	0
476	EPHA10	Q5JZY3	Receptors	Kinase;Eph	0	0	0	0	0.689157	0	0	0	0	1.48711	0.758357	0.948179	1.15743	0	0	1.27575	0.456139	0.451762	1.02075	0.43203	0	0	0.492218	1.05437	1.43798	0	0	0	0	0	0.466584	0.55536	0	0	0	0.748781	0	0.843282	0	1.68948	0.585294	0	0.451702	0	0
477	KLB	Q86Z14	Unclassified	Unclassified	0	0.494391	1.02673	0	2.08785	1.08537	0	0	0	1.02985	0.931536	0	0.664747	0	0	0	0.938865	0	0	0	0	0	0.960834	1.11158	0	0	0.630745	0	0	0	0	1.97138	0	0	0	0	0	0	0	0	0	0	0	0	1.06092
478	ENPP1	P22413	Enzymes	3.1.4.1/3.6.1.9	2.88083	2.65199	0	0	0	0	0	1.05061	0.682224	0.726124	0.488186	0.466464	0	0	0	3.20487	0.57294	0	0.653296	0	0	0	0	0.903803	0	0	1.49351	0.5083	1.64411	0	0	0	0.476482	0	0.709876	3.25654	2.08821	0.496663	0	1.78669	3.14453	0.993708	1.17595	1.01074	2.25107
479	BSG	P35613	Unclassified	Unclassified	2.74953	0	0	5.1043	2.55602	7.92822	0	4.57289	3.02211	0.928783	0.827238	1.41556	0	0	0	2.52323	1.42832	0	1.5474	2.26207	5.23034	3.63549	1.82397	0	2.56255	0.95955	1.4307	6.88309	3.28942	0.863141	1.42888	3.62701	0.492568	0	0.676873	0.98259	0	1.20995	0	0	0	1.29611	0	4.31611	3.02539
480	SLC2A6	Q9UGQ3	Transporters	SLC;MFS;SLC2	0.485679	0.49403	0.704503	0	0	3.72459	0.470726	1.51427	0	0	0	0	0	0.522573	0	3.62342	0.524962	0	0.887164	0.93478	0	1.06799	0	0	0	0	0	3.54669	0.771937	0	0.721739	0	0	2.85361	0.728264	1.55441	2.43629	0.871177	1.01272	3.26894	4.13188	2.8834	2.61979	4.17061	2.09982
481	SLC2A8	Q9NY64	Transporters	SLC;MFS;SLC2	0	0	0.704503	0	0	3.01438	0	1.82799	0	0	0	0.988282	0	0	2.11149	2.69986	0.524962	0.676547	0	0.93478	0	0	0	0	0	0	0	3.05483	0.771937	0	0.721739	0	0	0	1.10828	0	0	0.653393	0	0	0	0	0	5.2255	1.48628
482	NCR3	O14931	Receptors	IG;OtherNCR	0	0	0	0	0	0	0	0	0.476256	0	0	0	0	0	0	0	0.623654	0.716939	0	0	0	0	0	0	0	0	0	0	0.518615	0	0	0	0	0	0	0	0	0	0	0	0	0	1.32201	0	0
483	ACVR1B	P36896	Receptors	Kinase;Act.TGFB	1.02158	1.03194	0	0	0	0	0.809853	0	0	7.82254	4.17857	3.6948	2.66731	4.55293	0	2.67892	2.90284	0	2.83262	0.914475	0	1.8683	1.59332	1.23882	7.65683	4.91489	13.5654	0	0	5.26952	3.12535	0	1.01268	1.78769	0	2.62458	4.56633	1.82339	0	0	0	1.26051	4.07868	4.80954	4.39316
484	ADAM29	Q9UKF5	Enzymes	3.4.24	0	0	0	0	0	0	0	0	0	0	0	0	0	0	0	0	0	0	0	0	0	0	0	0	0	0.482024	0.589798	0	0	0	0.554735	0	0	0	0	0	0	0	0	0	0	0	0	0	0
485	PSENEN	Q9NZ42	Unclassified	Unclassified	0	0	0	0	0	0	0	0	0	0	0	0	0	0	0	0	0	0	0	0	0	0	0	0	0	0	0.650697	0	0	0	0	0	0	0	0	0	0	0	0	0	0	0	0	0	0.550183
486	GPR77	Q9P296	Receptors	GPCR;Rhodopsin	0	0	0	0	0	0	0	0	0	0	0	0	0	0	0	0	0	0	0	0	0	0	0	0	0	0	0.454186	0	0	0	0	0	0	0	0	0	0	0	0	0	0	0	0	0	0
486	TGFBR3	Q03167	Unclassified	Unclassified	0.470898	0	0.882513	1.20273	0.547442	1.4514	0	0	0	1.51803	1.41511	0	0	0	0	1.56598	0	0	0.77977	0	0	0	0	0.796977	2.22335	2.22533	11.3559	0.656736	0	3.58244	2.65338	0	0	0	0	0	0	0	0	0	0	0	0	1.79369	2.32529
486	KCNK18	Q7Z418	Transporters	Channels;Voltage_gated_ion_channels;Two-p_K_channels	0.470898	0	0.479081	1.20273	0	0.668125	0	0	0	0.857893	0.615628	0	0.533468	0.568746	0	1.56598	0	0	0	0	0	0	0	0	0	1.78712	7.78287	0.656736	0	0.85046	0.85046	0	0	0	0	0	0	0	0	0	0	0	0	0.512255	1.79189
486	BAMBI	Q13145	Unclassified	Unclassified	0.470898	0	0	1.20273	0	0.668125	0	0	0	0.857893	0.615628	0	0	0	0	1.56598	0	0	0	0	0	0	0	0	1.19117	1.78712	10.3512	0.656736	0	0.85046	0.85046	0	0	0	0	0	0	0	0	0	0	0	0	0.615366	1.79189
487	GPNMB	Q14956	Unclassified	Unclassified	0	0.996849	0	0	0	0	0	0	0	0	0	0.499408	0	0	0	0	0.543996	0	0	0	0	0	0	0.819112	1.0024	0.61534	2.1917	0.544207	0	0	0	0	2.04896	0	0	1.52425	0	0.430514	0.516601	0	0	0	0	0	0.869106
488	TMED1	Q13445	Miscellaneous	Other;TMED	0	0	0	0	0	0	0	0	0	0	0	0.499408	0	0	0	1.33621	0	0.619221	0	0.750151	0	0	0	0.819112	0	0	3.47631	0.544207	0	0	0	0	0	0	0	1.07452	0	2.07874	0.516601	0	0	0.470371	0	0	1.74089
489	OR1D2	P34982	Receptors	GPCR;Olf	0	0	0	0	0	0	0	0	0	0	0	0	0	0	0	0	0	0	0	0	0	0	0	0	0	0	0.494781	0	0	0	0	0	0	0	0	0	0	0	0	0	0	0	0	0	0
490	KCNH8	Q96L42	Transporters	Channels;Voltage_gated_ion_channels;Potassium_channels	0	0	0	0	0	0	0	0	0	0.503352	0.651776	0.615499	0	0	0.500954	0	0	0	0	0	0	0	0	0	0	0	0.44241	0	0	0	0.465259	0	0	0	0	0	0	0	0	0	0	0	0	0	0
491	PTCH1	Q13635	Receptors	Other_receptors;Patched	0	0	0	0	0	0.623641	0	0	0	0.654263	6.04906	3.93759	4.31173	0	0	0	1.03975	0.779712	2.04111	2.08251	0	0.558438	0.987227	0.99543	2.85118	0	0	0.817142	0	0	0	1.16014	0.433627	5.5008	1.21702	0	1.2453	1.32729	0.913393	5.23853	0	2.49771	4.51824	2.18986	1.19751
492	HLA-DPB1	P04440	Miscellaneous	Ligand;MHC	0	0	0	0	0	0	0	0	0	0.854021	0.813073	0.704325	0.661903	0	0	0	0	0	0	0	0	0	0	0	0	0.609603	0	0	0	0.499526	0	0	0	0	0	0	0	0	0.719996	0	0	0	0	0.61312	0
493	CELSR1	Q9NYQ6	Receptors	GPCR;Adhesion	0	0	0	0	0	0	0	0	0	0	3.83247	2.67978	3.27459	0	0	2.67702	0	0	0	0	0	0	0	1.07875	0	0	0	0.45073	0	0	1.34923	0	0.476482	0	0	0	0	0.703418	0	0	0	0	0	1.04176	0.697579
494	ZNRF3	Q9ULT6	Unclassified	Unclassified	0.456831	0	0	0.660922	0	0	0.570274	0	0	1.01482	8.26246	6.92419	6.9476	0	0.658146	0	0	0	0	0	0	0	0.945331	0	0	0	0.465536	1.26422	0.567694	0.564795	0.677058	0	0	0	0.486427	0	0	1.57963	0	0	0	0	1.29562	0.572263	1.81665
494	TSPAN12	O95859	Miscellaneous	Other;Tetraspanin	0	0	0	0	0	0	0	0	0	0.98851	4.79925	3.21246	4.35945	0	0	0	0	0	0	0	0	0	0	1.50758	0	0	0	0.730809	0	0.452977	0.450586	0	0	0	0	0	0.472623	0.703418	0	0	0	0	0	0	1.87031
495	APCDD1	Q8J025	Unclassified	Unclassified	0	0	0	0	0	0	0	0	0	3.93618	4.4832	2.05729	1.99111	0	0	0	0	0	0	0	0	0	0	0	1.43901	0	0.494781	0	0	0	0	0	0	1.33862	0.454771	0	0	0	0	0	0	0	0	0	0
496	AQP5	P55064	Transporters	Channels;Aquaporins	0	0	0	0.470827	0.863682	0	0	1.10261	0.927906	3.59866	4.77599	3.07106	4.28648	0.575249	0	0.531339	0	0	0	0	0	0.921214	0	1.76045	0.803337	0.519086	2.13067	4.38318	0	0.451157	0.543233	0	0	0.887013	0	0	0	0	0	0	1.2283	0	0	0	1.38445
496	KL	Q9UEF7	Enzymes	3.2.1	1.85128	2.27141	0	0	0	0	0	0.634527	0	8.92285	8.53863	6.26774	5.72138	0.575012	0	0	0	0	0	0	0	0	0.960834	0.594039	4.44406	0	0.494781	1.57867	1.42094	0	0	2.084	0	0	0.811554	0	0	0.831389	0	0	0	0	0	0.797094	2.35467
496	FZD2	Q14332	Receptors	GPCR;Frizzled	2.65891	2.04652	0	0	0.525035	0	0.902355	2.06253	0	16.3714	19.6519	16.3152	18.2394	0	1.90649	3.4424	2.40893	1.33617	0	1.79211	0	0	4.18831	4.29154	4.15296	3.03011	3.92145	7.36816	0.464033	1.61501	0.678458	1.36878	0.693353	0	1.88651	0.778796	1.32797	0.554945	0.88009	0	0	0.609825	0	2.51778	6.16796
496	FZD7	O75084	Receptors	GPCR;Frizzled	0	0	0	0	0.525035	0	0	2.06253	0	16.258	20.1717	18.981	17.9563	1.48607	0.842916	2.14425	1.0984	1.00663	0	0	0	0	5.42598	3.89216	1.92012	2.47885	1.96549	6.09953	0.464033	2.16373	0	0.593921	0.693353	0	1.06871	0.778796	1.3789	0	0.588391	0	0	0.609825	0	0.665094	6.37685
496	LRP6	O75581	Receptors	Other_receptors;LDLR	2.23532	3.41681	0	0	0	0	0	2.14726	0	21.2738	24.8073	19.8761	23.8886	2.37446	0	2.21443	0.844053	1.09494	1.05701	0	0	0	5.02238	7.14629	5.79531	2.86628	2.91584	7.27711	0.464033	2.77422	0	2.34377	0.693353	3.0611	1.86823	1.788	0.875288	0	0.838161	0	0	1.1291	0	2.03669	7.78484
496	LRP5	O75197	Receptors	Other_receptors;LDLR	2.23532	1.77354	0	0	0	0	0	2.01767	0	19.2927	23.7883	18.3014	21.5048	3.71187	0.591728	0.488807	0	0	0.89639	0.616244	0	0	5.41451	3.82158	7.42662	1.92683	3.74514	5.41549	0.464033	3.76039	0	2.20389	0.693353	1.43471	1.19136	0.796672	0.875288	0.703418	0.838161	0	0	2.28178	0	2.03669	7.21897
496	FZD1	Q9UP38	Receptors	GPCR;Frizzled	2.56544	2.04652	0	0	0.525035	0	0	2.06253	0	16.0792	20.1717	17.5804	17.8269	0	0	5.15408	2.40893	1.00663	0	0	0	0	5.99593	4.92935	1.92012	2.70872	2.34846	7.58059	0.464033	0.905734	0.678458	0.593921	0.693353	0	1.88651	0.778796	1.32797	0.554945	0	0	0	0.609825	0	2.47911	8.55407
496	FZD6	O60353	Receptors	GPCR;Frizzled	2.49539	2.62819	0	0	0	0	0	1.56974	0	10.1971	13.1228	10.07	12.6351	1.50057	1.89224	2.14425	0.997068	1.79651	0	1.00689	0	0.558438	4.74879	2.91226	2.06189	0	2.8493	2.51534	0	0.809036	0	1.16012	1.16983	0	0.858661	0.598696	1.14914	0.703418	0	0	1.10853	0.609825	0	1.02569	2.53346
496	FZD5	Q13467	Receptors	GPCR;Frizzled	0	0	0	0	0	0	0.722304	1.93397	0	18.8446	22.2415	19.526	20.424	1.91254	2.66536	2.86123	0	1.16913	0	1.55305	0	0	1.03628	5.28109	5.42776	2.0608	1.37498	6.15272	1.68999	1.78812	0.678458	1.36878	0.693353	1.43471	0.858661	0	0	0.554945	2.23412	0	0	0	0	3.56166	5.63493
496	FZD8	Q9H461	Receptors	GPCR;Frizzled	1.85128	0	0	0	0	0	0.722304	1.93397	0	18.8446	22.5193	17.805	19.1942	2.48755	2.66536	2.37242	0	1.16913	0	1.55305	0	0	2.00798	5.10873	5.12288	1.82918	1.37498	6.64246	1.68999	1.78812	0	0.593921	0.693353	1.43471	0.858661	0	0	0	2.6469	0	0	0	0	3.44848	4.20998
496	FZD3	Q9NPG1	Receptors	GPCR;Frizzled	0.644106	1.13806	0	0	0	0	0	1.97156	0	7.81972	9.96588	7.96167	9.32959	1.75503	0.658146	0	0.431126	0	0	0	0	0	3.80331	1.63514	0	0	1.32397	4.46511	0	0.620117	0.432063	0	1.16983	0	0.858661	0	0	0	0.707714	0	0	0	0	0.447262	1.54504
496	FZD4	Q9ULV1	Receptors	GPCR;Frizzled	3.20955	2.68174	0	0	0	0	0	1.93397	0	19.6201	21.7091	18.247	19.5212	2.48755	0	0.453547	0	0	0	0	0	0.558438	2.76013	3.68188	1.87795	0.812878	3.06198	5.70187	0.464033	0	0	0.593921	1.16983	4.1836	0.858661	0	0	0	0	0	0	0	0	1.24353	2.47375
496	FZD10	Q9ULW2	Receptors	GPCR;Frizzled	2.49539	2.62819	0	0	0	0	0	1.93397	0.72369	15.0659	18.5652	14.9909	16.0409	2.07558	0	2.22829	0	0	0	0	0	0	1.72385	1.98385	1.8649	0	2.80682	5.53486	0	0	0	0.593921	1.16983	2.72535	0.858661	0.598696	0	0.703418	0	0	0	0.609825	0	0.447262	1.03254
496	FZD9	O00144	Receptors	GPCR;Frizzled	2.49539	2.62819	0	0	0	0	0	2.41982	0	15.3738	17.1984	13.7776	15.3127	2.20316	0	0	0.431126	0	0	0	0	0	3.45796	0.858796	1.8649	0	2.80682	6.08142	0	0.620117	0	0.593921	1.16983	3.62493	0.858661	0	0	0.831389	0	0	0	0	0	0.447262	2.7757
497	VLDLR	P98155	Receptors	Other_receptors;LDLR	1.70349	3.27069	1.44926	7.57588	2.16676	2.57936	0	0	0	0.547246	0.470501	0.993999	0	0	0	0.74143	0.633765	0	0	1.89382	0	0	0.919503	0	0	1.60815	0.797221	2.12211	1.25809	1.29218	0.614872	0.54612	0.600072	0	0.467497	0.516578	2.96881	0	3.02563	2.83669	0	1.66574	1.05943	0	0.982393
498	SLC34A1	Q06495	Transporters	SLC;Other;SLC34	1.73526	1.35857	0	0.569914	0	0.636823	0.532082	0.725394	0	1.46091	0	0	1.33738	0.739887	0	0.453547	0	0	0.991435	0	0	0	1.94286	0	1.31637	0.926916	1.41094	0	0.639568	0	0	0.798695	0	1.47966	0	0.543146	0	1.28443	0.59012	1.64817	1.83305	0	0	0	2.09631
499	TM4SF1	P30408	Unclassified	Unclassified	2.86626	4.17493	0.466922	0	0.493312	0.819984	1.03612	0	0.543599	0	0.992853	0	0	0.779639	0	2.19452	0	0.873694	0	2.43608	0	1.59866	0.964052	0	0	0.863588	0	2.83002	1.8675	0	0	0.722589	0.680627	1.44479	0	2.1913	1.10367	0	0	0.566612	0	0	0	0.563474	0.919853
500	SLC31A1	O15431	Transporters	SLC;Other;SLC31	1.01972	0.598655	0	0	0.530432	0	0	0	0	0	0	0	0	0	0	0.504518	0	0	0	0	0	0	0.646876	0	0	0	0	0	0	0	0	0	0	0	0	0	0	0	0	0	0	0.57996	0	0	0.685479
501	IL17RA	Q96F46	Receptors	Other_receptors;IL17	0.793861	0.71932	0	0	0	0	0	0	0.776763	0	0	0	0.684892	0	0	0	0.910656	0	0	0.941402	0	0	1.28872	0	1.00739	0	0.693862	0.647837	0	0.46803	0.469545	0	0	0	0	1.0702	0.473323	0	0	0	0	0.451038	0	1.88226	0.730668
502	P2RY8	Q86VZ1	Receptors	GPCR;Rhodopsin	1.73526	1.35857	0	0	0	0	0.532082	0	0	0	0	2.31687	0	0.522573	0	0.453547	0	0	0	0	0	0	2.01416	0	1.9429	0	0.494781	0	0.746234	0	0.574376	0	0	0	0	1.15915	1.68199	0.956032	0.906896	2.0858	2.34075	1.90551	0	0.632984	0
503	HCN4	Q9Y3Q4	Transporters	Channels;Voltage_gated_ion_channels;cycliNucleotideRegulatedChannels	0	0	0.737813	0	0	0	0	0	0	0	0	0	1.50909	0	0	1.27192	0	0	0.765059	0	0	0	0.799821	0.524232	1.05171	0	0	1.10198	2.56276	0.444986	0.466584	0	0.594743	0	0.532424	0.485875	0	0	0.94959	0.949998	1.07172	2.68646	1.12098	1.33945	1.22297
504	TSPAN15	O95858	Miscellaneous	Other;Tetraspanin	0	0	0	0.497042	0	0	0	0	0	0.448936	0	0	0	0	0	0	0	0	0	0.486086	0	0	0	0	0	0	0	0.712365	0.445012	0	0	0	0	1.47569	0	0	1.13538	0	0	0.936078	1.53889	0.610378	0.612986	0	0
505	TRPC1	P48995	Transporters	Channels;Voltage_gated_ion_channels;TRP_channels	0	0	0	0.679148	0	0	0	0	0.450105	0	0.692055	0.84208	0	2.60231	0	2.85008	1.48296	1.6044	0	1.37083	0	0	1.27682	0.638782	1.20394	1.88518	1.24106	2.86039	1.01227	0.784785	0	0.544609	0	0	1.01162	0	0.95835	0.684691	0	0	0	0	0	1.48233	0.827361
506	PKD2L1	Q9P0L9	Transporters	Channels;Voltage_gated_ion_channels;TRP_channels	0	0	0.854643	0	0	0	0	0	0	0	0	0.506974	0	0	0	0	0	0	0	1.21303	0	0	0	0	0	0	0	1.56568	2.01907	0.642462	0	0	0	0	1.8635	0.642462	0.543894	0.815706	1.1591	0	0	0.853255	0	0.910682	0
507	GPR161	Q8N6U8	Receptors	GPCR;Rhodopsin	1.0124	1.02356	0	0.591595	0	0	0	0	0	3.31698	0.62851	1.6701	1.05113	0.518371	0	0.444067	2.09373	0.676547	0	0	0	0	0	1.64709	2.10583	1.69882	0.925084	1.51087	1.53745	2.01929	1.52703	0.521994	1.62841	1.21965	0.676873	3.22356	1.13808	1.50742	0	0	0	0	0	3.29227	0
508	ADCY7	P51828	Enzymes	4.6.1	0	0	0	0	0	0	0	0	0	2.88728	0.96664	3.79422	1.60194	1.36708	0	0	1.53172	0	0.966932	0	0	0	0	0	0.847536	0.927207	0.470438	2.45994	3.32322	0	0	0	0.955132	0	1.56186	1.26501	2.21201	1.7382	0.953295	0.993886	0.991825	0	0	0.447262	0
509	CHRM3	P20309	Receptors	GPCR;Rhodopsin	0	0	0	0	0	0	0	0	0	0.829708	0	0	1.30594	0.43994	0	0	0	0	0	0	0	0	1.07437	0	0	0	0	0	0	0	0	0	0.910109	0	3.45241	0	1.04075	0	3.57905	1.1971	1.31606	1.58915	4.91745	0.447262	0
509	CHRNE	Q04844	Transporters	Channels;Ligand_gated_ion_channels;cys-loop	0	0	0	0	0	0	0	0	0	0.461994	0.450798	0	0	0	0	0	0	0	0	0	0	0	0	0	0	0	0.445513	0.797546	0.638849	0	0	0	0	0.471379	1.784	0	0.627793	0	1.06337	0	0	0	1.02171	0	0.446837
509	CHRNG	P07510	Transporters	Channels;Ligand_gated_ion_channels;cys-loop	0	0	0	0	0	0	0	0	0	0.461994	0.450798	0	0	0	0	0	0	0	0	0	0	0	0	0	0	0	0.445513	0	0	0	0	0	0	0.471379	1.784	0	0.627793	0	1.06337	0	0	0	1.02171	0	0
510	IGF2R	P11717	Unclassified	Unclassified	0	0	0	0	0	0	0	0	0	0	0	0	0.670711	0	1.53722	0	0	0	0	1.3242	0	0	1.08769	0	1.0593	0	2.9529	0	0	1.38388	1.85696	1.83724	0	0	0.621791	0	0.515618	0.787403	0	0	0	1.45564	0	0.889498	0
511	CACNG4	Q9UBN1	Transporters	AuxillaryTransportUnit;CACNG	0	0	0	0	0	0	0.880712	0	0	0	0	0	0	0.593642	0	0.549807	0	0	0	0	0	0	0	0	0	0	0	0	0	0	0	0	0	0	1.37126	0	0	0	0.48232	1.44716	0.699072	1.06944	1.52096	0	0
511	IGFLR1	Q9H665	Unclassified	Unclassified	0	0	0	0	0	0	0	0	0	1.31069	1.06392	0	0.555996	0	0	0	0	0	0	0	0	0	0	0	0	0	0.565414	0	0	0	0	0	0	0	0	0.501877	0	0	0	0	0	0.641155	0	0	0
512	PTK7	Q13308	Receptors	Kinase;Other	0	0	0	0	0	0	0	0	0	0	1.24516	0.834568	2.28195	2.53562	0	3.16799	0	0	0.657416	0	0	0	3.25729	2.73978	1.96321	2.52943	0	1.04063	0	1.8024	1.29459	1.78266	0.435719	0	1.30371	3.68001	0.572061	1.16383	1.13362	1.43315	0	0	0	2.95062	7.59644
513	PTPRN2	Q92932	Receptors	Other_receptors;ReceptorTypePhosphatases	0	0	0	0.864155	0	0	0	0	0	0	0	1.88166	0.734955	0	0	2.53678	0	0.793493	0	0	0	0	1.83152	0	1.08022	0	1.39443	0.813002	0.470219	0.549558	0.856513	1.2273	0.588784	0	0	0	0	0	0.95942	0	0	0	0	2.16178	6.57501
514	SLC5A3	P53794	Transporters	SLC;APC;SLC5	0	0	0	0.450798	0	0	0	0	0	0.588542	0.578124	0	0	0.779639	0	0	0	0	0	0	2.0357	0	1.72579	1.16696	2.24557	1.58986	0	2.41788	0	0.556787	1.03299	1.2273	0.997235	1.01722	0	0.609186	2.41685	0	0	0	0	0	0	0.568836	3.90209
514	SLC5A1	P13866	Transporters	SLC;APC;SLC5	0	0	0	0.450798	0	0	0	0	0	0.588542	0.578124	0	0	0.779639	0	1.50909	0	0	0	0	0	0	0.68508	2.39998	1.26114	2.72555	0	2.21981	0	0.556787	1.03299	1.96	1.9252	0	0	0.609186	1.64757	0	0	0	0	0	0	0.568836	4.57263
515	CDH2	P19022	Miscellaneous	StructuralAndAdhesion;CadherinClassic	0	0	0	0	0	0.857867	0	1.45538	0	1.04203	3.08756	3.44697	1.38981	0.779639	0	0	0	0	0	0	0	0	2.25102	2.1087	2.24643	0.772688	2.38837	11.2114	12.3755	3.02251	0.809965	2.19669	0.894178	0	2.09121	5.23268	3.79264	0	2.0102	3.67492	2.27901	7.83008	2.65935	6.0195	16.1922
515	CDH20	Q9HBT6	Miscellaneous	StructuralAndAdhesion;CadherinClassic	0	0	0	0	0	0	0	0	0	0.653086	0	0	0	0.55607	0	1.37465	0	0	0	0.985858	0	0	1.13543	0.549666	2.1288	0	0	3.78178	2.7857	0	0	0	0	0	0.557213	0	0	0	0	0	0	0	0	1.94588	7.33538
515	CDH11	P55287	Miscellaneous	StructuralAndAdhesion;CadherinClassic	0.616839	0.605186	0	0	0	0	0	0	0	1.61348	0	0.86993	1.57441	1.69817	0	2.13337	0	0.759124	0	1.6021	0	0	3.57351	4.51257	2.90264	4.55478	1.09649	5.27146	2.46537	1.04435	0.88284	1.8661	0	0	0	0.708086	2.13066	0	2.22594	1.1838	2.64181	1.77314	0	1.05766	12.0994
515	CDH10	Q9Y6N8	Miscellaneous	StructuralAndAdhesion;CadherinClassic	0	0	0	0	0	0	0	0	0	0.666428	0.922799	0.687888	2.36168	1.51747	0	1.57751	0	0	0.767093	0.616244	0	0	3.31327	1.49618	2.93371	2.47203	0.854221	4.03565	3.34533	0.613436	0.613436	2.34532	0.956882	0	0.557213	0.609186	0.675748	0	0	0	0	1.33971	0	2.01032	9.01072
516	ADAM17	P78536	Enzymes	3.4.24	0	0	0	0	0	0	0	1.25667	0	1.41291	1.62412	0	2.22546	4.47989	0	0.488807	2.30037	0	0	0	0	2.6168	4.54814	1.90605	0	1.21694	0	3.8332	2.12432	2.22355	0.777569	0	0.476482	0	0	0	2.97802	0	1.02038	0	0	0	1.35282	1.18526	1.76478
517	ECE1	P42892	Enzymes	3.4.24	0	0.498251	0.88487	1.45093	3.36235	0	0	0	0	0	0	0	0	0	0.796189	2.03382	0	0.60808	0	0	0	0	1.2728	0	0.749547	0	0	1.12157	0	0	0.68468	0.493042	0	0	0	0	0	0	0	0	0	0	0	0	0
518	NOTCH4	Q99466	Receptors	Other_receptors;Notch	0	0	0	0	0	0	0	0	0.446354	0	0	0.777783	0	0	0	1.87189	0	0	1.22995	2.05096	3.85979	0	1.41818	1.07821	2.32745	0	0	0	0	1.41606	1.38772	0	0.941064	1.71715	0	1.10548	2.64733	1.56755	0	2.42814	0	0	0	0	3.29896
519	DLL4	Q9NR61	Miscellaneous	Ligand;Delta	0	0	0	0	0	0	0	0	0	0	0	0.553708	0	0	0.512109	1.65123	0	0	0	0	0	0	1.66293	0	0	0	0.925563	1.9215	2.02483	0	0	0	0.550662	0	0	0	0	0	0	0	0	0	0	1.25971	2.21892
520	PROCR	Q9UNN8	Unclassified	Unclassified	0.587995	0.625385	0.815312	0	0	0.96521	0.582757	4.13233	0	1.11611	3.1012	0.811007	2.53538	0	0.757772	3.57257	0	0	0	0	0	0	0	0	1.1167	0	1.09134	0	0	2.07787	0	0.534029	0.555319	0	0	0	0	0	0	0	0	0	0	0.632984	0
521	STOM	P27105	Unclassified	Unclassified	0	0	0	0	0	2.78691	0	3.98246	0.713543	0.816571	0	0	1.45511	0.66121	1.14356	9.63283	0	0.974998	1.30086	2.04367	0	1.86491	3.5053	0.938913	2.59599	2.95265	0	0	0.788334	0.732494	1.94733	1.44689	1.28857	0	0	0	0	0.878612	0	0	0	0	0	3.67657	0
522	AQP4	P55087	Transporters	Channels;Aquaporins	0	0	0	0	0	0	0.484965	0	0	0.429985	0	0	0.692698	0	0	0.825895	0	0	0	0	0	0	0	0.44441	0	0	0	0	0	0	0	0	0	0	0	0	0	0	0	0	0	0	0	0.485554	0
523	SLC16A8	O95907	Transporters	SLC;MFS;SLC16	0	0	0	0	0	0	0	0	0	0.488193	0	0	0	0	0	0	0.58265	0	0	0	0	0	0	0	0	0.860135	0.576475	0	0.504319	0.52153	0.476795	0	0	0	0	0.994747	0.758887	0.519135	0	0.724704	0	0.80043	0	1.34538	0
524	MTNR1A	P48039	Receptors	GPCR;Rhodopsin	0	0	1.23137	0	0	0	1.18621	0	0.754945	0	0	1.04507	0	0	1.46717	4.06186	0	0	0	0	0	0	0	0	1.33663	0	0.781452	1.89676	0	1.03641	0	0	0.870191	0	0	4.61793	1.20723	0.685665	3.80843	0	0	0	0	2.71795	3.78549
525	PCDH1	Q08174	Miscellaneous	StructuralAndAdhesion;ProtocadherinsOther	0	0	0	0	0	0	0.581399	0	0	0	0	0.499408	0	0.444489	0	0	0	0	0	0	0	0	0	0.819112	1.02954	0	2.11983	0.544207	0	0	0	0	0	0	0	1.07452	0	0	0.516601	0	0	0.891268	0.872141	0	0.804766
526	EVC2	Q86UK5	Unclassified	Unclassified	0	0	0	0	0	0	0	0	0	0	0	0.499408	0	0	0	1.12906	0.543996	0	0	0	0	0	0	0.819112	0	0	1.55199	0.544207	0	0.435415	0	0	0	0	0	1.07452	0	0.729892	0.516601	0	0	0	0	0	0.79557
527	NOTCH2	Q04721	Receptors	Other_receptors;Notch	0	0	0.733774	0	0	0	0	0	1.13206	0.955475	0	0.871101	2.11653	0.779639	0	5.23709	0.918499	1.35909	0	2.31913	0	0	0	1.28659	0.995673	0	4.6555	0	1.64391	0.877722	1.79495	0	0	0	0	2.97878	0	0	0	0	0	0	0	2.80058	3.51919
528	GJA8	P48165	Miscellaneous	StructuralAndAdhesion;GapJunction	0	0	0	0	0	0	0.645895	0	0	0	0	0	0	0.674812	0	1.84349	0	1.1973	0	1.51639	0	0	0	0.874635	0	0	1.14988	0.446738	0	0.563918	0.939056	0.606415	0.703233	0	0.582757	0.563918	0	0	0	0	0	0	0	1.23461	2.55236
529	ROBO1	Q9Y6N7	Receptors	IG;OtherROBO	0	0	0	0	0	0	0.614514	0	0.543599	0.854021	0.813073	0.704325	0.670711	2.75822	0.684645	0.488807	0.842962	0.832517	1.0198	0	0	0	0.837176	1.79978	0.587244	0	2.60613	3.9404	4.22915	2.67735	1.20159	4.00592	0	3.88053	0	0	3.06771	0	0.651097	0	0	0.552788	0	1.69548	1.98283
530	CACNA1A	O00555	Unclassified	Unclassified	0	0	0.983939	1.95549	0	3.17497	2.60903	0	0.737257	2.04038	1.99797	8.44319	4.23988	2.205	3.04654	0	0	0	0	0	0	0	2.9136	2.82887	0	0.886969	4.93316	9.44656	7.09676	0	0.975642	0.934157	0.68965	0	0.786701	0	0	0	0	0	0	0	0	0	6.4774
531	CXADR	P78310	Receptors	IG;OtherMisc	0	0	0.943615	2.66486	2.1981	0	0	1.19142	0	0	0	0	0.877564	1.13501	0	0	0	0	0	0	0	0	0	0	0	0.55327	0.597769	4.68299	4.95188	0.7817	0.821988	0	0.476482	0	0.831589	0	0	0	0.575909	0	0	0	0	0.447262	0.804784
532	EPCAM	P16422	Unclassified	Unclassified	3.9917	3.02607	0	0	0	0.870133	1.39159	1.1976	0	1.13546	1.10521	0	1.95818	0.836881	0.541968	3.46732	0.571275	0	0	0	0	0	0	0	0	0	1.11652	5.4081	3.21535	0.546133	0.729755	0	1.66756	0	0	0	0.676164	0	0	0	0	0	0	0.546133	1.88581
532	SYNE2	Q8WXH0	Unclassified	Unclassified	0	0	0	0	0	0	0	0.532691	0	0	0	0.988282	0	3.62966	0	2.12113	0	0	0	0	0	0	0	0.727932	0	0.875898	0	6.72659	2.0701	1.71386	0.729755	0	0	0	0	0	2.28159	0	0	0	0	0	0	0.544374	1.61495
533	CHRNB3	Q05901	Transporters	Channels;Ligand_gated_ion_channels;cys-loop	0	0	0	0	0	0	0	0	0	0	0	0	0	0	0	0	0	0	0	0	0	0	0	0	0	0	0	1.43179	1.0946	0	0	0	0	0	0	0	0	0	0.452533	0.509892	0	0	0	0	0.446837
534	KCNJ5	P48544	Transporters	Channels;Voltage_gated_ion_channels;InwardlyRectifyingKchannel	0	0	0	0	0	0	0	0	0	2.72807	0.725873	0.531937	0.813763	0	1.11761	0.574253	0	0	0	0	0	0	0	1.81766	0	0	0	4.26079	4.08227	0.551365	0	0	1.25614	0	0.729537	1.26501	0	0	0.993537	0	0	0	0	0.447262	0.740708
535	KCNJ2	P63252	Transporters	Channels;Voltage_gated_ion_channels;InwardlyRectifyingKchannel	0	0	0	0.864155	0	0	0	0	0	4.62894	0.725873	2.10575	3.66538	0	0.79922	0	1.25622	0.992465	0	0	0	0	0.622612	2.02441	1.1349	1.09704	1.58424	7.24131	2.26285	0.884922	0	0.703423	3.66421	3.53988	0.71481	3.09761	0.784205	0.554945	4.89108	0	0	0	0	2.05633	3.27678
535	OPRM1	P35372	Receptors	GPCR;Rhodopsin	0	0	0	0	0.773801	0	0	0	0.754945	1.03539	0	1.13922	0	0.87145	0.801686	0	0	0	0	0	0	0	0.804933	3.11633	0	0	1.93188	11.6555	7.9397	0.962173	0.971279	0.703423	0	0	4.5219	1.11934	2.3219	0.944745	4.99272	1.53176	2.0176	2.48809	3.10022	3.41887	3.14836
535	ADCY3	O60266	Enzymes	4.6.1	1.06998	1.06974	0	0	0	0.870133	0.77086	0	0	1.29989	0.725873	3.88569	1.77116	1.45941	0	0	0	0	0	1.06033	0	0	3.8225	1.8012	0.847536	0.744326	2.75456	7.40713	5.21563	0.754117	0	0	0.476482	0	0	2.52397	1.08039	2.74932	1.39852	1.21058	2.90738	3.09166	2.74603	2.05767	0.982009
535	ABCC8	Q09428	Transporters	Active_transporters;ABCC	0	0	0	1.40001	0	0	0	0.64862	0	0.488193	0	0	0.632963	0	0.469864	0.574253	0.58265	0	0	0.929866	0	0	0	1.57179	0.923305	0.792168	0	4.20023	1.93585	0	0	0	0	0	0.754036	0	1.64757	0	0.844917	0	0	0	0.495009	1.22838	1.66723
535	ITPR3	Q14573	Transporters	Channels;Voltage_gated_ion_channels;RYR_ITPR	0	0	0	0	0	0.658515	0	0	0	3.31698	0	2.94903	1.05113	0	0	0.808262	0	0	0	0	0	0	0.838838	2.38321	3.69146	3.37909	2.23828	7.3638	1.3757	1.59477	1.53766	0	1.02296	2.85199	0	3.74451	1.49923	3.87405	3.12203	0	0	1.44426	3.94356	4.05447	1.2122
535	DRD3	P35462	Receptors	GPCR;Rhodopsin	0.68096	0	0.704503	0.623509	1.15086	0	0	0	0	2.79442	1.97271	4.27417	2.0611	0	0.779153	2.11677	0	0.945325	0	0	0	0	1.79159	2.63077	3.14251	5.04965	2.68934	6.5859	7.15215	1.82547	2.03954	2.3775	0.554729	0	1.11906	1.61143	1.09438	3.37416	6.09191	0	0	0	1.47955	5.58039	7.62737
535	DRD2	P14416	Receptors	GPCR;Rhodopsin	0.689588	0.678858	0.454681	0	0.793117	0	0	0	1.01073	3.93365	2.39697	3.27056	1.61906	0.850226	0.779153	0	0.764195	0	2.26737	0	0	1.37035	0.622612	3.49601	4.3617	3.79135	1.93288	11.1656	7.52659	1.82547	2.03954	1.44505	1.86714	0	0.712181	1.61143	0	3.57247	6.55755	2.30198	0	0	2.29718	5.64639	5.65969
536	SCN5A	Q14524	Transporters	Channels;Voltage_gated_ion_channels;SodiumChannels	0	0	0.983939	0.864155	0.908747	0	0	0.444516	0	1.80124	0	4.3551	0	0	1.69016	0.561428	0	0	0	1.67854	0	0	0	1.9501	0	0	1.78664	9.04922	2.60302	0	0	0.754441	1.48787	0	0.712181	0	0	0	0	0	0	0	0	0.941628	3.45282
536	SCARA5	Q6ZMJ2	Unclassified	Unclassified	0	0	0.427233	0	0.860498	0	0	0	0	0	0	0.719024	0.454462	0	0	0	0	0	0	0	0	0	0	0	0	0	0	2.8752	1.44754	0	0	0	0	0	0	0	0	0	0	0	0	0	0	0	0
536	PRRG1	O14668	Unclassified	Unclassified	0	0	0	0	0.584194	0	0	0	0	0.51957	0	0	0.743955	0	0.700439	1.36496	0	0	0	0.957395	0	0.531491	0	0	0	0	0	3.0957	2.35565	0	0.613083	0	0.585989	0	0	0	0	0	0	0	0	0	0	0	0
536	OR6T1	Q8NGN1	Receptors	GPCR;Olf	0	0	0	0	0	0	0	0	0	0	0	0	0	0	0	0	0	0	0	0	0	0	0	0	0	0	0.967779	3.58854	2.70721	0	0	0	0	0	0	0	0	0	0	0	0	0	0	0	0
537	SCN4B	Q8IWT1	Transporters	AuxillaryTransportUnit;SodiumChannelBeta	0.633272	0.637453	0.606428	2.56028	0	0.645291	0	0	0.428658	1.05036	0.4828	0	0	0	0	0	0	0.707066	0	0.458604	0	0	0	0.540591	0	0.793911	0	5.29045	1.2978	0.559107	0	0	0.47493	0	0	0	0	0	0	0	0	0	0	1.23998	1.21218
538	SLC8A1	P32418	Transporters	SLC;Other;SLC8	1.2029	0.567268	0	0.544354	0	0.728093	1.29322	1.57825	0	1.03252	1.41854	0.992147	1.24261	0.535059	0	0	1.259	0	0	0	0	0	0	0.567647	0	0.981432	0	6.65838	3.91244	0	0	0	0.550662	0	0	0	0.651002	0	0	0	0	0	0	0.442145	3.89759
538	SGCB	Q16585	Miscellaneous	StructuralAndAdhesion;Sarcoglycan	0.549232	0.53958	0	0.831183	0	0	0.479964	0	0	1.02101	0	0	0.548229	0	0	0	0	0	0	0	0	0	0.529767	1.21453	0	0	1.21714	5.63256	2.64626	0.914663	0.449618	0	0.722107	0	0	0.513171	0	0.689814	0.541867	0	0	0	0	0.427299	3.7591
538	SEMA6D	Q8NFY4	Miscellaneous	Ligand;Semaphorins	0	0	0	1.71639	0	0.939622	0	0.445446	0	0	0	0.482366	0	0.707965	0	0	0	0	0.500959	0	0	0	0.595455	1.04533	1.19623	0	0	4.694	2.91009	0	0	0	0	0.639536	0	0.444642	0	0.580835	0	0	0	0.47652	0	0	3.47271
539	LHCGR	P22888	Receptors	GPCR;Rhodopsin	1.0124	1.02356	0	0	0	0	0	0.532691	0	0.87053	0	0.767297	0.748907	0	0.482566	0.638914	0	0	0	0	0	0	1.24906	0	0	0	1.55333	1.31287	1.59372	1.4062	0.726812	0.703423	0	0	2.55878	2.24995	4.4033	2.95189	1.66536	0	2.32741	0	2.25931	5.33429	3.61954
539	LTB4R2	Q9NPC1	Receptors	GPCR;Rhodopsin	0	0	0.658233	0	0	0	0	0	0	0	0	1.61342	2.23928	0.518371	0	0	1.45805	0	0.62523	0	0	0	0	0.845726	0.998069	0	0.56724	2.63892	1.78896	0.564994	0.536939	0	0.595456	0	0.794214	0	0	0	0.874471	0.929014	0	0	0	2.42365	0.687714
540	FPR1	P21462	Receptors	GPCR;Rhodopsin	0	0	1.20388	0	0	0	0	0	0	4.42818	0.923402	2.12003	4.66909	6.04741	0	3.48458	3.1823	2.58921	4.18793	1.51972	4.60938	3.05304	2.12846	3.22264	4.38307	4.14535	0	8.40486	5.48517	4.4271	0.830697	0	1.57396	1.55172	1.60689	5.11793	3.9467	0	0.88009	0	0	0	2.70848	4.0717	1.77808
541	ADAM12	O43184	Enzymes	3.4.24	0	0	0.704503	0	0	0	0.590265	0	0	0	0	0.960214	0	1.96015	0	0	2.85282	0	1.50581	0	0	0.519428	0.598561	2.89574	0.968936	2.36794	2.63004	1.99601	1.6165	3.25669	2.09572	0	0	0	0	2.02944	0.923458	1.59147	1.50322	0	0	0	0	3.17298	6.07252
541	SDC2	P34741	Receptors	Other_receptors;Syndecan	3.47529	8.50748	0.763927	2.68903	0	4.17085	0	1.24103	1.19786	0	0	7.94853	5.55673	0	1.00629	2.84548	0	1.68422	8.52679	1.70276	0	0	6.04917	5.90222	7.92447	6.55168	1.15023	7.51402	5.04029	2.30079	4.63935	0.909233	0	0	0.676873	4.99705	0	5.21773	4.97214	2.35347	0	6.95669	0	5.297	4.813
541	SDC4	P31431	Unclassified	Unclassified	0	0	0	0	0	0	0	0	0	0.737985	0.799483	0.869173	3.03535	0.705178	0.684645	0	0	0	1.14925	0	0	0	1.11892	1.67622	6.71311	1.15069	6.50864	3.30409	2.55184	4.40235	6.05576	1.36725	0	1.82982	2.07994	1.26501	2.6896	1.78417	2.4861	0	1.87388	1.18552	1.17947	4.85111	2.98393
541	FSHR	P23945	Receptors	GPCR;Rhodopsin	1.0124	1.02356	1.85168	0	0.908747	0	0	0.532691	0	1.15411	0	3.41911	4.29451	1.94357	1.8253	2.75272	2.91109	1.36477	3.13222	0	0	0	0	3.52654	3.76161	5.55358	2.69593	5.77095	1.96411	1.92841	3.8058	1.09018	0	1.87675	0.94936	5.37009	5.36713	5.65649	3.40811	3.50505	2.72059	0	2.73365	5.91847	6.42895
541	CASR	P41180	Receptors	GPCR;Glutamate	0	0	1.36274	0	0	0	0	0	0.450105	0.87053	0	0.531937	0.518521	0	0	0	0.904555	0	0	0	0	0	0.736159	0	2.16588	0.742638	1.48264	5.53106	1.748	0	0	1.98966	0	0	0.794214	1.53482	0.792811	2.52607	2.18742	1.95935	0	1.48967	3.1288	3.44704	6.2243
542	TNFRSF1A	P19438	Unclassified	Unclassified	1.17802	1.47139	2.49896	0	0	0	2.71513	8.59202	4.83062	2.96619	0	4.20149	3.01133	8.23285	1.27588	10.2338	37.9577	1.96494	3.98101	0	0	4.4686	4.7157	2.84399	11.3569	8.15095	1.8899	18.7035	10.7953	5.41833	4.45819	4.47979	3.89748	3.06093	0	13.0689	7.3308	3.55072	6.52158	7.97049	0	5.8906	4.25362	6.81576	11.0782
543	SGCG	Q13326	Miscellaneous	StructuralAndAdhesion;Sarcoglycan	0	0	2.21563	0.950014	0.692519	5.12483	2.30207	5.57279	0.479669	1.02284	0.690635	1.17593	1.4437	0	0	2.34811	2.48804	1.04683	0	0	0	0	1.71468	0	2.83228	1.40821	1.86084	9.65476	2.92781	0.715407	1.529	1.62513	1.55693	0	0.676873	0	0.856767	1.00776	2.12556	0	0	0	0	2.93465	9.19302
543	ITGB4	P16144	Receptors	Other_receptors;Integrin	0	0	0.704503	0.720304	0	0.826877	0.479964	0	0	1.02931	0	0	2.23336	0.779639	0.640075	2.54016	3.54637	0.678095	1.39842	0	0	0	10.341	2.24438	4.21666	3.84222	2.33741	13.9968	5.99361	0	5.75655	3.68207	0.734796	0	0.870177	0.766039	0	0	3.13569	0	0	0	0	3.78955	14.9765
543	COL17A1	Q9UMD9	Unclassified	Unclassified	0	0	0.704503	0.916689	1.09233	0	0.761145	0	0	2.67878	2.81805	2.3082	5.61836	0.779639	0	3.95614	2.51928	0	0	0	0	1.64118	7.02996	1.65807	4.05241	3.95036	1.64513	5.29742	1.17379	0	1.66582	3.11554	0.698017	0	1.07583	0	0	0.721147	2.16394	0.954397	0	0	1.48328	3.58556	14.6444
544	PSEN1	P49768	Unclassified	Unclassified	2.00464	5.22666	4.65537	0	0	4.41765	1.9493	0	0	4.41569	2.89341	1.4353	3.06653	4.80841	0	3.87958	4.48481	0	1.77595	1.82421	0	2.22055	5.39899	4.69959	5.89396	5.3804	0	6.49594	4.83426	7.31166	2.51546	2.24785	1.05622	0	1.08882	6.20598	3.04156	4.62646	1.08789	0	0	1.11117	0	9.27943	10.8766
544	PSEN2	P49810	Unclassified	Unclassified	1.80783	4.48959	4.65537	0	0	4.41765	0.931523	0	0	2.67429	1.49952	1.4353	4.18578	3.88724	0	4.08523	4.36631	0	3.60147	1.7952	5.33797	5.93219	6.65107	2.68466	6.94555	3.53526	0	9.16745	4.97608	5.70098	0.904549	2.98226	1.05622	1.91476	3.41708	4.34837	5.17519	2.55435	0	0	0	1.11117	0	3.8548	10.9806
545	STOML3	Q8TAV4	Unclassified	Unclassified	0	0	0	0	0	0	0	1.47368	0	0	0	0	0	0	0.595104	2.31711	0	0	0	0	0	0	0.692399	0.524232	0	0.63561	0	0.896338	0	0	0	0	0.896046	1.35902	1.83558	0	2.27217	0	1.01648	2.50781	0	1.51697	0	0.632984	0
546	TRPC5	Q9UL62	Transporters	Channels;Voltage_gated_ion_channels;TRP_channels	1.73526	1.35857	0	0.679148	0	0	0	0	0.450105	0	0.692055	0.84208	1.83529	2.60231	0	3.30363	1.48296	1.6044	1.29644	1.98147	0	0	2.30101	0.783735	3.74974	1.88518	1.24106	5.63934	3.06552	1.42725	0.626501	2.07322	0	0	2.13598	1.89579	3.12157	0	1.63738	4.33761	3.57704	4.65474	3.664	2.4522	0.827361
546	TRPC4	Q9UBN4	Transporters	Channels;Voltage_gated_ion_channels;TRP_channels	1.73526	0	0.704503	0.679148	0	0	0	0	0.450105	0	0	0.988282	1.97233	2.60231	0	2.97229	1.56968	1.6044	1.29644	2.80681	0	0	2.50832	0.638782	3.74974	1.88518	1.73313	6.85654	2.87331	0.784785	0	0.544609	0	1.44605	0.979901	2.76176	1.93413	0.684691	1.63738	4.3549	3.57704	4.65474	2.63357	1.6527	3.37394
547	TNFRSF21	O75509	Receptors	Other_receptors;TNFNGF	0	0	0	0.5615	0	0	0	0	0.447902	0	0	0	0	0	0	0	0	0	0.848087	0	0	0	0	0	0.972064	0	0	1.12127	0	0	0	0	0.448551	0	0.49199	0.779134	1.29271	3.04418	0	2.27857	2.85544	0.74379	1.0373	0	0
547	MPZ	P25189	Miscellaneous	StructuralAndAdhesion;IG_MPZ	0	0	0	0	0	0	0	0	0	0.517117	0	0	0	0	0	1.08114	0	0	0	0.58006	0	0	0	0	0	0	0.443027	0.51897	0	0.426412	0	0	0	0	0	0.623223	0	0.634214	0	1.44821	1.23338	0.593719	1.15889	0.426412	0
548	MMP16	P51512	Enzymes	3.4.24	0	0	0	1.62508	0.828235	0.883557	1.1622	0	0	0.473382	0	0	0	1.06489	0	0	0	0	0	0	0	0	1.05691	0	0	0	0.660244	0	0	0	0	0.464115	0	0	0	0.479754	1.37882	0	0	0.870023	0	0	0	0	1.25575
549	HTR2B	P41595	Receptors	GPCR;Rhodopsin	0	0	4.59031	0.864155	0	0	0	0	0	0.427844	0	0.945209	0.677348	0	0	0.534087	0.650277	0.473157	0	0	0	0	0.452763	0.687781	0	0	2.2001	6.06589	1.59797	0.466075	0	0	0	0	0	0	0.609661	0	0	0	0	0	0	0.798103	1.85503
550	PLXNC1	O60486	Receptors	Other_receptors;Plexin	0	0	0	0.741797	0	0	0	0.429985	0	0.429985	0	1.63069	0	0	0	0.561428	0	0	0	0	0	0	2.90646	0	3.03714	1.83708	1.41133	3.81071	2.24402	0	0.466584	2.11332	0	0	0.746497	0	1.06828	0	0	0	0	0	0	1.79389	3.53841
550	S1PR4	O95977	Receptors	GPCR;Rhodopsin	0	0	0	0	0	0	0	0	0.754945	0	0.439557	2.49143	0.467468	0	0	0	0	0	0	0	0	0	1.43517	0	1.33663	0	0.470438	4.32244	1.5968	0	0	0	0	0	0.505609	0.902399	0	0.617244	0.804621	0	1.10914	1.24748	0	0.619978	0.872878
551	L1CAM	P32004	Miscellaneous	StructuralAndAdhesion;IG_AdhesionProteins	0	0	0.772686	0	0.596014	0	0	0	0	0.826165	0.797615	1.27638	1.84283	0	0	0	0	0	0	0.773737	0	0	4.9853	2.32609	2.10126	0	1.27166	5.91246	4.49562	0.549558	0	0	0	0	0	0	0	0	0.955049	0	0	2.1084	0	0.557506	1.30966
552	SEMA6A	Q9H2E6	Miscellaneous	Ligand;Semaphorins	0	0	0	0	0	1.37913	0	0	0	0	0	0.670767	0	0.974404	0	0.931799	0	0	0	0	0	0	0	0.819112	0	0	1.2128	2.16362	0.511823	0	0	0	0	0	0	0.778531	0	0.513759	0	0	0	0	0	0	1.96763
553	SLC5A7	Q9GZV3	Transporters	SLC;APC;SLC5	0	0	0	0	0	0	0	0	0	0	0	0	0	0	0.700439	1.36496	0	0	0	2.93613	0	0.531491	0.674054	0	0	0	0	0	0.426127	0	0	0	0.561515	0	0.49199	0	0	0	0	0	0	0	0	0	0
554	LRRC32	Q14392	Miscellaneous	Other;LRRC	0	0	0	0	0	0	0	0	0	0	0	0	0	0	0	0.760483	0	0	1.24783	0	1.01928	0	0.619321	0.783802	3.26945	2.3217	3.54046	0	0	3.44989	3.41254	0	0	0.42615	0	0	0	0.430916	0	1.13621	1.15242	0.615614	0.474265	2.5346	0.533408
554	ENG	P17813	Unclassified	Unclassified	0	0	0.539076	1.20273	0	0	0.676348	0	0	7.1964	6.09177	0.794812	2.96728	0.614432	0	0	1.93359	0.678095	0	0	0	0	7.04036	1.89959	5.7021	4.00694	15.5172	1.03731	0	3.50832	2.83853	0	0	3.07432	4.11029	0	3.37557	1.33018	5.00587	1.33274	5.48378	6.87723	8.93579	3.22163	4.70489
554	BMPR1B	O00238	Receptors	Kinase;Act.TGFB	1.02158	1.03194	0	0	0	0	0.859133	0	0	6.29419	4.87394	1.00461	3.16402	1.87046	0.684645	2.79132	0.890021	0	1.13555	0	0	0	6.76599	0	7.4	3.09729	17.5362	0	0	4.40243	4.89564	4.03247	1.01268	3.84121	0	0.96462	2.70187	1.28092	0	0	0	5.40021	0.703137	5.27368	1.4233
554	BMPR1A	P36894	Receptors	Kinase;Act.TGFB	1.02158	1.03194	0	0	0	0.879663	0	0	0	7.3661	5.62691	1.00461	4.09703	2.2899	0.684645	2.8261	0	0	0	0.957395	0	0	6.09397	1.96803	6.75632	2.50119	19.2371	1.57822	0	4.98951	3.98364	3.06256	1.01268	1.58639	0	2.23107	3.37455	3.26088	1.50161	0	5.0381	3.25979	8.14671	3.28329	3.58149
554	ACVR2A	P27037	Receptors	Kinase;Act.TGFB	2.21325	2.24293	0	3.01109	0.547442	0	0	0	0.463627	7.08634	7.20155	0.794812	1.72198	0.614432	0	1.94472	0.725437	0	0.712603	0	0	0	1.40833	0.819112	1.57646	3.18008	17.8667	1.03731	0.537868	4.48783	2.05061	0.498735	2.1908	0.950144	0	0.690568	0	0	0.674859	0	0.450463	1.00756	0	1.58861	1.36946
554	ACVR2B	Q13705	Receptors	Kinase;Act.TGFB	0	0	0	1.20273	0	0	0	0	0	7.38077	7.19262	1.60833	2.73286	0.614432	0	1.94472	0.725437	0	0	0	0	0	2.60638	1.75439	1.23142	1.0996	17.2149	1.18316	1.35496	2.58215	1.79913	1.20638	1.01268	0.950144	0	0	0	0	0.674859	0	1.87742	1.00756	0	1.959	3.41635
554	ACVR1	Q04771	Receptors	Kinase;Act.TGFB	1.02158	1.03194	0	1.20273	0	0	0.870515	0	0	7.83875	6.22911	1.79942	1.74226	0.920014	0	2.27408	1.10855	0	1.30438	0	0	0	2.21381	1.73158	4.04274	1.25848	18.0605	1.1333	0	4.53641	2.18253	0.498735	1.01268	0.950144	0	0	1.18625	1.75199	0.674859	0	0	1.15047	2.07209	3.29347	2.77669
554	ACVRL1	P37023	Unclassified	Unclassified	0	0	0	1.20273	0	0.772532	0	0.440066	0	6.36751	7.41463	1.00461	2.21391	1.81116	0	1.94472	1.83399	0	1.1813	0	0	0	2.01535	0.94882	2.63361	2.3002	16.8056	0.965018	0	3.83131	2.18253	0.498735	1.01268	0.950144	0	0	2.05189	1.62757	0.674859	0	0	1.15047	0	2.8328	1.25977
555	OR1D4	P47884	Unclassified	Unclassified	0	0	0	0	0	0	0	0	0	0	0	0.427602	0	0	0	0	0	0	0	0	0	0	0	0	0	0	0.967779	0	0	0	0	0	0	0	0	0	0	0	0	0	0	0	0	0	0
555	OR1D5	P58170	Receptors	GPCR;Olf	0	0	0	0	0	0	0	0	0	0	0	0.427602	0	0	0	0	0	0	0	0	0	0	0	0	0	0	0.967779	0	0	0	0	0	0	0	0	0	0	0	0	0	0	0	0	0	0
555	OR5AR1	Q8NGP9	Receptors	GPCR;Olf	0	0	0	1.67886	0	0	0.582298	0	0	0	0	0.427602	0	0	0	0	0	0	0	0	0	0	0	0	0	0	1.4129	0	0	0	0	0	0	0	0	0	0	0	0	0	0	0	0	0	0
555	OR2T10	Q8NGZ9	Receptors	GPCR;Olf	0	0	0	1.67886	0	0	0.582298	0	0	0	0	0.427602	0	0	0	0	0	0	0	0	0	0	0	0	0	0	1.4129	0	0	0	0	0	0	0	0	0	0	0	0	0	0	0	0	0	0
555	OR2T4	Q8NH00	Receptors	GPCR;Olf	0	0	0	1.67886	0	0	0.582298	0	0	0	0	0.427602	0	0	0	0	0	0	0	0	0	0	0	0	0	0	1.4129	0	0	0	0	0	0	0	0	0	0	0	0	0	0	0	0	0	0
[truncated: 284 more rows]
[truncated: 20 more columns]

## Sheet: BRCA
Information of 1,869 MPs KEGG cancer-related pathwaysa					Metabolism of xenobiotics by cytochrome P450	Chemical carcinogenesis	Arginine and proline metabolism	PPAR signaling pathway	Glycine, serine and threonine metabolism	Glycolysis / Gluconeogenesis	Pentose phosphate pathway	Citrate cycle (TCA cycle)	Alanine, aspartate and glutamate metabolism	Hedgehog signaling pathway	Basal cell carcinoma	Melanogenesis	Wnt signaling pathway	Hepatitis C	Basal transcription factors	Oxidative phosphorylation	Viral carcinogenesis	D-Glutamine and D-glutamate metabolism	Hepatitis B	Ubiquitin mediated proteolysis	Cell cycle	p53 signaling pathway	Small cell lung cancer	Prostate cancer	MicroRNAs in cancer	Pancreatic cancer	TGF-beta signaling pathway	Calcium signaling pathway	cAMP signaling pathway	Colorectal cancer	Chronic myeloid leukemia	Bladder cancer	Glycerophospholipid metabolism	HTLV-I infection	Lysosome	Apoptosis	Epstein-Barr virus infection	Jak-STAT signaling pathway	B cell receptor signaling pathway	NF-kappa B signaling pathway	Cytokine-cytokine receptor interaction	Hematopoietic cell lineage	Chemokine signaling pathway	Renal cell carcinoma	Adherens junction
[truncated: 1,863 more rows]
[truncated: 20 more columns]

[truncated: 14 more sheets: BLCA, CHOL, COAD, HNSC, KICH, KIRC, KIRP, LIHC, LUAD, LUSC, PRAD, READ, THCA, UCEC]
