# Supplementary material for: Membrane protein-regulated networks across human cancers
Source: Nat Commun. 2019 Jul 16;10:3131. doi: 10.1038/s41467-019-10920-8 (PMC6635409; doi:10.1038/s41467-019-10920-8)
Supplement: Supplementary file 7 — Supplementary Data 4 [file 41467_2019_10920_MOESM7_ESM.xlsx]

## Sheet: Notes for following data
Supplementary Data 4. Profiles of the meta-z-scores for direct PPI-based CaMPNets across 15 cancers
The values are meta-z-scores and involvement scores (i.e., −log10 [enrichment P value]) in the sheets of 'CaMPNet meta-z' and 'individual cancer types (e.g., BRCA, BLCA, and CHOL)', respectively.
aCancer-related pathways with pathway name (e.g., Cell cycle) and KEGG entry (e.g., hsa04110) are obtained from KEGG database
bMain Class defined by Almén et al. (Almen et al., 2009): The main functional class of the protein
cClassification defined by Almén et al. (Almen et al., 2009): Classification hierarchy for the protein. EC number is assigned for enzymes and semicolon separated classes and subclasses for all other proteins

## Sheet: DirectCaMPNet meta-z 
Information of 1,009 MPs KEGG cancer-related pathwaysa					Alanine, aspartate and glutamate metabolism	Pentose phosphate pathway	Arginine and proline metabolism	Metabolism of xenobiotics by cytochrome P450	Chemical carcinogenesis	Glycolysis / Gluconeogenesis	PPAR signaling pathway	Glycine, serine and threonine metabolism	Colorectal cancer	Wnt signaling pathway	TGF-beta signaling pathway	Hedgehog signaling pathway	Basal cell carcinoma	Basal transcription factors	Hepatitis C	D-Glutamine and D-glutamate metabolism	MicroRNAs in cancer	Hepatitis B	Ubiquitin mediated proteolysis	Cell cycle	p53 signaling pathway	Viral carcinogenesis	Chronic myeloid leukemia	Bladder cancer	Glioma	Non-small cell lung cancer	Pancreatic cancer	Melanogenesis	Calcium signaling pathway	cAMP signaling pathway	Citrate cycle (TCA cycle)	Oxidative phosphorylation	Glycerophospholipid metabolism	HTLV-I infection	Transcriptional misregulation in cancer	Lysosome	Apoptosis	Jak-STAT signaling pathway	Epstein-Barr virus infection	Hematopoietic cell lineage	B cell receptor signaling pathway	Cytokine-cytokine receptor interaction	Chemokine signaling pathway	NF-kappa B signaling pathway	Thyroid cancer
Cluster number	Gene name	UniProt AC of MP	Main Classb	Classificationc	hsa00250	hsa00030	hsa00330	hsa00980	hsa05204	hsa00010	hsa03320	hsa00260	hsa05210	hsa04310	hsa04350	hsa04340	hsa05217	hsa03022	hsa05160	hsa00471	hsa05206	hsa05161	hsa04120	hsa04110	hsa04115	hsa05203	hsa05220	hsa05219	hsa05214	hsa05223	hsa05212	hsa04916	hsa04020	hsa04024	hsa00020	hsa00190	hsa00564	hsa05166	hsa05202	hsa04142	hsa04210	hsa04630	hsa05169	hsa04640	hsa04662	hsa04060	hsa04062	hsa04064	hsa05216
1	SLC2A8	Q9NY64	Transporters	SLC;MFS;SLC2	0	0	0.772686	0	0	0	0	0.596014	0	0	0	0	0	0	0	0	0	0	0.563746	1.03274	0	0.560941	0	0	0	0	0	0	0	0	0	0	0	0.426648	0	0	0	0	0	0	0.59012	0	0	0	0
1	SLC2A6	Q9UGQ3	Transporters	SLC;MFS;SLC2	0	0	0.772686	0	0	0	0	0.596014	0	0	0	0	0	0	0	0	0	0	0.563746	0.496159	0	0	0	0	0	0	0	0	0	0	0	0.50492	0	0.426648	0	0	0	0	0	0	0	0	0	0	0
2	KCNB1	Q14721	Transporters	Channels;Voltage_gated_ion_channels;Potassium_channels	0	0	2.91309	0	0	0.428099	0.984173	1.23953	0.535278	0.622574	0	1.22085	0.593104	0	0	0	0	0	1.3851	0.575108	0	0.563367	0.493418	0	0	0	0	0.517527	0.76483	1.23551	0	0	0	0	2.04533	1.16578	0.627861	0	0	0	0	0	0	0.520731	0
3	KCNH6	Q9H252	Transporters	Channels;Voltage_gated_ion_channels;Potassium_channels	0	0	1.76531	0	0	0	0	1.1447	0.59012	0.965642	0	0.611195	0.593104	0	0	0	0	0	0.491359	0	0	0	0.442338	0	0	0	0	0.908747	0.509503	0	0.518041	0	0	0	0	0.565343	0.447248	0	0.452857	0	0	0	0	0.796761	0
4	KCNH8	Q96L42	Transporters	Channels;Voltage_gated_ion_channels;Potassium_channels	0	0	1.30797	0	0	0	0	0.775721	0	0	0	0	0	0	0	0	0	0	0	0	0	0	0	0	0	0	0	0	0	0	0	0	0	0	0	0	0	0	0	0	0	0	0	0	0
5	BTN1A1	Q13410	Miscellaneous	Other;Butyrophylin	0	0	0	0	0	0.502385	0	0	2.12822	1.63661	3.31088	0	0.462992	0.684645	0	0	1.26733	0.990093	0	2.12061	0.607729	0	2.13545	2.68513	0	0	0	0	0.446025	0	0	0	0	0.997592	1.56212	0	0	0.95136	2.35315	0	0	0	0	0	3.46546
6	SLC4A4	Q9Y6R1	Transporters	SLC;APC;SLC4	0	0	0	0	0	0	0	0	0	0	2.35703	0	0	0	0	0	6.84657	0.710566	0	13.0472	10.7592	12.7395	12.3585	11.8442	11.195	12.4313	10.8061	0	0	0	0.974352	0	0.688376	8.39032	0.657747	0	0	0	0	0	0	0	0	0	0
6	SLC4A7	Q9Y6M7	Transporters	SLC;APC;SLC4	0	0	0	0	0	0	0	0	0	0	2.99984	0	0	0	0	0	9.00827	0.908624	0	16.5651	13.7209	16.1664	15.7276	15.0664	14.2756	15.8169	13.7648	0	0	0	1.22877	0	0.877628	11.6833	0.820526	0	0	0	0	0	0	0	0	0	0
6	SLC4A10	Q6U841	Transporters	SLC;APC;SLC4	0	0	0	0	0	0	0	0	0	0	2.99984	0	0	0	0	0	8.78987	0.908624	0	16.5651	13.7209	16.1664	15.7276	15.0664	14.2756	15.8169	13.7648	0	0	0	1.22877	0	0.877628	11.6833	0.820526	0	0	0	0	0	0	0	0	0	0
6	SLC4A1	P02730	Transporters	SLC;APC;SLC4	0	0	0	0	0	0	0	0	0	0	2.99984	0	0	0	0	0	8.78987	0.908624	0	16.5651	13.7209	16.1664	15.7276	15.0664	14.2756	15.8169	13.7648	0	0	0	1.22877	0	0.877628	11.6833	0.820526	0	0	0	0	0	0	0	0	0	0
6	SLC4A8	Q2Y0W8	Transporters	SLC;APC;SLC4	0	0	0	0	0	0	0	0	0	0	2.99984	0	0	0	0	0	8.78987	0.908624	0	16.5651	13.7209	16.1664	15.7276	15.0664	14.2756	15.8169	13.7648	0	0	0	1.22877	0	0.877628	11.6833	0.820526	0	0	0	0	0	0	0	0	0	0
6	SLC4A2	P04920	Transporters	SLC;APC;SLC4	0	0	0	0	0	0	0	0	0	0	2.99984	0	0	0	0	0	8.78987	0.908624	0	16.5651	13.7209	16.1664	15.7276	15.0664	14.2756	15.8169	13.7648	0	0	0	1.22877	0	0.877628	11.6833	0.820526	0	0	0	0	0	0	0	0	0	0
6	SLC4A3	P48751	Transporters	SLC;APC;SLC4	0	0	0	0	0	0	0	0	0	0	2.99984	0	0	0	0	0	8.78987	0.908624	0	16.5651	13.7209	16.1664	15.7276	15.0664	14.2756	15.8169	13.7648	0	0	0	1.22877	0	0.877628	11.6833	0.820526	0	0	0	0	0	0	0	0	0	0
7	GYPC	P04921	Unclassified	Unclassified	0	0	0	0	0	0	0	0.627928	0	0	0	0	0	0.79922	0.47585	0	0	0	0	2.96448	0	0.785646	0	0	1.06557	1.09407	0.763973	0	0	0	2.14069	0	2.75794	0.771245	0	0.654471	0.623195	0	0	0	0	0	0	0	0.473404
8	SYT1	P21579	Miscellaneous	Other;Synaptotagmin	0	0	0	0	0	0	0	0	0.6663	0	1.05721	0.652051	0	1.03578	0.944095	0	0	0.989234	1.89114	3.4915	1.61454	2.56443	0.6663	0	1.13036	1.19471	0.975388	0	2.0442	0	0	0	0.638327	0.988032	0	0	0.587396	0	0.768741	0	0.516601	0	0	0.471238	0
9	SYT2	Q8N9I0	Miscellaneous	Other;Synaptotagmin	0	0	0	0	0	0	0	0	0	0	1.55199	1.19211	0	1.0221	0	0	0	0.671099	0.806547	2.4515	1.11628	2.46566	0.432591	0	0.770069	0.815095	0.656461	0.98955	2.43072	1.04681	0.7966	0	0.638327	0	0	0	1.07452	0	0.504676	0	0.516601	0	0	0	0
10	GABRG2	P18507	Transporters	Channels;Ligand_gated_ion_channels;cys-loop	0.93273	0	0	0	0	0	0.493663	0	0.527304	0	0	0	0	0.434523	0	0	0	0	0.702181	0	0	0	0.484398	0.475185	0	0	0.630365	0	0	0	0.845407	1.57846	0.638041	0.896309	0	0	0	0	0	0	0	0	0.754186	0.556453	0
11	GABRG3	Q99928	Transporters	Channels;Ligand_gated_ion_channels;cys-loop	0.93273	0	0	0	0	0.433968	0.493663	0	0.527304	0	0	0	0	0.434523	0	0	0.583772	0	0.702181	2.29885	0.706068	0	0.484398	0	0	0	0.630365	0	0	0	0.845407	1.57846	0.638041	0.896309	0	0	0	0	0	0	0	0	0	0	0
11	STBD1	O95210	Unclassified	Unclassified	0.93273	0	0	0	0	0	0.493663	0	0.527304	0	0	0	0	0.434523	0	0	0	0	0.702181	2.29885	0.706068	0	0.484398	0.475185	0	0	0.630365	0	0	0	0.845407	1.57846	0.638041	0.896309	0.916092	0	0	0	0	0	0	0.836148	0.754186	0.556453	0
11	GABRG1	Q8N1C3	Transporters	Channels;Ligand_gated_ion_channels;cys-loop	0.93273	0	0	0	0	0	0.493663	0	0.527304	0	0	0	0	0.434523	0	0	0	0	0.702181	2.29885	0.706068	0	0.484398	0.475185	0	0	0.630365	0	0	0	0.845407	1.57846	0.638041	0.896309	0.916092	0	0	0	0	0	0	0.836148	0.754186	0.556453	0
12	NGFR	P08138	Receptors	Other_receptors;TNFNGF	0.93039	0	0	1.36928	1.35457	0	0	0	0	1.90334	2.33139	5.41523	1.42961	0.474216	0.551679	0	5.48154	2.36184	0.976926	8.93063	3.30983	2.79764	0.793726	0	0	0.715844	1.43149	1.82458	0.757977	3.28963	1.13734	3.11804	0	4.50741	0.766887	0	4.22846	1.39301	1.07946	0	0.575909	1.50549	1.1527	0	5.53999
13	MCHR1	Q99705	Receptors	GPCR;Rhodopsin	0	0	0	0	0	0	0	0	0	0	0	0	0	0	0	0.439838	0	0	1.08379	1.44779	0	0	0	0	0.441429	0	0.538275	0	0	0	0	0.639593	0	1.35846	0	0.611803	0	0.42579	0	0	0	0	0	0	0
14	IFNAR1	P17181	Receptors	IG;Type2;CytokineR	0	0	0	0	0	0.492653	0	0	0	0	0.895554	0	0	0.520175	2.2668	0.676547	0.924541	4.81871	0	4.92309	2.43371	2.11174	2.57539	0	0	0	0.891466	0.507034	0	0	0.444516	2.28351	0	1.19073	0	0	1.1541	2.4639	2.04312	0	0	0	0	0.963638	0
15	KCNH2	Q12809	Transporters	Channels;Voltage_gated_ion_channels;Potassium_channels	0	0	0.796867	0	0	0	0	1.1447	0.59012	0.47166	0	0.611195	0.593104	0	0	0	0	0	0.491359	2.24123	0	0	1.18351	0.752369	1.07851	0	0.730586	1.02302	0	0.848493	0	0	0.649525	0	0	0.447426	0	0	0	0	0	0	0	0	0
16	LPAR3	Q9UBY5	Receptors	GPCR;Rhodopsin	0	0	0	0	0	0	0	0	0	0	0	0	0	0	0	0	0	0	0.886349	0.739462	0.508356	0.611576	0	0	0	0	0	0	0	0	0	0	0	0	0	0	0	0	0	0	0	0	0	0	0
17	RABAC1	Q9UI14	Unclassified	Unclassified	1.05561	0.645458	0.47652	0.533202	1.03584	1.24359	0	0	1.51922	0.723688	0	0	0	0	0	0	0	0.989234	2.81914	3.4915	1.61454	2.56443	0.816322	0	1.19212	2.06071	1.9233	0	0	0	0	0.877971	0	1.34087	0	0	0.994747	0	1.52763	0	0.740864	0	0	0	0
18	STX4	Q12846	Transporters	Other_transporters;Syntaxin	0	0	0	0	0	0	0	0	0.6663	0	0	0	0	0.766189	0.520301	0	0	0.989234	1.18668	3.4915	1.61454	2.56443	0.6663	0	1.92819	1.95233	0.975388	0	0.943484	0	0	0.42679	0	0	0	0.749957	0	0	0.768741	0	0	0	0	0.471238	0
18	STX1A	Q16623	Transporters	Other_transporters;Syntaxin	0	0	0	0	0	0	0	0	0	0.487011	0	0	0.588564	0	0.520301	0	0	0.989234	1.37664	3.4915	1.61454	2.56443	0.6663	0	1.13036	1.19471	0.975388	0	0	0	0.464199	0	0.56687	0	0	0.749957	0	0	0.768741	0	0	0	0	0.471238	0
18	STX1B	P61266	Transporters	Other_transporters;Syntaxin	0	0	0	0	0	0	0	0	0.6663	0	0	0	0	0	0.520301	0	0	0.989234	1.37664	3.4915	1.61454	2.56443	0.6663	0	1.13036	1.19471	0.975388	0	0	0	0	0.42679	0	0	0	0.749957	0	0	0.768741	0	0	0	0	0.471238	0
19	KCNK1	O00180	Transporters	Channels;Voltage_gated_ion_channels;Two-p_K_channels	0	0	0	0	0	0	0	0.630727	0	0	0	0	0	0	0	0	0.474083	0	0	1.12166	0	0	0	0	0	0	0	0	0	0	0	0	0	0	0	0	0	0	0	0	0	0	0	0	0.454148
19	PANX1	Q96RD7	Unclassified	Unclassified	0	0	0	0	0	0	0	0.614574	0	0	0	0	0	0	0	0	0	0	0	1.06049	0	0	0	0	0	0	0	0	0	0	0	0	0	0.525855	0	0	0.607293	0	0	0	0	0	0	0	0
20	SERINC3	Q13530	Transporters	Other_transporters;SERINC	0	0	0	0	0	0.505606	0	0	0	0	0	0	0	0	0	0	0.782621	0.6518	0	1.98187	0.511681	0	0	0	0	0	0	0	0	0	0	0	0	0.86849	0.474268	0	0	0	0	0	0	0	0	0	1.82572
21	ADAM9	Q13443	Enzymes	3.4.24	0	0	0	0	0	0	0	0	0.613632	0	0	0.467703	0.488468	0	0	0	0	0	0.578364	1.87091	0	0	0	0	0	0	0	0	0	0.470124	0.579565	0	0	0.716763	0	0	0.621496	0	0	0	0	0	0	0	0
22	MARCO	Q9UEW3	Receptors	SCAR;Class_A	0	0	0	0.497598	0	0	0	0	0	0	0	0	0.504184	0	0	0	0	0	0.600878	2.08009	0.844818	0	0	0	0	0	0	0.499386	0	0	0	0.479865	0	0	0	0.54131	0	0	0	0	0	0	0	0	0
22	ATP11B	Q9Y2G3	Transporters	Active_transporters;P-ATPase	0	0.551308	1.3365	0	0	0.51002	0	0	2.76366	0	0	2.2126	0	0	0	0.996494	2.30134	2.91961	3.52297	19.7695	7.25479	4.40503	0	1.52048	1.82336	2.55542	1.87663	0.681791	0	0.926744	0	5.16609	1.53746	4.40581	2.57342	0.676873	2.27816	0.756896	0.896577	0	0	0	0	0	0
22	ATP11A	P98196	Unclassified	Unclassified	0	0.551308	0.525119	0	0	0	0	0	1.53293	0	0	0.67569	0	0	0	0.787103	2.51994	2.5965	3.9973	22.7365	9.15814	3.56697	0	2.07132	0.752866	0.881011	0.689198	0.681791	0	0.926744	0.973977	5.17932	0.831446	4.13354	2.47029	1.30328	0.910203	0.756896	0	0	0	1.74057	0	0	0
22	F2RL1	P55085	Receptors	GPCR;Rhodopsin	0	0	0	0	0	0	0	0	0	0	0	0	0	0	0	0	0	0	0	1.26774	0.489916	0	0	0	0	0	0	0	0	0	0	0	0	0	0	0	0	0	0	0	0	0	0	0	0
22	OR2W1	Q9Y3N9	Receptors	GPCR;Olf	0	0	0	0	0	0	0	0	0	0	0	0	0	0	0	0	0	0	0	0.556254	0	0	0	0	0	0	0	0	0	0	0	0	0	0	0	0	0	0	0	0	0	0	0	0	0
22	TAAR2	Q9P1P5	Receptors	GPCR;Rhodopsin	0	0	0	0	0	0	0	0	0	0	0	0	0	0	0	0	0	0	0	0.556254	0	0	0	0	0	0	0	0	0	0	0	0	0	0	0	0	0	0	0	0	0	0	0	0	0
22	OR11A1	Q9GZK7	Receptors	GPCR;Olf	0	0	0	0	0	0	0	0	0	0	0	0	0	0	0	0	0	0	0	0.556254	0	0	0	0	0	0	0	0	0	0	0	0	0	0	0	0	0	0	0	0	0	0	0	0	0
22	OR6X1	Q8NH79	Receptors	GPCR;Olf	0	0	0	0	0	0	0	0	0	0	0	0	0	0	0	0	0	0	0	0.556254	0	0	0	0	0	0	0	0	0	0	0	0	0	0	0	0	0	0	0	0	0	0	0	0	0
22	OR8U1	Q8NH10	Receptors	GPCR;Olf	0	0	0	0	0	0	0	0	0	0	0	0	0	0	0	0	0	0	0	0.556254	0	0	0	0	0	0	0	0	0	0	0	0	0	0	0	0	0	0	0	0	0	0	0	0	0
22	OR6P1	Q8NGX9	Receptors	GPCR;Olf	0	0	0	0	0	0	0	0	0	0	0	0	0	0	0	0	0	0	0	0.556254	0	0	0	0	0	0	0	0	0	0	0	0	0	0	0	0	0	0	0	0	0	0	0	0	0
22	OR6Y1	Q8NGX8	Receptors	GPCR;Olf	0	0	0	0	0	0	0	0	0	0	0	0	0	0	0	0	0	0	0	0.556254	0	0	0	0	0	0	0	0	0	0	0	0	0	0	0	0	0	0	0	0	0	0	0	0	0
22	OR10K1	Q8NGX5	Receptors	GPCR;Olf	0	0	0	0	0	0	0	0	0	0	0	0	0	0	0	0	0	0	0	0.556254	0	0	0	0	0	0	0	0	0	0	0	0	0	0	0	0	0	0	0	0	0	0	0	0	0
22	OR2T35	Q8NGX2	Unclassified	Unclassified	0	0	0	0	0	0	0	0	0	0	0	0	0	0	0	0	0	0	0	0.556254	0	0	0	0	0	0	0	0	0	0	0	0	0	0	0	0	0	0	0	0	0	0	0	0	0
22	OR1L4	Q8NGR5	Receptors	GPCR;Olf	0	0	0	0	0	0	0	0	0	0	0	0	0	0	0	0	0	0	0	0.556254	0	0	0	0	0	0	0	0	0	0	0	0	0	0	0	0	0	0	0	0	0	0	0	0	0
22	OR1L6	Q8NGR2	Receptors	GPCR;Olf	0	0	0	0	0	0	0	0	0	0	0	0	0	0	0	0	0	0	0	0.556254	0	0	0	0	0	0	0	0	0	0	0	0	0	0	0	0	0	0	0	0	0	0	0	0	0
22	OR6Q1	Q8NGQ2	Receptors	GPCR;Olf	0	0	0	0	0	0	0	0	0	0	0	0	0	0	0	0	0	0	0	0.556254	0	0	0	0	0	0	0	0	0	0	0	0	0	0	0	0	0	0	0	0	0	0	0	0	0
22	OR4D6	Q8NGJ1	Receptors	GPCR;Olf	0	0	0	0	0	0	0	0	0	0	0	0	0	0	0	0	0	0	0	0.556254	0	0	0	0	0	0	0	0	0	0	0	0	0	0	0	0	0	0	0	0	0	0	0	0	0
22	OR8J3	Q8NGG0	Receptors	GPCR;Olf	0	0	0	0	0	0	0	0	0	0	0	0	0	0	0	0	0	0	0	0.556254	0	0	0	0	0	0	0	0	0	0	0	0	0	0	0	0	0	0	0	0	0	0	0	0	0
22	OR5AS1	Q8N127	Receptors	GPCR;Olf	0	0	0	0	0	0	0	0	0	0	0	0	0	0	0	0	0	0	0	0.556254	0	0	0	0	0	0	0	0	0	0	0	0	0	0	0	0	0	0	0	0	0	0	0	0	0
22	OR10K2	Q6IF99	Receptors	GPCR;Olf	0	0	0	0	0	0	0	0	0	0	0	0	0	0	0	0	0	0	0	0.556254	0	0	0	0	0	0	0	0	0	0	0	0	0	0	0	0	0	0	0	0	0	0	0	0	0
22	OR7A5	Q15622	Receptors	GPCR;Olf	0	0	0	0	0	0	0	0	0	0	0	0	0	0	0	0	0	0	0	0.556254	0	0	0	0	0	0	0	0	0	0	0	0	0	0	0	0	0	0	0	0	0	0	0	0	0
22	OR5I1	Q13606	Receptors	GPCR;Olf	0	0	0	0	0	0	0	0	0	0	0	0	0	0	0	0	0	0	0	0.556254	0	0	0	0	0	0	0	0	0	0	0	0	0	0	0	0	0	0	0	0	0	0	0	0	0
22	OR8U9	P0C7N5	Receptors	GPCR;Olf	0	0	0	0	0	0	0	0	0	0	0	0	0	0	0	0	0	0	0	0.556254	0	0	0	0	0	0	0	0	0	0	0	0	0	0	0	0	0	0	0	0	0	0	0	0	0
22	OR6A2	O95222	Receptors	GPCR;Olf	0	0	0	0	0	0	0	0	0	0	0	0	0	0	0	0	0	0	0	0.556254	0	0	0	0	0	0	0	0	0	0	0	0	0	0	0	0	0	0	0	0	0	0	0	0	0
22	OR6B1	O95007	Receptors	GPCR;Olf	0	0	0	0	0	0	0	0	0	0	0	0	0	0	0	0	0	0	0	0.556254	0	0	0	0	0	0	0	0	0	0	0	0	0	0	0	0	0	0	0	0	0	0	0	0	0
22	OR14I1	A6ND48	Receptors	GPCR;Olf	0	0	0	0	0	0	0	0	0	0	0	0	0	0	0	0	0	0	0	0.556254	0	0	0	0	0	0	0	0	0	0	0	0	0	0	0	0	0	0	0	0	0	0	0	0	0
22	P2RX5	Q93086	Transporters	Channels;Ligand_gated_ion_channels;ATP_gated_ion_channels	0	0	0	0	0	0	0	0	0	0	0	0	0	0	0	0	0	0	0	0.556254	0	0	0	0	0	0	0	0	0	0	0	0	0	0	0	0	0	0	0	0	0	0	0	0	0
22	MARVELD2	Q8N4S9	Unclassified	Unclassified	0	0	0	0	0	0	0	0	0	0	0	0	0	0	0	0	0	0	0	0.556254	0	0	0	0	0	0	0	0	0	0	0	0	0	0	0	0	0	0	0	0	0	0	0	0	0
22	LAT	O43561	Unclassified	Unclassified	0.904827	1.43678	0	0	0	0	0	0	2.99686	0	2.23601	2.81373	1.2015	0	2.34672	4.72984	26.8121	21.047	17.1994	85.5876	31.88	11.327	6.67332	6.22101	9.23016	16.1968	17.6269	1.11866	7.01442	3.59961	0	2.61759	1.18942	33.07	1.90882	0	5.26105	2.13512	1.18388	0	17.1562	7.32157	4.27599	10.6811	4.06543
22	ABCC9	O60706	Transporters	Active_transporters;ABCC	0	0	0	0	0	0	0	0	0	0	0	0	0	0	0	0	0.549905	0.767093	0	2.57166	1.02962	0.687313	0	0	0	0	0	0	0	0	0	0	0	0	0	0	0	0	0	0	0	0	0	0	0
22	ADAM17	P78536	Enzymes	3.4.24	0	0	0	0	0	0	0	0	0	0	0	0	0.725873	0	0	0	2.45724	0.561902	3.55225	20.8014	8.5631	2.51232	0	0	0.689137	0.802255	1.36862	0	1.92155	0	0	0	0.476482	4.80604	0	0	0	0	0	0	0.707714	0	0	0	0.778667
22	GABBR1	Q9UBS5	Receptors	GPCR;Glutamate	0	0	0	0	0	0	0	0	0.551365	0	0	0	0	0	0	0	4.38858	0.899961	1.74992	13.5534	5.35194	1.78711	0	0.471929	0	0.739384	0.658235	1.13208	0	0	0	0	0	0.963671	0	0	0	0	0	0	0	0	0	0	0
22	RNF43	Q68DV7	Unclassified	Unclassified	0	0	0	0	0	0.688321	0	0.584194	0	0	0	0.51957	0	0.700439	1.16966	0	10.0687	10.1576	14.4508	47.9711	16.1506	4.88191	1.45887	0.595292	0.589328	2.36797	4.22108	0	0	0	0	0	0.585989	10.5815	0	0	0.576382	0	1.03254	0	0.808615	0	0	0	0
22	BFAR	Q9NZS9	Unclassified	Unclassified	0	0	0	0	0	0.688321	0	0	0	0	0	0	0	0	1.16966	0	8.95596	10.7736	13.6187	50.0167	15.4096	5.59043	0.727804	0.595292	0	0.78487	3.15954	0	0	0	0	0	0	10.5815	0	0	0	0	1.03254	0	0	0	0	0	0
22	STEAP3	Q658P3	Transporters	Other_transporters;STEAP	1.39701	0.72009	0	0	0	2.19023	0	0	0.540891	0	0	0	0	0	0	0	10.6054	8.56945	9.07563	46.0942	16.5904	4.94326	0.721662	1.76624	0	1.54167	3.40847	0	0.572159	1.50824	0	0	0.595456	11.5652	0	0	0	0	0	0	0.908066	0	0	1.46104	0.487803
22	CD27	P26842	Receptors	Other_receptors;TNFNGF	0.776763	0	0	0	0	0.451996	0	0	0.46803	0.684892	0	0	0	0	0.675897	0	10.2994	6.36854	5.0676	36.2926	12.1873	6.30097	1.52428	1.51483	0	1.46742	4.19756	0	0	0	0	0	0	7.24683	0	0	1.0702	0	1.20307	0	0	0	0	0.891285	0
22	SLC26A6	Q9BXS9	Transporters	SLC;APC;SLC26	0	0.532082	0	1.73526	1.35857	0	0	0	0	0	0.691322	0	0	0	0	0	6.57642	4.84651	3.90531	26.6003	10.0856	4.15161	0	0	0	0	3.02964	0	0	0.639568	0	0.453547	0	6.05708	0	0	0.543146	0	0	0	0	0	0	0	0
22	SLC26A8	Q96RN1	Transporters	SLC;APC;SLC26	0	0	0	0	0	0	0	0	0	0	0	0	0	0	0	0	6.57642	4.33102	3.4256	26.6003	10.0856	3.6824	0	0	0	0	3.02964	0	0	0	0	0	0	6.05708	0	0	0	0	0	0	0	0	0	0	0
22	KCNH5	Q8NCM2	Transporters	Channels;Voltage_gated_ion_channels;Potassium_channels	0	0	0.704503	0	0	0.737582	0	0	0.982895	5.93319	0	0.737985	0	0	2.26246	1.0746	20.8929	18.5126	15.1941	77.8596	29.7035	13.3225	4.45996	2.43778	13.1395	6.81717	11.1302	10.1017	10.1876	8.7587	0	0	0.695302	20.9751	0	0.712181	2.17978	1.35524	0.68715	1.94841	4.19993	0	0	1.66081	1.8548
22	ATP8B2	P98198	Transporters	Active_transporters;P-ATPase	0	0	1.08198	1.0124	1.02356	2.63448	0	0	2.71276	2.61459	0.975249	0	0.799784	0	4.89744	1.39339	26.6652	25.1405	21.0768	96.2278	35.7878	18.6095	6.36574	4.74285	6.39279	9.49038	15.6105	0.924275	0	1.94323	0.445825	6.60285	1.69772	27.0712	1.10671	0.676873	4.13932	0.764675	2.7021	0	0	0	0	0	1.93906
22	ATP8A1	Q9Y2Q0	Transporters	Active_transporters;P-ATPase	0	0.551308	1.08198	1.0124	1.02356	0	0	0	2.30332	1.65375	0.84066	0.737985	0	0.469864	0	1.39339	19.028	18.8064	15.7751	72.958	25.7766	12.6079	2.67731	1.87468	4.51656	6.25222	9.80176	0.709927	0	3.31151	0	2.41902	1.70843	19.1687	2.80402	0.676873	1.67599	0.91596	0	0	0	0	0	0	0
22	ITPR2	Q14571	Transporters	Channels;Voltage_gated_ion_channels;RYR_ITPR	0	0	0	1.0124	1.02356	1.95466	0.904305	0.908747	4.92978	7.38746	1.19017	0	0.799784	0	2.45737	3.53533	27.7547	23.1177	19.5701	92.2832	33.5167	17.7935	8.10008	3.68745	12.1184	11.4765	17.3001	7.66862	6.26648	0.971742	0	3.2102	1.13682	23.5587	1.15554	0.912911	7.29984	4.30294	1.52117	3.00174	4.8013	0	0	1.87998	1.04965
22	CDHR2	Q9BYE9	Miscellaneous	StructuralAndAdhesion;ProtocadherinsOther	0	0	0	1.0124	1.02356	1.2476	0.591595	0.908747	2.17325	4.17652	1.70207	0.655354	0	0	2.45791	1.80912	21.7386	19.9143	15.8383	80.6629	29.6174	15.522	4.76268	0.944046	9.19942	7.9383	11.7509	3.41911	3.7903	2.02	0	1.9958	0	20.5101	0	0.912911	3.35359	3.48079	1.45465	1.22809	1.0803	0	0	0	0
22	TNFRSF21	O75509	Receptors	Other_receptors;TNFNGF	0	0	0	0	0	0	0	0	0	0	0	0	0	0	0	0	0.835044	0	0	6.29075	1.65205	0	0	0	0	0	0.712588	0	0	0	0	0	0	1.05993	0	0.49199	0	0	0	0	0	0	0	0	0
22	SLC2A4	P14672	Transporters	SLC;MFS;SLC2	0	0	1.1246	0	0	0.515411	0	0.596014	3.48405	2.41178	0	0.719117	0.725873	0	2.4552	0	3.15977	3.23124	3.43207	24.1538	9.12383	1.37573	0	0.499292	0	0	3.98247	0	1.28532	3.95369	0	0	0	2.59306	0.665957	0	0	0	0.923458	0	0	0	0	0	0
22	AQP2	P41181	Transporters	Channels;Aquaporins	0	0	0.525818	0	0	0	0	0	2.20825	2.459	0.667928	1.42084	1.23827	0.591728	3.20433	0	5.55736	4.29428	3.81787	27.8982	11.1655	2.25917	0	0.450105	0.555938	0	2.63227	0.556822	1.41277	2.40721	0	2.74802	0	4.69704	0	1.55917	0	0	0.923458	0	0	0	0	0	1.03632
22	SLC2A2	P11168	Transporters	SLC;MFS;SLC2	0	0	0.961428	0	0	0.515411	0	0.596014	1.71386	0.997509	0	0	0	0	3.89754	0	2.24337	2.2088	3.43207	24.1538	8.99083	1.37573	0	0.499292	0	0	1.21657	0	0	0.530985	0.856672	0	0	2.59306	0	0.455531	0	0	1.86932	0	0	0	0	0	0
22	SLC2A1	P11166	Transporters	SLC;MFS;SLC2	0	0	0.961428	0	0	0.879985	0	0.596014	1.71386	0.997509	0	0	0	0	1.08519	0	1.50641	2.77553	2.82089	24.7625	9.47491	1.37573	0	0.499292	0	0	1.21657	0	0	0.530985	0	0	0	2.59306	0	0	0	0	0.572061	0	0	0	0	0	0
22	SLC2A3	P11169	Unclassified	Unclassified	0	0	0.961428	0	0	0.515411	0	0.596014	1.86471	1.22147	0	0	0	0	1.08519	0	1.50641	3.33134	3.67457	22.078	8.67038	1.37573	0	0.499292	0	0	0.627565	0	0	0.530985	0	0	0	1.66908	0	0	0	0	0.572061	0	0	0	0	0	0
23	CRB1	P82279	Miscellaneous	StructuralAndAdhesion;CrumbsProtein	0	0	0	0	0	0	0	0	0	0	0	0	0	0	0	0	0	0	0	0	0	0	0	0	0	0	0	0	0	0	0.538678	0	0	0	0	0	0	0	0	0	0	0	0	0	0
23	CRB2	Q5IJ48	Miscellaneous	StructuralAndAdhesion;CrumbsProtein	0	0	0	0	0	0	0	0	0	0	0	0	0	0	0	0	0	0	0	0	0	0	0	0	0	0	0	0	0	0	0.538678	0	0	0	0	0	0	0	0	0	0	0	0	0	0
24	FCRL5	Q96RD9	Unclassified	Unclassified	0	0	0	0	0	0	0	0	0	0	0	0	0	0	0	0	0	0	0	0	0	0.508162	0	0	0	0	0	0.602943	0	0	0.589697	0	0	0	0	0	0	0	0	0	0	0	0	0	0
25	CD99	P14209	Unclassified	Unclassified	0.654353	0	0	0	0	0	0	0	0	0	0	0	0	0	0	0	0	0	0	0	0	0.585319	0	0	0	0	0.485936	0	0	0	1.52846	0	0.534935	0	0	0	0	0	0.740132	0	0	0	0	0	0
25	ADIPOR1	Q96A54	Receptors	Other_receptors;ADIPO-PAQR	0	0	0	0	0	0	0	0	0	0	0	0	0	0	0	0	0	0	0	0	0	0.474622	0	0	0	0	0	0	0	0	0.532691	0	0	0	0	0	0	0	0	0	0	0	0	0	0
26	TFRC	P02786	Receptors	Other_receptors;Transferrin	4.48962	0.455251	0.706314	0	0	1.04573	2.13518	2.79911	0	0	0.529423	0	0.830535	0	1.01185	0	0	0	1.9297	0	0	2.27345	0	0	0	0	0	0	0.473355	0	0.932587	0	0	2.48917	0	0	0	0	2.27725	0	1.5987	0	0	0	0
27	LHCGR	P22888	Receptors	GPCR;Rhodopsin	0.911141	0	0	0	0	0.857117	0	1.15086	0	0	0	0	0	0	0	0	0	0	0	0	0	0.474622	0	0	0	0	0	0	0	0.817094	0.532691	0	0	0	0	0	0	0	0	0	0	0	0	0	0
28	MUSK	O15146	Receptors	Kinase;Other	0	0	0	1.36928	1.35457	0	0	0	0	0.834603	0.813695	0.779722	0.697879	0.427844	0.779639	0	0	1.78517	1.05729	0	0	0	0	1.04068	1.3227	0.665397	0.863588	0	0	0.776624	0	5.06605	0.435719	1.61236	0.93607	2.85541	3.43858	0	2.53487	5.11745	2.40145	3.36013	3.84429	6.35484	5.03438
29	ENPP1	P22413	Enzymes	3.1.4.1/3.6.1.9	0.682224	0	0	2.88083	2.65199	0	0	0	0	0.525848	1.49351	1.32016	1.08222	0	0	0	0	0.653296	0	0	0	0	0	0	0.949595	0	0	0.544586	0.5083	1.64411	1.05061	3.20487	0	0	1.99425	0.709876	2.07718	0	0.584692	0	0	0	0	1.78669	1.94963
30	SCTR	P47872	Receptors	GPCR;Secretin	0	0.532082	0	1.73526	1.35857	0	0	0	0	0	0.691322	0	0	0	0	0	1.99739	1.88081	0	0	0	0	0	0	1.04528	1.09777	0	0	0	0.639568	0	0.453547	0	0	1.76907	1.73334	0.543146	0.935133	0	0	0.917403	1.23539	1.04289	1.05567	0
30	ADCYAP1R1	P41586	Receptors	GPCR;Secretin	0	0.532082	0	1.73526	1.35857	0	0	0	0	0	0.691322	0	0	0	0	0	1.99739	1.88081	0	0	0	0	0	0	1.04528	1.09777	0	0	0	0.792934	0	0.453547	0	0	1.85534	0.874427	0.543146	0.935133	0	0	0.917403	1.23539	1.04289	1.05567	0
31	GLP2R	O95838	Receptors	GPCR;Secretin	0.941451	0	1.52445	4.34717	3.92241	0	0	2.51094	0	0.995011	0.844226	0	0	0.668334	1.4787	0	0	0.862831	0	0	0	0.528343	0	0	1.04528	1.09777	0	0.719024	0	0.799386	0	1.01498	0.555319	0	1.76907	2.24232	0	0	0	0	1.02684	1.48276	1.26529	0	0.664335
32	GCGR	P47871	Unclassified	Unclassified	0.49098	0	0.427233	2.20854	1.35857	0	0	0.860498	0	0.692698	0	0	0	0	0	0	0.573762	0.862831	0	0	0	0.528343	0	0	1.04528	1.09777	0	1.44371	0	0	1.6141	2.6393	0	0	1.76907	0.874427	0	0.670982	0	0	0	1.28265	0	0	0.602049
32	GIPR	P48546	Receptors	GPCR;Secretin	0	0	0.427233	2.20854	1.35857	0	0	0.860498	0	0	0.691322	0	0	0	0.522573	0	0	0.862831	0	0	0	0.528343	0	0	1.04528	1.09777	0	1.44371	0	0	0.640196	1.01498	0	0	1.76907	0.874427	0	0.670982	0	0	0	1.28265	0	0	1.26638
33	BDKRB2	P30411	Receptors	GPCR;Rhodopsin	0.428658	0	0	0.633272	0.637453	0	0	0	0	0	0	0	0	0	0	0.707066	0	0	0	0	0	0	0	0	0	0	0	0	0.461956	0	0	0	0	0	0	0	0	0	0	0	0	0	0	0	0
34	CEACAM1	P13688	Unclassified	Unclassified	0	0	0	0	1.25409	0	0	0	0	0.432894	0	0	0.540061	0	0	0	0	0	0	0	0	0	0	0	0	0	0	1.05343	0	0	0	0	0	0	0	0	0	0	0	0	0	0	0	0	0
35	BACE1	P56817	Enzymes	3.4.23	0	0	0	0.586545	0.500583	0	0	0	0	0	0	0	0	0	0	0	0	0	0.622787	0	0	0	0	0	0	0	0	0.629872	0	0	0	0	0	0	0	0.49199	0	0	0	0	0	0	0	0	0
36	SLC22A1	O15245	Transporters	SLC;MFS;SLC22	0.474139	0.472404	0.443291	0.579234	0.59156	0	0	1.57425	0.439124	0	0	0	0	0.603174	0	0	0.558602	0	0	0	0.684436	0	0	0	0	0	0.633113	0	0	0	0	0	0	0	0	0	0	0	0	0	0	0	0	0	0
37	SLC6A4	P31645	Unclassified	Unclassified	0	0	0	0.656798	0.728002	0	0	0.793063	0	0	0	0	0	0	0	0	0.645851	0.510466	0	0	0	0	0	0	0	0	0	0	0	0	0	0.438914	0	0	0	0.438914	0	0.608573	0	0	0	0	0	0	0
38	MIP	P30301	Transporters	Channels;Aquaporins	0	0.880784	0.473075	1.59906	1.52946	1.45296	1.33722	2.61486	0	0.815324	0.667928	0	0.724252	0	0	0	0	0	0.468428	0.529197	0	1.12083	0	0	0	0	0	1.12263	0	0	0	0.455521	0	0	0	0	0	0	0.72649	0	0	0	0	0	0.884197
38	THBD	P07204	Unclassified	Unclassified	0.486091	1.83881	2.02042	3.82685	3.56779	5.12294	3.84256	5.00942	0	0.606275	1.07032	1.00035	1.5295	0	0	0	1.95013	0.455248	0	0	0	0	0	0	0	0	0	0.501841	0.624306	0.62283	0.532011	0	0	0	0	0	0	0	0	0.769793	0	0	0	0	0
38	TMPRSS11D	O60235	Enzymes	3.4	0.959278	0.698865	1.66903	2.04619	1.70565	2.71566	3.43539	3.76633	0.451249	0	0.50768	0.454583	0	0	0	0	0.611659	0.738029	0	0	0	0	0.451249	0	0	0.476906	0.595482	0	0.493061	0	0.77843	0	0	0	1.55834	0	0	0.653018	0	0	0.939189	0	0	0	0
39	CLCN3	P51790	Transporters	Channels;Chloride_channels;CLC	0	0.532082	0	1.73526	1.35857	1.12502	2.16906	0.534289	0	0.673941	0.691322	0	0.764743	0	0	0.804803	0	0	0	0	0	0	0	0	0.509348	0.532651	0.926916	0.952102	0	0.639568	0.725394	0.453547	0	0	0	0	0.543146	0	0	0	0	0	0	0	0
40	ACSL6	Q9UKU0	Enzymes	6.2.1	0.664732	1.22399	2.70746	2.74917	3.16396	2.79858	8.04935	3.93728	0	0	0	0	0	0	0	0	0	0.579465	0	0	0	0	0.473703	0	0	0	0	0	0	0.775227	3.84283	0	0	0	0.572988	0	0.960293	0.679663	0	0	0	1.18871	0	0	0
40	ABCA4	P78363	Unclassified	Unclassified	0.472298	0.574543	0	2.2367	1.71512	1.40865	6.18179	1.76969	0.501316	0.499456	0.787194	0.427844	0	0	0	0	0	0	0	0	0	0	0	0	0	0	0	0.517607	0.538324	0	0	0.727322	0	0	0.537302	0	0.471524	0	0.609661	0	0	0	0	0	0
40	SCARB1	Q8WTV0	Receptors	SCAR;Class_B	0.472298	0.574543	0	2.2367	1.71512	1.40865	5.90131	2.03923	0.501316	0	0	0	0	0	0	0	0	0	0	0	0	0	0	0	0	0	0	0	0	0	0	0	0	0	0	0	0.471524	0	0	0	0	0	0	0	0
40	GLP1R	P43220	Receptors	GPCR;Secretin	2.23328	1.6678	3.27873	8.29273	4.64555	5.83692	8.49427	7.56723	0	1.54867	1.35121	1.19166	0.877364	0	0	0	0	0	0	0	0	0	0	0	0	1.09777	0	0.973011	0	0	4.40323	7.63336	2.98758	0	0	2.36876	1.05792	0	0	0	1.06547	2.75941	2.51893	2.82915	1.30005
40	FCGRT	P55899	Receptors	IG;FcR	0	2.33769	0.501781	3.46426	3.00902	2.13655	3.73339	2.52076	0	0	0	0	0	0	0	0	0.868206	0.780634	0	0	0	0.856663	0	0	0	0	0	0	0	0	0	0	0	1.22842	0	0.449979	1.56556	0	0	0	0	0	0	0	0
40	F3	P13726	Unclassified	Unclassified	2.074	1.84468	3.06206	3.5853	3.52976	3.78543	3.82374	4.03961	0	0	0	0	0	0	0	0	0	0	0	2.05545	0	0	0	0	0	0	0	0	1.91034	0.627924	1.03034	0	0.84089	0	0	0	0.639839	0.845448	0	0	0	0	0	0	0
40	ABCG2	Q9UNQ0	Transporters	Active_transporters;ABCG	0.459616	0.707009	0.776891	4.36954	4.06253	2.97204	3.85356	2.77833	0	0.482606	0	0.426261	0	0	0	0	0	0	0	0	0	0	0	0	0.44616	0	0	0.464239	0	0	0.786185	0	1.21222	0	0	0	0.505618	0	0	0	0	0	0	0	0
40	LDLR	P01130	Receptors	Other_receptors;LDLR	0.546939	0	1.33948	2.41944	2.15836	1.43936	1.93601	2.05538	0	0	0.518013	0	0	0	0	0	0.574588	0	0.494883	0	0	0	0	0	0	0	0	0	0.834007	0.53837	0	0	1.27945	0	0.530149	0	0	0	0	0	0	0	0	0	0
41	AGER	Q15109	Receptors	IG;OtherMisc	0.573734	0	1.12904	3.16351	3.15952	0	0.793786	2.36709	0	0.681844	1.15251	0.895794	0.558447	0	0.68239	0	0	0	0	0	2.12985	0.732472	0	0.4872	0	0	0	0.754902	1.6866	1.03124	0	0	1.43806	0	0.436518	0.606374	0	0.912221	0.68715	1.55586	1.31759	1.56026	1.65957	2.34258	0
42	CCKAR	P32238	Receptors	GPCR;Rhodopsin	0	0	0	0.721291	0.657599	0	0	0	0	0	0	0	0	0	0	0	0	0	0	0	0	0	0	0	0	0.447426	0	0	0	0	0	0	0	0	0	0	0	0	0	0	0	0	0	0	0
43	CDH23	Q9H251	Miscellaneous	StructuralAndAdhesion;CadherinClassic	0	0.431117	0.602049	0.709759	1.12553	0	0	0	0	0	0	0	0	0	0	0	0	0	0	0	0	0	0	0	0	0	0	0	0.561741	0	0	0	0	0	0	0	0	0	0	0	0	0	0	0	0
44	LILRB2	Q8N423	Unclassified	Unclassified	0	0	0	0.910408	0.940524	0.564192	0	0	0	0	0	0	0	0	0	0	0	0	0	0	0	0	0	0	0	0	0	0	0	0.660375	0	0	0	0	0	0	0.474166	0	0	0	0	0	0.567748	0.797213	0
44	LILRB1	Q8NHL6	Unclassified	Unclassified	0	0	0	0.910408	0.940524	0.564192	0	0	0	0	0	0	0	0	0	0	0	0	0	0	0	0	0	0	0	0	0	0	0	0.660375	0	0	0	0	0	0	0.474166	0	0	0	0	0	0.567748	0.797213	0
45	SLC22A5	O76082	Transporters	SLC;MFS;SLC22	0	0.532082	0	1.73526	1.35857	0	0	0.42679	0	0.573434	0.691322	0.499612	0.428974	0.603174	0	0.447114	0	0	0	0	0	0	0	0	0	0	1.49456	0.426979	0	0.639568	0	0.453547	0.476482	0	0.487828	0.49868	0.980774	0	0.700226	0	0	0	0	0	0
45	VIPR2	P41587	Receptors	GPCR;Secretin	0	0.532082	0	1.73526	1.35857	0	0	0	0	0	0.691322	0	0	0	0	0	0	0	0	0	0	0	0	0	0	0	0	0	0	0.792934	0	0.453547	0	0	0	0	0.543146	0	0	0	0	0	0	0	0
45	GHRHR	Q02643	Receptors	GPCR;Secretin	0	0.532082	0	1.73526	1.35857	0	0	0	0	0	0.691322	0	0	0	0	0	0	0	0	0	0	0	0	0	0	0	0	0	0	0.639568	0	0.453547	0	0	0	0	0.543146	0	0	0	0	0	0	0	0
45	PODXL	O00592	Unclassified	Unclassified	0	0.532082	0	1.73526	1.35857	0	0	0	0	0	0.691322	0	0	0	0	0	0	0	0	0	0	0	0	0	0	0	0	0	0	0.639568	0	0.453547	0	0	0	0	0.543146	0	0	0	0	0	0	0	0
45	VIPR1	P32241	Receptors	GPCR;Secretin	0	0.532082	0	1.73526	1.35857	0	0	0	0	0	0.691322	0	0	0	0	0	0	0	0	0	0	0	0	0	0	0	0	0	0	0.639568	0	0.453547	0	0	0	0	0.543146	0	0	0	0	0	0	0	0
45	PTH2R	P49190	Receptors	GPCR;Secretin	0	0.532082	0	1.73526	1.35857	0	0	0	0	0	0.691322	0	0	0	0	0.447114	0	0	0	0	0	0	0	0	0	0	1.0177	0	0	0.639568	0	0.453547	0	0	0	0	0.543146	0	0	0	0	0	0	0	0
45	SLC22A4	Q9H015	Transporters	SLC;MFS;SLC22	0	0.532082	0	1.73526	1.35857	0	0	0	0	0	0.691322	0	0	0	0	0.447114	0	0	0	0	0	0	0	0	0	0	0.926916	0	0	0.639568	0	0.453547	0	0	0	0	0.543146	0	0	0	0	0	0	0	0
45	P2RY1	P47900	Receptors	GPCR;Rhodopsin	0	0.532082	0	1.73526	1.35857	0	0	0	0	0	0.691322	0	0	0	0	0.447114	0	0	0	0	0	0	0	0	0	0	0.926916	0	0	0.639568	0	0.453547	0	0	0	0	0.543146	0	0	0	0	0	0	0	0
45	SLC34A3	Q8N130	Transporters	SLC;Other;SLC34	0	0.532082	0	1.73526	1.35857	0	0	0	0	0	0.691322	0	0	0	0	0.447114	0	0	0	0	0	0	0	0	0	0	0.926916	0	0	0.639568	0	0.453547	0	0	0	0	0.543146	0	0	0	0	0	0	0	0
45	PTH1R	Q03431	Unclassified	Unclassified	0	0.532082	0	1.73526	1.35857	0.636823	0.569914	0	0	0	0.691322	0	0	0	0	0	0	0	0	0	0	0	0	0	0	0	1.093	0	0	0.692928	0.725394	0.453547	0	0	0	0	0.543146	0	0	0	0	0	0	0	0
45	SLC34A2	O95436	Transporters	SLC;Other;SLC34	0	0.532082	0	1.73526	1.35857	0.636823	0.569914	0	0	0	0.691322	0	0	0	0	0.447114	0	0	0	0	0	0	0	0	0	0	0.926916	0	0	0.639568	0.725394	0.453547	0	0	0	0	0.543146	0	0	0	0	0	0	0	0
45	SLC34A1	Q06495	Transporters	SLC;Other;SLC34	0	0.532082	0	1.73526	1.35857	0.636823	0.569914	0	0	0	0.691322	0	0	0	0	0.447114	0	0	0	0	0	0	0	0	0	0	0.926916	0	0	0.639568	0.725394	0.453547	0	0	0	0	0.543146	0	0	0	0	0	0	0	0
46	MAL2	Q969L2	Miscellaneous	Other;MAL	0	0	0	1.28871	0.860245	0.648535	0	0	0	0	0.472016	0	0	0	0	0	0	0	0	0.474317	0	0	0	0	0	0	0	0.672574	0	0	0	0	0	0	0	0	0	0	0	0	0	0	0	0	0
47	NPY1R	P25929	Receptors	GPCR;Rhodopsin	0	0	0	1.42927	1.64326	0.537662	0	0	0.49652	0	0	0	0	0.674291	0	0	0	0	0	0	0	0	0	0	0	0	0	0	0	0	0	0.464142	0.476679	0	0	0	0	0	0	0	0	0	0	0	0
47	P2RY8	Q86VZ1	Receptors	GPCR;Rhodopsin	0	0.532082	0	1.73526	1.35857	0.71011	0	0	0	0	0	0	0	0	0	0	0	0	0	0	0	0	0	0	0	0	0	0	0	0	0	0.453547	0	0	0	0	0	0	0	0	0	0	0	0.56702	0
47	NTSR1	P30989	Receptors	GPCR;Rhodopsin	0	0	0	2.61783	2.43581	0	0	0	0	0	0	0	0	0	0	0	0	0	0	0	0	0	0	0	0	0	0	0	0	0	0	0	0	0	0	0	0	0	0	0	0	0	0	0	0
47	TAP2	Q03519	Transporters	Active_transporters;ABCB	0	1.05345	0	8.57241	7.61612	3.0857	3.62944	2.69072	0	0	0.661954	0.699791	0.76689	0.541968	0.954914	0	1.09091	0.719622	0	0	0	1.03287	0	0	0	0	0	0	0	0	0	1.10706	0	2.92084	0	1.20922	0	0	3.21339	0	0	0	0.963892	0	0.488807
47	TAP1	Q03518	Transporters	Active_transporters;ABCB	0	1.05345	0	7.98613	7.17256	2.36163	3.8246	1.45241	0	0	0.661954	0.699791	0	0.541968	0	0	2.21475	0	0	0	0	0	0	0	0	0	0	0	0	0	0.758886	0	0	0	0	1.20922	0	0	0	0	0	0	0	0	0.488807
47	CCKBR	P32239	Unclassified	Unclassified	0	0	0	2.15056	2.30086	1.24777	0	0	0	0	0	0	0	0.674291	0	0	0	0	0	0	0	0	0	0	0	0	0	0	0	0	0	0	0	0	0	0	0	0	0	0	0	0	0	0	0
47	CXCR7	P25106	Receptors	GPCR;Rhodopsin	0	0	0	1.42927	1.64326	1.24777	0	0	0	0	0	0	0	0.674291	0	0	0	0	0	0	0	0	0	0	0	0	0	0	0	0	0	0	0	0	0	0	0	0	0	0	0	0	0	0	0
47	GPR21	Q99679	Receptors	GPCR;Rhodopsin	0	0	0	1.42927	1.64326	1.24777	0	0	0	0	0	0	0	0.674291	0	0	0	0	0	0	0	0	0	0	0	0	0	0	0	0	0	0	0	0	0	0	0	0	0	0	0	0	0	0	0
47	F2R	P25116	Receptors	GPCR;Rhodopsin	0	0	0.721156	3.50647	3.1439	2.44779	0	2.85509	0	0	0	0	0	0.674291	0	0	0	0	0	0	0	0	0	0	0	0	0	0	0	0	0.532011	0	0	0	0	0	0	0	0	0	0	0	0	0	0
47	GABRA5	P31644	Transporters	Channels;Ligand_gated_ion_channels;cys-loop	0	0	0	0.914628	0.863656	0.687311	0	0.465983	0	0	0	0	0	0	0	0	0	0	0	0	0	0	0	0	0	0	0	0	0	0	0	0	0	0	0	0	0	0	0	0	0	0	0	0	0
47	GABRA3	P34903	Transporters	Channels;Ligand_gated_ion_channels;cys-loop	0	0	0	0.914628	0.863656	0.687311	0	0.465983	0	0	0	0	0	0	0	0	0	0	0	0	0	0	0	0	0	0	0	0	0	0	0	0	0	0	0	0	0	0	0	0	0	0	0	0	0
48	LRP8	Q14114	Receptors	Other_receptors;LDLR	0.546939	0	1.33948	2.95502	2.815	1.67416	1.00807	1.36246	3.27495	2.51945	0.491035	0	2.43136	0	0	0	1.5451	0	0.4446	0	0	0	0.614872	0.54612	0	0	0.63897	0	0.834007	0	0	0	0.600072	0.941727	0.547457	0	0	0.940682	0.515618	0	0	0	0	0	0.631987
49	DSG4	Q86SJ6	Miscellaneous	StructuralAndAdhesion;CadherinOther	0	0	0.703891	2.51044	2.19841	1.94667	2.00861	1.38185	0	1.00858	0	1.11347	1.67327	0	0.807628	0	1.77742	0	0	0.694318	1.74222	0	0	0.896593	0.907947	0.445825	0.431656	1.4419	1.07501	0	0.541156	0.876172	0	0	0.509495	0.557213	0	0	0	0	0	0	0.644855	0	0.523051
50	CFTR	P13569	Transporters	Active_transporters;ABCC	0	0	0.507005	1.73526	1.35857	0	0	0	0	0.965203	0.691322	0.922683	0.994086	0	0	0	0.600556	0	0	0	1.41213	0	0	0.80763	0.596869	0	0	0	0	0	0	0.453547	1.14717	0	0	1.27654	0	0	0	0	0	0	0	0	0.483297
51	ICAM2	P13598	Unclassified	Unclassified	0	0	0	1.42927	1.64326	1.24777	0	0	0	0	0	0	0.470501	0.674291	0	0	1.75845	0	0	0	0	0	0	0	0	0	0	0	0	0	0	0	0	0	0	0	0	0.901717	0	0	0	0	0	0	0
52	VCAM1	P19320	Unclassified	Unclassified	0	0	0	0	0	0	0	0	0	0	0.603021	0	0.470501	0	0	0	1.75845	0	0	0	0	0	0	0	0	0	0	0	0	0	0	0	0	0	0	0	0	1.22865	0.587941	0.520277	0	0	0	0	0
53	PRLR	P16471	Receptors	IG;Type1;CytokineR	0	0.911769	0	0	0	0	0	0	0	0	1.30635	0	0	0	0.722945	0	0	0	0	0	0	0	0	0	0	0	0	0.661418	0	0	0	0	0	0	0	0	0	1.88413	0	0	0	0	0	0	0
54	GABRB2	P47870	Transporters	Channels;Ligand_gated_ion_channels;cys-loop	0	0	0	0	0	0	0	0	0.884922	0.680032	0.494781	0	0	0	0	0	0	0	0	0	0	0	0	0	0	0	0	0	0	0	0	0	0	0	0	0	0	0.880696	0	0	0	0	0	0	0
55	IL12RB1	P42701	Unclassified	Unclassified	0	0	0	0	0	0	0	0	0	0	0	0	0	0	0	0	0	0	0	0	0	0	0	0	0	0	0	0	0	0	0	0	0.455668	0	0	0	0	0.487945	0	0	0	0	0	0	0
56	TBXA2R	P21731	Receptors	GPCR;Rhodopsin	0.754945	2.22349	0	0	0	0	0	0	0	0	0	0	0	0	0	0	1.33663	0	0	0	0	0	0	0	0	0	0	0.874814	1.84631	0	0	0.613654	0	0	0	0	1.09177	1.51138	0	0	1.72548	0	2.25147	0	0
57	CLSTN1	O94985	Miscellaneous	StructuralAndAdhesion;Calsyntenin	0	1.13353	0.622196	0	0	0	0	0	0	0.487011	0	0	0.588564	0	0	0	0	0	0	0	0	0	0	0	0	0	0	0.481318	0	0.463196	0.464199	0	0.56687	0	0	0.494984	0	0	0	0	0	0	0	0	0.430126
58	MTNR1B	P49286	Receptors	GPCR;Rhodopsin	0	0.994059	0	0	0	0	0	0.973016	0	0	0	0	0	0	0	0	0	0	0	0	0	0	0	0	0	0	0	0	0	0	0	0	0.584847	0	0	0	0	0	0	0	0	0	0	0	0
59	GRIK5	Q16478	Transporters	Channels;Ligand_gated_ion_channels;Glutamate	0	0.516654	0	0	0	0	0	0	0	0	0	0	0	0	0	0	0	0	0	0	0	0	0	0	0	0	0	0	0	0	0	0	0.593921	0	0	0	0	0	0	0	0	0	0	0	0
60	GRM1	Q13255	Receptors	GPCR;Glutamate	0	0	0	0	0	0	0.425001	0	0	0	0	0	0	0	0	0.459552	0.484497	0	0	0	0	0.84083	0	0.544609	0	0	0	0.498063	0	0	0	0	0	0	0.617348	0	0.488875	0	1.28677	0	0	0	0	0	0
60	FAT1	Q14517	Unclassified	Unclassified	0	0	0	0	0	0	0.425001	0	0	0	0	0	0	0	0	0.459552	0.452563	0	0.450346	0	0	1.14803	0	0.544609	0	0	0	0	0	0	0	0	0	0	0	0	0.488875	0	1.28677	0	0	0	0	0	0
61	HLA-H	P01893	Unclassified	Unclassified	0	0	0	0	0	0	0	0	0	0	0	0	0	0	0	0	0	0.780634	0	0	0	1.06169	0	0	0	0	0	0	0	0	0	1.39239	0	3.34485	2.66034	0.449979	0.773963	0	1.73745	1.62166	0.497203	0	1.36134	0	0
62	CD8A	P01732	Unclassified	Unclassified	0	0	0	0	0	0	0	0	0.756977	0	0	0	0	0	1.19342	0	0	2.59351	0	0	0	9.81972	0	0	0	0	0	0	0	0	0	0	0	11.1508	0	1.24317	2.0833	2.08429	12.9604	4.3222	0	4.34019	0	3.00616	0
62	KIR2DL4	Q99706	Unclassified	Unclassified	0	0	0	0	0	0	0	0	0	0	0	0	0	0	0.654093	0	0	1.68985	0	0	0	5.82377	0	0	0	0	0	0	0	0	0	0	0	6.58047	0	0.669503	0.9942	1.09518	7.65597	1.74396	0	1.74619	1.61467	1.34437	0
62	KIR2DS4	P43632	Receptors	IG;KIR	0	0	0	0	0	0	0	0	0	0	0	0	0	0	0.972604	0	0	1.86787	0	0	0	3.34099	0	0	0	0	0	0	0	0	0	0	0	5.79774	0	0	1.30615	0	7.82769	0	0	0	0	0	0
62	KIR3DL1	P43629	Unclassified	Unclassified	0	0	0	0	0	0	0	0	0	0	0	0	0	0	0	0	0	0.56771	0	0	0	1.46679	0	0	0	0	0	0	0	0	0	0	0	1.4465	0	0	0	0	1.44104	0	0	0	0	0	0
62	KIR3DL2	P43630	Receptors	IG;KIR	0	0	0	0	0	0	0	0	0	0	0	0	0	0	0	0	0	0.56771	0	0	0	1.46679	0	0	0	0	0	0	0	0	0	0	0	1.4465	0	0	0	0	1.44104	0	0	0	0	0	0
62	BCAP31	P51572	Unclassified	Unclassified	0	0	0	0	0	0	0	0	0	0	0	0	0	0	0	0	0	2.59351	0	0	0	8.68215	0	0	0	0	0	0	0	0	0	0	0	10.6612	0	1.24317	2.02887	0	12.321	0	1.63456	0	0	0	0
62	KIR2DL1	P43626	Receptors	IG;KIR	0	0	0	0	0	0	0	0	0	0	0	0	0	0	0	0	0	2.10072	0	0	0	7.37673	0	0	0	0	0	0	0	0	0	0	0	8.95683	0	0.997909	1.60095	0	10.3292	0	0	0	0	0	0
62	KIR2DS1	Q14954	Receptors	IG;KIR	0	0	0	0	0	0	0	0	0	0	0	0	0	0	0	0	0	1.86787	0	0	0	6.86131	0	0	0	0	0	0	0	0	0	0	0	8.10115	0	0.997909	0	0	9.4847	0	0	0	0	0	0
62	KIR2DL3	P43628	Receptors	IG;KIR	0	0	0	0	0	0	0	0	0	0	0	0	0	0	0	0	0	0.913417	0	0	0	7.06733	0	0	0	0	0	0	0	0	0	0	0	8.27427	0	0.997909	0	0	9.79809	0	0	0	0	0	0
62	KIR2DL2	P43627	Receptors	IG;KIR	0	0	0	0	0	0	0	0	0	0	0	0	0	0	0	0	0	0.913417	0	0	0	7.06733	0	0	0	0	0	0	0	0	0	0	0	8.35011	0	0.997909	0	0	9.76443	0	0	0	0	0	0
62	KIR2DS2	P43631	Unclassified	Unclassified	0	0	0	0	0	0	0	0	0	0	0	0	0	0	0	0	0	0.913417	0	0	0	6.86131	0	0	0	0	0	0	0	0	0	0	0	8.10115	0	0.997909	0	0	9.4847	0	0	0	0	0	0
62	CD1B	P29016	Receptors	IG;OtherCD1	0	0	0	0	0	0	0	0	0	0	0	0	0	0	0	0	0	0.780634	0	0	0	0.856663	0	0	0	0	0	0	0	0	0	0	0	3.62492	0	1.10835	2.00197	1.01287	2.92022	0	0	1.56286	0	1.01004	0
62	HLA-C	P30499	Unclassified	Unclassified	0	0	0	0	0	0	0	0	0	0	0	0	0	0	0	0	0	0.780634	0	0	0	0.856663	0	0	0	0	0	0	0	0	0	0	0	2.37467	0	1.10835	1.56556	0.788462	1.36999	0	0	0	0	0	0
62	CD1A	P06126	Receptors	IG;OtherCD1	0	0	0	0	0	0	0	0	0	0	0	0	0	0	0	0	0	0.780634	0	0	0	0.856663	0	0	0	0	0	0	0	0	0	0	0	2.37467	0	1.10835	1.56556	0.788462	2.52993	0	0	0	0	1.01004	0
62	MR1	Q95460	Unclassified	Unclassified	0	0	0	0	0	0	0	0	0	0	0	0	0	0	0	0	0	0.780634	0	0	0	0.856663	0	0	0	0	0	0	0	0	0	0	0	2.37467	0	1.10835	1.56556	0.788462	2.52993	0	0	0	0	1.01004	0
62	HLA-C	P30501	Unclassified	Unclassified	0	0	0	0	0	0	0	0	0	0	0	0	0	0	0	0	0	0.780634	0	0	0	0.856663	0	0	0	0	0	0	0	0	0	0	0	2.37467	0	1.10835	1.56556	0.788462	2.52993	0	0	0	0	0	0
62	HLA-C	Q95604	Unclassified	Unclassified	0	0	0	0	0	0	0	0	0	0	0	0	0	0	0	0	0	0.780634	0	0	0	0.856663	0	0	0	0	0	0	0	0	0	0	0	2.37467	0	1.10835	1.56556	0.788462	2.52993	0	0	0	0	0	0
63	TNFRSF9	Q07011	Receptors	Other_receptors;TNFNGF	0.776763	0	0	0	0	0.734816	0	0	0.46803	0.684892	0	0	0	0	0.675897	0	0.664295	0.837209	1.52245	3.54881	1.4066	3.17007	0	0	0	0	0	0	0.647837	0	0	0	0	1.04942	0	0	1.0702	0	1.20307	0.451038	0	0	0	0.891285	0
64	TNFRSF13B	O14836	Receptors	Other_receptors;TNFNGF	1.2678	0	0	0	0	0	0	0	0	0.684892	0	0	0	0	0.675897	0.71296	0	0	0.941402	0	0	1.69554	0	0	0	0	0	0	0	0	0	0	0	0	0	1.03075	1.64561	0	1.20307	0.451038	0.697036	1.43088	0	1.16515	0
64	TNFRSF11A	Q9Y6Q6	Receptors	Other_receptors;TNFNGF	0.776763	0	0	0	0	0	0	0	0	1.04912	0	0.962436	1.06747	0	0.675897	0	0	0	0.941402	0	0	2.898	0	0	0	0	0	0.890878	0	0	0	0	0	0	0	0	1.0702	0	1.20307	0.451038	0	0	0	2.79331	0
64	TNFRSF8	P28908	Receptors	Other_receptors;TNFNGF	0.776763	0	0	0	0	0	0	0	0.46803	0.684892	0	0	0	0	0.675897	0	0	0	0.941402	0	0.473323	2.68375	0	0	0	0	0	0	0.647837	0	0	0	0	0	0	0	1.0702	0	1.50202	0.451038	0	0	0	0.891285	0
64	TNFRSF4	P43489	Receptors	Other_receptors;TNFNGF	0.776763	0	0	0	0	0.734816	0	0	0.46803	0.684892	0	0	0	0	0.675897	0	0	0	0.941402	0.472084	0.473323	2.7607	0	0	0	0	0	0	0	0	0	0	0	0	0	0	1.29277	0	1.51812	0	0	0	0	1.29163	0
64	TNFRSF12A	Q9NP84	Receptors	Other_receptors;TNFNGF	0.776763	0	0	0	0	0.734816	0	0	0.46803	0.684892	0	0	0	0	1.15873	0	0	0	0.941402	0.472084	0.473323	2.68375	0	0	0	0	0	0	0	0	0	0.487132	0	0	0.546027	0.426258	1.0702	0	2.06721	0	0	1.01653	0.814399	0.891285	0
64	TNFRSF18	Q9Y5U5	Receptors	Other_receptors;TNFNGF	0.776763	0	0	0	0	0	0	0	0	0.684892	0	0	0	0	0.675897	0	0	0	0.941402	0	0	2.16523	0	0	0	0	0	0	0	0	0	0	0	0	0	0	1.0702	0	1.36342	0	0	0.977593	0	0.891285	0
64	CD40	P25942	Receptors	Other_receptors;TNFNGF	0.776763	0	0.479964	0	0	0	0	0	0	0.684892	0	0	0	0	0.675897	0	0	0	0.941402	0	0	1.69554	0	0	0	0	0	0	0	0	0	0	0	0	0	0	1.0702	0	1.20307	0.451038	0	0	0	0.891285	0
65	DRD4	P21917	Receptors	GPCR;Rhodopsin	0	0	0	0	0	0	0	0	1.10155	0	0	0	0.497022	0.443816	0.509831	0	0.761234	0.565597	0.817506	0	0	1.69766	1.00472	0	0	0	1.17421	0	0	0	0.961622	0	0	0	0	0	0	0	0	0	0	0	0	0	0
66	FAT3	Q8TDW7	Unclassified	Unclassified	0	0	0	0	0	0	0	0	0	0	0	0	0	0	0	0	0	0	0.450346	0	0	0.734131	0	0	0	0	0	0	0	0	0	0	0	0	0	0	0	0	0	0	0	0	0	0	0
66	KIR2DS3	Q14952	Receptors	IG;KIR	0	0	0	0	0	0	0	0	0	0	0	0	0	0	0	0	0	0	0	0	0	0.983876	0	0	0	0	0	0	0	0	0	0	0	0	0	0	0	0	0	0	0	0	0	0	0
66	KIR2DS5	Q14953	Receptors	IG;KIR	0	0	0	0	0	0	0	0	0	0	0	0	0	0	0	0	0	0	0	0	0	0.983876	0	0	0	0	0	0	0	0	0	0	0	0	0	0	0	0	0	0	0	0	0	0	0
67	CD44	P16070	Unclassified	Unclassified	0	0	0	0	0	0	0	0	0	0	0.603021	0	0.470501	0	0	0	1.8362	1.2407	0	0	0	0	0.559682	0	0.544056	0.630368	0	0	0	0.479396	0	0	0	0.887941	1.7566	0	0.9986	1.88966	0.769607	1.515	0.95351	1.23214	1.05758	0	0
68	SDC3	O75056	Receptors	Other_receptors;Syndecan	0	0	0	0	0	0	0	0	0.525088	0	0.472998	0.704503	0.663642	0	0	0	0	0	0	0	0	0	1.07784	0.493798	0	0.630368	0.525088	0.511927	0	0.479396	0	0.703866	0	0.433541	0.725655	0	0.815703	0.856024	0	0	0.95351	1.23214	1.05758	0	0
68	SDC4	P31431	Unclassified	Unclassified	0	0	0	0	0	0	0	0	0.525088	0	0.96375	0	0	0	0	0	0	0	0	0	0	0	1.07784	0	0.544056	0.630368	0.525088	0	0	0.479396	0	0.703866	0	0	1.78871	0	0.815703	0.856024	0	0	0.95351	1.23214	1.05758	0	0
68	SDC1	P18827	Receptors	Other_receptors;Syndecan	0	0	0	0	0	0	0	0	0.525088	0	0.472998	0	0	0	0	0	0	0	0	0	0	0	1.07784	0	0	0.630368	0.525088	0	0	0.479396	0	0.703866	0	0	1.41241	0	0.815703	0.856024	0	0	0.95351	1.23214	1.05758	0	0
69	TNFRSF10B	O14763	Receptors	Other_receptors;TNFNGF	0	0	0	0	0	0	0	0.614574	0	0.822439	0	0.962436	1.06747	0	0	0	0	0	0	0	0	0.688696	0	0	0	0	0	0.890878	0	0	0	0	0	0	0	1.50277	1.89348	0	0	0	0	0	0	0	0
70	TNFSF10	P50591	Unclassified	Unclassified	0	0	0	0	0	0	0	0	0	0.43892	0	0	0	0	0.512238	0	0	0.765692	0.475312	0	4.16667	0	0.73444	0	0	0	0	0	0	0	0	0	0.484863	0	0	0.716623	7.81839	0	0	0	0	1.20901	0	0	0
70	GRID1	Q9ULK0	Transporters	Channels;Ligand_gated_ion_channels;Glutamate	0	0	0	0	0	0	0	0	0	0	0	0	0	0	0	0	0	0	0	0	0	0.565914	0	0	0	0	0	0	0	0	0	0	0	0	0	0	1.0502	0	0	0	0	0	0	0	0
71	TMEM173	Q86WV6	Unclassified	Unclassified	0.532156	0	0	0	0	0	0	0	0	0	0	0	0	0	2.75593	0	0	0.543224	0	0	0	0	0	0	0	0	0	0.743025	0	0	0	0	0.980883	0	0	0	2.65163	0	0.943718	0	0.553858	0	0	1.68339	0
72	VAMP8	Q9BV40	Transporters	Other_transporters;VAMP	0	0	0	0	0	0	0	0	0.556427	0	0	0	0	0	0	0	0	0	0	0	0	0.448858	0	0	0	0	0	0	0	0	0	0	0	0	0	0	1.04623	0	0.684908	0	0	0	0	0.885912	0
73	IL1R1	P14778	Receptors	IG;Type1;CytokineR	0	0.746206	0	0.451585	0	0.456524	0	0	0	0	0.552311	0	0	0	0.917467	0	0	2.44976	0.941402	0.472084	0.473323	0.910656	0	0.465369	0	0	0	0.743025	0.814106	0	0	0	0	1.25915	0.767705	0	7.0485	1.80227	2.42085	2.44919	1.36354	2.16365	3.02255	4.99911	0
73	IL1RL1	Q01638	Receptors	IG;Type1;CytokineR	0	0	0	0	0	0	0	0	0	0	0	0	0	0	0.542238	0	0	0.616328	0	0	0	0	0	0	0	0	0	0	0	0	0	0	0	0.718008	0.563606	0	2.45245	1.00052	0	1.04498	0	1.30746	0.843993	1.72686	0
73	IL1RL2	Q9HB29	Receptors	IG;Type1;CytokineR	0	0	0	0	0	0	0	0	0	0	0	0	0	0	0.542238	0	0	0.616328	0	0	0	0	0	0	0	0	0	0	0	0	0	0	0	0.559033	0.563606	0	2.12456	0.948373	0	0.896283	0	1.29946	0.502165	1.53609	0
74	CLEC4M	Q9H2X3	Receptors	SCAR;Class_E	0	0	0.840493	0.884295	0.884295	0.675353	0	1.44294	0	0	0	0	0	0	0.711025	0	0	0.943372	0	0	0	0	0	0	0.48866	0	0	0	0	0.931089	0	0	0	0	0	0	0	0	0	3.25624	0.631729	4.23134	2.52934	1.53903	0
74	CD209	Q9NNX6	Unclassified	Unclassified	0	0	0.840493	0.884295	0.884295	0.675353	1.24983	1.44294	0	0	0	0	0	0	0.711025	0	0	1.40238	0	0	0	0	0	0	0.731225	0	0	0	0	0.931089	0	0	0	0	0	0	0	0	0	0	0	3.63602	1.70742	1.09585	0
75	PTCH1	Q13635	Receptors	Other_receptors;Patched	0	0	0	0	0	0	0	0	0	0	0	0	0	0	0	1.31815	0.466423	0	1.02102	0	0.558438	1.51311	0	1.16014	0.863222	1.19869	1.25395	0	0	0.579257	0	1.35611	0	0.698878	0	0	0.994535	0.810221	0.847654	2.49931	2.74549	3.3819	3.76883	0.994208	0
76	OPRM1	P35372	Receptors	GPCR;Rhodopsin	0.469738	0.532082	0	2.8538	2.39065	1.09743	0.493663	0.508697	1.46422	0	0.691322	0	0.451322	1.36415	0	0	0.765898	0	1.16826	2.29885	0.706068	0	0.484398	1.0058	0.673853	0.756221	1.31066	0	3.79655	5.17518	0.845407	2.37577	1.57477	2.5758	1.27452	0	1.34984	1.00321	3.95506	2.1516	4.8935	2.53039	2.93154	3.97985	0.598205
76	OPRK1	P41145	Receptors	GPCR;Rhodopsin	0.469738	0.532082	0	2.8538	2.39065	0.612675	0.493663	0.508697	0.466075	0	0.691322	0	0	1.36415	0	0	0	0	1.16826	0	0	0	0.484398	1.03088	0.673853	0.756221	0.630365	0	1.06902	2.77992	0.845407	2.37577	0.448509	0.643581	1.41635	0	1.34984	1.10332	4.00338	0	3.61722	1.07637	1.91302	4.5853	0.598205
77	OPRL1	P41146	Receptors	GPCR;Rhodopsin	0	0.532082	0	2.8538	2.39065	0	0	0.508697	0.998194	0	0	0	0.451322	1.11761	0.635662	0	0	0.439289	0	0	0	0	0	1.0058	1.11804	0.756221	0.680292	0	0.961026	2.91643	0	0.453547	0.448509	1.67949	1.07345	0	1.36607	1.66594	3.03297	4.06282	4.80321	1.07637	1.67419	2.84347	0
77	SSTR4	P31391	Receptors	GPCR;Rhodopsin	0	0.532082	0	1.73526	1.35857	0	0	0	0	0	0	0.445954	0.434168	0	0	0	0	0.929051	0	0	0	0	0	0	1.06604	1.56747	1.59914	0	0.733054	3.1808	0	0.453547	0	1.49617	0.681873	0	1.3208	1.6672	2.8471	2.63298	2.89165	1.78085	3.53974	0.716407	0
78	SLC9A3	P48764	Transporters	SLC;Other;SLC9	0	0	0.496513	0.447255	0	0.666257	0.908304	0.518635	0	0	0	0.6367	0.698651	0	0	0	0	0	0	0	0	0	0	1.06144	1.59113	1.12224	0.640946	1.46467	1.2415	1.26967	0.426766	0	0.883425	0	1.59346	4.16459	0	0	1.04075	1.58915	2.93978	1.31606	5.78386	1.1971	0
78	SLC9A2	Q9UBY0	Transporters	SLC;Other;SLC9	0	0	0.496513	0.447255	0	0.666257	0.908304	0.518635	0	0	0	0.6367	0.698651	0	0	0	0	0	0	0	0	0	0	1.06144	1.53607	1.12224	0.640946	0.988282	0	0.848493	0.426766	0	0.883425	0	0.599188	2.52531	0	0	0.885292	1.19423	1.02969	1.02058	4.69637	0.999496	0
79	KCNJ3	P48549	Transporters	Channels;Voltage_gated_ion_channels;InwardlyRectifyingKchannel	0	0	0	0	0	0	0	0	0	0	0	0	0	0	0	0	0	0.511868	0	0	0	0	0	0	0	1.65353	0.708974	0	0	0	0	0	0.476482	1.56101	0.938812	2.22207	0.448177	0.427625	2.51525	1.99023	3.84282	1.4313	3.95587	2.43074	0
79	KCNJ6	P48051	Transporters	Channels;Voltage_gated_ion_channels;InwardlyRectifyingKchannel	0	0	0	0	0	0	0	0	0	0	0	0	0	0	0	0	0	0.511868	0	0	0	0	0	0	0	1.65353	0.439124	0	0	0	0	0	0.476482	1.56101	0.938812	2.22207	0.448177	0.427625	2.51525	1.99023	3.84282	1.4313	3.95587	2.43074	0
80	KCNJ15	Q99712	Transporters	Channels;Voltage_gated_ion_channels;InwardlyRectifyingKchannel	0	0	0	0	0	0	0	0	0	0	0.967779	0	0	0	0	0	0	0	0.513034	0	0	0	0	0	0	0	0	0	0	0	0	0	0	0	1.59481	0	0	0	0.461042	0.963864	0	0	3.49358	1.66979	0
80	LTB4R	Q15722	Receptors	GPCR;Rhodopsin	0	0	0	0	0	0	0	0	0	0	0	0	0	0	0	0	0	0.68256	0	0	0	0	0	0	0	0	0	0	0	0	0	0	0	0	0.520686	1.31259	0.662745	0.523806	0	0.892765	0	1.116	3.46854	1.55665	0
81	ROS1	P08922	Receptors	Kinase;Other	0	0	0	0	0	0	0	0	0	0.468397	0.607241	0.639862	0.650579	0.427844	0.779639	0	0	1.4476	0	0	0	0	0	0	0.609186	1.99042	1.43122	0.523432	2.98366	2.14247	0	1.22837	0.435719	1.46978	0.566155	0	1.21891	1.25984	0.584692	2.65896	3.55955	4.82904	1.30874	0.989645	0
82	TEK	Q02763	Receptors	Kinase;Other	0	0	0	0	0	0	0	0	3.06631	0	1.40454	0	0	0	1.96015	0	2.03919	2.28505	0	0	0	0.816946	2.88363	0.614209	1.61842	2.94917	2.90266	0	3.18296	2.14619	0	0	0.480925	0	1.06803	0.511772	2.87777	5.09865	3.274	9.61482	5.32896	7.90765	3.17676	4.17168	0
82	SIRPA	P78324	Miscellaneous	Other;SIRP	0	0	0	0	0	0	0	0	2.44125	0.534367	0	0	0.506729	0	0	0	0	1.53189	0	0	0	0	0.679938	0	1.15086	2.07574	2.17743	1.25224	0	0.470219	0	1.65357	0	0	0	0	1.36733	3.33615	0	5.11321	1.51986	6.26443	0	4.30649	0
83	PTPRH	Q9HD43	Receptors	Other_receptors;ReceptorTypePhosphatases	0	0.911769	0.686474	0.469689	0.469689	0	0	0	0	0	1.30635	0	0	0	0.779639	0	1.18354	1.65656	0	0	0	0.608779	0	0	1.63023	2.09656	0.863588	0.785326	0.979586	0	0	2.86996	1.95247	0	0	0.746497	0.609186	0	2.96247	3.53477	3.04698	2.48828	2.59435	0	0
84	EGF	P01133	Receptors	Other_receptors;LDLR	0	0	0	0	0	0	0.450798	0	0	0.619732	0	0	0	0	1.62204	0.564197	2.60153	0	0.693267	2.0357	0	0	0.519273	3.51288	0.85389	3.2468	3.51081	0	2.85879	0	0.956787	3.70735	2.63644	1.60163	0	0.547446	1.44108	1.82261	3.8299	5.78849	3.52873	4.91676	6.72129	2.68602	0
84	LY6G6F	Q5SQ64	Unclassified	Unclassified	0	0	0	0	0	0	0	0	0	0	0	0	0	0	1.04217	0	0	0	0	0	0	0	0.466584	1.13512	0	1.1071	1.05573	0	0	0	0	2.54767	0.433798	1.52754	0.665169	0.511772	0	0.605458	1.61353	3.36016	3.16827	1.0217	3.77452	1.37346	0
85	BTC	P35070	Unclassified	Unclassified	0.573734	0	0	0	0	0	0	0.463929	0	0.681844	0.673051	0.534846	1.03118	0	0	0	0.885434	0.54245	0	0	1.29167	0	0	0	0.948508	0	0.894116	0	1.6866	0.973227	0	0	0	1.03124	1.21371	0	0.574755	0.449544	0.68715	2.52565	1.40543	1.42274	1.7022	3.06057	0
86	TNFRSF14	Q92956	Receptors	Other_receptors;TNFNGF	0.776763	0	0	0	0	0	0	0	0	0.684892	0	0	0	0	0.675897	0	0	0	0.941402	0	0	2.37497	0	0	0	0	0	0	0	0	0	0	0.513133	0	0	0	1.0702	1.19395	2.48032	3.95431	0.8536	0.930967	1.25345	1.79007	0
87	KCNMA1	Q12791	Transporters	Channels;Voltage_gated_ion_channels;Ca_Activated_Potassium_Channels	0	0	0	0	0	0	0	0	0	0	0	0.557895	0	0	0	0	0	0	0	0	0	0.864307	0	0	0	0.471358	0	0	0	0	0	0	0	0.698878	0.531514	0	0	0	1.39654	3.68796	0.700523	0	1.32977	0.930559	0.591113
88	GHR	P10912	Receptors	IG;Type1;CytokineR	0	0	0	0	0	0	0	0	1.59418	0	0	0	0	0	0.87145	0	0	3.28096	0	0	0	1.58208	2.71262	0	0	1.55242	0.937782	0	0	1.19742	0	0	0	3.72367	0	0	3.256	6.53208	3.6447	3.6509	3.74412	3.34636	3.80261	2.58843	0
88	IL12RB2	Q99665	Receptors	IG;Type1;CytokineR	0	0	0	0	0	0	0	0	0	0	0	0	0	0	3.09057	0	0	4.6705	0	0	0	2.35602	2.57539	0	0	0	0.891466	0	0	0	0	1.56604	0	4.13135	0	0	2.81037	5.49484	4.30006	3.74036	1.49996	4.67303	4.48146	4.21666	0
88	IL4R	P24394	Receptors	IG;Type1;CytokineR	0	0	0	0	0	0	0	0	0	0	0	0	0	0	3.12576	0.467069	0	3.16176	0	0	0	2.21399	2.94856	0	0	0	0.891466	0	0	0	0	0	0	3.33271	0	0	2.16673	4.68674	4.84022	2.41461	1.85896	2.54606	4.42138	1.9837	0
89	GPM6A	P51674	Unclassified	Unclassified	0	0	0	0	0	0	0	0	0	0	0	0	0	0	0	0	0	0	0	0	0	0.529863	0	0	0	0	0	0	0	0	0	0	0.488222	0	0	0	0	0.612818	0.922091	0.600008	0.583753	1.24591	0	0.919648	0
90	PDCD1	Q15116	Unclassified	Unclassified	0	0	0	0	0	0	0	0	0	0	0	0	0	0	0	0.529947	0	0	0	0	0	0	0	0	0	0	0	0	0	0	0	0	0	0	0	0	0	0.495996	0	0.653586	0	0.916162	1.22881	1.17332	0
90	KLRK1	P26718	Receptors	SCAR;Class_E	0	0	0	0	0	0	0	0	0	0	0	0	0	0	0	0.482793	0	0	0	0	0	0	0	0	0	0	0.659533	0	0	0	0	1.22674	0.528086	0	0	0	0	2.46922	0.78394	2.28357	0	2.59841	2.88981	0	0
90	CTLA4	P16410	Unclassified	Unclassified	0	0	0	0	0	0	0	0	0	0.692698	0	0	0	0	0	0	0	0.738646	0.554947	0	0	0	0.563116	0	0	0	0	0	0	0	0	0	0	0	0	1.98939	0.967544	3.38563	0	4.22347	0	3.3308	7.60332	2.66286	0
90	IL7R	P16871	Receptors	IG;Type1;CytokineR	0	0	0	0	0	0	0	0	0	0	0	0	0	0	0	0	0	1.08938	0.545376	0	0	0	0	0	0	0	0	0	0	0	0	0	0	0.940562	0	0.573991	0.658017	2.46553	1.05886	2.39166	0	3.13425	3.20939	1.42492	0
91	TLR4	O00206	Receptors	Other_receptors;TOLL	0.491035	0	0	0	0	0	0	0	0	0.437305	0	0	0	0	0	1.353	0	1.05094	0	0	0	0	0	0	0	0	0.503555	0	0	0	0	0	0	0	1.04661	0.6855	0.575412	0.547475	0.613365	1.74376	0	2.46545	0	2.57865	0
91	MAL	P21145	Miscellaneous	Other;MAL	0.491035	0	0	0	0	0	0	0	0	0	0	0	0	0	0	0.71296	0	0	0	0	0	0	0	0	0	0	0	0	0	0	0	0	0	0	0.490498	0	0.575412	0	0.613365	0.998083	0	1.35139	0	0.716466	0
91	TLR3	O15455	Receptors	Other_receptors;TOLL	0.491035	0	0	0	0	0	0	0	0	0	0	0	0	0	0	0.71296	0	0.475189	0	0	0	0	0	0	0	0	0	0	0	0	0	0	0	0.737942	0.490498	0	1.24001	0.586512	0.613365	0.998083	0.472255	1.35139	1.0494	2.68235	0
91	TLR10	Q9BXR5	Receptors	Other_receptors;TOLL	0.491035	0	0	0	0	0	0	0	0	0	0	0	0	0	0	0.71296	0	0.475189	0	0	0	0	0	0	0	0	0	0	0	0	0	0	0	0.737942	0.490498	0	1.24001	0.586512	0.613365	0.998083	0.472255	1.35139	1.0494	2.68235	0
91	TLR6	Q9Y2C9	Receptors	Other_receptors;TOLL	0.491035	0	0	0	0	0	0	0	0	0	0	0	0	0	0	0.71296	0	0	0	0	0	0	0	0	0	0	0	0	0	0	0	0	0	0.737942	0.490498	0	1.24001	0.586512	0.613365	0.998083	0	1.35139	1.0494	2.1968	0
91	TLR5	O60602	Unclassified	Unclassified	0.491035	0	0	0	0	0	0	0	0	0	0	0	0	0	0	0.71296	0	0.475189	0	0	0	0	0	0	0	0	0	0	0	0	0	0	0	0.737942	0.490498	0	1.24001	0	0.613365	0.998083	0	1.35139	1.0494	2.19804	0
91	TLR9	Q9NR96	Receptors	Other_receptors;TOLL	0.491035	0	0	0	0	0	0	0	0	0	0	0	0	0	0	0.71296	0	0.475189	0	0	0	0	0	0	0	0	0	0	0	0	0	0	0	0.737942	0.490498	0	1.24001	0	0.613365	0.998083	0	1.35139	1.0494	2.1968	0
91	TLR7	Q9NYK1	Receptors	Other_receptors;TOLL	0.491035	0	0	0	0	0	0	0	0	0	0	0	0	0	0	0.71296	0	0.475189	0	0	0	0	0	0	0	0	0	0	0	0	0	0	0	0.737942	0.490498	0	1.24001	0	0.613365	0.998083	0	1.35139	1.0494	2.1968	0
91	TLR1	Q15399	Receptors	Other_receptors;TOLL	0.491035	0	0	0	0	0.485629	0	0.826217	0	0	0	0	0	0	0	0.71296	0	0.475189	0	0	0	0	0	0	0	0	0	0	0	0	0	0	0	0.873313	2.70796	0.483654	1.65409	0.979513	0.874157	1.24734	0	3.14283	3.83119	2.99471	0
91	TLR2	O60603	Receptors	Other_receptors;TOLL	0.491035	0	0	0	0	0	0	0.826217	0	0	0	0	0	0	0	0.71296	0	0	0	0	0	0	0	0	0	0	0	0	0	0	0	0	0	0.737942	1.00075	0.483654	1.50346	0	0.613365	0.998083	0	1.35139	2.83866	2.46043	0
91	TNFRSF1B	P20333	Receptors	Other_receptors;TNFNGF	1.2137	0	0.479964	0	0	0	0	0	0	0.684892	0	0	0	0	0.72867	0	0	0.599344	0.941402	0	0	2.54534	0	0	0	0	0	0	0	0	0	0	0	2.31228	0	0.786701	2.16372	0	1.61988	0.968991	1.4916	4.2698	4.01548	3.05009	0
91	TNFRSF25	Q93038	Receptors	Other_receptors;TNFNGF	0.436936	0	0	0	0	0	0	0	0	0	0	0	0	0	1.51634	0	0.434169	1.72202	0	0	0	1.89905	0	0	0	0	0	0	0	0	0	0.633076	0	1.11053	0	0	2.30468	0.549056	1.27195	0.927586	1.27184	3.11327	2.13905	4.15991	0
91	TNFSF18	Q9UNG2	Unclassified	Unclassified	0	0	0	0	0	0	0	0	0	0	0	0	0	0.455031	0	0	0	0	0.534817	0.44034	0	0.708261	0	0.511412	0	0	0	0	0	0	0	0	0	0.656144	0.522756	0.517738	0.45968	0.585858	0.920867	0	0	4.78804	1.43484	2.65782	0
91	TNFSF4	P23510	Unclassified	Unclassified	0	0	0	0	0	0	0	0	0	0	0	0	0	0	0	0	0.474861	0	0	0	0	0.436881	0	0	0	0	0	0	0	0	0	0.596305	0	0	0	0	0.958486	0.53725	0.569391	0.577825	0.899909	3.93021	0.515319	1.58645	0
91	IL2RG	P31785	Receptors	IG;Type1;CytokineR	0	0	0	0	0	0	0	0	0.654062	0	0	0	0	0	0	0	0	0	0	0	0	0.702209	0.433626	0	0	0	0	0	0	0	1.07342	0	0	4.48198	0.770783	0	1.25797	2.36074	2.0187	1.07707	0	7.4039	4.8724	3.55709	0
91	DPP4	P27487	Unclassified	Unclassified	0	0	0	0.481182	0.490679	0	0	0	1.2995	0.435156	0.635875	1.59316	0.546786	0	3.0187	0	0	2.78515	0	0	0	1.21053	0	1.13384	0	1.59522	0.738741	0.539269	1.97666	0.882136	0	0.77169	1.58395	7.31273	1.50741	0.488707	2.10252	8.14651	8.3527	7.63415	2.7426	16.3932	17.1853	12.5711	0
91	IL2RB	P14784	Receptors	IG;Type1;CytokineR	0	0	0	0	0	0	0	0	0	0	0	0	0	0	0.517726	0	0	0	0	0	0	0	0	0	0	0	0	0	0	0	0	0	0	3.27317	1.09832	0	1.52624	2.07094	4.70836	2.91036	1.14018	7.06327	4.07453	5.25719	0
91	CXCR1	P25024	Receptors	GPCR;Rhodopsin	0	0	0	0	0	0	0	0	0.457544	1.37976	0	0.706645	0.494563	0	2.28485	0	1.31362	5.33829	0.428108	0	0	0	0.472805	4.51453	0	0	0	0	0	0	0	0	0.428788	2.92354	7.02677	0.712588	2.00809	11.2045	0	4.15872	1.33781	26.1505	18.046	10.9209	0
91	CXCR2	P25025	Receptors	GPCR;Rhodopsin	0	0	0	0	0	0	0	0	0.457544	1.37976	0	0.706645	0.494563	0	2.28485	0	1.31362	5.55129	0.428108	0	0	0	0.472805	4.51453	0	0	0	0	0	0	0	0	0.428788	2.92354	7.02677	0.712588	2.00809	11.2045	0	4.15872	1.33781	25.8757	16.9089	10.9209	0
91	LIFR	P42702	Receptors	IG;Type1;CytokineR	0	0	0	0	0	0	0	0	0.653589	0	0	0	0	0	1.60964	0	0.618165	1.48182	0	0	0.573957	0	0.694536	1.2251	0	0	0.888693	0	0	0	0	0	0	2.86962	3.53551	0.937359	1.697	6.97729	2.26933	4.33191	1.19938	8.12465	4.76887	6.67894	0
91	IL6R	P08887	Receptors	IG;Type1;CytokineR	0	0	0	0	0	0	0	0	0	0	0	0.811707	0	0	0.751595	0	0	3.25412	1.47044	0	0	0	0	0.702991	0	0	0	0	0	0	0	0	0	3.74381	3.69843	0	0.98788	5.40454	0	4.12182	1.20269	8.50976	5.55745	6.20108	0
91	ITGAL	P20701	Receptors	Other_receptors;Integrin	0	0	0	0	0	0	0	0	0.538374	0	0	0.545586	0	0	0.502174	0	0	0	0	0	0	0	0.545579	0	0.478203	0.956534	0.610462	0	0	0	0	1.48862	0	4.82347	1.33041	1.76246	2.02804	3.92661	3.01378	2.60656	1.79228	6.99441	1.25417	6.27992	0
91	IL6ST	P40189	Receptors	IG;Type1;CytokineR	0	0	0	0	0	0	0	0	1.41357	0	0	0.776272	0.882123	0	4.95341	0	0	8.46303	0	0	0.773565	2.05948	2.86152	1.59178	2.26305	1.54482	3.01367	0	1.41237	0	0	3.29283	1.48929	7.61284	5.23314	0.547446	4.42148	14.7049	7.46716	10.3999	8.45527	16.1873	12.9044	18.1041	1.21649
91	TNFSF14	O43557	Unclassified	Unclassified	0	0	0.638291	0	0	0	0	0	0	0	0	0	0	0	1.06299	0	0	0.916827	0	0	0	0.732917	0	0.54612	0	0	0	0	0	0.505488	0	0	0	1.58862	1.62376	0	2.05874	1.7767	3.25829	5.31987	1.98676	4.88417	1.87181	5.56871	0
92	OLR1	P78380	Receptors	SCAR;Class_E	0	0	0	0	0	0	0	0	0	0	0	0	0	0	0	0	0	0.620491	0	0	0	0	0	0	0	0	0	0	0	0	0	0	0	0	0	0.9613	0.483192	1.67795	0	4.12145	1.25569	1.23393	0.839411	0.94574	0
92	SERINC1	Q9NRX5	Transporters	Other_transporters;SERINC	0	0	0	0	0	0.505606	0	0	0	0.435156	0	0	0	0	0	0	0.782621	0.6518	0	1.98187	0.511681	0	0	0	0.444937	0.520628	0	0	0	0	0	0	0	0.86849	0.474268	0	0.558371	0.662729	0.691301	3.9074	4.34026	2.31488	1.69926	1.65885	1.82572
92	TMPRSS11E	Q9UL52	Enzymes	3.4.	0.450471	0	0.574988	0	0	0.446887	0	1.20718	0	0	0	0	0	0	0	0	0	0	0	0	0	0	0	0	0	0	0	0	0	0.43071	0	0	0	0	0	0	0	0	0.735018	2.75009	2.76737	1.11632	0.596867	1.781	0
93	GRIN2D	O15399	Transporters	Channels;Ligand_gated_ion_channels;Glutamate	0	0	0.704503	0	0	0	0	0	0	4.89119	0	0	0.949808	0	0	0	0	2.06839	1.62042	0	0	1.3416	0.646699	0.623474	5.91295	1.68073	0.724783	5.54625	6.72521	8.33866	0	2.35498	0	1.96781	0	0	2.32021	3.40222	5.63587	10.9989	6.21897	6.88467	9.48706	4.44443	1.45092
93	TRPM2	O94759	Unclassified	Unclassified	1.26401	0	0.615036	0	0.972256	0.513393	0.52021	0.42679	0.538374	1.86904	0.546158	0	0.497022	0	0.721052	0	1.33351	0	0	0	0	0.614624	0	0	0	0	0	2.1509	6.29423	2.98299	1.07113	0	0.472457	2.19157	0	0	0	3.12316	3.48065	7.62289	5.598	5.14534	8.70877	5.51787	0
93	ADORA1	P30542	Receptors	GPCR;Rhodopsin	0	0	0	0	0	0	0	0	0	0	0	0	0	0	0	0	0	0	0	0	0	0	0	0	0	0	0	0	1.21048	2.47001	0	0	0	0.443862	0.623613	0	0	0.711997	1.07293	3.33189	2.21465	2.01923	1.41274	1.20273	0
93	DRD1	P21728	Receptors	GPCR;Rhodopsin	0	0	0	0	0	0	0	0	0	0	0	0	0	0	0	0	0	0	0	0	0	0	0	0	0	0	0	0	1.52152	0.727206	0	0	0	0.443862	0.437363	0	0	0.711997	0	3.21727	1.09163	1.27713	1.41274	1.20273	0
94	HFE	Q30201	Unclassified	Unclassified	4.01989	0	0.48402	0.589701	0	0.946035	0	1.00386	0	0	0	0	0	0	0	0	0.818454	0.780634	0.522717	0.75493	0	0.856663	0	0	0	0	0	0	0	0	0.489489	0	0.459562	3.91968	0	1.518	2.44504	1.72808	4.85623	2.98935	1.31069	1.93521	4.07159	2.60185	0
95	FLT3LG	P49771	Unclassified	Unclassified	0	0	0	0	0	0	0	0	0	0	0	0	0	0	0	0	0	0	0	0	0	0	0	0	0.694241	0.823169	0	0	0	0	0	0	0	1.53752	0	0	0.917036	0	1.70915	2.74253	1.72381	2.24461	0	2.3325	0
95	TNFRSF17	Q02223	Receptors	Other_receptors;TNFNGF	0	0	0	0	0	0	0	0	0	0	0	0	0	0	0	0	0	0	0	1.50341	0	0	0	0	0	0	0	0	0	0	0	0	0	1.39124	0	0.786	0.553747	0.583447	1.76198	1.96973	0.990093	0.971344	1.40124	0.473373	0
95	HLA-C	P10321	Unclassified	Unclassified	0	0	0	0	0	0	0	0	0	0	0	0	0	0	0.654093	0	0	1.73442	0	0	0	1.62338	0	0	0	0	0	0	0	0	0	0	0	7.0391	0.62545	0.449979	2.93905	1.36875	9.24011	1.62166	0.497203	3.5129	3.53121	2.89093	0
95	HLA-A	P01891	Unclassified	Unclassified	0	0	0	0	0	0	0	0	0	0	0	0	0	0	0	0	0	1.36848	0	0	0	1.06169	0	0	0	0.64925	0	0	0	0	0	0	0	4.18305	0.62545	0.449979	3.30196	0	3.96486	3.71752	0.497203	2.83296	1.36134	1.18745	0
95	HLA-A	P30457	Unclassified	Unclassified	0	0	0	0	0	0	0	0	0	0	0	0	0	0	0	0	0	1.36848	0	0	0	1.06169	0	0	0	0.64925	0	0	0	0	0	0.522805	0	4.18305	1.50588	0.449979	3.30196	0	3.96486	3.71752	0.497203	2.83296	1.36134	1.18745	0
95	HLA-A	P30443	Unclassified	Unclassified	0	0	0	0	0	0	0	0	0	0	0	0	0	0	0	0	0	1.36848	0	0	0	1.26789	0	0	0	0.64925	0	0	0	0	0	0.934933	0	4.59098	2.00262	0.449979	3.30196	0	4.25854	3.71752	0.497203	2.83296	1.36134	1.18745	0
95	HLA-A	P04439	Unclassified	Unclassified	0	0	0	0	0	0	0	0	0	0	0	0	0	0	0	0	0	1.36848	0	0	0	1.26789	0	0	0	0.64925	0	0	0	0	0	0.754347	0	4.59098	1.77293	0.449979	3.30196	0	4.25854	3.71752	0.497203	2.83296	1.36134	1.18745	0
95	HLA-C	P30508	Miscellaneous	Ligand;MHC	0	0	0	0	0	0	0	0	0	0	0	0	0	0	0	0	0	1.57646	0	0	0	1.86107	0	0	0	0.64925	0	0	0	0	0	0	0	6.31882	0.62545	0.449979	3.47118	1.04799	7.47254	5.64078	1.88709	4.5485	2.80991	4.11495	0
95	HLA-B	P30685	Unclassified	Unclassified	0	0	0	0	0	0	0	0	0	0	0	0	0	0	0.654093	0	0	2.14332	0	0	0	2.83898	0	0	0	0.64925	0	0	0	0	0	0	0	7.43732	0.62545	0.449979	3.64493	1.18277	10.1006	8.64834	1.88709	6.66341	6.97039	4.3045	0
95	HLA-B	P18464	Unclassified	Unclassified	0	0	0	0	0	0	0	0	0	0	0	0	0	0	0.654093	0	0	2.14332	0	0	0	2.49203	0	0	0	0.64925	0	0	0	0	0	0	0	7.11294	0.62545	0.449979	3.64493	1.18277	9.71434	8.41539	2.60711	6.62338	7.58905	4.3045	0
95	HLA-B	P30491	Unclassified	Unclassified	0	0	0	0	0	0	0	0	0	0	0	0	0	0	0.654093	0	0	2.14332	0	0	0	2.49203	0	0	0	0.64925	0	0	0	0	0	0	0	7.11294	0.62545	0.449979	3.64493	1.18277	9.71434	8.41539	2.60711	6.62338	7.58905	4.3045	0
95	HLA-E	P13747	Unclassified	Unclassified	0	0	0	0	0	0	0	0	0	0	0	0	0	0	0	0	0	1.64489	0	0	0	1.41753	0	0	0	1.23318	0	0	0	0	0	0	0	7.27144	0.62545	0.449979	3.70223	1.00497	7.52898	6.62067	5.0104	5.77318	6.24844	3.88974	0
95	HLA-B	P30460	Unclassified	Unclassified	0	0	0	0	0	0	0	0	0	0	0	0	0	0	0	0	0	1.53065	0	0	0	1.35754	0	0	0	1.23318	0	0	0	0	0	0	0	6.51426	0.62545	0.449979	3.64493	0	7.73335	6.62067	3.98705	3.93636	4.97978	2.81112	0
95	HLA-B	P30488	Unclassified	Unclassified	0	0	0	0	0	0	0	0	0	0	0	0	0	0	0	0	0	1.36848	0	0	0	1.06169	0	0	0	1.23318	0	0	0	0	0	0	0	6.18896	0.62545	0.449979	3.30196	0	6.53003	6.62067	5.0104	3.93636	5.95369	2.81112	0
95	HLA-B	P30483	Unclassified	Unclassified	0	0	0	0	0	0	0	0	0	0	0	0	0	0	0	0	0	1.36848	0	0	0	1.06169	0	0	0	1.23318	0	0	0	0	0	0	0	6.18896	0.62545	0.449979	3.30196	0	6.53003	6.62067	5.0104	3.93636	5.95369	2.81112	0
95	HLA-B	P30487	Unclassified	Unclassified	0	0	0	0	0	0	0	0	0	0	0	0	0	0	0	0	0	1.36848	0	0	0	1.06169	0	0	0	1.23318	0	0	0	0	0	0	0	6.18896	0.62545	0.449979	3.30196	0	6.53003	6.62067	5.0104	3.93636	5.95369	2.81112	0
95	HLA-C	Q29865	Unclassified	Unclassified	0	0	0	0	0	0	0	0	0	0	0	0	0	0	0	0	0	1.36848	0	0	0	1.06169	0	0	0	0.64925	0	0	0	0	0	0	0	4.18305	0.62545	0.449979	3.30196	0	6.53003	5.64078	1.88709	2.83296	2.80991	2.81112	0
95	HLA-C	Q29963	Unclassified	Unclassified	0	0	0	0	0	0	0	0	0	0	0	0	0	0	0	0	0	1.36848	0	0	0	1.06169	0	0	0	0.64925	0	0	0	0	0	0	0	4.18305	0.62545	0.449979	3.30196	0	6.53003	5.64078	1.88709	2.83296	2.80991	2.81112	0
95	HLA-C	P30504	Unclassified	Unclassified	0	0	0	0	0	0	0	0	0	0	0	0	0	0	0	0	0	1.36848	0	0	0	1.06169	0	0	0	0.64925	0	0	0	0	0	0	0	4.18305	0.62545	0.449979	3.30196	0	6.53003	6.62067	2.60711	3.93636	2.80991	2.81112	0
95	HLA-A	Q09160	Unclassified	Unclassified	0	0	0	0	0	0	0	0	0	0	0	0	0	0	0	0	0	1.36848	0	0	0	1.06169	0	0	0	0.64925	0	0	0	0	0	0	0	4.18305	0.62545	0.449979	3.30196	0	6.53003	6.62067	2.60711	2.83296	2.80991	2.81112	0
95	HLA-A	P30512	Unclassified	Unclassified	0	0	0	0	0	0	0	0	0	0	0	0	0	0	0	0	0	1.36848	0	0	0	1.06169	0	0	0	0.64925	0	0	0	0	0	0	0	4.18305	0.62545	0.449979	3.30196	0	6.53003	6.62067	2.60711	2.83296	2.80991	2.81112	0
95	HLA-A	P30459	Unclassified	Unclassified	0	0	0	0	0	0	0	0	0	0	0	0	0	0	0	0	0	1.36848	0	0	0	1.06169	0	0	0	0.64925	0	0	0	0	0	0	0	4.18305	0.62545	0.449979	3.30196	0	6.53003	6.62067	2.60711	2.83296	2.80991	2.81112	0
95	HLA-A	P30453	Unclassified	Unclassified	0	0	0	0	0	0	0	0	0	0	0	0	0	0	0	0	0	1.36848	0	0	0	1.06169	0	0	0	0.64925	0	0	0	0	0	0	0	4.18305	0.62545	0.449979	3.30196	0	6.53003	6.62067	2.60711	2.83296	2.80991	2.81112	0
95	HLA-A	P30447	Unclassified	Unclassified	0	0	0	0	0	0	0	0	0	0	0	0	0	0	0	0	0	1.36848	0	0	0	1.06169	0	0	0	0.64925	0	0	0	0	0	0	0	4.18305	0.62545	0.449979	3.30196	0	6.53003	6.62067	2.60711	2.83296	2.80991	2.81112	0
95	HLA-A	P18462	Unclassified	Unclassified	0	0	0	0	0	0	0	0	0	0	0	0	0	0	0	0	0	1.36848	0	0	0	1.06169	0	0	0	0.64925	0	0	0	0	0	0	0	4.18305	0.62545	0.449979	3.30196	0	6.53003	6.62067	2.60711	2.83296	2.80991	2.81112	0
95	HLA-A	P10314	Unclassified	Unclassified	0	0	0	0	0	0	0	0	0	0	0	0	0	0	0	0	0	1.36848	0	0	0	1.06169	0	0	0	0.64925	0	0	0	0	0	0	0	4.18305	0.62545	0.449979	3.30196	0	6.53003	6.62067	2.60711	2.83296	2.80991	2.81112	0
95	HLA-A	P16190	Unclassified	Unclassified	0	0	0	0	0	0	0	0	0	0	0	0	0	0	0	0	0	1.36848	0	0	0	1.06169	0	0	0	0.64925	0	0	0	0	0	0	0	4.18305	0.62545	0.449979	3.30196	0	6.53003	6.62067	2.60711	2.83296	2.80991	2.81112	0
95	HLA-B	Q95365	Unclassified	Unclassified	0	0	0	0	0	0	0	0	0	0	0	0	0	0	0	0	0	1.36848	0	0	0	1.06169	0	0	0	1.23318	0	0	0	0	0	0	0	5.3293	0.62545	0.449979	3.30196	0	6.53003	6.62067	3.98705	3.93636	2.80991	2.81112	0
95	HLA-B	Q31612	Unclassified	Unclassified	0	0	0	0	0	0	0	0	0	0	0	0	0	0	0	0	0	1.36848	0	0	0	1.06169	0	0	0	1.23318	0	0	0	0	0	0	0	5.3293	0.62545	0.449979	3.30196	0	6.53003	6.62067	3.98705	3.93636	2.80991	2.81112	0
95	HLA-B	Q31610	Unclassified	Unclassified	0	0	0	0	0	0	0	0	0	0	0	0	0	0	0	0	0	1.36848	0	0	0	1.06169	0	0	0	1.23318	0	0	0	0	0	0	0	5.3293	0.62545	0.449979	3.30196	0	6.53003	6.62067	3.98705	3.93636	2.80991	2.81112	0
95	HLA-B	Q29940	Unclassified	Unclassified	0	0	0	0	0	0	0	0	0	0	0	0	0	0	0	0	0	1.36848	0	0	0	1.06169	0	0	0	1.23318	0	0	0	0	0	0	0	5.3293	0.62545	0.449979	3.30196	0	6.53003	6.62067	3.98705	3.93636	2.80991	2.81112	0
95	HLA-B	Q29836	Unclassified	Unclassified	0	0	0	0	0	0	0	0	0	0	0	0	0	0	0	0	0	1.36848	0	0	0	1.06169	0	0	0	1.23318	0	0	0	0	0	0	0	5.3293	0.62545	0.449979	3.30196	0	6.53003	6.62067	3.98705	3.93636	2.80991	2.81112	0
95	HLA-B	Q29718	Unclassified	Unclassified	0	0	0	0	0	0	0	0	0	0	0	0	0	0	0	0	0	1.36848	0	0	0	1.06169	0	0	0	1.23318	0	0	0	0	0	0	0	5.3293	0.62545	0.449979	3.30196	0	6.53003	6.62067	3.98705	3.93636	2.80991	2.81112	0
95	HLA-B	Q04826	Unclassified	Unclassified	0	0	0	0	0	0	0	0	0	0	0	0	0	0	0	0	0	1.36848	0	0	0	1.06169	0	0	0	1.23318	0	0	0	0	0	0	0	5.3293	0.62545	0.449979	3.30196	0	6.53003	6.62067	3.98705	3.93636	2.80991	2.81112	0
95	HLA-B	P30498	Unclassified	Unclassified	0	0	0	0	0	0	0	0	0	0	0	0	0	0	0	0	0	1.36848	0	0	0	1.06169	0	0	0	1.23318	0	0	0	0	0	0	0	5.3293	0.62545	0.449979	3.30196	0	6.53003	6.62067	3.98705	3.93636	2.80991	2.81112	0
95	HLA-B	P30495	Unclassified	Unclassified	0	0	0	0	0	0	0	0	0	0	0	0	0	0	0	0	0	1.36848	0	0	0	1.06169	0	0	0	1.23318	0	0	0	0	0	0	0	5.3293	0.62545	0.449979	3.30196	0	6.53003	6.62067	3.98705	3.93636	2.80991	2.81112	0
95	HLA-B	P30493	Unclassified	Unclassified	0	0	0	0	0	0	0	0	0	0	0	0	0	0	0	0	0	1.36848	0	0	0	1.06169	0	0	0	1.23318	0	0	0	0	0	0	0	5.3293	0.62545	0.449979	3.30196	0	6.53003	6.62067	3.98705	3.93636	2.80991	2.81112	0
95	HLA-B	P30492	Unclassified	Unclassified	0	0	0	0	0	0	0	0	0	0	0	0	0	0	0	0	0	1.36848	0	0	0	1.06169	0	0	0	1.23318	0	0	0	0	0	0	0	5.3293	0.62545	0.449979	3.30196	0	6.53003	6.62067	3.98705	3.93636	2.80991	2.81112	0
95	HLA-B	P30490	Unclassified	Unclassified	0	0	0	0	0	0	0	0	0	0	0	0	0	0	0	0	0	1.36848	0	0	0	1.06169	0	0	0	1.23318	0	0	0	0	0	0	0	5.3293	0.62545	0.449979	3.30196	0	6.53003	6.62067	3.98705	3.93636	2.80991	2.81112	0
95	HLA-B	P30486	Unclassified	Unclassified	0	0	0	0	0	0	0	0	0	0	0	0	0	0	0	0	0	1.36848	0	0	0	1.06169	0	0	0	1.23318	0	0	0	0	0	0	0	5.3293	0.62545	0.449979	3.30196	0	6.53003	6.62067	3.98705	3.93636	2.80991	2.81112	0
95	HLA-B	P30485	Unclassified	Unclassified	0	0	0	0	0	0	0	0	0	0	0	0	0	0	0	0	0	1.36848	0	0	0	1.06169	0	0	0	1.23318	0	0	0	0	0	0	0	5.3293	0.62545	0.449979	3.30196	0	6.53003	6.62067	3.98705	3.93636	2.80991	2.81112	0
95	HLA-B	P30484	Unclassified	Unclassified	0	0	0	0	0	0	0	0	0	0	0	0	0	0	0	0	0	1.36848	0	0	0	1.06169	0	0	0	1.23318	0	0	0	0	0	0	0	5.3293	0.62545	0.449979	3.30196	0	6.53003	6.62067	3.98705	3.93636	2.80991	2.81112	0
95	HLA-B	P30481	Unclassified	Unclassified	0	0	0	0	0	0	0	0	0	0	0	0	0	0	0	0	0	1.36848	0	0	0	1.06169	0	0	0	1.23318	0	0	0	0	0	0	0	5.3293	0.62545	0.449979	3.30196	0	6.53003	6.62067	3.98705	3.93636	2.80991	2.81112	0
95	HLA-B	P30480	Unclassified	Unclassified	0	0	0	0	0	0	0	0	0	0	0	0	0	0	0	0	0	1.36848	0	0	0	1.06169	0	0	0	1.23318	0	0	0	0	0	0	0	5.3293	0.62545	0.449979	3.30196	0	6.53003	6.62067	3.98705	3.93636	2.80991	2.81112	0
95	HLA-B	P30479	Unclassified	Unclassified	0	0	0	0	0	0	0	0	0	0	0	0	0	0	0	0	0	1.36848	0	0	0	1.06169	0	0	0	1.23318	0	0	0	0	0	0	0	5.3293	0.62545	0.449979	3.30196	0	6.53003	6.62067	3.98705	3.93636	2.80991	2.81112	0
95	HLA-B	P30475	Unclassified	Unclassified	0	0	0	0	0	0	0	0	0	0	0	0	0	0	0	0	0	1.36848	0	0	0	1.06169	0	0	0	1.23318	0	0	0	0	0	0	0	5.3293	0.62545	0.449979	3.30196	0	6.53003	6.62067	3.98705	3.93636	2.80991	2.81112	0
95	HLA-B	P30466	Miscellaneous	Ligand;MHC	0	0	0	0	0	0	0	0	0	0	0	0	0	0	0	0	0	1.36848	0	0	0	1.06169	0	0	0	1.23318	0	0	0	0	0	0	0	5.3293	0.62545	0.449979	3.30196	0	6.53003	6.62067	3.98705	3.93636	2.80991	2.81112	0
95	HLA-B	P30464	Unclassified	Unclassified	0	0	0	0	0	0	0	0	0	0	0	0	0	0	0	0	0	1.36848	0	0	0	1.06169	0	0	0	1.23318	0	0	0	0	0	0	0	5.3293	0.62545	0.449979	3.30196	0	6.53003	6.62067	3.98705	3.93636	2.80991	2.81112	0
95	HLA-B	P30462	Unclassified	Unclassified	0	0	0	0	0	0	0	0	0	0	0	0	0	0	0	0	0	1.36848	0	0	0	1.06169	0	0	0	1.23318	0	0	0	0	0	0	0	5.3293	0.62545	0.449979	3.30196	0	6.53003	6.62067	3.98705	3.93636	2.80991	2.81112	0
95	HLA-B	P30461	Unclassified	Unclassified	0	0	0	0	0	0	0	0	0	0	0	0	0	0	0	0	0	1.36848	0	0	0	1.06169	0	0	0	1.23318	0	0	0	0	0	0	0	5.3293	0.62545	0.449979	3.30196	0	6.53003	6.62067	3.98705	3.93636	2.80991	2.81112	0
95	HLA-B	P18465	Unclassified	Unclassified	0	0	0	0	0	0	0	0	0	0	0	0	0	0	0	0	0	1.36848	0	0	0	1.06169	0	0	0	1.23318	0	0	0	0	0	0	0	5.3293	0.62545	0.449979	3.30196	0	6.53003	6.62067	3.98705	3.93636	2.80991	2.81112	0
95	HLA-B	P18463	Unclassified	Unclassified	0	0	0	0	0	0	0	0	0	0	0	0	0	0	0	0	0	1.36848	0	0	0	1.06169	0	0	0	1.23318	0	0	0	0	0	0	0	5.3293	0.62545	0.449979	3.30196	0	6.53003	6.62067	3.98705	3.93636	2.80991	2.81112	0
95	HLA-B	P03989	Unclassified	Unclassified	0	0	0	0	0	0	0	0	0	0	0	0	0	0	0	0	0	1.36848	0	0	0	1.06169	0	0	0	1.23318	0	0	0	0	0	0	0	5.3293	0.62545	0.449979	3.30196	0	6.53003	6.62067	3.98705	3.93636	2.80991	2.81112	0
95	HLA-B	P10319	Unclassified	Unclassified	0	0	0	0	0	0	0	0	0	0	0	0	0	0	0	0	0	1.36848	0	0	0	1.06169	0	0	0	1.23318	0	0	0	0	0	0	0	5.3293	0.62545	0.449979	3.30196	0	6.53003	6.62067	3.98705	3.93636	2.80991	2.81112	0
95	HLA-C	Q9TNN7	Unclassified	Unclassified	0	0	0	0	0	0	0	0	0	0	0	0	0	0	0	0	0	1.36848	0	0	0	1.06169	0	0	0	0.64925	0	0	0	0	0	0	0	5.3293	0.62545	0.449979	3.30196	0	6.53003	6.62067	2.60711	3.93636	2.80991	2.81112	0
95	HLA-C	Q29960	Unclassified	Unclassified	0	0	0	0	0	0	0	0	0	0	0	0	0	0	0	0	0	1.36848	0	0	0	1.06169	0	0	0	0.64925	0	0	0	0	0	0	0	5.3293	0.62545	0.449979	3.30196	0	6.53003	6.62067	2.60711	3.93636	2.80991	2.81112	0
95	HLA-C	Q07000	Unclassified	Unclassified	0	0	0	0	0	0	0	0	0	0	0	0	0	0	0	0	0	1.36848	0	0	0	1.06169	0	0	0	0.64925	0	0	0	0	0	0	0	5.3293	0.62545	0.449979	3.30196	0	6.53003	6.62067	2.60711	3.93636	2.80991	2.81112	0
95	HLA-C	P30510	Unclassified	Unclassified	0	0	0	0	0	0	0	0	0	0	0	0	0	0	0	0	0	1.36848	0	0	0	1.06169	0	0	0	0.64925	0	0	0	0	0	0	0	5.3293	0.62545	0.449979	3.30196	0	6.53003	6.62067	2.60711	3.93636	2.80991	2.81112	0
95	HLA-C	P04222	Unclassified	Unclassified	0	0	0	0	0	0	0	0	0	0	0	0	0	0	0	0	0	1.36848	0	0	0	1.06169	0	0	0	0.64925	0	0	0	0	0	0	0	5.3293	0.62545	0.449979	3.30196	0	6.53003	6.62067	2.60711	3.93636	2.80991	2.81112	0
95	HLA-C	P30505	Unclassified	Unclassified	0	0	0	0	0	0	0	0	0	0	0	0	0	0	0	0	0	1.36848	0	0	0	1.06169	0	0	0	0.64925	0	0	0	0	0	0	0	5.3293	0.62545	0.449979	3.30196	0	6.53003	6.62067	2.60711	3.93636	2.80991	2.81112	0
95	HLA-B	P01889	Unclassified	Unclassified	0	0	0	0	0	0	0	0	0	0	0	0	0	0	0	0	0	1.53065	0	0	0	1.35754	0	0	0	0.64925	0	0	0	0	0	0.754347	0	6.51426	1.77293	0.449979	3.64493	0	7.73335	6.62067	2.60711	2.83296	2.80991	2.81112	0
95	HLA-A	P30456	Unclassified	Unclassified	0	0	0	0	0	0	0	0	0	0	0	0	0	0	0	0	0	1.36848	0	0	0	1.06169	0	0	0	0.64925	0	0	0	0	0	0	0	4.18305	0.62545	0.449979	3.30196	0	6.53003	5.64078	1.88709	2.83296	1.36134	1.18745	0
95	HLA-A	P30455	Unclassified	Unclassified	0	0	0	0	0	0	0	0	0	0	0	0	0	0	0	0	0	1.36848	0	0	0	1.06169	0	0	0	0.64925	0	0	0	0	0	0	0	4.18305	0.62545	0.449979	3.30196	0	6.53003	5.64078	1.88709	2.83296	1.36134	1.18745	0
95	HLA-A	P30450	Unclassified	Unclassified	0	0	0	0	0	0	0	0	0	0	0	0	0	0	0	0	0	1.36848	0	0	0	1.06169	0	0	0	0.64925	0	0	0	0	0	0	0	4.18305	0.62545	0.449979	3.30196	0	6.53003	5.64078	1.88709	2.83296	1.36134	1.18745	0
95	HLA-A	P16189	Miscellaneous	Ligand;MHC	0	0	0	0	0	0	0	0	0	0	0	0	0	0	0	0	0	1.36848	0	0	0	1.06169	0	0	0	0.64925	0	0	0	0	0	0	0	4.18305	0.62545	0.449979	3.30196	0	6.53003	5.64078	1.88709	2.83296	1.36134	1.18745	0
95	HLA-A	P16188	Unclassified	Unclassified	0	0	0	0	0	0	0	0	0	0	0	0	0	0	0	0	0	1.36848	0	0	0	1.06169	0	0	0	0.64925	0	0	0	0	0	0	0	4.18305	0.62545	0.449979	3.30196	0	6.53003	5.64078	1.88709	2.83296	1.36134	1.18745	0
95	HLA-A	P13746	Unclassified	Unclassified	0	0	0	0	0	0	0	0	0	0	0	0	0	0	0	0	0	1.36848	0	0	0	1.06169	0	0	0	0.64925	0	0	0	0	0	0	0	4.18305	0.62545	0.449979	3.30196	0	6.53003	5.64078	1.88709	2.83296	1.36134	1.18745	0
95	HLA-A	P10316	Unclassified	Unclassified	0	0	0	0	0	0	0	0	0	0	0	0	0	0	0	0	0	1.36848	0	0	0	1.06169	0	0	0	0.64925	0	0	0	0	0	0	0	4.18305	0.62545	0.449979	3.30196	0	6.53003	5.64078	1.88709	2.83296	1.36134	1.18745	0
95	HLA-A	P01892	Unclassified	Unclassified	0	0	0	0	0	0	0	0	0	0	0	0	0	0	0	0	0	1.36848	0	0	0	1.06169	0	0	0	0.64925	0	0	0	0	0	0	0	4.18305	0.62545	0.449979	3.30196	0	6.53003	5.64078	1.88709	2.83296	1.36134	1.18745	0
95	HLA-A	P05534	Unclassified	Unclassified	0	0	0	0	0	0	0	0	0	0	0	0	0	0	0	0	0	1.36848	0	0	0	1.06169	0	0	0	0.64925	0	0	0	0	0	0	0	4.18305	0.62545	0.449979	3.30196	0	6.53003	5.64078	1.88709	2.83296	1.36134	1.18745	0
95	ADRA1B	P35368	Receptors	GPCR;Rhodopsin	0	0	0	0	0	0	0	0	0	0.692698	0	0	0	0	0	0	0	0	0	0	0	0	0	0	0	0	0	0	0	0	0	0	0	0	1.09013	2.32615	0	0	0.510881	1.01733	0.716698	0.805626	3.04792	0.625458	0
95	GPR50	Q13585	Receptors	GPCR;Rhodopsin	0	0.994059	0	0	0	0	0	0.973016	0	0	0	0	0	0	0	0	0	0	0	0	0	0	0	0	0	0	0	0	0	0	0	0	1.01847	0	0.599188	1.78319	0	0	0.885292	2.8816	2.36585	1.02058	3.82996	0.999496	0
95	GNRHR	P30968	Receptors	GPCR;Rhodopsin	0	0	0	0	0	0	0	0	0	0	0	0	0	0	0	0	0	0	0	0	0	0	0	0	0	0	0	0	0	0	0	0	0.433627	0	1.97272	4.24021	0	0	2.8471	4.34801	4.79649	3.66914	5.81065	2.57102	0
95	TRHR	P34981	Receptors	GPCR;Rhodopsin	0	0	0	0	0	0	0	0	0	0	0	0	0	0	0	0	0	0	0	0	0	0	0	0	0	0	0	0	0	0	0	0	0.921849	0	1.97272	4.24021	0	0.612818	3.7692	4.34801	5.38024	3.66914	5.81065	1.36938	0
95	PTAFR	P25105	Receptors	GPCR;Rhodopsin	0	0	0	0	0	0	0	0	0	0	0	0	0	0	0	0	0	0	0	0	0	0	0	0	0	0	0	0	0	0	0	0	0.433627	0	1.97272	5.00794	0	0	3.19695	4.66793	4.9868	3.98495	6.10245	1.36938	0
95	GPR19	Q15760	Receptors	GPCR;Rhodopsin	0	0	0	0	0	0	0	0	0	0	0	0	0	0	0	0	0	0	0	0	0	0	0	0	0	0	0	0	0	0	0	0	0	0.509865	1.09013	2.32615	0	0.504842	1.80383	3.18138	2.40677	2.52351	3.86292	1.74257	0
95	TAAR6	Q96RI8	Receptors	GPCR;Rhodopsin	0	0	0	0	0	0	0	0	0	0	0	0	0	0	0	0	0	0	0	0	0	0	0	0	0	0	0	0	0	0	0	0	0	0.509865	1.09013	2.32615	0	0.504842	1.80383	3.18138	2.40677	2.52351	3.86292	1.74257	0
95	HCRTR2	O43614	Receptors	GPCR;Rhodopsin	0	0	0	0	0	0	0	0	0	0	0	0	0	0	0	0	0	0	0	0	0	0	0	0	0	0	0	0	0	0	0	0	0.433627	1.11847	1.97272	4.24021	0	0	2.8471	6.02752	4.79649	4.29537	5.81065	2.57102	0
95	HCRTR1	O43613	Receptors	GPCR;Rhodopsin	0	0	0	0	0	0	0	0	0	0	0	0	0	0	0	0	0	0	0	0	0	0	0	0	0	0	0	0	0	0	0	0	0.433627	1.11847	1.97272	4.24021	0	0	2.8471	6.02752	4.79649	4.29537	5.81065	2.57102	0
95	PTPRR	Q15256	Receptors	Other_receptors;ReceptorTypePhosphatases	0	0	0.594873	0	0.480722	0	0	0	0.630256	1.60923	0.855009	0.815136	0	0	4.01781	1.00382	1.11074	2.28658	0.616244	0	0.611614	1.94069	0.646699	1.39834	3.69503	3.75575	2.86824	0.638682	1.41993	0	1.08217	4.20664	1.48929	1.64248	2.30687	3.72848	4.22705	2.33893	10.8915	8.29265	7.84901	8.60991	10.6449	9.16168	0
95	PTPRM	P28827	Unclassified	Unclassified	0	0	0	0	0	0	0	0	0.543075	0.525437	0	0	0	0	0.779639	0	2.30375	1.31451	1.42618	0	0	0	0	2.55712	1.74263	2.78827	2.65641	1.62341	2.02731	0	0.956787	3.50289	0.435719	5.40443	1.24999	2.73977	3.67023	2.15927	5.45326	9.64082	5.55135	9.07016	12.0305	8.28392	1.27861
95	ERBB2	P04626	Receptors	Kinase;EGFR	0	0.916691	0	0	0	0	0	0	2.22856	0	0	0	0	0.775861	7.83563	0	4.22668	5.27587	1.43022	2.9149	0	2.72208	7.45476	5.00465	8.65794	9.45517	6.77026	0.869173	3.84372	0.817094	1.4194	1.88176	1.29173	4.97609	1.40741	3.20408	9.45456	11.2503	17.9044	22.715	16.1186	21.2925	20.8986	20.1256	0
95	ERBB3	P21860	Receptors	Kinase;EGFR	0	0	0	0	0	0	0	0	2.63086	0.782603	1.66091	0	0	0	1.81426	0	5.93945	2.35662	2.45644	0	0	1.10302	7.52669	3.5144	5.96984	7.11757	4.43085	0.739532	3.42078	0	0	2.07482	1.29173	3.57967	3.40017	4.46069	5.30243	6.8409	12.0924	17.2203	10.1339	12.4195	14.6448	11.2658	0
95	EPHA3	P29320	Receptors	Kinase;Eph	0	0	0	0	0	0	0	0.689157	3.02937	0.782603	2.30988	0.608399	1.78603	0	1.96015	0	1.85704	1.97193	0.819713	0	0	0.816946	2.50408	0.772645	1.57265	1.95529	1.78176	0.807494	2.31793	2.55277	1.38241	1.61176	0	1.60638	1.16303	2.73977	5.28044	2.98965	5.93112	9.21022	5.30407	5.28825	9.07345	8.22484	0
95	LTK	P29376	Receptors	Kinase;Other	0	0	0	0	0	0	0	0	0.679938	2.41935	0.607241	0.639862	0.650579	0.427844	0.779639	0	2.16472	1.83723	0	0	0	0	0.679938	0	1.9192	1.16893	0.863588	1.68121	3.86779	2.63642	0	2.92988	0.956882	1.27224	0	0	2.49569	3.67128	4.50304	9.77616	3.91595	6.59709	8.74539	4.22093	0
95	MTNR1A	P48039	Receptors	GPCR;Rhodopsin	0	1.56333	0	0	0	0	0	0	0.501639	0	0.561821	0.591788	0	0	0	0	1.81829	1.43596	0	0.797465	0	0	0	0	0.582925	0	0.501639	0	0	0	0	0	1.30382	3.49108	0	0	2.63104	4.68664	2.57593	6.41494	4.07976	6.46824	8.2194	4.70164	0
95	NTRK3	Q16288	Receptors	Kinase;neutrophin	0	0.551308	0	1.36928	0	0	0	0	0	0.681737	2.1715	2.52793	1.24787	0.591728	0.866856	0	8.71035	4.58951	2.99884	12.2409	3.99271	4.08709	1.2905	2.63977	5.50495	6.89259	4.3232	0	3.16365	3.4491	1.17473	6.70117	0.561328	11.6648	5.62912	4.12171	9.29823	6.0148	14.8835	22.645	18.2347	12.3685	20.244	23.162	5.03438
95	NTRK2	Q16620	Receptors	Kinase;neutrophin	0	0.551308	0	0	0	0	0	0	0.85119	0	2.07939	2.52793	1.24787	0.591728	0.866856	0	4.60933	4.18154	2.92431	11.4744	3.37746	2.03388	3.98551	1.65878	3.84876	5.9229	2.55454	0	1.54769	2.10657	1.17473	6.61641	0.561328	8.98338	5.59059	3.87738	8.15987	5.77709	16.8203	25.0025	17.8797	11.9753	22.5084	22.7208	1.42559
95	RET	P07949	Receptors	Kinase;Other	0	0	0	1.36928	1.8353	0	0	0	0.865797	0.984766	2.654	2.14367	0	0	0.942808	0	6.48247	1.25362	0	0	0	0	0	2.64627	5.09465	4.27852	3.85108	2.10516	8.58867	3.82437	0	3.59093	0	10.2102	8.26921	0.869262	7.38281	7.24986	9.89715	22.1523	18.4798	18.8641	22.8846	20.3743	2.60686
95	AXL	P30530	Receptors	Kinase;Axl	0.687926	0.933203	0	0	0	0	0	0	2.94447	1.86352	2.74087	0.978619	2.03622	0.851421	1.65109	0.862504	9.40867	2.58211	0	0	0	0	2.58435	3.7332	6.17816	5.24609	4.60502	1.62787	2.14794	1.53233	1.26471	4.12811	2.29052	11.8764	3.99012	4.40768	10.2292	9.06805	15.9853	27.2731	18.9475	20.4702	31.1303	24.391	5.03438
95	MERTK	Q12866	Receptors	Kinase;Axl	0.687926	0.933203	0	0	0	0	0	0	2.71068	0.782603	2.18873	0	0	0	1.65109	0.862504	9.01995	3.11625	0	0	0	0	2.58435	3.58812	5.8275	6.99239	5.2175	0.530475	6.69745	0	1.0047	4.68623	3.08023	11.9908	7.74486	7.49399	9.0884	9.11088	18.2704	27.4154	21.6204	20.3899	29.615	24.7269	5.13564
95	CSF1	P09603	Unclassified	Unclassified	0	0	0	0.616839	1.08591	0	0	0	0.809959	0	2.05877	1.2972	0	0	1.33132	0	6.17953	1.25362	0	0	0	0.678269	0.793726	1.64308	5.10106	3.02676	3.71707	1.32512	7.29032	1.87846	1.22284	3.4808	0.637172	12.8267	7.07404	3.89098	8.46226	7.78553	15.3606	28.0728	20.197	21.5505	29.3712	25.1488	5.3736
95	PAG1	Q9NWQ8	Unclassified	Unclassified	0.687926	0.933203	0	2.34953	2.73962	0	0	0	0	1.17711	3.32529	2.82699	1.00814	1.14444	0	0	9.52489	2.82676	2.15349	0	0	0	1.61272	3.21207	5.25507	7.16654	3.81061	1.87457	8.8147	5.28303	3.34929	5.86276	2.96958	17.0777	5.86245	2.5984	8.83644	11.7231	21.6248	36.0329	25.4818	28.6069	34.9083	27.882	4.05764
95	PTPRA	P18433	Unclassified	Unclassified	0	0.933203	0.856612	0	0	0	0	0	0.931806	1.20314	2.79052	2.05341	0.958115	0.851421	0.779639	0	7.3995	2.70389	1.00009	0	0	0	1.02604	3.52311	8.84873	8.46996	4.20741	5.50317	8.01471	1.70206	0	5.39846	1.43321	15.5628	7.1706	5.34409	9.93423	10.8154	20.0334	36.3464	23.984	26.3532	32.4718	29.547	5.13564
95	PTPRG	P23470	Receptors	Other_receptors;ReceptorTypePhosphatases	0	0	0	0.851492	1.56413	0	0	0	0.908614	1.67018	2.65668	1.21908	0.594039	0	0.779639	0	4.47684	1.49332	1.80737	0	0	0	0	3.34779	4.26312	3.52626	5.27889	1.75917	10.7909	5.44096	0	5.40232	0	7.18245	7.0245	4.54355	7.70469	5.22819	14.3638	28.6379	19.6998	24.0276	29.6754	23.8658	5.77005
95	PTPRC	P08575	Unclassified	Unclassified	0	0.822472	0	0	0.781269	0	0	0	0	0	3.2136	2.82699	1.87163	1.14444	0.779639	0	9.09328	2.81822	2.05053	5.06538	2.55002	2.72687	0.793726	6.10511	4.25143	5.41989	3.86966	1.87457	4.36459	5.05617	2.70901	5.96046	1.98212	12.203	5.76206	5.76836	8.93426	8.8258	18.605	36.2722	25.2982	29.0224	34.7361	28.1906	5.1043
95	PTPRZ1	P23471	Receptors	Other_receptors;ReceptorTypePhosphatases	0	0	0	0.851492	1.56413	0	0	0	0.865797	1.65796	2.09211	0.700505	0.594039	0	0.779639	0	6.37999	1.49332	1.08686	0	0	1.18637	0	3.34779	5.64382	4.11596	4.82251	0.899691	8.69534	1.36855	1.22729	3.23874	0	13.8143	7.95795	6.15775	8.28684	7.14263	17.9673	29.8666	20.9455	25.1955	32.313	26.4794	2.38529
95	PTPRU	Q92729	Receptors	Other_receptors;ReceptorTypePhosphatases	0	0	0	0.616839	1.08591	0	0.450798	0	1.45169	0	1.96624	0.784293	0	0	0.779639	0	2.50563	1.25362	2.00056	0	0	0.678269	1.09365	2.07135	3.59799	3.41579	2.49319	1.62341	4.38322	1.13053	0	4.90441	0.435719	7.29699	3.98659	6.19718	6.01155	5.38234	13.6321	22.1305	16.0665	19.4591	25.6796	21.2002	1.76741
95	CAV1	Q03135	Unclassified	Unclassified	0	0	0	0	0.525088	0	0	0	0	0.977752	3.03271	0	0	0	0.779639	0	1.47096	2.29535	0	0	0	0	0.687467	2.34465	2.71659	6.23116	4.27545	0.62942	0.808385	2.16239	0	2.01677	0.561328	8.06825	8.17386	4.68263	4.3168	6.36448	17.7355	25.8472	21.0451	13.9382	23.6968	20.5778	0
95	TYRO3	Q06418	Receptors	Kinase;Axl	0.687926	0	0	0	0	0	0	0	2.22254	0.782603	0.981401	0	0	0	1.96015	0	3.68313	1.97193	0	0	0	1.83499	3.19063	1.53753	3.50464	5.10873	2.92229	0	0.696296	0.727206	0	1.94789	1.3349	10.4621	5.33768	5.37812	8.31953	7.7644	17.4674	27.3743	18.498	21.3466	27.148	23.6254	0
95	PTPRK	Q15262	Unclassified	Unclassified	0	0.911769	0	0	0	0	0	0	0	0	1.84958	0	0	0	0.779639	0	2.88685	1.49332	0.616244	0	0	0.678269	0	2.40396	4.87934	4.99689	4.85249	1.32512	3.51402	0	1.22729	3.60919	0	8.89797	3.18102	6.55285	5.44783	4.79177	15.9084	26.5233	16.6472	22.5796	29.8536	24.2456	1.27861
95	PTPRB	P23467	Receptors	Other_receptors;ReceptorTypePhosphatases	0	0	0	0	0	0	0	0	1.23774	0	1.26898	0.935438	0.594039	0	0.779639	0	6.14463	1.49332	0.836658	0	0.981394	0	0.889175	3.11324	3.85423	3.52626	4.9831	1.02256	6.1053	3.40095	0	6.19446	3.10018	3.30153	6.88503	5.38068	9.10294	8.11241	18.8497	28.603	21.2583	24.0938	32.9716	23.5688	3.54067
95	PTPRO	Q16827	Unclassified	Unclassified	0	0	0	0	0	0	0	0	0	0.74654	2.2531	0.935438	0	0	0.779639	0	4.51638	1.49332	1.58696	0	0	1.18637	0.678932	2.40396	5.05677	3.20085	5.16792	0.794645	6.51725	2.57534	1.22729	5.28909	0.561328	11.5492	3.69866	7.04537	8.56477	8.34425	17.5445	29.3359	19.4328	24.1465	29.6172	25.2985	2.6149
95	PTPRT	O14522	Receptors	Other_receptors;ReceptorTypePhosphatases	0	0	0	0.616839	1.08591	0	0.450798	0	1.40887	0	0.855009	0	0	0	0.779639	0	3.16859	0.545731	0.809939	2.0357	0	0.678269	0.519273	1.47424	4.21481	5.67474	3.19224	1.3607	3.3095	0	0.956787	3.50289	1.0245	5.63428	2.17204	3.21819	3.70441	5.97345	12.154	19.5906	14.0303	13.6015	21.0034	16.6431	0
95	MUC1	P15941	Unclassified	Unclassified	0	1.34593	0	0	0	0	0	0	0	0	3.59517	3.6284	1.2015	1.14444	0	0	12.3384	4.96416	2.77031	7.43519	3.92435	1.12775	1.97067	3.76645	6.79858	10.898	6.45214	0.961957	4.02462	4.60529	0	2.52069	2.53077	13.2785	5.01114	0	7.93551	12.3448	25.9338	45.281	30.942	33.0339	38.6313	35.0084	2.0546
95	PTPRE	P23469	Receptors	Other_receptors;ReceptorTypePhosphatases	0	0.933203	0	0	0	0	0	0	0.908614	0	2.6685	1.89898	1.44218	0.851421	0.779639	0	7.19398	3.50038	1.00009	0	0	0.803037	0.856513	2.78485	6.75362	7.92472	4.2169	5.50317	5.23927	1.70206	1.26471	2.2499	0.561328	15.1857	5.35592	6.22116	8.98386	11.052	19.6909	35.7795	23.3573	27.5027	35.1369	28.9415	5.23545
95	HTR4	Q13639	Receptors	GPCR;Rhodopsin	0	0.933203	0.856612	0	0	0	0	0	0.931806	1.60697	2.06766	1.64253	0	0.851421	0.779639	1.8737	7.59035	1.65684	0	0	0	0.945674	0.793726	1.65878	4.7316	7.16054	2.3276	2.72576	5.0547	0	0	4.18659	1.43321	12.5629	5.64705	6.30277	9.52762	9.21295	18.6061	31.0983	21.5882	21.5421	31.2802	25.83	5.13564
95	NTRK1	P04629	Receptors	Kinase;neutrophin	0	0	0	0	1.57141	0	0	0	0.95309	1.33982	2.27533	2.99498	2.19661	0	0.866856	0	6.86791	2.70985	2.19159	0	0	2.34103	4.22371	2.66308	5.05436	6.08918	2.83796	0.936682	7.82147	4.09728	1.35216	4.31166	1.63432	12.6936	4.01109	6.30691	9.00251	10.7339	20.2832	28.157	21.2813	22.1188	31.5062	25.7462	3.46761
95	ADRB3	P13945	Receptors	GPCR;Rhodopsin	0	0	0	0	0	0	0	0	1.49916	0	1.92776	0	0.789868	0.782461	0.779639	0	6.74308	1.49332	0	0	0	1.8317	1.54334	0.714947	3.69092	5.8575	3.13142	0	4.55751	1.32904	0	3.37721	2.54511	10.9223	5.1007	5.51035	8.28822	9.01671	17.8581	29.1369	20.3866	22.7693	29.1549	24.1638	3.20868
95	PTPRD	P23468	Receptors	Other_receptors;ReceptorTypePhosphatases	0	0.822472	0	0	0	0	0	0	1.08383	1.0319	2.31174	2.19324	0.930792	0.851421	0.779639	0	9.83452	4.51886	1.18496	4.97357	0	0.884194	1.74652	1.80386	6.92042	3.38054	4.14309	1.58395	4.67896	0	0	4.27195	1.68192	12.2879	4.89861	2.82277	5.90875	8.87819	17.7423	29.4024	19.0928	22.3323	29.729	24.3244	5.03438
95	PTPRF	P10586	Receptors	Other_receptors;ReceptorTypePhosphatases	0	0	0	0	0	0	0	0	1.08383	1.0542	0.838017	2.04982	1.5831	0.851421	0.779639	0	5.35163	1.4976	0	2.38524	0	0	1.74652	1.65878	5.7205	5.89574	2.13511	3.05026	4.17212	0	1.26471	4.14989	1.68192	9.51184	4.34523	3.46654	6.42281	6.71526	14.8596	23.3167	19.5023	16.6617	25.9732	21.3828	1.42559
95	EPHA7	Q15375	Receptors	Kinase;Eph	0	0.822472	0	0	0	0	0	1.03186	1.50331	0.782603	1.56897	0.916912	2.51979	1.07914	0	0	1.85704	2.74347	0.819713	0	0	0	1.67901	0.772645	1.8139	2.54102	2.09328	0.778637	1.82669	3.04485	1.38241	1.61176	0.53367	4.55638	2.03811	5.65594	4.6072	3.89588	6.37566	12.8463	11.3195	9.82684	16.0758	13.0335	0
95	EPHB4	P54760	Receptors	Kinase;Eph	0	0.822472	0	0	0	0	0	1.03186	3.50269	0.782603	1.56897	0.916912	1.57565	1.07914	0.87145	0	2.40815	2.74347	0.842989	0	0	0.860269	2.89013	1.65878	3.25528	3.92024	2.45482	1.58613	3.56635	1.92985	2.64713	2.17746	1.46163	9.36977	3.85736	5.87911	6.41379	7.11703	15.1422	25.7543	15.7359	18.8971	28.363	21.0446	0
95	EPHA4	P54764	Receptors	Kinase;Eph	0	0.822472	0	0	0	0	0	1.03186	1.82744	0.782603	1.72577	0.916912	1.57565	1.07914	0.87145	0	0.883138	2.74347	0	0	0	0	1.8978	0.772645	2.61903	2.70044	2.30632	1.58613	2.52299	2.00537	1.55715	1.61176	0.53367	6.99836	2.11659	5.87911	5.27652	5.02651	11.8234	22.6633	12.9516	12.6999	24.0114	18.1446	0
95	EPHB1	P54762	Receptors	Kinase;Eph	0	0.822472	0	0	0	0	0	1.03186	2.70035	0.782603	2.56224	0.916912	1.57565	1.07914	1.81426	0	1.27517	2.74347	0.974558	0	0	0.860269	1.8978	2.63977	2.79526	4.8617	3.70129	1.58613	3.64696	3.27542	2.83424	2.17746	1.48929	9.36977	2.30362	6.08203	8.67902	7.05386	16.1416	26.0077	14.5978	17.205	24.7598	21.2117	5.03438
95	EPHB2	P29323	Receptors	Kinase;Eph	0	0.822472	0	0	0	0	0	0	1.85113	1.77713	2.69823	0	1.74191	1.07914	0.942808	0	2.15831	1.97193	0	0	0	0	1.67901	2.63977	3.08847	4.13428	3.53118	1.58613	3.65372	2.00537	2.74855	2.05002	1.48929	8.7677	3.25188	4.42041	5.68585	5.84374	11.0044	21.5514	13.0028	15.0395	23.8296	17.9353	0
95	EPHB3	P54753	Receptors	Kinase;Eph	0	0.822472	0	0	0	0	0	1.03186	2.70035	0.782603	2.56224	0.916912	1.57565	1.07914	1.81426	0	1.27517	3.67838	0	0	0	0	1.8978	1.92482	3.854	4.76824	3.70129	1.58613	3.6224	1.92985	1.48383	2.05002	1.48929	9.0056	2.32827	5.85886	6.26265	6.95029	12.1919	21.801	14.5468	13.8382	21.4237	18.8855	0
95	EPHA2	P29317	Receptors	Kinase;Eph	0	0.822472	0	0	0	0	0	0	3.22543	0	2.30988	0	1.57565	1.07914	1.65109	0	1.20935	1.69123	0.819713	0	0	0.816946	1.8978	0	3.854	4.44111	3.35787	0.807494	3.55869	3.77205	2.64713	3.75153	0.561328	6.93406	1.16303	3.69315	4.80252	8.20714	13.7658	23.6315	16.08	13.9985	19.2514	16.6746	0
95	EPHA5	P54756	Receptors	Kinase;Eph	0	0.933203	0	0	0	0	0	0	2.8824	0.782603	2.69823	0.920363	1.74191	1.07706	1.65109	0	3.58844	1.97193	0	0	0	0.803037	1.8978	1.65878	3.87427	4.81395	3.19906	0.807494	1.97508	4.31783	1.26471	2.17746	0.561328	9.02425	4.13133	5.87911	8.47102	6.9485	15.8894	23.6631	15.4914	13.5718	24.4285	22.5949	5.03438
95	HTR6	P50406	Receptors	GPCR;Rhodopsin	0	0.933203	0	0	1.38388	0	0	0	0.720916	0	2.61178	0.780329	1.57565	1.07914	0	0	1.30529	1.49332	0	0	0	0	0.732351	0	0	0.947442	0	0.807494	1.94754	1.92222	0	2.68465	2.7529	5.29443	3.1565	5.11756	4.49998	4.81281	11.9171	22.5431	13.9228	16.0319	25.2729	21.0186	3.38019
95	CSF1R	P07333	Receptors	KInase;PDGFR	0	0	0	1.73526	1.83929	0	0	0	1.59418	0	1.69232	0.784293	0	0	0.87145	0	1.41101	2.87362	2.21772	0	0	0.816946	5.36051	0	0.918654	1.55242	2.8738	1.00867	0	1.98312	0	1.72546	0.53367	8.89025	3.13886	4.53414	7.21321	10.3637	15.3231	28.2117	18.179	20.3014	26.461	21.6927	3.20868
95	KIT	P10721	Receptors	KInase;PDGFR	0	0	0	1.73526	1.83929	0	0	0	2.54122	0	0.758474	0	0	0	1.37082	0	2.55787	2.80154	3.17462	0	0	0.816946	5.63601	0	2.37982	1.68554	4.1738	1.6979	3.0747	2.00879	0	1.72546	0	4.68622	1.83231	0	4.46582	8.65142	10.7725	22.0599	14.9003	14.1078	19.3698	13.368	0
95	HLA-DMB	P28068	Miscellaneous	Ligand;MHC	0	0	0	0	0	0	0	0	0	0	0	0	0	0	0	0	0	0.648231	0	0	0	0	0	0	0.428811	0.877404	0	0	0	0	0	0	0	0	0.89566	2.11464	0.905811	1.908	3.11344	1.13496	1.93908	3.53051	6.29088	3.05372	0
95	PVR	P15151	Receptors	IG;OtherPVR	0	0	0	0	0	0.533829	0	0	0	0	0	0	0	0	1.37128	0	0	1.50578	0	0	1.06277	0	0	0	0	0.816633	0	0	0	0	0	0	0.446499	1.30166	0	1.15631	1.52248	3.1225	4.62624	12.3037	1.86066	12.1173	8.90093	9.46733	0
95	PVRL2	Q92692	Receptors	IG;OtherPVR	0	0	0	0	0	0.533829	0	0	0	0	0	0	0	0	1.82756	0	0	1.50578	0	0	1.06277	0	0	0	0	0	0	0	0	0	0	0	0.446499	1.30166	0	0.697317	2.21895	0.980854	4.62624	6.23122	1.86066	6.05099	7.84517	7.03682	0
95	FCGR2B	P31994	Unclassified	Unclassified	0.626843	0	0	0	0	0	0	0	0	0	0	0	0	0.427844	0	0	0	0	0.664887	0	0	0	0	0	0	1.45106	0.567634	0	0	0.473514	0	1.2157	0	2.4966	1.10422	0	0	1.18445	3.29853	7.10937	5.85791	1.45885	7.74271	3.90614	0
95	CD1D	P15813	Receptors	IG;OtherCD1	0	0	0	0	0	0	0	0	0	0	0	0	0	0	0	0	0	0.780634	0	0	0	0.856663	0	0	0	0	0	0	0	0	0	0	0	5.2157	0	2.70061	2.50151	2.03283	5.06617	7.68791	1.80266	6.69469	7.84652	2.92098	0
95	IFNGR1	P15260	Receptors	IG;Type2;CytokineR	0	0	0	0	0	0	0	0	0	0	0	0	0	0	0	0	0	0.944427	0	0	0	0.468056	0	0	0	0	0	0	0	0	0	0	0	2.30131	0	0	0	1.59952	2.62797	2.02332	0.674231	2.34231	3.19859	0.978051	0
95	CD180	Q99467	Receptors	Other_receptors;TOLL	0	0	0	0	0	0	0	0	0	0	0	0	0	0	0	0	0	0	0	0	0	0	0	0	0	0	0	0	0	0	0	0	0	3.71465	2.44233	3.99724	0.537573	3.02746	7.40437	10.0508	7.24727	5.88525	10.2058	6.03527	0
95	KLRC2	P26717	Unclassified	Unclassified	0	0	0	0	0	0	0	0	0	0	0	0	0	0	0	0	0	0	0	0	0	0	0	0	0	0	0	0	0	0	0	0	0	3.45203	1.78478	3.46652	0.764112	1.42773	5.31125	4.81557	2.73695	4.39803	6.80119	4.87909	0
95	TNFSF13B	Q9Y275	Unclassified	Unclassified	0	0	0	0	0	0	0	0	0	0	0	0	0	0	0	0	0	0	0	0	0	0	0	0	0.454474	0.533814	0.472029	0	0	0	0	0	0	0.853937	0	0	0.479861	1.25473	1.10297	4.30205	3.23864	3.40057	2.35064	1.91905	0
95	ITGAE	P38570	Receptors	Other_receptors;Integrin	0	0	0	0	0	0	0	0	0	0.442943	0	0	0	0	0	0	0	0.60385	0	0	0	0	0	0	0	1.33477	0.468126	0	0	0	0.714376	1.48862	0	2.17384	0.44918	2.17109	0.683892	1.07348	3.36757	5.46281	3.08938	5.15198	4.84027	2.94467	0
95	ADRB2	P07550	Receptors	GPCR;Rhodopsin	0.754945	1.33359	1.07739	0	0	0	0	0	0.720916	0	1.56897	0	0.841884	1.24123	0	1.14832	2.19816	1.4976	1.24086	0	0	0	0	0	2.98319	3.7424	2.83229	1.75369	2.13641	1.92398	0	8.06914	0.561328	0	2.89994	2.38373	5.21942	5.50004	18.3357	31.5774	19.9031	14.9603	28.2998	21.0152	0.712886
95	ADRB1	P08588	Receptors	GPCR;Rhodopsin	0	0	0	0	0	0	0	1.15086	1.14414	0	0	0	0	0	0	0	0	1.31451	0	0	0	0	0	0	0.913731	1.4286	0	0.874814	0.86227	0	0	2.47755	1.23531	2.03502	1.46387	7.04966	4.08693	3.1189	7.87689	17.814	10.0211	12.316	17.7814	11.2566	1.49155
95	PECAM1	P16284	Unclassified	Unclassified	0	0	0	0	0	0	0	0.595106	0	0	1.48457	0	0.958115	0	0	0	2.2317	2.99676	0	3.86061	1.58682	1.03137	0.906271	0	2.80815	6.70956	3.92495	2.26425	2.25394	0	0	2.2499	0.561328	7.07194	4.0449	2.05804	6.35185	5.53852	12.5369	29.4821	20.6387	20.555	26.4906	28.6521	3.02451
95	FASLG	P48023	Unclassified	Unclassified	0.621222	0	0	0	0	0	0	0	1.94187	1.19014	1.41454	0	0	2.05931	0.937849	0	0	2.48736	0	0	0	0	1.07789	0.767264	2.49528	2.11636	1.13128	1.89078	1.33956	0	1.98798	5.40585	2.53514	7.07968	1.54497	4.16246	10.655	9.06785	22.6238	36.806	24.2898	29.1871	32.6097	28.0207	3.22033
95	EPHA1	P21709	Receptors	Kinase;Eph	0	0	0	1.36928	1.35457	0	0	0.689157	3.09545	0.782603	1.92221	0.779722	0.652311	0.851421	2.24042	0.828301	3.88708	1.69123	0.84438	0	0	0.816946	2.37164	1.65878	3.90067	6.20193	3.13561	0	1.97508	0.727206	2.1926	3.50513	2.01509	11.0401	4.60801	3.94137	9.16355	9.20923	15.3846	24.7197	18.8885	17.9942	24.3264	23.4893	1.42559
95	TRPV2	Q9Y5S1	Transporters	Channels;Voltage_gated_ion_channels;TRP_channels	0	0	0	0	0	0	0	0.689157	0	0.518521	0.838017	1.03838	0	0.711495	0.779639	0	2.76655	1.67328	0.84438	0	0	0.677345	0	1.32916	3.04696	3.86076	1.70727	0.843168	1.73693	0	0	3.15403	2.04766	9.97784	5.74228	5.19168	6.80787	5.61029	13.1877	21.0342	12.4224	15.9178	20.2437	20.5321	5.03438
95	LCT	P09848	Enzymes	3.2.1	0	0	0	0	0	0	0	0	0	0	0	0	0	0	0.779639	0	0.973899	1.58991	0	0	0	0	0.466584	1.2273	1.28087	1.95783	0.863588	0	0.739309	0	0	2.97343	0.435719	4.10872	0.75287	2.1538	3.40954	1.58422	4.21307	9.55003	4.27235	7.06256	8.84641	7.52362	0
95	PTPRS	Q13332	Receptors	Other_receptors;ReceptorTypePhosphatases	0	0	0	0	0	1.41041	0	0	0	0	0.729581	1.43327	0	0	0.779639	0	4.31543	1.31451	1.00009	0	0	1.09816	0	0	3.92096	3.68205	0.863588	0.844413	3.45862	0.818673	1.26471	2.2499	1.68192	8.70857	3.82863	3.65674	4.16844	5.85382	10.8443	21.4587	11.9361	13.3084	21.4391	17.4195	0
95	FCER1G	P30273	Unclassified	Unclassified	0	0	0	0	0	0	0.450798	0	0	0	0	0.519451	0	0	0.779639	0	0.681403	1.32116	0	2.0357	0	0	0.985857	1.2273	1.28087	2.51881	0.863588	0	2.58575	0	0.60735	1.70151	1.95247	6.66167	1.26718	3.04853	2.92447	3.49843	8.43095	13.5404	8.00776	10.3262	13.0478	10.6711	0
95	CD5	P06127	Unclassified	Unclassified	0	0	0	0	0	0	0	0	0	0	0	0	0	0	0	0	0	0	0	0	0	0.823161	0	0	0	0	0	0	0	0	0	0	0	3.3384	0	0	0.851584	1.81933	3.66331	3.11785	3.97404	3.51702	4.01932	4.16478	0
95	HLA-DMA	P28067	Miscellaneous	Ligand;MHC	0	0	0	0	0	0	0	0	0	0	0	0	0	0	0	0	0	0.648231	0	0	0	0	0	0	0.428811	0.877404	0	0	0	0	0	0	0	3.54904	1.71562	2.11464	1.79996	1.908	6.00561	6.98821	5.14487	5.24561	6.3313	4.65227	0
95	HLA-DRA	P01903	Miscellaneous	Ligand;MHC	0	0	0	0	0	0	0	0	0	0	0	0	0	0	1.15889	0	0	4.08464	0	0	0	1.61957	0	0	0	4.46962	0	0	0	0	0	0	0	21.366	3.82923	6.30633	6.24385	8.6367	23.7043	28.0435	21.3767	18.0593	26.6781	21.2278	0
95	HLA-DQA1	P01909	Unclassified	Unclassified	0	0	0	0	0	0	0	0	0	0	0	0	0	0	1.15889	0	0	3.66387	0	0	0	1.24773	0	0	0	3.07197	0	0	0	0	0	0	0	19.1839	2.92802	5.48672	5.49432	4.31986	21.892	23.2728	17.7792	14.6663	23.1823	18.1738	0
95	HLA-DQA2	P01906	Miscellaneous	Ligand;MHC	0	0	0	0	0	0	0	0	0	0	0	0	0	0	0	0	0	2.47126	0	0	0	1.22724	0	0	0	2.70665	0	0	0	0	0	0	0	14.5766	2.49983	4.60651	3.52823	3.25984	17.4781	17.182	12.5411	10.32	16.6578	11.2294	0
95	HLA-DQB2	P05538	Unclassified	Unclassified	0	0	0	0	0	0	0	0	0	0	0	0	0	0	0	0	0	0	0	0	0	0	0	0	0.487899	1.28199	0.467268	0	0	0	0	0	0	7.1157	1.52666	1.51177	2.15824	3.24174	8.43337	10.7031	7.68943	6.58541	9.50448	5.48811	0
95	HLA-DRB1	P04229	Unclassified	Unclassified	0.532156	0	0	0	0	0	0	0	0	0	0	0	0	0	1.2111	0.838965	0	1.29428	1.03029	0	0	0	0	0	0	2.25125	0	0	0	0	0	0	0	12.879	3.70523	4.24362	5.44972	7.44794	16.8301	21.7383	13.6401	14.581	19.7501	9.68473	0
95	HLA-DRB1	P01912	Unclassified	Unclassified	0.532156	0	0	0	0	0	0	0	0	0	0	0	0	0	1.2111	0	0	1.76213	1.03029	0	0	1.65137	0	0.507726	0	2.39346	0	0	0	0	0	0	0	14.5114	1.84383	4.24449	5.92009	7.9743	18.2802	22.4981	14.1682	15.4579	20.5749	10.0413	0
95	HLA-DRB1	P20039	Miscellaneous	Ligand;MHC	0.532156	0	0	0	0	0	0	0	0	0	0	0	0	0	2.15514	0.838965	0	1.98229	1.03029	0	0	0	0	0	0	3.24306	0	0	0	0	0	0	0	12.0447	1.65197	3.67744	5.05404	7.01957	15.4322	19.7431	12.3556	13.2389	17.8392	8.53797	0
95	HLA-DRB1	Q30167	Unclassified	Unclassified	0.532156	0	0	0	0	0	0	0	0	0	0	0	0	0	2.15514	0.532713	0	3.74739	0	0	0	0.776928	0	0	0	1.79909	0.936923	0	0	0	0	0	0	10.8748	2.8583	3.48286	4.51558	6.70645	14.0519	17.7696	13.4343	11.8781	16.0719	8.64905	0
95	HLA-DRB4	P13762	Unclassified	Unclassified	0	0	0	0	0	0	0	0.596017	0	0	0	0	0	0	1.0853	0	0	1.65797	0	0	0	0	0	0	0	1.79909	0	0	0	0	0	0	0	10.6159	2.8583	3.48286	4.37699	5.7072	13.8726	17.727	13.4045	11.8089	16.1119	8.61127	0
95	HLA-DRB1	P13760	Unclassified	Unclassified	0.532156	0	0	0	0	0	0	0	0	0	0	0	0	0	2.15514	0.838965	0	3.22221	1.03029	0	0	0	0	0	0	3.40293	0	0	0	0	0	0	0	12.203	3.45101	3.86153	5.28857	7.18085	15.7384	20.5144	12.9493	13.7048	18.4469	9.13421	0
95	HLA-DRB1	Q30134	Unclassified	Unclassified	0.532156	0	0	0	0	0	0	0	0	0	0	0	0	0	2.15514	0.838965	0	3.15545	1.03029	0	0	0	0	0	0	3.24306	0	0	0	0	0	0	0	11.7524	3.23025	3.67744	5.05404	6.94188	15.1743	19.5849	12.2844	13.038	17.5911	8.53797	0
95	HLA-DRB1	P01911	Unclassified	Unclassified	0.532156	0	0	0	0	0	0	0.596017	0.706889	0	0	0	0	0	2.15514	0.838965	0	3.19207	1.03029	0	0	0	0	0.507726	0	3.55092	1.74881	0	0	0	0	0	0	12.9282	4.26061	4.24449	5.13621	7.94955	16.6207	21.1002	14.8384	14.1005	19.0238	9.30599	0
95	HLA-DRB5	Q30154	Miscellaneous	Ligand;MHC	0.532156	0	0	0	0	0	0	0.596017	0.706889	0	0	0	0	0	2.31584	0.838965	0	3.17953	1.03029	0	0	0	0	0.507726	0	2.25058	1.74881	0	0	0	0	0	0	12.6294	3.98382	3.7851	4.74646	6.6082	15.9901	19.7826	13.7609	13.0058	17.65	8.5679	0
95	HLA-DRB1	P13761	Unclassified	Unclassified	0.532156	0	0	0	0	0	0	0.596017	0.706889	0	0	0	0	0	2.15514	0.838965	0	3.15545	1.03029	0	0	0	0	0	0	3.24306	0	0	0	0	0	0	0	11.7524	3.23025	3.67744	5.05404	6.94188	15.1743	19.5849	12.2844	13.038	17.5911	8.53797	0
95	HLA-DRB3	P79483	Unclassified	Unclassified	0.532156	0	0	0	0	0	0	0.596017	0.706889	0	0	0	0	0	2.15514	0.838965	0	3.15545	1.03029	0	0	0	0	0	0.878909	3.24306	0.811889	0	0	0	0	0	0	11.7524	4.06567	3.67744	5.05404	6.94188	15.1743	19.5849	12.2844	13.038	17.5911	8.53797	0
95	HLA-DRB1	Q9TQE0	Unclassified	Unclassified	0.532156	0	0	0	0	0	0	0.596017	0.706889	0	0	0	0	0	2.15514	0.838965	0	3.15545	1.03029	0	0	0	0	0	0.878909	3.24306	0.811889	0	0	0	0	0	0	11.7524	4.06567	3.67744	5.05404	6.94188	15.1743	19.5849	12.2844	13.038	17.5911	8.53797	0
95	TNFRSF1A	P19438	Unclassified	Unclassified	0.751064	0	0.983114	0	0	0	0.908843	0	0	1.78834	0.978108	1.64253	0	0	0.871581	0.768681	0.885892	4.44434	1.06316	0	0	2.30487	0	0	3.79935	2.27609	0	0.869173	0	0	0	0	1.68142	10.7755	3.37219	3.58469	4.89368	7.99249	18.9451	20.6873	15.9609	15.6758	24.964	19.2507	0
95	CD80	P33681	Unclassified	Unclassified	0	0	0.46186	0	0	0	0	0	0	0	0	0.441118	0.629649	0	0	0.529947	0	0	0	0	0	0	0	0	0	1.0255	0	0.453028	1.2424	1.21683	0	0	0	3.61952	0.905671	0	0.519157	4.61726	2.44351	8.1897	4.78166	11.7735	11.4683	7.85982	0
95	CD274	Q9NZQ7	Unclassified	Unclassified	0	0	0	0	0	0	0	0	0	0	0	0	0	0	0	0	0	0.540532	0	0	0	0.683934	0	0	0	0	0	0	0	0	0	0	0	2.67994	0.450882	0	0.691361	2.74734	3.36791	7.43128	3.85117	10.9209	9.34662	6.55486	0
95	CSF3R	Q99062	Receptors	IG;Type1;CytokineR	0	0	0	0	0	0	0	0	0	0.960477	0	0	0	0	0	0	0	1.21403	0	0	0.493285	0	4.88458	1.92574	2.90458	0	0	0	0	0	0	1.27192	0.484549	5.85401	1.39005	4.47925	3.2135	7.08141	8.60962	23.0621	8.92255	20.4669	19.8201	14.2294	0
95	CD4	P01730	Unclassified	Unclassified	0	0	0	0	0	0	0	0	0	0	0	0	0	0	0	0	0	0.916701	0	0	0	0	0	0	0	0.72994	0	0	0	0	0	0	0	2.96522	1.22447	1.23319	4.55114	6.38331	8.19619	17.8038	8.38678	14.6223	14.709	9.72142	0
95	CD200	P41217	Miscellaneous	Ligand;IG_Ligand	0	0	0	0	0	0	0	0	0	0	0	0	0	0	0	0	0	0.623762	0	0	0	0.47451	0	0	0	0.615414	0	0	0	0.474875	0	0	0	2.89619	0.763773	0	1.96046	4.39471	2.55527	8.85084	3.90499	9.76056	8.92214	4.72677	0
95	TRPV1	Q8NER1	Unclassified	Unclassified	0	0.484965	0	0	0	0	0	0.499978	0	0.718136	0	0.429985	0.63972	0.497332	0	0	0.973899	1.03381	0.479865	1.28068	0	0	0	0	0	0	0	0.803955	0	0.977798	0	0	0.4532	4.10872	0.75287	2.66557	2.80036	2.63285	4.21307	9.55003	4.27235	7.06256	10.7459	8.61417	0
95	FAS	P25445	Unclassified	Unclassified	0	0	0	0	0	0	0	0	0.756977	1.71367	0	1.03617	0	0	0	0.809802	0	1.31451	0	0	0	1.25396	0	0	1.03302	0	0	0	0.696296	0	0	0.55883	0.53367	7.36083	0.9173	5.1378	4.16465	5.48159	13.4135	18.9349	12.4874	13.4291	24.3376	18.909	0
95	TNF	P01375	Unclassified	Unclassified	0	0	0	0	0	0	0	0	0	0	0.607241	0	0	0	0	0	0	0	0	0	0	1.02106	0	0	0	0	0	0	0	0	0	1.22837	0	2.37614	1.54203	1.16971	3.29149	3.03437	7.37413	8.46783	7.97103	7.64728	13.2559	11.5529	0.483115
95	IL10RA	Q13651	Receptors	IG;Type2;CytokineR	0	0	0	0	0	0	0	0	0	0	0	0	0	0	0	0	0	0.454768	0	0	0	0	0	0	0	0	0	0	0	0	0	0	0	3.13538	2.37183	0	0.444506	2.46678	4.14667	7.16772	4.32908	6.62309	7.65554	5.02771	0
95	IL10RB	Q08334	Receptors	IG;Type2;CytokineR	0	0	0	0	0	0	0	0	0	0	0	0	0	0	0	0	0	0.454768	0	0	0	0	0	0	0	0	0	0	0	0	0	0	0	2.16957	1.48055	0	0.444506	1.78563	2.47807	4.88549	2.80018	4.73221	5.5132	3.26046	0
95	CD3D	P04234	Unclassified	Unclassified	0	0	0	0	0	0.502451	0	0	0.4771	0.504913	0	0	0	0	0	0	0	1.43062	0	0	0	1.18432	0.4771	0	1.7867	1.74651	1.23728	0.517527	1.17497	2.78627	0	0	0	6.58846	2.69781	0	3.75668	3.19369	7.71881	13.5039	9.37592	9.84717	9.81388	8.20678	0
95	NCR3LG1	Q68D85	Unclassified	Unclassified	0	0	0	0	0	0	0	0	0	0	0	0	0	0	0	0	0	0	0	0	0	0	0	0	0.444375	1.02285	0.546869	0	0	0	0	0	0	4.2242	0.519897	0	1.08274	1.91949	4.92054	7.85818	5.36312	5.71323	6.84972	4.77927	0
95	EPHA8	P29322	Receptors	Kinase;Eph	0	0.822472	0	0	0	0	0	0.689157	2.89938	1.28284	1.15135	0.608399	1.32034	0.715636	1.96015	0	1.69642	2.53963	0	0	0	0.816946	2.37164	0.772645	2.26011	2.41082	2.46223	1.71503	0	0.727206	1.00716	2.88751	0	8.99245	2.25501	4.30855	7.12039	8.56823	14.8839	24.6149	17.3181	19.2505	23.7778	19.9739	0
95	ROR1	Q01973	Receptors	Kinase;Other	0	0	0	0	0	0	0.450798	0.689157	0	0	0	0.608399	0	0.715636	0	0	1.20935	1.31451	0.68745	2.0357	0	1.69539	1.313	2.27299	1.13529	2.96222	0	0	0.808385	0	0	1.94789	2.55002	8.81538	3.58426	5.37812	5.29215	6.90699	16.8586	27.8151	18.0609	18.8009	27.4047	23.6421	0
95	ROR2	Q01974	Receptors	Kinase;Other	0	0	0	0	0	0	0.450798	0	0.67104	0	0	0	0	0	0.779639	0.564197	1.20935	1.03381	0.693267	2.0357	0	0	0.519273	0.712644	1.4987	3.94662	0.863588	0	1.46898	0	0	1.70151	2.04766	8.65559	3.01284	5.00446	6.17664	4.71539	13.374	22.9024	16.0167	18.2018	23.852	20.3572	3.85355
95	GPR61	Q9BZJ8	Receptors	GPCR;Rhodopsin	0	0	0	0	0	0	0	0	0	0	0	0	0	0	0	0	0	0.765059	0	0	0	0	0	0	0	0	0	0	0	0	0	0	0	2.50466	0.733122	2.20602	1.23334	1.99033	4.6318	8.09726	4.38804	5.73019	8.22067	5.618	0
95	CD28	P10747	Unclassified	Unclassified	0	0	0	0	0	0	0	0	1.59418	0	0	0	0	0	1.96015	0	0	1.97193	0	0	0.589898	0.816946	2.26503	0	1.61501	4.37827	0.937782	0	0	0.727206	0	1.57435	1.06369	9.77345	2.78033	5.35671	5.12109	11.1424	19.0531	30.9284	19.7903	23.5233	29.499	20.9648	0
95	CD247	P20963	Unclassified	Unclassified	0	0	0	0	0	0	0	0	0	0	0	0	0	0	0.779639	0	0.973899	2.11486	0	0	0	1.38166	0	0	1.5106	1.77403	0.863588	0	0	0	0	2.97343	1.64972	7.68532	2.64972	5.32051	6.12095	8.44395	13.8502	29.6984	18.4018	23.7044	28.4689	23.4853	0
95	CD2	P06729	Unclassified	Unclassified	0	0	0	0	0	0	0	0	0	0	0	0	0	0	0.779639	0	0.973899	1.31451	0	0	0	1.32903	0	0	1.6343	0.665397	0.863588	0	0.696296	0	0	2.97343	1.48929	9.10965	2.55313	5.1378	4.27485	7.06238	13.9876	29.0387	15.2696	21.4406	26.0302	20.4892	0
95	EPHB6	O15197	Receptors	Kinase;Eph	0	0.822472	0	0	0	0	0	0.689157	0.453468	1.11997	0	0.608399	0.758357	0	0.46738	0	1.69642	1.57955	0	0	0	0.812002	0.928131	0.772645	1.1386	2.27381	0	1.06225	0.696296	0	0	1.27575	1.09204	9.97981	2.9946	4.97798	5.7923	7.09182	13.9407	24.3979	15.6529	19.4694	23.4058	21.389	0
95	TRPV4	Q9HBA0	Transporters	Channels;Voltage_gated_ion_channels;TRP_channels	0	0	0	0	0	0	0	0	0	0.500238	0	0	0	0	0	0	0.973899	1.31451	0.479865	0	0	1.01804	0	0	0.743173	0.816484	0	0	0	0	0	2.54767	0.927962	9.01622	2.50305	5.10213	5.71645	6.60694	14.2916	26.0178	15.5205	21.5822	25.3477	20.7961	0
95	CCR3	P51677	Receptors	GPCR;Rhodopsin	0	0	0	0.481182	0.490679	0	0	0	0	0.435156	0.635875	1.00874	0.546786	0	0.452235	0	0	1.13866	0	0	0	0.46227	0	0	0	0.956103	0	0.435156	0	0	0	0	0	9.15432	6.01081	3.24141	4.50921	10.4233	11.8868	23.1225	12.1274	24.2312	28.7002	20.8943	0
95	CCR1	P32246	Receptors	GPCR;Rhodopsin	0	0	0	0.481182	0.490679	0	0	0	0	0.435156	0.635875	1.00874	0.546786	0	0.52944	0	0	2.52516	0	0	0	2.61625	0	0	0	1.86373	0.69246	0.435156	0	0	0	1.05689	0	9.25381	4.37173	3.08356	3.61073	11.173	13.0702	21.939	12.1376	24.1518	27.2669	19.6003	0
95	CD6	P30203	Unclassified	Unclassified	0	0	0	0	0	0	0	0	0	0	0	0	0	0	0	0	0	0	0	0	0	0.823161	0	0	0.534039	0	0	0	0	0	0	0	0	3.3384	0.479111	0	0.851584	2.29625	4.12088	5.40729	3.79995	6.02318	6.20462	4.42461	0
95	SLAMF1	Q13291	Unclassified	Unclassified	0	0	0	0	0	0	0	0	0	0.537696	0	0	0	0	0	0	0	0.765059	0	0	0	0.813909	0	0	0	0	0	0	0	0	0	0	0	5.82279	0	0	1.4878	3.58105	7.69645	13.7927	7.80174	12.5977	13.1002	10.9555	0
95	CCR5	P51681	Unclassified	Unclassified	0	0	0	0	0	1.08887	0.973856	0	0	0	0	0.467893	0	0	0	0	0	1.64991	0.70091	0	0	1.01339	0	0	0	2.50162	1.16923	0	0	0	0	0.983441	0	14.6561	3.59378	2.84291	7.08163	14.2129	16.4649	36.2763	20.3585	34.3951	39.618	25.698	0
95	CCR2	P41597	Unclassified	Unclassified	0	0	0	0	0	1.08887	0.475879	0	0	0	0	0.467893	0.446499	0	0	0	0	0.483212	0	0	0	2.40048	0	0	0	1.82583	0	0	0	0	0	0	0	10.8643	2.21722	2.68784	4.24982	11.2777	16.0633	27.5392	15.0945	26.7923	29.5226	18.6186	0
95	CCR8	P51685	Receptors	GPCR;Rhodopsin	0	0	0	0	0	0	0	0	0	0	0	0	0	0	0	0	0	0.561534	0	0	0	0	0	0	0	0	0	0	0	0	0	0	0	5.46728	0.493285	2.88365	2.44437	6.81949	5.99568	14.1085	8.13199	13.7577	15.0691	10.4939	0
95	CCR4	P51679	Receptors	GPCR;Rhodopsin	0	0	0	0	0	0	0	0	0	0	0	0	0	0	0	0	0	0.561534	0	0	0	0.481741	0	0	0	0	0	0	0	0	0	0.574641	0	5.02195	0.493285	2.9531	2.41964	5.31724	5.41685	12.7704	7.89432	12.0353	13.1193	8.96501	0
95	CD86	P42081	Miscellaneous	Other;Butyrophylin	0	0	0	0	0	0	0	0	0	0	0	0	0	0	0	0	0	0	0	0	0	0	0	0	0	1.0255	0	0	0	0	0	0	0	4.45123	1.37611	0	1.51816	4.69921	7.06187	10.3388	7.17617	11.2712	12.4257	8.1373	0
95	CD58	P19256	Unclassified	Unclassified	0	0	0	0	0	0	0	0	0	0	0	0	0	0	0	0	0	1.06303	0	0	0	0.586203	0	0	0	0.482269	0	0	0	0	0	0	0	3.37617	0	0	1.54815	3.03617	4.00879	6.25906	4.48493	5.72072	6.24811	4.6946	0
95	MICB	Q29980	Miscellaneous	Ligand;MHC	0	0	0	0	0	0	0	0	0	0	0	0	0	0	0	0	0	1.04357	0	0	0	0	0	0	0	1.12594	0	0	0	0	0	0	0	4.76491	0.490947	0	1.30403	4.15535	6.87566	10.1741	6.49327	9.1288	10.4467	7.31407	0
95	MICA	Q29983	Miscellaneous	Ligand;MHC	0	0	0	0	0	0	0	0	0	0	0	0	0	0	0	0	0	1.04357	0	0	0	0	0	0	0	1.12594	0	0	0	0	0	0	0	4.47712	0.490947	0	1.30403	3.53471	6.58435	9.57686	6.20673	8.53517	9.83803	6.96247	0
95	CXCR5	P32302	Receptors	GPCR;Rhodopsin	0	0	0	0	0	0	0	0	0	0	0	0	0	0	0	0	0	0	0	0	0	0.481741	0	0	0	0	0	0	0	0	0	0	0	3.56192	0.830391	0.588675	1.3954	3.03518	4.5753	6.94844	5.26171	6.17339	7.04941	5.18642	0
95	CXCR3	P49682	Receptors	GPCR;Rhodopsin	0	0	0	0	0	0	0	0	0	0	0	0	0	0	0	0	0	0	0	0	0	0.705912	0	0	0	0	0	0	0	0	0	0	0	3.92847	0.484172	0.588675	1.189	3.11902	5.15641	6.85903	5.10687	6.67942	7.80895	5.385	0
95	CCBP2	O00590	Receptors	GPCR;Rhodopsin	0	0	0	0	0	0	0	0	0	0	0	0	0	0	0	0	0	0	0	0	0	0.481741	0	0	0	0	0	0	0	0	0	0	0	2.96425	0.484172	0.588675	1.189	2.61262	3.97032	5.75549	4.18531	5.44818	6.38583	4.43142	0
95	CCR7	P32248	Receptors	GPCR;Rhodopsin	0	0	0	0	0	0	0	0	0	0	0	0	0	0	0	0	0	0	0	0	0	0.481741	0	0	0	0	0	0	0	0	0	0.574641	0	5.79318	1.5295	1.54055	2.29356	5.12232	7.42727	14.6171	9.78696	12.6184	14.2924	11.2896	0
95	CCRL1	Q9NPB9	Receptors	GPCR;Rhodopsin	0	0	0	0	0	0	0	0	0	0	0	0	0	0	0	0	0	0	0	0	0	0.481741	0	0	0	0.437047	0	0	0	0	0	0	0	5.00313	1.32134	0.914937	2.05662	4.33523	6.26849	11.3666	7.33619	9.87753	11.4801	9.06773	0
95	CXCR4	P61073	Receptors	GPCR;Rhodopsin	0	0	0	1.42927	3.11718	1.62653	0.475879	0.584194	0	0	0	0.593217	0	1.37473	0	0	0	0.815987	0.957395	0	0	1.01339	0	0	0.913921	1.12966	0.915904	0	0	0	0	0	0.585989	11.2173	1.74483	1.69712	5.39244	7.80336	11.5243	21.1256	14.1759	17.3854	19.7774	11.0713	0
95	HLA-DQB1	P01920	Unclassified	Unclassified	0	0	0	0	0	0	0	0	0	0	0	0	0	0	0.623236	0	0	1.33386	0	0	0	0	0	0	0.91671	0.976293	0	0	0	0	0	0	0	10.6338	2.63935	4.05363	3.87887	5.74258	13.8398	18.7495	12.2797	14.069	17.6301	12.0826	0
95	ICAM1	P05362	Unclassified	Unclassified	0	0	0	0	0	0	0	0	0.718851	0	0	0	0	0	0	0	0	1.96664	0	0	0	1.17454	0	0	0.458096	2.40956	0.502966	0	0	0.474875	0.469222	0	0	10.7236	5.41546	6.1855	4.27097	8.07881	14.1537	20.5049	14.055	19.0533	21.4391	16.12	0
95	ICAM3	P32942	Receptors	IG;OtherOther	0	0	0	0	0	0	0	0	0.718851	0	0	0	0	0	0	0	0	0.436289	0	0	0	0.929253	0	0	0	0.517353	0.502966	0	0	0.474875	0.469222	0	0	6.77642	2.58949	2.9905	2.04724	5.52538	9.40982	12.7412	8.40394	10.4687	12.3422	8.48399	0
95	LAIR1	Q6GTX8	Unclassified	Unclassified	0	0	0	0	0	0	0	0	1.98647	0.534367	0	0	0.506729	0	0	0	0	1.53189	0	0	0	0	0.679938	0	0.877775	2.14022	2.25349	0.564565	1.18871	1.0733	0	1.65357	0	7.08806	2.28187	6.0081	3.63398	4.60788	8.76808	15.3015	8.16541	15.9761	19.7371	11.7828	0
95	SELP	P16109	Receptors	Other_receptors;Selectin	0	0	0	0	0	0	0	0	0	0	0	0	0	0	0	0	0	0	0	0	0	0	0	0	0.441819	0	0	0	0	0	0	0	0	2.86966	0.541453	2.03414	1.07077	2.34451	4.07969	6.54309	4.46691	6.61453	8.06757	4.47155	0
95	SELPLG	Q14242	Unclassified	Unclassified	0	0	0	0	0.661318	0.784177	0	0	0	0	0	0.940423	0	0	0	0	0	0	0	0	0	0	0	0	0	0	0	0	1.06587	0.748771	0	0	0	1.76486	1.42918	0	1.16013	2.54128	2.2402	6.81463	3.2983	5.17104	10.189	2.65161	0
95	CX3CR1	P49238	Receptors	GPCR;Rhodopsin	0	0	0	0	0	0	0	0	0	0	0	0	0	0	0	0	0	0	0	0	0	0	0	0	0	0	0	0	0	0	0	0.574641	0	0.478497	0.493285	0.625617	0	0.887038	0.442946	2.91501	1.47457	2.50543	3.10684	1.36486	0
95	CD38	P28907	Enzymes	3.2.2	0	0	0	0	0	0	0	0	0	0	0	0	0	0	0.846604	0	0	1.8241	5.27415	0	0	0	5.02923	0	0	0	0	0	0	0	0	0	0	5.6739	0	2.13191	2.43758	3.2427	6.48857	12.3005	4.89674	17.5198	19.0837	9.27179	0
95	GPR52	Q9Y2T5	Receptors	GPCR;Rhodopsin	0	0	0	0	0	0	0	0	0	0	0	0	0	0	0	0	0	0	0	0	0	0	0	0	0	0	0	0	0	0	0	0	0.433627	1.25031	0	0.492208	0.966594	0.478089	1.45087	2.51961	1.62183	2.6701	4.99813	2.93695	0
96	EPHA10	Q5JZY3	Receptors	Kinase;Eph	0	0	0	0	0	0.519036	0	0.689157	0	0.619732	0	1.03819	0.758357	0	0	0	1.20258	1.02075	0.43203	0	0	0.456139	0	0.55536	0	0	0	0.948179	0	0	0	0	0	0.504793	1.22413	0	0.748781	0.843282	0	0	0	0.585294	0.451702	2.51148	0
97	IL13RA1	P78552	Receptors	IG;Type1;CytokineR	0	0	0	0	0	0	0	0	0.654062	0	0	0.436687	0	0	0	0	0	0	0	0	0	0	0.433626	0	0	0	0	0	0	0	1.07342	0.921172	0	0.677008	0.501808	0	0	1.10838	0	0.721629	0	1.06847	0.826216	1.17785	0
98	AGTRAP	Q6RW13	Unclassified	Unclassified	0	0	0	0	0	0	0	0	0.466075	0	0	0	0	0	0	0	0	0	0	0	0	0	0	0	0	0	0	0	0.861202	0	0	0.534087	0	0	0	0	0	0	0	0	0	0	0	0	0
99	KCNH3	Q9ULD8	Transporters	Channels;Voltage_gated_ion_channels;Potassium_channels	0	0	0.558511	0	0	0	0	0.522227	0.59012	0	0	0	0	0	0	0	0	0	0	0	0	0	0.442338	0	0	0	0	0	0	0	0.518041	0	0	0	0	0	0	0	0.452857	0	0	0	0	0.796761	0
100	APP	P05067	Unclassified	Unclassified	0.543599	1.14064	5.14737	0	0	0	3.65317	0	5.07439	0	0.772076	0.759158	1.11739	0	1.68533	0	0	3.61626	0	0	0	1.35694	0.678032	1.17195	0	0	0	0	0.741803	0	2.17888	0	1.87693	7.46417	0	0	0	0	1.36259	0	2.06958	0	0	0	0
100	APLP2	Q06481	Unclassified	Unclassified	0	0	0.542052	0.464884	0	0	3.60394	0	7.10074	0	0.835062	0	0	0	0	0	1.39947	9.40952	0.885171	0	0	2.26259	0.691568	0.878583	0	0	0	0	0	0	1.59219	0.455521	1.2701	13.0351	0.892908	0	0	1.3905	1.57145	0	2.94722	0	0	0	0
100	APLP1	P51693	Unclassified	Unclassified	0	0	0	0	0	0	0	0	5.36659	0	0	0	0	0	0.476243	0	0	3.67571	0	0	0	0.946818	0	0	0	0	0	0	1.45228	1.75408	0	0	0	5.23836	0	0	0	0	0.436842	0	2.56536	0	0	0	0
101	BSND	Q8WZ55	Unclassified	Unclassified	0.655338	0	0	0	0	0	0	0	0	0	0	0	0	0.564926	0	0	0.772989	0	0	0	0	0	0.560015	0	0	0	0	0	0	0.46735	0	0	0	0	0	0	0	0.81438	0.65787	0	0	0	0	0	0.460683
102	ABCC3	O15438	Transporters	Active_transporters;ABCC	0	0.532082	0	1.73526	1.35857	0	0	0	0	0	0.691322	0.67569	0	0	0	0	0.549905	0.767093	0	2.57166	1.02962	1.46558	0	0	0	0	0	0	0.997311	0.639568	0	0.453547	0	0	0	0	0.543146	0	2.47427	0	0	0	0	1.14165	0
103	ABCC1	P33527	Transporters	Active_transporters;ABCC	0	0	0	0	0	0	0	0	0	0	0	0	0	0	0	0	0	0	0	0	0	0	0	0	0	0	0	0	0	0	0	0	0	0	0	0	0	0	2.41685	0	0	0	0	0	0
103	ABCC2	Q92887	Transporters	Active_transporters;ABCC	0	0	0	0	0	0	0	0	0	0	0	0	0	0	0	0	0	0	0	0	0	0	0	0	0	0	0	0	0	0	0	0	0	0.68405	0	0	0	0	0.856767	0	0	0	0	0	0
104	EDNRB	P24530	Receptors	GPCR;Rhodopsin	0	0	0	0	0	0.52077	0	0	0.494391	0	0.498746	0	0	0	0	0	0	0	0	0	0	1.1358	0.470472	0.501107	0	0.508189	0.856517	1.07573	0.465782	0	0	0	0	0	0	0	0	0.428799	1.30699	0	0	0	0	0	0
104	EDNRA	P25101	Receptors	GPCR;Rhodopsin	0	0	0	0	0	0.52077	0	0	1.11666	0	0	0	0	0	0.528258	0	0	0	0	0	0	0.447259	1.77386	0	0	0	1.60707	0.539269	0.465782	0	0	0	0	0	0.642492	0	0	0	1.30699	0	0	0	0	0	0
105	CLCN5	P51795	Transporters	Channels;Chloride_channels;CLC	0	0	0	0	0	0	0	0	0.470791	1.24468	0	0	0.764743	0.536932	0	0.804803	0.584185	0	0	0.570485	0	0.719556	0	0	0.509348	0.532651	0.926916	0.952102	0	0	0	0	0.467947	0	0	0	0	0	0	0	0	0	0	0	0
106	ASIC3	Q9UHC3	Unclassified	Unclassified	0	0	0	0	0	0	0	0	1.14414	1.44305	0	0	0.870485	0	0	0	0	0	0	0	0	0.927111	0	0	0	0	0.838267	0.426979	0	0	0	0	1.17812	0	0	0	0.481143	0	0.895061	0	0	0	0	0	0.712886
107	TSHR	P16473	Receptors	GPCR;Rhodopsin	0.944018	0	0	0	0	0	0	0	1.86071	0	0.788933	0	0.428974	0	0.789543	0	1.01432	0.773945	1.15415	0	0	2.60255	0	0	0.833405	0.843101	4.41777	0	0	0.817094	0.532691	0	0	1.17744	0.774004	0	2.58394	1.2068	0.527351	0	0.588391	0	0	0	0
108	FSHR	P23945	Receptors	GPCR;Rhodopsin	0	0	0	0	0	0	0	0	0.536554	0	0	0	0	0	0.789543	0	0	0	0	0	0	1.53362	0	0	0	0.524232	1.73958	0	0	0.817094	0.532691	0	0.476482	0	0.774004	0	0.561078	0	0.527351	0	0.588391	0	0	0	0
109	ASIC1	P78348	Unclassified	Unclassified	0	0	0	0	0	0	0	0	0	0	0	0	0.428974	0	0	0	0	0	0	0	0	0	0	0.501107	0	0	0.56764	0.426979	0	0	0	0	0	0	0	0	0	0	0	0	0	0	0	0	0
110	SLC22A11	Q9NSA0	Transporters	SLC;MFS;SLC22	0	0	0	0	0	0	0	0	0	0	0	0	0	0	0	0.447114	0	0	0	0	0	0	0	0	0	0	0.926916	0	0	0	0	0	0	0	0	0	0	0	0	0	0	0	0	0	0
110	SLC22A8	Q8TCC7	Unclassified	Unclassified	0	0	0	0	0	0	0	0	0	0	0	0	0	0	0	0.447114	0	0	0	0	0	0	0	0	0	0	0.926916	0	0	0	0	0	0	0	0	0	0	0	0	0	0	0	0	0	0
110	SLC22A6	Q4U2R8	Transporters	SLC;MFS;SLC22	0	0	0	0	0	0	0	0	0	0	0	0	0	0	0	0.447114	0	0	0	0	0	0	0	0	0	0	0.926916	0	0	0	0	0	0	0	0	0	0	0	0	0	0	0	0	0	0
111	LPAR2	Q9HBW0	Receptors	GPCR;Rhodopsin	0	0	0	0	0	0	0	0	0	0	0	0	0	0	0.66121	0	0	0.488067	0.886349	0	0	0.611576	0	0	0.584737	0	0.546617	0	0	0.568657	0	0	0	0	0	0	0	0	0	0	0	0	0	0	0
112	STX2	P32856	Transporters	Other_transporters;Syntaxin	0	0	0	0	0	0	0	0	0.443499	0	0	0	0	0	0.520301	0	0	0.671099	1.07132	0	1.11628	1.12655	0.432591	0	0.770069	0.815095	0.656461	0	0	0	0	0	0	0	0	0.749957	0	0	0.504676	0	0	0	0	0.471238	0
112	STX3	Q13277	Transporters	Other_transporters;Syntaxin	0	0	0	0	0	0	0	0	0.443499	0	0.564226	0	0	0	0.520301	0	0	0.671099	0.806547	0	1.11628	0.563367	0	0	0.770069	0.815095	0.656461	0	0	0	0	0	0	0	0	0.749957	0.458782	0	0.504676	0	0	0	0	0.471238	0
113	CD40LG	P29965	Unclassified	Unclassified	0	0	0	0	0	0	0	0	0	0	0	0	0	0	0	0	0	0	0	0	0	0	0	0	0	0	0	0	0	0	0	0	0	0	0	0	0	0	0	0	0	0	0	0	0
114	CDH5	P33151	Miscellaneous	StructuralAndAdhesion;CadherinClassic	0	0	0	0	0	0	0	0	0.454776	0	0	0	0	0	0.737831	0	0	0	0.616244	0	0.493285	0	4.70071	1.11802	3.9083	1.39902	0.860956	0	1.18871	0.767404	0	1.83222	0.484549	1.37555	0.813674	1.54347	1.02769	0	2.13066	3.11285	0	1.01851	1.38429	0	1.27861
115	MST1R	Q04912	Receptors	Kinase;Other	0	0	0	0	0	0	0	0	0.888632	0	0	0	0	0	0.779639	0	0	0	5.06167	0	0	0	6.37198	0	0.609186	0.768972	1.83652	0	1.23703	0	0	2.36074	0.435719	0	0.787919	0	1.95542	0	0	1.77314	0	0	0	0	0.529536
116	MET	P08581	Receptors	Kinase;Other	1.08715	1.00835	2.12716	2.59976	0	3.47999	4.85168	2.63255	1.05036	0	0	0	0	0.694418	0.779639	0	0	0.933901	2.37931	0	0	0	2.51294	0	0.609186	0.946279	0.863588	2.02538	0.846868	0	0.982589	3.93445	1.098	0	0	0	1.04123	2.66845	0	0	1.66145	0	0	0	1.63445
117	EPOR	P19235	Receptors	IG;Type1;CytokineR	0	0	0	0	0	0	0	0.595106	1.8081	0	0	0	0	0	0	0	1.09926	2.96692	0	0	0	1.85509	2.98877	0	0	1.9036	1.18168	1.52919	0	0	0	0	0	1.87156	0	0	1.88601	3.68138	0	0	0.985255	0	0	0	0
118	CD33	P20138	Miscellaneous	StructuralAndAdhesion;IG_AdhesionProteins	0	0	0	0	0	0	0	0.595106	0.756977	0	0	0	0	0	0	0	0	0	0	0	0	0	1.53611	0	0	1.78167	0	2.09376	0	0	0	0	0	0	0	0	0	0	0	0	0	0	0	0	0
119	CSF2RB	P32927	Receptors	IG;Type1;CytokineR	0	0	0	0	0	0	0.450798	0	0	0.722659	0.607241	0	0	0	1.28875	0	0	0	0	2.0357	0	0	1.26936	3.15304	1.91555	1.28462	1.80675	0	0.739309	0	0.978054	2.98782	1.36368	0	2.38272	0	1.49454	0.866005	0.584692	0.895484	0	1.29522	1.41213	2.88357	1.94963
120	CAV3	P56539	Unclassified	Unclassified	0	0	0	0.875173	1.15438	0	1.64563	0	1.00859	0	0.443953	0	0.43807	0.427844	1.27901	0	1.51709	1.28162	1.16412	2.0357	0	0.456139	1.03743	1.81261	1.79903	3.86606	3.09471	0	2.41788	1.41349	0	1.09466	0.435719	0	2.18764	0.866131	2.27624	1.2789	0.468286	0	2.56769	0	1.53484	2.24498	0
121	NRG2	O14511	Unclassified	Unclassified	0	1.1622	0	0.457016	0	0.883557	1.63496	0.828235	0.483505	0	0	0	0.43807	0	1.25054	0.903418	2.23255	1.16741	0.51935	2.0357	0	0.489058	0.985857	1.71076	1.28087	2.51881	2.02387	0	2.41788	0.548131	0	2.97343	1.0245	0	0	0	0.609186	0	1.2399	0	0.601783	0	0	0.870023	0
121	TGFA	P01135	Unclassified	Unclassified	0	0	0	0	0	0	0.450798	0	0	0.619732	0	0	0.758357	0.851421	0.779639	0	4.10029	0	0	2.0357	0	0	0.519273	3.28695	1.7164	3.35634	3.27578	0	2.31477	0	0	2.97343	1.95247	0	0	0	0.609186	0	0	0	0	0	0	0.566612	0
121	VAPA	Q9P0L0	Unclassified	Unclassified	0	0	0	0	0	0	0.450798	0	0	0.619732	0	0	0	0	1.68529	0	1.59014	0	0	2.0357	0	0	0.519273	4.06098	0.609186	2.86997	3.2573	0	2.05041	0	0	1.70151	1.36368	0	0	0.853128	0.609186	0	0	0	0	0	0	0.566612	0
122	IFNAR2	P48551	Receptors	IG;Type2;CytokineR	0	0	0	0	0	0	0.573546	0	0	0	0	0	0	0	3.04644	0	0	1.90942	0	0	1.14699	0	0.973692	1.2273	0.609186	0.665397	0.863588	0	0	0	0	3.56083	1.09804	0	0	0	1.27373	2.71263	2.18253	0	0	0	0	0	0
123	CSF2RA	P15509	Receptors	IG;Type1;CytokineR	0.532156	0	0	0	0	0	0	0	2.79611	0	0	0	0	0	3.97198	0	0	3.60573	0	0	0	1.32632	2.57432	1.92574	2.06112	2.59296	2.89303	0.492598	0	0.727206	0	0	0	0	2.64321	0	2.02944	4.44189	1.57562	0.895484	1.70572	4.18449	1.49096	0.754166	0
124	EGFR	P00533	Receptors	Kinase;EGFR	0	0.916691	0	0	0	0	0	1.01014	2.17032	1.24831	0	2.54593	0	2.50525	6.71809	0	3.13934	5.47438	1.43022	0	0	6.72275	6.31981	4.83628	6.52886	11.5007	8.98821	1.32534	1.11403	0	1.63001	1.00971	0.730402	3.04794	0	1.4257	9.72146	4.44491	11.0723	10.1114	5.04251	2.21756	7.08469	9.04214	0
124	ERBB4	Q15303	Receptors	Kinase;EGFR	0	1.68953	0	0	0	0	0	1.77107	1.75796	0.812855	0	1.03239	1.07574	1.52074	8.52448	0	3.26243	2.41951	3.27523	0	0	1.5331	7.06321	3.45505	8.4153	8.60411	5.91756	0.869173	1.02407	0	1.23576	7.26289	0.561328	0	1.29579	2.93602	6.44532	6.34999	8.48501	7.76892	5.75117	11.7164	6.12986	10.8655	0.778667
125	RTN4	Q9NQC3	Miscellaneous	Unknown_function;Reticulon	0	0.499078	0	0	0	0	0	0	1.71525	0	0.898555	0	0	0	0	0	0	1.19385	0	0	0	0	0.498876	0	0.562171	1.06919	0.674499	0	0	0	0	0	0	0	0.932914	0	1.77664	1.81104	0.445042	0.752587	1.27327	0	0	0.485301	0
126	PAM	P19021	Enzymes	1.14.17.3/4.3.2.5	0	0	0	0	0	0	0	0	0	0	0.449629	0	0	0	0	0	1.7983	0	0	0	0	0	0	0	0.924677	0.558594	0.524103	0	0.716294	0	0	0	0	0	0	0	0	0	0	0	0	0	0	0	0
127	LNPEP	Q9UIQ6	Enzymes	3.4.11	0	0	0	0	0	0	0.477897	0	0.91406	0	0	0	0	0.689252	0.811217	0	0	2.40663	0.957588	0	0	0	1.08344	0.623474	1.7717	3.40044	1.70859	0.638682	0	0	0.481209	0	0	0	0	0	0.457577	0	0.812088	0	0	0	0	0	0
128	KCNJ11	Q14654	Transporters	Channels;Voltage_gated_ion_channels;InwardlyRectifyingKchannel	0	0	0	0	0	0	0.477897	0	0.441971	0	0	0	0	0	0	0	0	0	0.957588	0.610157	0	0	0	0	0.54189	1.07848	0.792168	0	0	0	0	0	0	0	0	0	0	0	0	0	0	0	0	0	0
128	RHAG	Q02094	Transporters	SLC;Other;SLC42(Rh)	0	0	0	0	0	0	0.477897	0	0.441971	0	0	0	0	0	0	0	0	0	0.957588	0	0	0	0	0	0.54189	1.07848	0.792168	0	0	0	0	0	0	0	0	0	0	0	0	0	0	0	0	0	0
129	CADM1	Q9BY67	Miscellaneous	StructuralAndAdhesion;IG_AdhesionProteins	0	0	0	0.831286	0	0.497027	0.623509	0.627928	1.13761	0	0	0	0	0.79922	1.21829	0.736911	2.80362	2.15763	0	0.63288	0	0.834892	2.03954	0	4.38229	4.63861	2.77475	0	0	0	2.14069	3.61774	3.6747	0.501993	1.05015	0	2.15914	2.81066	0.527351	1.54295	3.23925	0	1.70766	0	1.37943
129	CADM3	Q8N126	Miscellaneous	StructuralAndAdhesion;IG_AdhesionProteins	0	0	0	1.28405	0.821996	0.497027	0	0	1.11394	0.499456	0	0	0	0	1.21829	0	1.62825	1.80569	0	0	0	0.633765	1.54383	0	2.70852	3.03914	2.57357	0	0	0	0.992966	1.3327	1.85789	0	1.15368	0	2.80205	1.04934	0.527351	1.02482	1.25601	0.978112	1.05943	0.859574	1.05766
129	DRD2	P14416	Receptors	GPCR;Rhodopsin	0	0.450563	0	1.94983	0	0.497027	0	0	1.2741	0.950866	0	1.62007	1.41257	0.779153	0.742439	0	3.69163	2.26737	0	0	1.13518	0.633765	2.03954	0	8.32639	4.6786	3.59676	5.16115	2.58578	1.94656	0	0	0.561515	0	1.05015	0.712181	1.53594	2.81066	0.527351	0	3.26979	0	0	0	0.584255
129	GRIA1	P42261	Transporters	Channels;Ligand_gated_ion_channels;Glutamate	0.55324	0	0	0	0	0.497027	0	0	1.13761	1.71343	0	0	0	0	0.742439	0	2.75882	2.15763	0	0	0	0.633765	2.03954	0.58082	6.62083	3.52534	2.66406	0	0.894034	3.12571	0	0.624134	0.593921	0	1.05015	0	1.53594	2.82875	0.527351	0	2.27619	0	0	0	1.45491
129	GRIA3	P42263	Transporters	Channels;Ligand_gated_ion_channels;Glutamate	0.55324	0.516654	0	0	0	0	0	0	1.13761	0	0	0	0.495077	0	0	0	2.75882	2.15763	0	0	0	0.633765	2.03954	0	4.35103	3.52534	2.66406	0.536217	0	3.36563	0	0.624134	0.593921	0	1.05015	0	2.05252	2.82875	0.527351	1.35628	3.00866	0	2.39117	0	0
130	GRID2	O43424	Transporters	Channels;Ligand_gated_ion_channels;Glutamate	0	0.516654	0	0.831286	0.821996	0.497027	0	0	0.615995	0.708269	0	0	0	0	1.96269	0	0	0	0	0	0	0	1.62834	0	1.4341	1.45543	1.46309	0	0	0.661529	0	0	0.593921	0	0.581513	0.84811	1.0502	0.788336	0	0	0.523538	0	0	0	0.978986
130	GRIK1	P39086	Unclassified	Unclassified	0	0.516654	0	0.831286	0.821996	0.497027	0	0	1.11394	0	0	0	0	0	0.742439	0	0	0	0	0	0	0.633765	1.54383	0	1.64965	2.39521	2.13375	0	0	2.31675	0	0	1.02801	0	0.581513	0	1.56285	1.04934	0.527351	0	1.25601	0	1.05943	0	0.584255
130	SSTR5	P35346	Receptors	GPCR;Rhodopsin	0	0.532082	0	2.8538	2.39065	1.16183	0.497645	0.508697	3.48646	0	0.967779	0	0	0.562464	1.96015	0	0	1.50581	0.466075	0	0	0.816946	2.09572	0	2.30202	4.6127	4.43997	0.492598	1.06902	5.04731	0.464142	0.453547	0.448509	0	1.03365	0	2.02944	0.809887	0.923458	0	3.45535	0	0	1.05677	0.598205
130	CD7	P09564	Unclassified	Unclassified	0	0	0	0	0	0	0	0	2.79611	0.439657	0	0	0	0	1.96015	0	0	2.05278	0	0	0	1.32632	2.57432	0	2.06112	3.09663	2.89303	0.492598	0	1.18759	0	0	0	0.769635	0	0	2.02944	2.25985	1.39174	0	2.02623	0	0.781122	0	0
130	SSTR2	P30874	Receptors	GPCR;Rhodopsin	0	0	0	0	0	0	0	0	2.79611	0	0.494781	0	0	0	1.96015	0	0	1.50581	0	0	0	0.816946	2.09572	0	1.54297	2.59296	2.89303	1.30876	0	2.50433	0	0	0	0	0	0	2.02944	0.809887	0.923458	0	1.50322	0	0	0	0
131	GRIK2	Q13002	Transporters	Channels;Ligand_gated_ion_channels;Glutamate	0.55324	0.516654	0	0	0	0	0	0	1.05874	0	0	0	0.495077	0	0	0.584145	0	0	0	0	0	0	1.09177	0	0.943439	1.45543	1.46309	0	1.07201	3.40139	0	0	0.593921	0	0.581513	0	0	0.788336	0	0	0.523538	0	0	0	0.504341
132	GRIA4	P48058	Transporters	Channels;Ligand_gated_ion_channels;Glutamate	0.55324	0	0.983346	0.831286	0	0.497027	0	0	5.56471	3.07344	0	0.915152	0.923402	0	3.89146	0	2.75882	3.42169	0	0	0	0	2.03954	0.58082	3.64482	2.65922	5.95218	0	2.94026	7.31172	0	0	0.593921	0	2.0324	0	1.35202	2.67407	1.18388	0	2.27619	0	0	0	0.782665
132	GRIA2	P42262	Transporters	Channels;Ligand_gated_ion_channels;Glutamate	0.55324	0	0.788061	0	0	0.497027	0	0	4.73797	1.55454	0	0.719117	0.725873	0	2.61705	0	2.75882	3.201	0	0	0	0.633765	2.03954	0.58082	3.64482	3.52534	4.74926	0	0	5.02025	0	0.624134	0.593921	0	1.91007	0	1.53594	2.82875	1.45081	0	2.27619	0	0	0	0.782665
133	IL1RAP	Q9NPH3	Receptors	IG;Type1;CytokineR	0	0	0	0	0	0	0	0	1.20687	0	0	0	0	0	0	0.490224	0	0.713879	0.730386	0	0	1.32871	0.462203	0	0.605816	1.10739	2.26221	0	0	0	0	1.39429	0	0	1.18431	0.83378	0.823804	0.87224	0	0	0	0	1.37598	0	0
134	GLRB	P48167	Transporters	Channels;Ligand_gated_ion_channels;cys-loop	0	0	0.658233	0	0	1.02178	0	0	0.479827	2.0394	0	0	0	0	0.589514	0	0	1.71032	0	0	0	1.38514	0.464367	0	4.53066	4.76476	0.742638	4.42588	0.528801	0	0	1.81509	0	0	0	0	2.13351	1.78417	0	1.94209	2.18742	1.47464	4.04617	1.95935	0
135	OCLN	Q16625	Unclassified	Unclassified	0	0	0.658233	1.0124	1.02356	0.51002	0.591595	0	0.564994	0.570525	0.774537	0	0	0	0.518371	1.20882	2.41673	0	1.51639	0	0	1.73916	0	0.609301	2.82656	4.44464	0	0	0	0	0	1.9635	0	0	0	0.794214	0	2.40804	0	0	0.874471	0	0	0	0
136	HPN	P05981	Enzymes	3.4.21	0	0.559951	0	1.28653	1.22748	1.27728	1.93888	1.2494	0	0	0	0	0	0	0	0	0	0.693715	0	3.64534	0.878499	0.464502	0	0	0	0	0.525255	0	2.30687	1.47931	0	2.0396	0.509666	0	0	0	0	0	0	0	0	0	0	0	0
137	IFITM3	Q01628	Miscellaneous	Other;IFITM	0	0.559951	0	1.28653	1.22748	1.07972	1.46038	1.12695	0	0	0	0	0	0	0	0	0	0.693715	0	0	0	0	0	0	0	0	0.525255	0	2.30687	1.91402	0	1.54665	0	0	0	0	0.469711	0.512403	0	0	0	0	0	0	0
137	TSPAN13	O95857	Miscellaneous	Other;Tetraspanin	0	0.559951	0	1.28653	1.22748	1.51265	1.46038	1.12695	0	0	0	0	0	0	0	0	0	0.693715	0	0	0	0	0	0	0	0	0.525255	0	2.30687	1.91402	0	1.54665	0	0	0	0	0.469711	0.512403	0	0	0	0	0	0	0
137	CD81	P60033	Unclassified	Unclassified	0	0	0	0	0	0	1.46038	1.12695	0	0	0	0	0	0	0	0	0	0.693715	0	0	0	0	0	0	0	0	0	0	0.618271	1.05318	0	1.54665	0	0	0	0	0	0	0	0	0	0	0	0	0
137	GABBR2	O75899	Receptors	GPCR;Glutamate	0	0.559951	0	0	0	0	1.46038	1.12695	0	0	0	0	0	0.476293	0	0	0	0.693715	0	0	0	0	0	0	0	0	0	0	1.49416	1.05318	0	1.54665	0	0	0	0	0	0	0	0	0	0	0	0	0
137	APH1A	Q96BI3	Unclassified	Unclassified	0	0.559951	0	0	0	0	1.46038	1.12695	0	0	0	0	0	0	0	0	0	0.693715	0	0	0	0	0	0	0	0	0	0	1.49416	1.05318	0	1.54665	0	0	0	0	0	0	0	0	0	0	0	0	0
138	LEPR	P48357	Receptors	IG;Type1;CytokineR	0	0	0	0.769814	0.633676	1.13495	2.22884	0	0.549558	0	0	0	0.506729	0	0	0	0	0	0.799148	0	0	0	0	0	0	0.503529	1.15826	1.25224	2.13328	1.0733	0	0	0	0	0.566155	0	0	0	0	0	0	0	0	0	0
139	PTPRN	Q16849	Receptors	Other_receptors;ReceptorTypePhosphatases	0	0.494469	0	0.62024	0.567074	0	0.864155	0	0.549558	0	0.787194	0	0	0	0	0	0.929252	0	0	0	0	0	0.752167	0	0.670303	0	0.491475	0.564565	1.35978	0.470219	0	1.79055	0	0	0	0	0	0	0	0	0	0	0	0	0
140	SLC26A4	O43511	Transporters	SLC;APC;SLC26	0	0	0	0	0	0	0	0	0	0	0.691322	0	0	0	0	0	0	0	0	0	0	0	0	0	0	0	0	0	0	0.639568	0	0	0	0	0	0	0.543146	0	0	0	0	0	0	0	0
140	SLC26A5	P58743	Unclassified	Unclassified	0	0	0	0	0	0	0	0	0	0	0.691322	0	0	0	0	0	0	0	0	0	0	0	0	0	0	0	0	0	0	0.639568	0	0	0	0	0	0	0.543146	0	0	0	0	0	0	0	0
141	TACR2	P21452	Receptors	GPCR;Rhodopsin	0	0	0	0	0	0	0	0	0	0	0	0	0	0	0	0	0	0	0	0	0	0	0	0	0	0	0	0	0	0.797252	0	0	0	0	0	0	0	0	0	0	0	0	0	0	0
141	TACR1	P25103	Receptors	GPCR;Rhodopsin	0	0	0	0	0	0	0	0	0	0	0	0	0	0	0	0	0	0	0	0	0	0	0	0	0	0	0	0	0	0.572777	0	0	0	0	0	0	0	0	0	0	0	0	0	0	0
141	TACR3	P29371	Receptors	GPCR;Rhodopsin	0	0	0	0	0	0	0	0	0	0	0	0	0	0	0	0	0	0	0	0	0	0	0	0	0	0	0	0	0	0.440557	0	0	0	0	0	0	0	0	0	0	0	0	0	0	0
142	ADORA2B	P29275	Receptors	GPCR;Rhodopsin	0	0	0	0	0	0	0	0	0	0	0	0	0	0	0	0	0	0	0	0	0	0	0	0	0	0	0	0	1.21048	2.47001	0	0	0	0.443862	0	0	0	0	0	0	1.09163	1.27713	1.41274	1.20273	0
143	NLGN1	Q8N2Q7	Miscellaneous	Ligand;Neuroligin	0	0	0	0	0	0	0	0	0	0	0	0	0.725873	0	0	0	0	0	0	0	0	0	0	0	0.689137	0.802255	0	0	5.34998	4.23921	0	0	0.476482	0	0.920407	0	0	0.990413	0.843712	0	0.897666	1.52293	2.55686	1.02535	1.80519
143	NLGN4X	Q8N0W4	Miscellaneous	Ligand;Neuroligin	0	0	0	0	0	0	0	0	0.474568	0.573434	0	0.499612	0.454927	0	0	0	0	0	0	0	0	0	0	0	0	0.530054	0.446539	0	3.458	3.73295	0	0	0.476482	0	1.40823	0	0	0.990413	0.843712	0	0.726612	1.52293	2.55686	1.86704	1.52059
144	OPRD1	P41143	Receptors	GPCR;Rhodopsin	0.469738	0.532082	0	2.8538	2.39065	0.612675	0.991308	0.508697	1.26369	0	0.691322	0	0	1.36415	0	0	0	0	1.16826	0	0	0	0.484398	1.0058	0.759053	1.72174	1.88769	0	3.98343	5.77172	1.30955	2.90985	1.08655	0	1.18628	0	0.543146	0	1.22168	1.01664	3.59753	0	0	0.998703	0.598205
144	SSTR1	P30872	Receptors	GPCR;Rhodopsin	0	0	0	1.11854	1.03208	0.731829	0.769037	1.19363	0.527349	0	0	0	0	1.11761	0	0	0	0.439289	0	0	0	0	0	1.0058	0.89107	1.2828	1.1457	0	2.7301	7.41506	0	1.07866	0.448509	0.674775	0.438463	0	0.472389	0	1.74331	1.59998	2.05038	0.813093	0.68199	1.18749	0
144	PTGER1	P34995	Receptors	GPCR;Rhodopsin	0	0	0	1.11854	1.03208	0.731829	0.769037	1.19363	0.527349	0	0	0	0	1.11761	0	0	0	0.439289	0	0	0	0	0	1.0058	0.89107	1.2828	1.1457	0	3.781	4.23063	0	1.80736	0.448509	0.674775	0.438463	0	0.472389	0	1.79051	1.54914	2.05038	0.813093	0.68199	0.983288	0
145	NLGN4Y	Q8NFZ3	Unclassified	Unclassified	0	0	0	0	0	0	0	0	0	0	0	0	0	0	0	0	0	0	0	0	0	0	0	0	0	0	0	0	0.976077	1.97582	0	0	0.476482	0	0.966389	0	0	0.541647	0.434086	0	0	0	0	0	0.517795
145	IFITM1	P13164	Miscellaneous	Other;IFITM	0	0	0	0	0	0	0	0	0	0	0	0	0	0	0	0	0	0	0	0	0	0	0	0	0	0	0	0	0.618271	1.4438	0	0	0	0	0	0	0	0	0	0	0	0	0	0	0
145	TSPAN31	Q12999	Miscellaneous	Other;Tetraspanin	0	0	0	0	0	0	0	0	0	0	0	0	0	0	0	0	0	0	0	0	0	0	0	0	0	0	0	0	0.618271	1.4438	0	0	0	0	0	0	0	0	0	0	0	0	0	0	0
145	GPR37L1	O60883	Receptors	GPCR;Rhodopsin	0	0	0	0	0	0	0	0	0	0	0	0	0	0	0	0	0	0	0	0	0	0	0	0	0	0	0	0	0.85728	1.4438	0	0	0	0	0	0	0	0	0	0	0	0	0	0	0
145	HCN2	Q9UL51	Transporters	Channels;Voltage_gated_ion_channels;cycliNucleotideRegulatedChannels	0	0	0	1.02069	0.485435	0	0	0	0	0	0	0	0	0	0	0	0	0	0	0	0	0	0	0	0	0	0	0.463376	0.837184	4.83558	0.91627	0	0.594743	0	0	1.09777	0.447248	0	0	0	0	0	0	0	0
145	GRIK3	Q13003	Transporters	Channels;Ligand_gated_ion_channels;Glutamate	0.55324	0.516654	0	0	0	0	0	0	0	0	0	0	0.495077	0	0	0	0	0	0	0	0	0	0	0	0	0	0	0.536217	0	3.83947	0	0	0.593921	0	0	0	0	0	0	0	0	0	0	0	0
145	PROKR2	Q8NFJ6	Receptors	GPCR;Rhodopsin	0	0	0	0	0	0	0	0	0	0	0	0	0	0	0	0	0	0	0	0	0	0	0	0	0	0	0	0	0	0.577156	0	0	0	0	0	0	0	0	0	0	0	0	0	0	0
146	KCNH7	Q9NS40	Transporters	Channels;Voltage_gated_ion_channels;Potassium_channels	0	0	0.796867	0	0	0	0.543254	1.1447	0	0.47166	0	0.611195	0.593104	0	0	0	0	0	0.491359	0	0	0	0	0	1.07851	0	0	2.16058	0	2.27791	0	0	0	0	0	1.01277	0.447248	0	0	0	0	0	0	0	0
147	HCN4	Q9Y3Q4	Transporters	Channels;Voltage_gated_ion_channels;cycliNucleotideRegulatedChannels	0	0	1.04793	0	0	0	0	0.775721	0	0	0	0	0	0	0.443959	0	0	0	0	0	0	0	0	0	0	0	0	0	0	3.15902	0	2.64294	0.594743	0	0	0.532424	0	0	0	0	0	0	0	0	0
147	HCN1	O60741	Transporters	Channels;Voltage_gated_ion_channels;cycliNucleotideRegulatedChannels	0	0	1.59168	1.02069	0.485435	0	0	1.1447	0	0	0	0	0	0	0	0	0	0	0	0	0	0	0	0	0	0	0	0	0	3.15902	0	2.64294	0.594743	0	0	1.09777	0.447248	0	0	0	0	0	0	0	0
147	HCN3	Q9P1Z3	Transporters	Channels;Voltage_gated_ion_channels;cycliNucleotideRegulatedChannels	0	0	1.59168	1.02069	0.485435	0	0	1.1447	0	0	0	0	0	0	0	0	0	0	0	0	0	0	0	0	0	0	0	0	0	3.15902	0	2.64294	0	0	0	0.565343	0.447248	0	0	0	0	0	0	0	0
148	KCNG3	Q8TAE7	Transporters	Channels;Voltage_gated_ion_channels;Potassium_channels	0.631512	0	1.16122	0	0	0.428099	0.984173	0	0.535278	1.44558	0.429694	0	0	0	0	0	0	0	0.893746	0.575108	0	0.563367	0.493418	0	0.655304	1.27359	0	0.517527	2.48508	2.26931	0	0	0	0	1.99975	0.600432	0.627861	0	0.598664	0	0.84412	0	0	1.74608	0
148	KCNG1	Q9UIX4	Transporters	Channels;Voltage_gated_ion_channels;Potassium_channels	0	0	0.488913	0	0	0.428099	0.543254	0	0	0	0	0	0	0	0	0	0	0	0	1.31261	0	0	0	0	1.66592	1.27359	1.23728	0	3.07393	2.42094	0	0	0	0	1.80088	0	1.41876	0.477682	0.598664	0	0.84412	1.34507	0	2.37632	0
149	KCNB2	Q92953	Transporters	Channels;Voltage_gated_ion_channels;Potassium_channels	0	0	2.7529	0	0	0.428099	0	1.23953	0	0.555395	0	0.611195	0.593104	0	0	0	0	0	0.491359	1.88772	0	0	0.493418	0	0	0.528271	0	0	1.27693	0	0	0	0	0	0.813265	0.600432	0.627861	0	0	0	0	0	0	0	0
149	KCNG2	Q9UJ96	Unclassified	Unclassified	0	0	0.672309	0	0	0	0.543254	0.4563	0	0.445089	0	0	0	0	0	0	0	0	0	1.88772	0	0	0	0	0.470737	0.528271	0.432124	0	2.45985	0	0	0	0	0	0.813265	0	0.627861	0.477682	0	0	0.515707	0	0	0	0
149	KCNG4	Q8TDN1	Transporters	Channels;Voltage_gated_ion_channels;Potassium_channels	0	0	1.16122	0	0	0.428099	0.543254	0	0	0	0	0	0	0	0	0	0	0	0	1.88772	0	0	0	0	0.470737	0.528271	0	0	2.52282	0	0	0	0	0	0.813265	0	0.627861	0.477682	0	0	0.515707	0	0	0	0
149	KCNV2	Q8TDN2	Transporters	Channels;Voltage_gated_ion_channels;Potassium_channels	0	0	1.16122	0	0	0.428099	0.543254	0	0	0	0	0	0	0	0	0	0	0	0	1.88772	0	0	0	0	0.470737	0.528271	0	0	1.89896	0	0	0	0	0	0.813265	0	0.627861	0.477682	0	0	0	0	0	0	0
150	NLGN2	Q8NFZ4	Miscellaneous	Ligand;Neuroligin	0	0	0	0	0	0	0	0	0	1.05275	0	1.63769	1.14355	0.443816	0	0	0	0	0	0	0	0	0.424739	0	0	0	0	0	2.10895	2.53598	0	0	0.476482	0	0.487828	0	0	0	0.434086	0	0	0	0	0	0.517795
151	VANGL2	Q9ULK5	Unclassified	Unclassified	0	0	0	0	0	0	0	0	0	0.573434	0	0.880609	0	0	0	0	0	0	0	0	0	0	0.424739	0	0	0	0	0	1.11552	0.485161	0	0	0.476482	0	0.487828	0	0	0	0	0	0	0	0	0	0
151	OR6B3	Q8NGW1	Receptors	GPCR;Olf	0	0	0	0	0	0	0	0	0	0	0	0.774297	0	0	0	0	0	0	0	0	0	0	0	0	0	0	0	0	1.11552	0	0	0	0.759981	0	0	0	0	0	0	0	0	0	0	0	0
151	OR5A1	Q8NGJ0	Receptors	GPCR;Olf	0	0	0	0	0	0	0	0	0	0	0	0.774297	0	0	0	0	0	0	0	0	0	0	0	0	0	0	0	0	1.11552	0	0	0	0	0	0	0	0	0	0	0	0	0	0	0	0
152	GRIN1	Q05586	Transporters	Channels;Ligand_gated_ion_channels;Glutamate	0	0	0	0	0	0	0	0	0	0.930908	0	0	0.949808	0	0	0	0	0	1.05473	0	0	0	0.559682	0	0.689137	0.802255	0	1.61473	4.26403	2.63401	0	0	0.476482	0	1.41216	0	0	0	0	0	0.707714	0	0	0	0.778667
153	GRIN2C	Q14957	Transporters	Channels;Ligand_gated_ion_channels;Glutamate	0	0	0.704503	0	0	0	0	0	0.679938	2.85191	0	0	0.949808	0	0	0	0	0	1.34132	0	0	1.97644	0.679938	0	2.70511	0.802255	0	2.49019	5.98933	6.45231	0	1.62831	1.03121	0	0	0	0	0	0	0	0	0	0	0	1.45092
153	NCAM2	O15394	Miscellaneous	StructuralAndAdhesion;IG_AdhesionProteins	0	0.772837	0	0	0	0	0	1.58342	0	0.460983	0	0	0	0.483938	0	0	0	0	0	0	0	0	0	0	0	0	0	0.882133	3.9533	2.37394	0	0	0.488996	0	0	0	0	0	0	0	0	0	0	0	0.451268
154	IFITM2	Q01629	Miscellaneous	Other;IFITM	0	0	0	0	0	0	0	0	0	0	0	0	0	0	0	0	0	0.693715	0	0	0	0	0	0	0	0	0.525255	0	2.30687	1.91402	0	0	0	0	0	0	0.469711	0.512403	0	0	0	0	0	0	0
155	HRH3	Q9Y5N1	Receptors	GPCR;Rhodopsin	0	0	0	0.578211	0.538444	0	0.477402	0	0	0	0	0	0	0	0	0	1.19092	0	0	0	0	0	0	0	0	0	0	0	3.14935	2.91462	0	0	0	0	0.598889	0	0	0.479762	0	0	0.864809	0	0	0.442784	0
155	RAMP1	O60894	Receptors	Other_receptors;RAMP	0	0	0	0	0	0	0	0	0	0	0	0	0	0	0	0	0	0	0	0	0	0	0	0	0	0	0	0	1.77257	1.4438	0	0	0	0	0.547208	0	0	0	0	0	0	0	0	0	0
156	CHRNA9	Q9UGM1	Transporters	Channels;Ligand_gated_ion_channels;cys-loop	0	0	0	0	0	0	0	0	0	0	0	0	0	0	0.550662	0	0	0	0	0	0	0	0	0	0	0	0	0	1.11552	0.605972	0	0	0	0	0	0	0	0	0	0	0	0	0	0	0
156	AMIGO1	Q86WK6	Miscellaneous	Other;LRRC	0	0	0	0	0	0	0	0	0	0	0	0	0	0	0	0	0	0	0	0	0	0	0	0	0	0	0	0	0.574765	0	0	0	0	0	0	0	0	0	0	0	0	0	0	0	0
156	TAAR8	Q969N4	Receptors	GPCR;Rhodopsin	0	0	0	0	0	0	0	0	0	0	0	0	0	0	0	0	0	0	0	0.556254	0	0	0	0	0	0	0	0	1.11552	0.485161	0	0	0	0	0	0	0	0	0	0	0	0	0	0	0
156	CHRNA5	P30532	Transporters	Channels;Ligand_gated_ion_channels;cys-loop	0	0	0	0	0	0	0	0	0	0	0	0	0	0	0	0	0	0	0	0.556254	0	0	0	0	0	0	0	0	1.11552	0.485161	0	0	0	0	0	0	0	0	0	0	0	0	0	0	0
156	OR6T1	Q8NGN1	Receptors	GPCR;Olf	0	0	0	0	0	0	0	0	0	0	0	0	0	0	0	0	0	0	0	0.556254	0	0	0	0	0	0	0	0	1.11552	0.485161	0	0	0	0	0	0	0	0	0	0	0	0	0	0	0
156	P2RX6	O15547	Transporters	Channels;Ligand_gated_ion_channels;ATP_gated_ion_channels	0	0	0	0	0	0	0	0	0	0	0	0	0	0	0	0	0	0	0	0	0	0	0	0	0	0	0	0	1.11552	0.485161	0	0	0	0	0	0	0	0	0	0	0	0	0	0	0
156	CRHR1	P34998	Receptors	GPCR;Secretin	0	0	0	0	0	0	0	0	0	0	0	0	0	0	0	0	0	0	0	0	0	0	0	0	0	0	0	0	1.11552	0.485161	0	0	0	0	0	0	0	0	0	0	0	0	0	0	0
156	CHRM2	P08172	Receptors	GPCR;Rhodopsin	0	0	0	0	0	0	0	0	0	0	0	0	0	0	0	0	0	0	0	0	0	0	0	0	0	0	0	0	2.60504	0.441201	0	0	0	0	0	0	0	0	0	0	0	0	0	0	0
156	TRDN	Q13061	Unclassified	Unclassified	0	0	0	0	0	0	0	0	0.494082	0	0	0	0	0	0	0	0.737546	0	0	0	0	0	0	0	0	0.622633	0.692821	0.760516	4.29993	1.68202	0	0	0	0	0	0.638388	0	0	0	0	0	0	0	0	0
156	OR6B2	Q6IFH4	Receptors	GPCR;Olf	0	0	0	0	0	0	0	0	0	0	0	0	0	0	0	0	0	0	0	0	0	0	0	0	0	0	0	0	1.11552	0	0	0	0	0	0	0	0	0	0	0	0	0	0	0	0
157	MRGPRX2	Q96LB1	Receptors	GPCR;Rhodopsin	0	0	0	0	0	0	0	0	0	0	0.482909	0	0	0	0	0	0.476468	0	0.547227	0.904316	0.499422	0.595635	0	0	0	0	0.489025	0.536463	3.37812	0.811682	0.445012	1.25923	0	0	0.640095	0	0	0	0	0	0	0	0.477119	0	0
158	KCNS3	Q9BQ31	Transporters	Channels;Voltage_gated_ion_channels;Potassium_channels	0	0	0.672309	0	0	0	0.543254	0	0	0	0	0	0	0	0	0	0	0	0	0.575108	0	0	0	0	0.470737	0.528271	0.432124	0	3.63482	2.42094	0	0	0	0	0.993625	0	0	0.477682	0	0	0.515707	0	0.699432	0.520731	0
158	KCNF1	Q9H3M0	Transporters	Channels;Voltage_gated_ion_channels;Potassium_channels	0	0	0	0	0	0	1.35374	0	0	0.445089	0	0	0	0	0	0	0	0	0	0	0	0	0	0	0.470737	0.528271	0.432124	0	4.03448	1.43273	0	0	0	0	0.459221	0	0	0.987797	0	0	0.515707	0	0	0	0
158	KCNS2	Q9ULS6	Transporters	Channels;Voltage_gated_ion_channels;Potassium_channels	0	0	0	0	0	0	0.647588	0	0	0.445089	0	0	0	0	0	0	0	0	0	0	0	0	0	0	0.470737	0.528271	0.432124	0	4.09744	0.979839	0	0	0	0	0.459221	0	0	0.987797	0	0	0.515707	0	0	0	0
158	KCNC1	P48547	Unclassified	Unclassified	0	0	0	0	0	0	0	0	0	1.01852	0	0.499612	0	0	0.425245	0	0	0	0.425857	0	0	0	0.424739	0	0.470737	0.528271	0.432124	0	4.03448	0	0	0	0.476482	0	1.46365	0	0	0.477682	0	0	0.515707	0	0	0	0
158	KCNV1	Q6PIU1	Transporters	Channels;Voltage_gated_ion_channels;Potassium_channels	0	0	0.672309	0	0	0	0.543254	0.4563	0	0.445089	0	0	0	0	0	0	0	0	0	0.575108	0	0	0	0	0.470737	0.528271	0.432124	0	3.18085	0	0	0	0	0	0.813265	0	0	0.987797	0	0	0.515707	0	0	0	0
159	TRPM7	Q96QT4	Transporters	Channels;Voltage_gated_ion_channels;TRP_channels	1.33192	0	1.47082	1.39871	1.39985	0.513393	0.853194	0	0.517935	1.7422	0	1.49906	0	0	0	0	2.81108	0	0.919191	2.33274	0	0.951737	0.635737	0	0	0	0.873136	0	3.31282	1.70164	0	0	0.549919	0	1.02834	0	0	0.807232	0	3.10092	1.70566	1.78612	0	2.43478	0
160	DCC	P43146	Receptors	IG;NetrinR	0.852139	0	0	0	0	0	0	0	0.699359	0	0.855077	0.584361	0	0	0.779639	0	0.650009	0	0	0	0	0	0.687467	0	1.69722	0.665397	0.863588	0.7821	2.68126	2.2292	0.532691	1.94132	1.02888	0	0	0	0.820535	0.807232	0	0	1.4243	0	0	0.566612	0.63972
161	CDH11	P55287	Miscellaneous	StructuralAndAdhesion;CadherinClassic	0	0	0	0	0	0	0	0	0.679938	0.525437	0	0	0	0	0	0	1.29384	0	1.47644	0	0	0	0.679938	0.597112	0	0.503529	0	0.67819	3.66598	2.06768	0	0	0.571952	0	0.857214	0.557213	0	0	2.13066	3.11285	0	0	0	0	1.27861
162	CDH20	Q9HBT6	Miscellaneous	StructuralAndAdhesion;CadherinClassic	0	0	0	0	0	0	0	0	0	0	0	0	0	0	0.55607	0	1.31544	0	0.62378	0	0.661624	0	0	0	0	0	0.464291	0	2.13328	1.95559	0	0	0	0.502711	0	0.557213	0	0	0	0	0	0	0	0	0
163	TRPM4	Q8TD43	Unclassified	Unclassified	1.0195	0	0	1.46161	0.972256	0.513393	0.52021	0.42679	0	1.55792	1.13227	0	0	0	1.62917	0	1.33351	0	0.427065	0	0	0.614624	0	0	0.447314	0	0	1.61163	6.03369	3.73629	1.07113	0	0.472457	0	0	0	0	0.53814	0	0.671462	0	0	0	0	0
163	TRPM6	Q9BX84	Transporters	Channels;Voltage_gated_ion_channels;TRP_channels	1.33192	0	1.47082	1.39871	1.39985	0.513393	0.853194	0	0	1.35471	0	0.584361	0	0	0	0	1.65393	0	0.72361	0	0	0.713539	0	0	0	0	0	0	4.05293	2.65493	1.29922	0	0.472457	0	0	0	0	0.807232	0	0.991603	0	0	0	0	0
163	TRPM1	Q7Z4N2	Unclassified	Unclassified	1.33192	0	1.47082	1.39871	1.39985	0.513393	0.853194	0	0.517935	0	0	0.584361	0	0	0	0	1.65393	0	1.52417	0	0	0.713539	0	0	0	0	0	0	5.23248	2.65493	1.29922	0	0	0	0	0	0	0.807232	0	0.991603	0	0	0	0	0
164	CNTNAP2	Q9UHC6	Receptors	Other_receptors;ContactinAssProt	0	0	0	0	0	0	0	0.627928	0	2.33182	0	0	0	1.36367	0.47585	0	0	0	0	0.956797	0	1.37939	0	0	5.58197	1.09407	0.763973	1.99616	0.894034	0.568617	2.14069	0	2.75794	0.771245	0	0	0.623195	0	0	0	0	0	0	0	1.14565
165	CNTNAP3	Q9BZ76	Receptors	Other_receptors;ContactinAssProt	0	0	0	0	0	0	0	0.627928	0	2.75678	0	0	0	0.564449	0	0	0.579365	0	0	2.02525	0	0.593745	0.559682	0	6.03909	2.08897	0	2.97976	2.63138	3.19382	0	0.752899	0	0.501993	1.58118	0.500742	0.815703	0.615997	0	0	0.95351	1.23214	1.05758	0	0.672249
166	NRXN3	Q9Y4C0	Receptors	Other_receptors;Neurexin	0	0	0	0	0	0	0	0	0	1.50528	0	0.499612	0.454927	0.564449	0	0	0	0	0	0	0	0	0.718052	0	2.34129	0.530054	0	1.36634	0.605269	0	0	0	0.476482	0	0.487828	0	0	0	0	0	0	0	0	0	0.494063
167	SDC2	P34741	Receptors	Other_receptors;Syndecan	0	0	0	0	0	0	0	0.627928	0.525088	3.66942	0	0.892633	0	0.510623	1.18103	0	0	0	0	0.956797	0	0	0.559682	0	7.2421	1.09407	0.763973	4.62456	1.54816	3.39952	0.992966	0	1.72712	0.771245	0.895555	1.77604	0.623195	0	0	0	0	0	0	0	0.672249
167	KCNH1	O95259	Transporters	Channels;Voltage_gated_ion_channels;Potassium_channels	0	0.450563	0	0.476734	0.472844	0	0.543254	0	0	4.1896	0.673051	0	0.558447	0.564449	0	0	0	0	0	0	1.13518	0.593745	0	0	9.51579	0.528271	0	8.97932	8.57627	5.18484	0	0	0	0	0.704205	1.43218	0.627861	0.477682	0	0	0	0	0	0	0.672249
167	CHRM4	P08173	Receptors	GPCR;Rhodopsin	0	0	0	0	0	0	0	0	0	3.28527	0	0	0	0	0	0	0	0	0	0	0	0.593745	0	0	3.8278	0	0	4.20722	3.09391	2.54675	0	0	0	0	0.47844	0	0	0	0	0	0	0	0	0	0.672249
167	RYR1	P21817	Transporters	Channels;Voltage_gated_ion_channels;RYR_ITPR	0	0	0	1.0124	1.02356	0.51002	0.591595	0	0	7.58202	0	3.66221	0.62851	0.867734	0	0	2.49352	0	0.950121	0	0	3.09554	0	0	11.2343	2.34043	0	9.07285	8.46569	7.05622	0	1.70868	0	1.01166	0	1.07688	2.47441	1.78417	1.13808	0	0.874471	0	0	0	0.672249
167	RYR2	Q92736	Transporters	Channels;Voltage_gated_ion_channels;RYR_ITPR	0	0	0	1.0124	1.02356	0	0.591595	0	0	7.58202	0	3.66221	0.62851	0.867734	0	0	2.49352	0	0.950121	0	0	2.09373	0	0	11.2343	2.34043	0	9.07285	8.27211	7.13095	0	1.70868	0	1.01166	0	1.05841	2.47441	1.78417	1.13808	0	0	0	0	0	0.672249
167	GRIN2B	Q13224	Transporters	Channels;Ligand_gated_ion_channels;Glutamate	0	0	0.704503	0	0	0	0	0	0	4.96597	0	0.970126	1.13416	0.867734	0	0	1.26196	1.1599	1.95921	4.13061	1.28428	0.932055	1.40804	0.708568	6.42543	3.1964	1.68496	5.77983	6.6033	6.61374	0	0	0	1.65921	0	0	0	0	0	0	0	0	0	0	0.778667
167	GRIN2A	Q12879	Transporters	Channels;Ligand_gated_ion_channels;Glutamate	0	0.870515	0.704503	0	0	0	0	0	0	4.85253	0	0	0.949808	0.867734	0	0	0	0.894221	0.547339	0	0	0.524962	0.646699	0.623474	7.02254	1.68073	0.724783	5.66377	5.34889	4.34479	0	2.07884	0	0	0	0	0.74918	1.08655	0	1.23887	1.44239	0	2.19152	1.4372	1.45092
168	CACNA1E	Q15878	Transporters	Channels;Voltage_gated_ion_channels;CalciumChannels	1.05799	1.28764	0.704503	0	0	0	1.08553	0.437734	0	0.721901	0.827366	1.1688	0.735104	0	0	0	0	0	0.751292	0	1.34739	0	0.654399	0.625965	3.37867	0.803774	2.02074	4.8135	6.32513	2.26885	0	0.561428	1.32798	0	0	1.52766	0	0	0	0	1.71323	0	0	0	8.12123
168	CACNA1B	Q00975	Transporters	Channels;Voltage_gated_ion_channels;CalciumChannels	0.543599	0.673123	0	0	0	0	1.64703	0	0	0.721901	0	1.30962	0.6391	0	0	0.436227	0	0	0.804574	0	1.13518	0	0	0.625965	3.88001	2.08062	0.886969	5.53304	5.19033	1.94611	0	0.561428	0.467874	0.562102	0	1.52766	0	0	0	0	1.71323	0	0	0	8.12123
169	ADORA2A	P29274	Receptors	GPCR;Rhodopsin	0	1.35292	1.37457	3.88676	4.36849	1.20594	0	0	0	0	0.575004	0.799644	0.832473	0	0	0	0.978643	0	0	0	1.13518	0	0	0	3.66191	0.756221	0	2.86709	6.07904	6.5505	0	0	0	0	0	0.712181	0	0	0	0	0.977806	0	0	0	0
170	STIM2	Q9P246	Unclassified	Unclassified	0	0	0	0	0	0	0	0	0	0	0	0	0	0.434824	0	0	0	0	0	0	0	0	0	0	1.07851	0	0	0.988282	0.828254	0.848493	0	0	0	0	0	0.897199	0	0	0	0	0	0	0	0	0
170	TMBIM6	P55061	Unclassified	Unclassified	0	0	0	0	0	0	0	0	0	0	0	0	0	0	0	0	0	0	0	0	0	0	0	0	1.07851	0	0	0.988282	0.828254	0.848493	0	0	0	0	0	0.447426	0	0	0	0	0	0	0	0	0
170	CACNA1A	O00555	Unclassified	Unclassified	0.543599	0	0	0	0	0	0	0.437734	0	0.721901	0	0.534473	0.660641	0	0	0	0	0	0	0	0	0	0	0.625965	3.88001	0	0.626246	5.55725	2.3059	0.948396	0	0	0	0	0	1.49888	0	0	0	0	0.731915	0	0	0	0
170	SCN8A	Q9UQD0	Transporters	Channels;Voltage_gated_ion_channels;SodiumChannels	0	0.450563	0.454681	0.476734	0.472844	0.472844	0	0	0	0	0.447019	0.544563	0.65576	0	0	0	0	0	0	0	1.13518	0	0.468754	0	5.07191	0	0	5.4869	4.0697	2.30951	0.63182	0.853502	0	0	0	0.712181	0	0	0	0	0	0	0	0	0
170	SCN7A	Q01118	Transporters	Channels;Voltage_gated_ion_channels;SodiumChannels	0	0.450563	0	0.476734	0.472844	0.472844	0	0	0	0	0	0.544563	0.65576	0	0	0	0	0	0	0	1.13518	0	0	0	5.07191	0	0	5.4869	1.66552	1.79476	0	0	0	0	0	0.712181	0	0	0	0	0	0	0	0	0
170	CACNA1C	Q13936	Transporters	Channels;Voltage_gated_ion_channels;CalciumChannels	0	1.12369	1.30793	0	0	0	0.543254	0	0.464142	0	0	1.75794	0.82291	1.03578	1.3253	0	0	0	1.03227	0	1.13518	0	0	0.625965	4.73455	0	0	4.25001	8.80028	3.90658	0	0.561428	0.638327	0	0	0.712181	0	0	0	0	0	0	0	0	2.63654
170	SLC9A1	P19634	Transporters	SLC;Other;SLC9	0	1.12369	1.18942	0.447255	0	1.63817	0.440122	0.788027	0.464142	0	0	0.87563	0.990964	0	0	0	0	0	0	0	1.29341	0	0	1.32931	4.75575	1.3901	0.640946	3.20681	7.66305	1.89339	0.426766	0.816521	0.433627	0	0	0.712181	0	0	0	0	0	0	0	0	1.18838
170	SLC9A4	Q6AI14	Transporters	SLC;Other;SLC9	0	0.450563	0.496513	0.447255	0	0.666257	0.440122	0.518635	0.464142	0	0	0.87563	0.990964	0	0.722945	0	0	0	0	0	1.29341	0	0	1.06144	4.57574	1.12224	0.640946	3.20681	3.81213	2.26402	0.426766	0.561428	0.433627	0	0	1.9292	0	0	0	0	0	0	0	0	1.18838
170	SCN4A	P35499	Transporters	Channels;Voltage_gated_ion_channels;SodiumChannels	0	0.450563	1.07593	0.476734	0.472844	0.472844	0	0	0	0	0	0.544563	0	0	0	0	0	0	0	0	1.13518	2.06783	0	0	5.07191	0	0	5.4869	4.85538	2.56595	0	0	0	0	0	0.712181	0	0	0	0	0	0	0	0	0
170	SCN1A	P35498	Transporters	Channels;Voltage_gated_ion_channels;SodiumChannels	0	0.450563	0.692905	0.476734	0.472844	0	0	0	0	0	0	0.781672	0	0	0	0	0	0	3.41458	0	1.13518	0	0	0	5.00103	0	0	6.86659	8.6495	3.52737	0	0.561428	0	0	0	0.712181	0	0	0	0	0	0	0	0	0
170	SCN5A	Q14524	Transporters	Channels;Voltage_gated_ion_channels;SodiumChannels	0	1.12369	0.692905	0	0	0	0	0	0.464142	0	0	0.622902	0	0	0	0	0	0	2.67979	0	1.13518	0	0	0	3.88001	0	0	6.34853	8.05654	2.71067	0	0.999162	0	0	0	0.712181	0	0	0	0	0	0	0	0	1.18838
170	CACNA1S	Q13698	Transporters	Channels;Voltage_gated_ion_channels;CalciumChannels	0	1.12369	0.983939	0	0	0	0	0	0	0	0	0.479165	0	0	0	0	0	0	0	0	1.13518	0.524962	0	0	6.58419	0	0	6.05093	10.2021	4.69441	0	0	0	0	0	0.712181	0	0	0	0	0	0	0	0	0
170	CACNA1F	O60840	Transporters	Channels;Voltage_gated_ion_channels;CalciumChannels	0	0.450563	0.692905	0.476734	0.472844	0	0	0	0	0	0	0.479165	0.544906	0	0	0	0	0	0	0	1.13518	0	0.563538	0	5.85556	0.498298	0	7.52936	9.44686	3.52737	0	0	0	0	0	0.712181	0	0	0	0	0	0	0	0	0
170	CACNA1D	Q01668	Transporters	Channels;Voltage_gated_ion_channels;CalciumChannels	0	0.450563	1.21621	0.476734	0.472844	0	0	0	0	0.504913	0	1.04848	0.573429	0	0	0	0	0	0	0	1.13518	0	0	0	5.85556	0.498298	0	7.86131	10.1065	3.52737	0	0	0	0	0	0.712181	0	0	0	0	0.453497	0	0	0	0
170	SCN3A	Q9NY46	Transporters	Channels;Voltage_gated_ion_channels;SodiumChannels	0	0.450563	0.692905	0.476734	0.472844	0	0	0	0	0	0	0.479165	0	0	0	0	0	0	0	0	1.13518	0	0	0	5.59255	0	0	7.33565	8.49611	3.52737	0	0.561428	0.476482	0	0	0.712181	0	0	0	0	0	0	0	0	0
170	SCN2A	Q99250	Transporters	Channels;Voltage_gated_ion_channels;SodiumChannels	0	0.450563	0.692905	0.476734	0.472844	0.472844	0	0	0	0	0	1.02373	0	0	0	0	0	0	0	0	1.13518	0	0	0	6.04374	0	0	7.33565	8.48898	3.52737	0	0	0	0	0	0.712181	0	0	0	0	0	0	0	0	0
171	S1PR1	P21453	Receptors	GPCR;Rhodopsin	0.754945	0	0	0	0	0	0	0	0	0	0.470438	0	0.439557	0	0	0	0.919828	0	0.547227	0	0	0	0	0	0.541841	0	0	2.49143	4.78179	1.5968	0	3.04964	0	0	0.790337	0	0.902399	0.617244	0	0	0.804621	0	0	0	0.440789
171	S1PR3	Q99500	Receptors	GPCR;Rhodopsin	0.754945	0	0	0	0	0	0	0	0	0	0.470438	0	0.439557	0	0	0	0.919828	0	0	0	0	0	0	0	0.541841	0	0	2.49143	1.75771	1.5968	0	3.04964	0	0	0	0	0.902399	0.617244	0	1.24748	0.804621	0	0	0	0.440789
172	S1PR5	Q9H228	Receptors	GPCR;Rhodopsin	0	0	0	0	0	0	0	0	0	0	0	0	0	0	0	0	0	0	0	0	0	0.556029	0	0	0.541841	0.868144	0	2.88653	2.71954	1.29477	0	0	0	0	0	0	0.902399	1.28525	0.613365	0	0.804621	0	1.03744	0	0
172	MRGPRX4	Q96LA9	Receptors	GPCR;Rhodopsin	0.754945	0	0	0	0	0	0	0	0	0	0	0	0	0	0	0	0	0	0.547227	0	0	0	0	0	0.541841	0	0	2.31687	3.70007	1.66276	0	1.25923	0	0	0.790337	0	0.902399	1.28525	0	1.24748	0.804621	1.10914	1.03744	0	0
172	MRGPRX3	Q96LB0	Receptors	GPCR;Rhodopsin	0.754945	0	0	0	0	0	0	0	0	0	0	0	0	0	0	0	0	0.570085	0.547227	0	0	0	0	0	0.541841	0	0	2.31687	3.70461	0.807828	0	1.25923	0	0	1.73332	0	0	0.617244	0	0	0.804621	0	0	0	0
173	ADRA2A	P08913	Receptors	GPCR;Rhodopsin	0.754945	2.28231	0.666492	1.11854	1.03208	0	0	1.7933	0	0	0	0	0	1.0464	0	0	0	0	0	0	0	0	0	0	0	0.756221	0	1.7804	0	1.57587	0	2.56187	0	0	2.10581	0	0	0	0	0	0.804621	0	0	0	0.89721
174	AVPR2	P30518	Unclassified	Unclassified	0.754945	1.50947	0.666492	0	0	0	0	0	0.704012	0	0.470438	0	0	0	0	0	0.919828	0	0	0	0	0	0	0	0	0	0	1.95497	2.56473	1.02591	0	2.93405	0	0	0.942985	0	0	1.13878	0	0	1.02848	0	0	0	0.456421
174	MRGPRX1	Q96LB2	Receptors	GPCR;Rhodopsin	0.754945	1.50947	0.666492	0	0	0	0	0	0	0	0	0	0	0	0	0	0	0	0	0	0	0	0	0	0	0	0	1.7804	2.56473	0.8916	0	2.40407	0	0	1.73332	0	0	0	0	0	0.804621	0	0	0	0.89721
175	MTDH	Q86UE4	Unclassified	Unclassified	0	0	0	0.451837	0.451837	0.54189	0	0	0	1.26195	0	0	0	0	0	0	0.549905	0.767093	0	2.57166	1.02962	0.687313	0	0	0	0.466273	0	0	0.856258	0.619952	0	0	0	0	0.427728	0.676466	0	0	0	0	0	0	0	0	0
176	ATP6AP2	O75787	Unclassified	Unclassified	0	0	0	0.451837	0.451837	0.54189	0	0	0	0.500665	0	0	0	0.889322	0	0	0	0	0.548555	0	0	0	0	0	0	0.466273	0	0.510033	1.32114	0.619952	0	0	0	0	0.427728	0.676466	0.607293	0	0.522938	0	0	0	0	0	0
177	HBEGF	Q99075	Unclassified	Unclassified	0	0	0	0.451837	0.451837	0.54189	0	0.463217	0	0.500665	0	0	0	0	0	0	0	0	0	0	0	0	0	0	0	0.466273	0	0	0	0.619952	0.870169	0	0	0	0	0.676466	0.607293	0	0.522938	0	0	0	0	0	0
178	AGTR1	P30556	Receptors	GPCR;Rhodopsin	0	0	0	0.451837	0.451837	0.54189	0	0	0	0.500665	0.444959	0	0	0	0	0	0.476123	0	0	0	0	0.439226	0	0	0	0.466273	0	0	3.21122	1.16698	0	0.542238	0	0	1.40547	0	0	0	0	0	0.452857	0	0	0	0
178	ATP7A	Q04656	Transporters	Active_transporters;P-ATPase	0	0	0	0.451837	0.451837	0.54189	0	0	0	0.500665	0	0	0	0	0	0	0.476123	0	0	0	0	0	0	0	0	0.466273	0	0	1.83405	0.619952	0	0	0	0	1.40547	0	0	0	1.27732	0	0	0	0	0	0
178	ATP7B	P35670	Transporters	Active_transporters;P-ATPase	0	0	0	0.451837	0.451837	0.54189	0	0	0	0.500665	0	0	0	0	0	0	0	0	0	0	0	0	0	0	0	0.466273	0	0	0.856258	0.619952	0	0	0	0	0.904752	0.676466	0	0	0	0	0	0	0	0	0
179	CRTAM	O95727	Miscellaneous	Ligand;IG_Ligand	0	0	0	0	0	0	0	0	0	0.47887	0	0	0	0.640075	0	0	0	0	0	0	0	0	0	0	0.450854	0	0	0	2.0293	0.46687	0	0	0	0	0	0	0	0	0	0	1.32639	0	0.864604	1.04829	0
180	KCNA6	P17658	Transporters	Channels;Voltage_gated_ion_channels;Potassium_channels	0	0	0.704503	0.62024	0.567074	0	0	0	0	0	0	0	0.725873	0	0	0.797436	0	0.75917	0	0.602167	0.75917	2.06699	0	0	2.42296	0.802255	0	0.988282	5.69079	2.08794	0	2.35079	0	0	0	0	0	0	0	0	0.918749	0	0	0.77901	0.778667
180	KCNA5	P22460	Transporters	Channels;Voltage_gated_ion_channels;Potassium_channels	0.450105	0	0.704503	0.62024	0.567074	0	0	0	0	0	0	0	0.725873	0	0	0	0	0.75917	0	0.602167	0.75917	0.524962	0	0	1.34444	0.802255	0	0	2.73817	0	0	0.624134	0	0	0	0	0	0	0	0	0.918749	1.87828	0	0	0.778667
180	KCNA3	P22001	Transporters	Channels;Voltage_gated_ion_channels;Potassium_channels	0.450105	0.494469	0.704503	0.62024	0.567074	0	0.515645	0	0	0	0	0	0.725873	0	0	0	0	0.75917	0	0	0.75917	0.524962	0	0	0.689137	0.802255	0	0	3.10581	3.46357	0	0.624134	0	0	0	0	0	0.684691	0	0	0.918749	0	0	0.77901	0.778667
180	KCNA2	P16389	Transporters	Channels;Voltage_gated_ion_channels;Potassium_channels	0.450105	0	0.704503	0	0	0	0.515645	0	0	0	0	0	0.725873	0	0	0	0	0.75917	0	0.602167	0.75917	0.524962	0	0	1.34444	0.802255	0	0	2.73817	3.10894	0	0	0	0	0	0	0	0	0	0	0.918749	1.87828	0	0	0.778667
180	KCNA1	Q09470	Transporters	Channels;Voltage_gated_ion_channels;Potassium_channels	0.450105	0	0.704503	0	0	0	0.515645	0	0	0	0	0	0.725873	0	0	0	0	0.75917	0	0.602167	0.75917	0.524962	0	0	1.34444	0.802255	0	0	2.73817	3.10894	0	0	0	0	0	0	0	0	0	0	0.918749	0	0	0.77901	0.778667
180	KCNA4	P22459	Transporters	Channels;Voltage_gated_ion_channels;Potassium_channels	0.450105	0	0.704503	0	0	0	0	0	0	0	0	0	0.725873	0	0	0	0	0.75917	0	0.602167	0.75917	0.524962	0	0	1.34444	0.802255	0	0	2.73817	1.55642	0	0	0	0	0	0	0	0	0	0	0.918749	0	0	0.77901	0.778667
181	FZD2	Q14332	Receptors	GPCR;Frizzled	0	0	0	0	0	0	0	0	0	1.01925	0.494781	4.0719	3.1957	0	0	0	0	0	0	0	0	0	0	0	0.689137	0.802255	0	1.59722	1.92155	0	0	0	0.476482	0	0	0	0	0	0	0	0.707714	0	0	0	0.778667
182	KCNJ18	B7U540	Unclassified	Unclassified	0	0	0	1.73526	1.35857	0	0	0.627928	0.756977	0.534367	0.691322	1.29989	1.15485	0	0	0.81412	0	0	0.789557	0	0	1.02733	0	0	0.689137	0.802255	0.824996	0	3.94989	1.30428	0	0.453547	0.476482	0	0	0	1.26501	0	0	0	0.993537	0	0	0	0.778667
183	KCNJ2	P63252	Transporters	Channels;Voltage_gated_ion_channels;InwardlyRectifyingKchannel	0	0	0	0	0	0	0	0	0.562505	0	0	1.89143	0.725873	0	0	0	0	0	0	0	0	0.864307	0	0	0.689137	1.27361	0	0.531937	0.877438	0	0	0	0.476482	0	0	0	1.26501	0	0.570329	0.963864	0.993537	0	0	0	0.778667
183	BAI1	O14514	Unclassified	Unclassified	0	0	0	0	0	0	0	0	1.82886	0.869612	0	0	1.15485	0	0	0	0	0	0	0	0	0.927111	0	0	0.689137	0.802255	0.838267	0	2.06836	0	0	0	1.17812	0	0.474653	0	0	0	1.15484	0	0.707714	0	0	0	1.49155
183	LRP2	P98164	Receptors	Other_receptors;LDLR	0	0.624782	0	0	0	0	0	0	0.766519	0	0	0	1.15485	0	0	0	0	0	0	0	0	0	0	0	0.689137	0.802255	0	0	0.877438	0	0	0	0.476482	0	0	0	0	0	0	0	0	0	0	0	0.778667
183	KCNJ12	Q14500	Transporters	Channels;Voltage_gated_ion_channels;InwardlyRectifyingKchannel	0	0	0	0	0	0	0	0	0	0	0	0	0.725873	0	0	0	0	0	0	0	0	0	0	0	0.689137	0.802255	0	0	1.92155	0	0	0	0.476482	0	0	0	0	0	0	0.963864	0.707714	0	0	0	0.778667
183	KCNJ4	P48050	Transporters	Channels;Voltage_gated_ion_channels;InwardlyRectifyingKchannel	0	0	0	0	0	0	0	0	0	0	0	0	0.725873	0	0	0	0	0	0	0	0	0	0	0	0.689137	0.802255	0	0	0.877438	0	0	0	0.476482	0	0	0	0	0	0	0.963864	0.707714	0	0	0	0.778667
183	ATP2B4	P23634	Transporters	Active_transporters;P-ATPase	0	0	0	0	0	0	0	0	0	0.573434	0	0	0.725873	0	0	0	0	0	0	0	0	0	0	0	1.76765	0.802255	0	0.988282	3.7573	1.86257	0	0	0.476482	0	0.487828	0.447426	0	0	0	0	0.707714	0	0	0	0.778667
183	BAI3	O60242	Receptors	GPCR;Adhesion	0	0	0	0	0	0	0	0	0.684719	0	0	0	1.15485	0	0	0	0	0	0	0	0	0	0	0	0.689137	0.802255	0	0	2.04038	0	0	0	0.476482	0	0.474653	0	0	0	1.01319	0	0.707714	0	0	0	0.778667
183	NLGN3	Q9NZ94	Miscellaneous	Ligand;Neuroligin	0	0	0	0	0	0	0	0	0.474568	0.573434	0	0.499612	0.454927	0	0.425245	0	0	0	0	0	0	0	0.424739	0	0.462134	0.530054	0.446539	0	2.12222	0	0	0	0.476482	0	0.487828	0	0	0	0	0	0.726612	0	0	0	0.494063
183	GPR124	Q96PE1	Receptors	GPCR;Adhesion	0	0	0	0	0	0	0	0	0	0	0	0	0.725873	0	0	0	0	0	0	0	0	0	0	0	0.845673	0.802255	0	0	2.10445	0	0	0	0.476482	0	0	0	0	0	0	0	0.707714	0	0	0	0.778667
183	NETO1	Q8TDF5	Unclassified	Unclassified	0	0	0	0	0	0	0	0	0	0	0	0	0.725873	0	0	0	0	0	0	0	0	0	0	0	0.689137	0.802255	0	0	1.92155	0	0	0	0.476482	0	0	0	0	0	0	0	0.707714	0	0	0	0.778667
183	ATP2B2	Q01814	Transporters	Active_transporters;P-ATPase	0	0	0	0	0	0	0	0	0	0.573434	0	0	0.725873	0	0	0	0	0	0	0	0	0	0	0	0.689137	0.802255	0	0	3.06027	0.665986	0	0	0.476482	0	0.487828	0	0	0	0	0	0.707714	0	0	0	0.778667
183	FZD7	O75084	Receptors	GPCR;Frizzled	0	0	0	0	0	0	0	0	0	0.573434	0	0	0.923402	0	0	0	0	0	0	0	0	0	0	0	0.689137	0.802255	0	0	3.06027	0	0	0	0.476482	0	0	0	0	0	0	0	0.707714	0	0	0	0.778667
183	FZD1	Q9UP38	Receptors	GPCR;Frizzled	0	0	0	0	0	0	0	0	0	0	0	0	0.725873	0	0	0	0	0	0	0	0	0	0	0	0.689137	0.802255	0	0	3.18899	0	0	0	0.476482	0	0	0	0	0	0	0	0.707714	0	0	0	0.778667
183	SEMA4C	Q9C0C4	Miscellaneous	Ligand;Semaphorins	0	0	0	0	0	0	0	0	0	0	0	0	0.725873	0	0	0	0	0	0	0	0	0	0	0	0.689137	0.802255	0	0	3.06027	0	0	0	0.476482	0	0	0	0	0	0	0	0.707714	0	0	0	0.778667
184	ASGR1	P07306	Unclassified	Unclassified	0.851821	0	0	0	0	0	0	0.42679	0	0.838552	0	0	0	0.603174	0	0	0	0	0.678129	0	0	0	0	0	0	0	0	0.838552	0	0.845124	0	0	0	0	0	0	0	0	0	0	0	0	0	0	0.487703
185	ALK	Q9UM73	Unclassified	Unclassified	0	0	0	0	0	0	0	0	1.2295	1.3627	0.607241	0	0.506729	0	0	0	0	0	0	0	0	0	0.679938	0	0	0.503529	0.491475	1.46876	1.18871	2.00266	0	0	0.521162	0	0.566155	0	0	0	0	0	0	0	0	0	0
186	STIM1	Q13586	Unclassified	Unclassified	0	0	0	0	0	0	0	0	0.610893	0	0	0	0	0	0	0	0	0	0	0	0	0	0	0	1.07851	0	0	1.45734	0	0.848493	0	0	0	0	0	0.447426	0	0	0	0	0.718118	0	0	0	0
187	ORAI1	Q96D31	Unclassified	Unclassified	0	0	0	0	0	0	0	0	0.610893	0	0	0	0	0	0	0	0	0	0	0	0	0	0	0	0	0	0	0	0	0	0	0	0	0	0	0	0	0	0	0	0.718118	0	0	0	0
188	RHO	P08100	Receptors	GPCR;Rhodopsin	0.754945	0	0	0	0	0	0	0	0	0	0.564226	0	0	0	0	0	0	0	0	0	0	0.818375	0	0	0.541841	0	0	2.31687	0	0.857013	0	0	0.433627	0	0.674431	1.21702	1.48907	0.617244	1.21905	0	0.804621	0	1.14732	0.999496	0
189	IL1RAPL1	Q9NZN1	Receptors	IG;Type1;CytokineR	0	0.451228	0	0	0	0	0	0.455317	0	0.484037	0	0	0	0.450407	0	0	0.574736	0	0	0	0	0	0	0	0	0	0	0.52841	0	0.470219	0	0	0	0	0.566155	0	0	0	0	0	0	0	0	0	0.48948
190	NCR3	O14931	Receptors	IG;OtherNCR	0.476256	0	0	0	0	0	0	0	0	0	0	0	0	0	0	0.716939	0	0	0	0	0	0.623654	0	0	0	0	0	0	0	0.518615	0	0	0	0	0	0	0	0	0	0	0	0	1.32201	0	0
191	CD47	Q08722	Unclassified	Unclassified	1.39701	1.15807	0.668886	0	0	2.19023	0	0	0	0	0	0.462819	0	0	0	0	0.601929	0	0	0.818169	0	0	0	0	0	0	0	0	0	0	0.480819	0	0	0	0	0	0	0	0	0	0	0	0	0	0
192	AMHR2	Q16671	Receptors	Kinase;Act.TGFB	0	1.1622	0	0.457016	0	1.45381	1.18416	0.828235	0	0	0	0	0	0	0.568746	0.451656	0	0	0	0	0	0	0	0	0	0	0	0	0	0	0	0	0	0	0.613211	0.433556	0	0	0.716962	0.870441	0	0.506977	0.745039	1.3446	0
193	LRP1	Q07954	Receptors	Other_receptors;LDLR	0	0.624782	0.863076	2.81679	2.88893	1.93675	1.83881	0	0	0.813763	0	0.713112	0.725873	0	0	0	1.50302	0	0	0	0	0	0	0	0.845706	0.802255	0	0	0.877438	0	0	0	0.476482	0	0	0	0	0	0.626862	0	0	0	0	0	0.778667
194	KLB	Q86Z14	Unclassified	Unclassified	0	0	1.02673	2.15761	2.48981	1.08537	1.87006	2.08785	0	0.664747	0.630745	1.02985	0.931536	0	0	0	0	0	0	0	0	0	0	1.97138	0	0	0	0	0	0	0	0	0	0	0	0.546	0	0	0	0	0	0	0	0	0.433443
194	KL	Q9UEF7	Enzymes	3.2.1	0	0	0	0	0.781269	0	0	0	0	0.664747	0.630745	1.33161	0.931536	0	0	0	0	0	0	0	0	0	0	1.97138	0	0	0	0	0	0	0	0	0	0	0	0.811554	0	0	0	0	0	0	0	0	0.433443
195	RHBG	Q9H310	Transporters	SLC;Other;SLC42(Rh)	0	0	0	0	0	0	0	0	0	0	0	0	0	0	0	0	0	0	0	0	0	0	0	0	0	0	0	0	0	0	0	0	0	0	0	0	0	0	0	0	0	0	0	0	0
196	PSEN1	P49768	Unclassified	Unclassified	1.78961	0.985192	0	1.40535	0	0.857867	0	0	0.635865	0.645911	1.35788	1.30524	0	0	1.02886	0	1.35746	1.10894	0	0	0	0.726418	0.819784	1.91508	0	0	0	0	3.84528	4.17196	0.464199	0	2.32632	1.71737	0	0	0	1.5522	0	0	0	2.4068	0	0	0
196	PSEN2	P49810	Unclassified	Unclassified	1.78961	0.985192	0	2.38087	0	0.857867	0	0	0.635865	0.645911	1.35788	1.30524	0	0	0	0	1.35746	1.10894	0	0	0	0.726418	0.819784	1.91508	0	0	0	0	2.49188	3.18513	0.464199	0	2.32632	1.71737	0	1.07027	0	1.5522	0	0	0	0	0	0	0
197	KCNJ5	P48544	Transporters	Channels;Voltage_gated_ion_channels;InwardlyRectifyingKchannel	0	0	0	0.594568	0.774409	0	0	0	0.551365	0.454619	0	0	0	0	0	0	0.454619	0	0	0	0	0	0	0	0	0	0.708974	0.525084	0.592564	0	0	0	0	0	0	0	0	0	0	0	0	0	0	0	0
198	KCNE1	P15382	Transporters	AuxillaryTransportUnit;KCNE	0	0	0	0	0	0	0	0	0	0	0	0	0	0	0	0	0.511506	0	0.428631	0	0	0	0	0	0	0	0	0.446215	0	0	0	0	0	0	0	0.561151	0	0.452437	0	0	0	0	0	0	0
199	ACVR1C	Q8NER5	Receptors	Kinase;Act.TGFB	0	0	0	0	0	0.772532	0	0	2.39666	0.728498	6.98382	5.12333	5.37299	0	0.568746	0	0	1.26077	0	0	0	0.725437	2.37246	0	0.712074	0.732117	1.57523	0	0.965018	0	0	0	0	2.34125	2.24311	0	0.68622	0	0	2.33594	0.674859	3.90418	3.95844	0	0
200	ACVR1	Q04771	Receptors	Kinase;Act.TGFB	0.478594	0	0	0	0	0	0	0	3.06897	1.55813	9.91166	5.98122	6.35516	0	1.19671	0	0.980578	1.26077	0	0	0	0.725437	2.32324	0	0	0.732117	2.03187	0.640152	1.91076	0	0.440066	1.56598	0.499271	0.950144	1.48484	0	0.68622	0	0	0	0.674859	0.450463	0	0	0
200	ACVRL1	P37023	Unclassified	Unclassified	0.478594	0	0	0	0	0	0	0	2.15304	0.829629	7.83977	2.98024	3.10072	0	0	0	0.980578	1.26077	0	0	0	0.725437	2.13076	0	0	0.732117	1.95521	0.640152	1.91076	0	0	1.56598	0.499271	0.950144	1.48484	0	0.68622	0	0	0	0.674859	0.450463	0	0	0
200	ACVR2B	Q13705	Receptors	Kinase;Act.TGFB	0	0	0.836181	0	0	0	0	1.97306	2.08352	3.0296	13.7625	5.99001	7.70106	0	0.614432	0	3.89005	1.32278	0	0	0	0.725437	1.55145	1.2377	0.689001	0.732117	0.901294	1.43496	1.84514	0	0	0	0.499271	0.950144	0.836258	0	0	0	0	1.00756	0.674859	0.450463	0	0	0
200	TGFBR2	P37173	Receptors	Kinase;Act.TGFB	0	0	0.692504	0.470898	0	0.668125	1.20273	0	4.134	1.55762	13.3563	6.48008	5.72306	0	0	0	3.57269	2.10255	0	0	0	0.725437	1.10255	0.707647	0	0	1.0793	0	0.965018	0	0	0	0.550662	0.950144	2.31039	0.839057	0	0.613653	0	1.00756	0.674859	0	0	0	0
200	TGFBR3	Q03167	Unclassified	Unclassified	0	0	0	0.470898	0	0.668125	1.20273	0	3.95533	0	12.2556	3.64038	3.15761	0	1.18318	0	4.3748	2.10255	0	0	0	0.725437	3.3506	0.53005	0.482566	1.27236	1.9347	0	0	0	0	0	0	0.950144	0.648586	0	0.68622	0	0	1.00756	0.674859	0.450463	0	0	0
200	ENG	P17813	Unclassified	Unclassified	0.539076	0	0.539076	1.50937	1.61237	0.668125	2.70991	2.59977	3.58244	0	10.943	1.68003	1.41511	0	0	0	3.41011	1.38995	0	0	0	0	3.08756	0.53005	0.482566	0.540243	2.22533	0	0.825089	0	0	1.56598	0	0	0.648586	0	0.945379	1.02922	0	1.00756	0	0	0	0	0
200	BMPR2	Q13873	Receptors	Kinase;Act.TGFB	1.54815	0	0	0.470898	0	0	1.20273	1.31821	2.11449	5.63394	16.8028	8.32648	7.17232	0	0.893362	0.631987	4.73979	1.32278	0	0	0	1.58974	0.85046	1.59072	0.571913	0	0	1.50792	0	0.537868	0	0	0.499271	2.4298	1.39758	0	0	1.46465	0	0	0.674859	2.44759	0	0	0
200	ACVR2A	P27037	Receptors	Kinase;Act.TGFB	0	0	0.836181	0	0	0.783276	0	1.97306	1.98341	2.19997	12.9098	5.99001	6.76246	0	0.614432	0	3.9728	1.32278	0	0	0	0.725437	1.47278	0.53005	0	0.732117	1.33365	0.794812	0	0	0	0	0.476482	0.950144	0.836258	0	0.68622	0	0	1.00756	0.674859	0.450463	0	0	0
200	ACVR1B	P36896	Receptors	Kinase;Act.TGFB	0	0	0.692504	0	0	0.772532	0	0	4.66874	2.08722	10.8456	6.64136	6.66166	0.700439	0.627967	0	2.22335	1.49237	2.37996	0	0	0.725437	2.87523	0	0	0	2.3002	0	0.965018	0	0.440066	2.94841	0.499271	0.950144	2.88195	0	0	0	0	0	0.674859	1.77249	0	0	0
200	TGFBR1	P36897	Receptors	Kinase;Act.TGFB	0	0	0.692504	0	0	0	0	0	4.20242	2.08722	10.8456	5.98122	6.66166	0	0.627967	0	2.22335	1.49237	1.39726	0	0	0.725437	2.87523	0	0	0	2.3002	0	0.965018	0	0.440066	2.94841	0.499271	0.950144	2.88195	0	0	0	0	0	0.674859	1.77249	0	0	0
200	BMPR1B	O00238	Receptors	Kinase;Act.TGFB	0	0	0	0.470898	0	0.668125	1.20273	0	4.54425	1.55813	14.3239	5.12333	5.73953	0	0.627967	0	4.18301	1.49237	0.63186	0	0	0.725437	2.67736	0	0.689001	1.27236	2.22533	0.640152	1.91076	0	0.440066	1.56598	0.499271	0.950144	2.96958	0	0	0	0	0	0.674859	0.450463	0	0	0.514039
200	BMPR1A	P36894	Receptors	Kinase;Act.TGFB	0	0	0	0.470898	0	0.668125	1.20273	0	3.10295	1.55813	14.335	6.11051	5.86218	0	0.627967	0	0	0.712603	0	0	0	0.725437	1.79913	0	0	0	2.03187	0.640152	0.825089	0.537868	0.440066	1.56598	0.499271	0.950144	1.48484	0	0	0	0	0	0.674859	0.450463	0	0	0.514039
201	KCNJ1	P48048	Transporters	Channels;Voltage_gated_ion_channels;InwardlyRectifyingKchannel	0	0.532082	0	1.73526	1.35857	0	0	0	0	0	2.10422	0	0	0	0	0	0	0	1.0212	0	0	0	0	0	0	0	0	0.427602	0	0.639568	0	0.453547	0.476482	0	0.487828	0	0.543146	0	0	0	0	0	0	0	0
202	LPAR1	Q92633	Unclassified	Unclassified	0	0	0	0	0	0	0	0	0	0	0	0	0	0	0	0	0	0	0	0	0	0	0	0	0	0	0	0	0	0	0	0	0	0	0	0	0	0	0	0	0	0	0	0	0
202	ADCY6	O43306	Enzymes	4.6.1	0	0.602812	0.440265	0	0	0	0	0	0	0	0	0	0	0	0	0	0	0	0	0	0	0	0	0	0	0	0	0	0	0	0.495318	0	0	0	0	0	0	0	0	0	0	0	0.474858	0	0
202	ADCY3	O60266	Enzymes	4.6.1	0	0.602812	0.440265	0	0	0	0	0	0	0	0	0	0	0	0	0	0	0	0	0	0	0	0	0	0	0	0	0	0	0	0.495318	0	0	0	0	0	0	0	0	0	0	0	0.474858	0	0
202	ADCY5	O95622	Enzymes	4.6.1	0	0.602812	0.440265	0	0	0	0	0	0	0	0	0	0	0	0	0	0	0	0	0	0	0	0	0	0	0	0	0	0	0	0.495318	0	0	0	0	0	0	0	0	0	0	0	0.792197	0	0
202	ADCY4	Q8NFM4	Enzymes	4.6.1	0	0.602812	0.440265	0	0	0	0	0	0	0	0	0	0	0	0	0	0	0	0	0	0	0	0	0	0	0	0	0	0	0	0.495318	0	0	0	0	0	0	0	0	0	0	0	0.808636	0	0
203	TIE1	P35590	Receptors	Kinase;Other	0	0	0	0	0	0	0	0	0.679938	0	0.703659	0	0	0	0	0	0.771655	0	0	0	0	0	0.679938	0	1.30927	0.503529	0.734861	0	2.47292	1.88467	0	0	0.480925	1.37555	0	0.986256	2.90398	0	2.13066	3.19842	0	1.01851	1.37539	0.989645	1.94963
204	PTK7	Q13308	Receptors	Kinase;Other	0.457119	0	0	0	0	0	0	0	0	0.664747	0.630745	0.516947	0.486808	0	0	0.451762	0.71546	0.566904	0	0	0	0	0.466584	0	1.05811	0.503529	0.503529	0	0	0	0.714629	2.50412	0	0	0.472943	0.548969	0	0	0	0	0	0	0	0	0.433443
205	SLC3A2	P08195	Transporters	SLC;Other;SLC3	0	0	0	0	0	0.551062	0	0	0	0.678506	0	0.494444	0	0	0.560076	0	0.460236	0	0	0	0	0	0	0	0	0	0	0	0	0	0.557755	1.27359	0	0	0	0.462759	0	0	0	0	0	0	0	0.536135	0
206	PLXNC1	O60486	Receptors	Other_receptors;Plexin	0	0	0	0	0	0	0.741797	0	0	0	1.41133	0.429985	0	0	0	0	2.26138	0	0	0	0	0	0	1.6432	1.2045	0	1.15543	0.541245	1.25838	2.24402	0	0.561428	0	0.735803	2.05278	0	0	0	0.978925	0	0	0	0	0	0
207	PLXNB1	O43157	Receptors	Other_receptors;Plexin	0.687926	0.943985	0	0	0	0	0	0	0	0	2.33977	0	0	0	0.779639	1.53435	4.39999	0	1.01999	0	0	0	0.818993	3.68315	3.32514	3.58519	2.13613	0	1.04063	0	1.22498	4.71957	0.801227	0	1.2674	0.869262	0	0	1.12819	0	0	0	0	0	0
208	PLXND1	Q9Y4D7	Receptors	Other_receptors;Plexin	0.448173	0.943985	0	0	0	0	0	0	0	0	2.03124	0.429985	0	0	0	0.671847	2.9364	0	0.71096	0	0	0	0	1.1825	1.58938	1.52308	1.15543	1.69835	1.28154	0	0	1.49323	0.525799	0	2.61046	0.869262	0	0	2.15226	0	0	0	1.75246	1.28398	0.529536
208	PLXNB3	Q9ULL4	Receptors	Other_receptors;Plexin	0.687926	0.943985	0	0	0	0	0	0	0	0.503042	1.41133	0.429985	0	0	0	0.862504	3.99411	0	0	0	0	0	0.818993	1.94738	1.74043	1.79379	1.97443	0.912121	0	0	0	1.49323	0.801227	0	2.30713	0.746497	0	0	1.12819	0	0	0	0	1.1974	0.529536
208	PLXNA4	Q9HCM2	Receptors	Other_receptors;Plexin	0	0.943985	0	0	0	1.29852	0	0	0	0	2.82787	0.429985	0	0	0	0	2.67977	0	0	0	0	0	0	1.1825	0.958378	0	0	0	0	0	0	1.49323	0	0	1.02351	0.746497	0	0	1.12819	0	0	0	0	0	0.529536
208	PLXNA3	P51805	Receptors	Other_receptors;Plexin	0	0.943985	0	0	0	0	0	0	1.3522	0	2.82787	0.429985	0	0	0	0	3.49198	0	0	0	0	0	0	1.1825	2.53961	0.55883	0.733111	0	0	0.916488	0	1.49323	0	0	1.38376	0	0	0	1.12819	0	0	0	0	0	0.529536
208	PLXNB2	O15031	Receptors	Other_receptors;Plexin	0	0.943985	0	0	0	0	0	0	0	0	2.03124	0.429985	0	0	0	0.671847	2.67867	0	0	0	0	0	0	1.1825	1.4577	1.52308	1.15543	0.912121	0	0.916488	0	2.96894	0.525799	0	1.1209	0.869262	0	0	2.15226	0	0	0	0	0	0.529536
209	LPHN3	Q9HAR2	Receptors	GPCR;Adhesion	0	0	0	0	0	0	0	0	0	0.725284	0	0.495623	1.09773	0	0	0	1.27864	0	0	0	0	0	0	0	0	0	0	0	5.77571	3.14955	0	0	0	0	0	0	0	0	0	0	0	0	0	0	0.551308
209	LPHN2	O95490	Receptors	GPCR;Adhesion	0	0	0	0	0	0	0	0	0	0.725284	0	0.495623	1.09773	0	0	0	1.27864	0	0	0	0	0	0	0	0	0	0	0.545342	2.79443	3.01213	0	0	0	0	0	0	0	0	0	0	0	0	0	0	0
209	AMIGO2	Q86SJ2	Miscellaneous	Other;LRRC	0	0	0	0	0	0	0	0.766568	0	1.04802	0	0.745377	1.65218	0	0	0	1.12003	0	0.888027	0	0	0.763497	0	0	0	0	0	0.692868	11.7573	7.94827	0	0	0	1.13478	0	0	0	0	0	0	0	0	0	0	0.859133
209	LPHN1	O94910	Receptors	GPCR;Adhesion	0	0	0	0	0	0	0	0	0	0.725284	0	0	1.09773	0	0	0	0	0	0	0	0	0	0	0	0	0	0	0.816163	4.44464	2.58129	0	0	0	0	0	0	0	0	0	0	0	0	0	0	0.859133
210	PKD2	Q13563	Transporters	Channels;Voltage_gated_ion_channels;TRP_channels	0	0	0	0	0	0	0	0	0.642462	0	0.575798	0	0.692055	0	0	0	1.82235	0	0.491359	0	0	0	0	0	0.584437	0.436114	0.482765	1.11185	1.56568	2.503	0	0.808262	0	0	1.03301	3.17646	0.642462	0.815706	0.543894	2.24172	1.1591	0	2.04012	0.966331	0
211	PKD2L1	Q9P0L9	Transporters	Channels;Voltage_gated_ion_channels;TRP_channels	0	0	0.854643	0	0	0	0	0	0.642462	0	0	0	0	0	0	0.476773	0	0	1.21303	0	0	0.469654	0.438336	0	0	0.436114	0.641927	0.506974	1.56568	2.10703	0	1.04067	0	0	0.931316	1.8635	0.642462	0.815706	0.543894	0.853255	1.1591	0	0	0	0
212	ATP1B1	P05026	Transporters	AuxillaryTransportUnit;ATP1B	0	0	0	1.48635	1.03584	1.24359	0.450798	0.584194	0	0.743955	0	0.51957	0	1.21769	0	0	0	0	3.7655	1.44636	0.531491	0	0	0.604438	0.52921	0.590132	0.770001	0	0	0	0	1.13806	0.585989	0	0	0	0	0	0	0	0	0	0	0	0
213	CDH1	P12830	Unclassified	Unclassified	0	0	0	0	0	2.58652	0	0	0	0	1.14648	0	0	0	0	0	0	0	1.48254	0	0	0	1.03022	0.709284	0	0	0.99375	0.67819	0.498246	0	0	0	0.571952	0	1.41529	0	0	0	0	0.994937	0	0	0	0	0
214	ATP1B2	P14415	Transporters	AuxillaryTransportUnit;ATP1B	0	0	0	0	0	0	0	0.793063	0	0	0.447019	0	0	0.700439	0	0	0.645851	0	3.98479	0	0.531491	0	0.468754	0	0	0.453449	0	0	0	0	0.63182	2.18201	0.488548	0	0	0.438914	0	0	0	0	0	0	0	0	0
214	SLC6A2	P23975	Transporters	SLC;Other;SLC6	0	0	0	0	0	0	0	0	0	0	0	0	0	0.700439	0	0	0	0	3.19901	0	0.531491	0	0	0	0	0.453449	0	0	0	0	0	1.69929	0.717277	0	0.764713	0.942066	0	0	0	0	0	0	0	0	0
214	SCNN1D	P51172	Unclassified	Unclassified	0.704314	0	0	0	0	0	0	0.584194	0	0.743955	0	0.51957	0	0.700439	0.712439	0	0.913044	0	3.55892	0	0.531491	0	0	0	0	0	0	0	0	0	0	1.13806	0.585989	0	0.475712	0	0	0	0	0	0	0	0	0	0
214	SLC6A8	P48029	Transporters	SLC;Other;SLC6	0.704314	0	0	0	0	0	0	1.25784	0	0.86825	0	0.51957	0	0.700439	2.23485	0.754833	1.11306	0.723094	3.73055	0	0.531491	0	0	0	1.27994	0	0	0	0.716615	0	0	2.63747	0.585989	0	1.23536	2.22638	0	0	0	0	0	0	0	0	0.779692
214	SLC6A17	Q9H1V8	Transporters	SLC;Other;SLC6	0.704314	0	0.854643	0	0	0.554306	0	0.584194	0	0.997919	0	0.51957	0.501631	0.700439	0	0	1.11306	0	3.55892	0	0.531491	0	0.468754	0	1.27994	0	0	0.504436	1.5087	0	0	1.13806	0.585989	0	1.11935	0.942066	0	0	0	0	0	0	0	0	1.22711
214	SLC6A3	Q01959	Transporters	SLC;Other;SLC6	0	0	0	0	0	0	0	0.584194	0	0.86825	0	0.51957	0	0.700439	0	0	1.11306	0	3.55892	0	0.531491	0	0	0	1.27994	0	0	0.504436	1.5087	0	0	1.13806	0.585989	0	0	1.05119	0	0	0	1.43263	0	0	0	0	0.779692
215	SEMA4A	Q9H3S1	Miscellaneous	Ligand;Semaphorins	0	0.674546	0.846783	0	0	0.987544	1.30075	1.13742	0	0.428886	0.619907	0	0	0	1.55334	0	0.861696	0.51992	0	0	0	1.28898	0.43832	0	1.1967	0.593991	1.3354	0	0	0	1.09444	0	0	0	0.950316	0.697617	0.520874	0.625704	0	0	0	0	0	0	0.529536
216	MEP1A	Q16819	Enzymes	3.4.24	0.445985	0	0	0	0	0	0	0	0.513076	0	0	0	0.494843	0	0	0	0.70691	0.515523	0	0	0	0	0.556099	1.57651	0	0	0	0	0	0	0	0.499716	0	0.558217	2.40128	1.76093	0	0	1.48158	2.18117	1.61852	3.28264	3.06231	3.22914	0
216	MEP1B	Q16820	Enzymes	3.4.24	0.445985	0	0	0	0.459548	0	0	0	0.513076	0	0	0	0.494843	0	0	0	0.70691	0.515523	0	0	0	0	0.556099	1.57651	0	0.458913	0	0	0	0	0.487634	0.499716	0	0	1.92063	1.76093	0	0	0.684908	0	0.491178	2.23224	0.541214	2.02534	0
217	PCDH15	Q96QU1	Unclassified	Unclassified	0	0	0	0	0	0	1.30891	0	0	0.735487	0	0	0	0	0	0	0.908501	1.48036	0	0	0	0	0	0	0	0.796484	0.696781	0	0.877362	0.802963	0	0	0	0	0	0	0.875601	1.68147	0	0	2.56836	0.931521	3.07073	1.31653	0
218	CALCRL	Q16602	Receptors	GPCR;Secretin	0	0	0	0	0	0	0	0	0	0	0	0	0	0	0	0	0.980708	0	0	0	0	0	0	0	0	0	0	0	0.993316	0.688741	0	0	0	0	0	0	0	0	1.13541	0	0	1.90741	2.03395	1.53575	0
218	CALCR	P30988	Receptors	GPCR;Secretin	0	0	0	0	0	0	0	0	0	0	0	0	0	0	0	0	0.854966	0	0	0	0	0	0	0	0	0	0	0	0.993316	0.688741	0	0	0	0	0	0	0	0	1.13541	0	0	1.90741	2.03395	1.53575	0
219	ACE	P12821	Enzymes	3.4.15	0	0	0	0.572852	0	0	0	0	0.466075	0.505012	0	0	0.640147	0	0.453833	0	0.545982	0.467576	0	0	0	0	0	0	0	0	0.480078	0.534029	4.05149	0	0	0.534087	0	0	1.18388	0.625617	0.612564	0	0	0.925095	1.47457	0.994976	1.01478	1.36486	0.43471
219	ZNRF3	Q9ULT6	Unclassified	Unclassified	0	0	0	0.456831	0.469424	0	0.660922	0	0	0.725718	0.439527	1.93883	0	0	0	0	0	0	0	1.21806	0.598005	0	0	0	0.433221	0	0.479372	0.610834	3.70058	1.82197	0	0	0	0	1.21708	0	0	1.3167	0	2.10415	3.61363	2.4109	3.10788	3.21248	0
219	LGR4	Q9BXB1	Receptors	GPCR;Rhodopsin	0	0	0	0.456831	0.469424	0	0.660922	0	0	0.725718	0.439527	1.93883	0	0	0.434899	0	0	0	0	0	0.598005	0	0	0	0	0	0.479372	0.610834	2.81865	1.34863	0	0	0	0	0	0	0	0.72233	0	0.712107	1.32033	1.31432	2.02942	1.57877	0
219	LGR6	Q9HBX8	Receptors	GPCR;Rhodopsin	0	0	0	0.456831	0.469424	0	0.660922	0	0	0.725718	0.439527	1.93883	0	0	0.434899	0	0	0	0	1.21806	0.598005	0	0	0	0.433221	0	0.479372	0.610834	3.24848	2.253	0	0	0	0	0.700405	0	0	1.3167	0	2.10415	3.61363	2.4109	3.10788	3.21248	0
219	LGR5	O75473	Unclassified	Unclassified	0	0	0	0.456831	0.469424	0	0.660922	0	0	0.725718	0.439527	1.93883	0	0	0.434899	0	0	0	0	1.21806	0.598005	0	0	0	0.433221	0	0.479372	0.610834	2.81865	2.253	0	0	0	0	0	0	0	0.72233	0	0.712107	2.63387	1.93054	3.10788	2.07391	0
220	EFNB1	P98172	Miscellaneous	Ligand;EphB	0	0.822472	0	0	0	0	0	1.03186	1.47789	1.32607	1.62379	0.916912	2.31073	1.07914	0.779639	0.809802	0	2.20883	1.63372	0	0	0.701122	0.732351	1.2273	3.24965	3.33739	3.54267	1.58613	2.74201	3.67145	2.38957	3.44679	0.435719	1.60638	1.97691	2.73977	2.28978	1.08471	2.67642	8.76785	1.52798	3.1398	5.363	3.4368	0
220	EFNB3	Q15768	Miscellaneous	Ligand;EphB	0	1.08373	0	0	0	0	0	1.03186	0.720916	0	1.72577	0.916912	1.57565	1.14444	0.779639	0.765188	0	0.771546	0.974558	0	0	0	1.41077	0	3.9783	1.70262	0.863588	1.58613	3.81507	3.01528	1.34163	3.06791	0	0	2.29274	0.709876	0	0	0	1.92894	1.89282	0	2.20608	0	0
221	NEO1	Q92859	Receptors	IG;NetrinR	0.53972	0	0	0	0	0	0	0.689157	0.525088	0	0.855077	0.608399	0.897043	0.715636	0.779639	0.564197	1.33041	1.03381	0.84438	0	0	0.860269	0.687467	0.613093	1.69722	2.68028	1.64082	0	1.61162	0	0.532691	3.15403	0.435719	0	2.56955	0	4.13233	0	2.26438	4.77887	4.41713	1.7279	3.5396	8.07373	0
222	CD22	P20273	Miscellaneous	StructuralAndAdhesion;IG_AdhesionProteins	0	1.34593	0	0	0	0	0	0	1.57754	0	2.19006	2.66982	1.14225	0	0	0	10.9769	3.60236	3.45599	16.0963	2.12475	1.58193	3.72927	2.3946	3.96899	5.79767	7.23173	1.53436	2.74553	1.41384	0	6.11552	2.81526	3.74107	1.85717	0	6.10715	4.52174	5.54841	14.5643	15.2742	16.1316	12.2581	7.97622	4.03584
222	PDGFRA	P16234	Receptors	KInase;PDGFR	0	0.676348	0	0	0	0	0	0	1.90922	0.782603	1.1612	0	0	0	1.65109	0	5.03656	2.6393	1.93408	0	0	0	2.44665	0.98099	4.78717	4.59405	5.22099	0.780037	4.35174	2.71802	0	1.80137	0.800096	0	3.17064	0	7.42118	5.28319	3.82517	22.6181	13.3503	11.8565	13.375	11.1769	5.19958
222	PDGFRB	P09619	Receptors	KInase;PDGFR	0	0	0	2.50273	2.0861	0	0	0	1.90922	0	1.27935	0.978619	0	0	1.65109	0	5.15106	0.933901	1.92062	0	0	0	1.65875	0.98099	4.78717	4.14384	4.3574	0	3.42121	2.83703	0	1.87289	0	0	1.96185	0	3.63353	2.7147	0.923458	14.5483	5.72416	6.15176	1.82926	1.99474	5.19958
222	ADRA1A	P35348	Receptors	GPCR;Rhodopsin	0	0	0.482865	0	0	0	0	0	0	0	0	0	0	0	0	0	0.567644	0	0	0	0	0	0	0	0.490011	0	0	0	0.45073	0	0	0	0	0	0	0	0	0.521245	0.43065	1.26961	0.712754	0.578841	1.79079	1.09331	0
222	NRG1	Q02297	Unclassified	Unclassified	0	0.968949	0	0	0	0	0	0	0.720916	0	1.80422	0.820337	1.00814	1.14444	0.779639	0	4.25232	1.31451	0	0	0	0	1.52608	3.5144	4.16891	2.643	5.15365	0	3.38019	1.56433	1.63447	4.19951	2.48746	2.06533	3.97915	3.38022	2.79676	1.8967	4.86848	4.81685	6.44368	3.74773	9.1919	10.2222	2.59272
222	GP6	Q9HCN6	Unclassified	Unclassified	0	1.43678	0	0	0	0	0	0	0	0	3.49246	1.91685	1.00814	0	0	0	6.7953	2.15432	3.04525	4.73072	1.89502	1.45586	3.03371	4.47887	4.7699	7.60577	3.1547	0	3.81577	3.49311	1.57299	5.86521	2.53077	0	1.74084	0	5.13044	5.89638	6.25298	13.0426	6.04123	9.02815	13.5777	12.2214	2.90588
222	INSRR	P14616	Receptors	Kinase;InsR	0	1.08373	0	0	0	0	0	0	2.6183	0	2.5386	2.05939	0	0	0.973643	0	5.91996	1.5676	3.79717	0	0.952366	1.35001	5.23092	1.99149	6.24109	6.11933	6.47118	0	6.28226	3.29353	3.01282	8.63291	2.71193	2.24584	8.34036	3.52968	9.41877	12.8176	13.3445	27.0548	25.0303	20.1966	29.4771	25.6472	4.72338
222	IGF1R	P08069	Receptors	Kinase;InsR	0	0	0	0	0	0	0	0	2.6183	1.33982	2.8419	1.92934	0.958115	0.893176	0.973643	0	5.57425	3.13448	3.68092	0	0	1.0538	7.23446	1.99149	7.82169	5.06335	6.89377	0.936682	2.53917	3.09385	3.15213	3.66967	0.561328	4.5403	8.3537	3.41277	6.8261	12.1748	8.35958	26.2216	21.1134	15.102	19.1961	20.4442	4.38416
222	FCGR3A	P08637	Unclassified	Unclassified	0.687926	0.968949	0	0	0.781269	0	0	0	0	0	3.05265	2.66313	1.00814	1.14444	0.779639	1.27744	3.68845	0	0	0	0	0.927476	2.57915	3.11544	3.30871	4.67439	3.87863	0	4.93479	3.13973	2.70901	4.25239	3.09809	4.88092	5.07635	3.38373	5.21184	5.54066	6.32633	17.1019	12.1925	12.8494	18.0275	18.3412	5.26868
222	CD3E	P07766	Unclassified	Unclassified	0.687926	0.933203	0	0	0.781269	0	0	0	0	1.17711	3.32529	2.82699	1.00814	1.14444	0.779639	0	7.33985	1.49332	0	0	0	0	1.75664	3.21207	5.01632	5.32674	3.61341	1.87457	8.5272	6.56083	4.57846	3.4334	2.96958	2.05387	6.47227	2.49986	5.09804	5.64166	3.70844	21.1393	17.8292	19.8802	26.4038	17.9154	4.48542
222	EFNB2	P52799	Miscellaneous	Ligand;EphB	0	1.08373	0	0	0	0	0	1.03186	0	0	3.09326	0.978619	1.00814	1.14444	0.779639	2.01691	10.3186	1.66454	1.17221	0	0	0.961717	0.937646	0.996507	5.38228	5.81618	4.79966	1.75351	6.94218	3.9449	3.45179	5.97926	1.59033	2.11207	6.47271	3.25081	6.05299	4.63708	3.54979	17.7949	17.4241	11.9983	19.4775	18.9295	4.80271
222	DAG1	Q14118	Unclassified	Unclassified	0	1.68175	1.17142	0.758102	0	0.819984	0.916689	0.493312	1.51288	1.25401	3.56587	0	2.07268	0.990343	0.779639	1.26109	6.80779	1.49332	4.87699	0	1.47677	0.987814	0.919853	1.9262	6.97246	4.11507	1.13246	0.937283	3.5185	1.05168	0	5.23847	0.561328	7.68434	3.5198	3.91952	5.21874	5.52204	13.2845	27.6675	17.7595	20.6862	22.134	19.8527	4.38416
222	KITLG	P21583	Unclassified	Unclassified	0	0	0	0.616839	1.08591	0	0.450798	0	0.543075	0	2.08826	2.23812	0	0	0.779639	0	4.25302	1.25362	0	0	0	0	0	2.25729	3.59799	1.69703	1.97117	1.14548	6.99384	1.8218	1.22284	3.30919	2.12646	1.79273	4.13948	2.01611	5.71207	0	2.53487	14.5166	12.2988	7.52181	14.5345	13.1332	5.3736
222	INSR	P06213	Receptors	Kinase;InsR	0	0	0	0	0	0	0	0	0	1.33982	3.11832	1.24552	0.958115	0	0.973643	0	7.40314	0	2.14535	0	0	0	2.77211	2.85152	6.63431	4.43067	4.68818	2.99509	4.60216	3.29193	1.46485	3.43889	0	0	5.33538	0.709876	5.30982	6.22264	4.50668	17.5609	6.11005	5.12702	8.63015	9.90519	4.38416
222	PTPRJ	Q12913	Receptors	Other_receptors;ReceptorTypePhosphatases	0	0	0	0	0	0.857867	0	0	2.91774	1.02713	3.49246	3.48448	2.16922	1.14444	2.34842	0	6.5396	2.86084	2.3369	0	0	0	2.13926	3.79325	4.19028	5.07429	5.18294	1.099	10.3563	7.39538	1.47412	5.60209	3.15299	2.96799	5.78991	3.28186	3.8039	3.98896	10.2797	21.4714	11.6299	16.7368	18.4087	8.81032	5.13682
222	FGFR2	P21802	Receptors	Kinase;FGFR	0	0	0	2.88083	3.43326	0	0	0	0.543075	0	1.49739	1.59439	0	0.700439	0.779639	1.00382	4.31352	1.04288	1.97641	0	0.558438	0	0.668161	0	2.99391	1.7918	2.01541	0.794645	4.97475	3.40992	1.17677	4.94206	0	0	7.79806	0.953522	1.76602	1.68073	4.3376	18.6676	8.84861	8.10916	14.9821	9.92764	5.19958
223	ATP6V0A2	Q9Y487	Unclassified	Unclassified	0	0	0	0	0	0	0	0	0	0	0.573702	0	0	0	0	0	0	0	0	0	0	0	0	0	0	0	0	0	0	0	0	0	0.516887	0	0	0.626405	0.653329	0	0	1.62962	0	2.5795	3.39277	1.88392	0
223	ITGA4	P13612	Receptors	Other_receptors;Integrin	0	0	0	0	0	0	0	0	0	1.61149	0.704079	0	1.03342	0	0.958312	0	1.35207	0.775336	0	0	0	0.663482	0.585999	0	1.24794	0	0	0	0	0	0	0	0	1.49609	0.878594	2.51759	1.04609	3.521	5.68058	9.67606	3.42494	7.3004	9.1478	5.24885	1.52902
223	ITGAD	Q13349	Receptors	Other_receptors;Integrin	0	0	0	0	0	0	0	0	0.4664	0.89122	0.964271	0	0.632181	0	0.745823	0	0	0.60385	0	0	0	0.457368	0.585999	0	1.31302	0.996466	1.75148	0	0	0	0	1.48862	0	5.95195	1.33041	2.42614	2.77327	3.56327	4.0243	5.38607	1.46325	5.96077	7.94259	5.91738	0.473404
224	PTPRN2	Q92932	Receptors	Other_receptors;ReceptorTypePhosphatases	0	0.494469	0	0	0	0	0.864155	0	0.549558	0	0.787194	0.427844	0	0	0	0	0.929252	0	0	0	0	0.496159	1.27284	0.495173	0.752167	0.520675	0.491475	0.517607	0	0	0	3.18721	0	0	0	0	0	0	0.609661	0	0	0	0	0	0
225	ICAM5	Q9UMF0	Unclassified	Unclassified	0	0	0	0	0	0	0	0	0	0	0	0	0	0	0	0.504913	0	0	0	0	0	0.496159	0	0.495173	0	0	0	0	0	0	0	1.39666	0	0	0	0	0	0	0	0	0	0	0	0	0
226	DDR1	Q08345	Receptors	Kinase;Other	0	0	0	0	0	0	0	0	0	0.468397	0	0.639862	1.17545	0	0	0	1.18993	0	0	0	0	0.619166	0.454737	0	0.588277	0	0	0.977665	0	0	1.20513	0.437734	0.583551	0	0	0	0	0	0	0	0.610784	0	0	0	0
227	UNC5A	Q6ZN44	Receptors	IG;NetrinR	0	0	0	0	0.461774	0	0	0	0.460575	0.44435	0	1.22286	1.15316	0	0	0	0	0	0	0	0	0	0	0	0	0	0	0	0	0	0	0	0.47493	0	0	0	0.460575	0	0	0	0	0	0	0	0
228	VLDLR	P98155	Receptors	Other_receptors;LDLR	0	0	0	0.644253	0.690909	0.974403	0	0	0.587084	0.460983	0.491035	0	0	0	0	0	0.574588	0.475189	0	0	0	0	0.614872	0.54612	0.458618	0	0.563746	0	0.834007	0	0	0	0	0	1.33254	0	0	0.940682	0.969535	0	0	0	0	0	0.631987
229	ATP11C	Q8NB49	Transporters	Active_transporters;P-ATPase	0	0.551308	0.604642	0	0	0	0	0	1.53293	0.640353	0.573702	0.67569	0	0	0	0	0	1.49935	1.57954	2.57166	1.02962	2.4455	0	0.911178	0.752866	2.08073	1.43597	0.681791	0.570907	0.926744	2.09552	4.81856	1.53746	0	2.47029	1.30328	0.910203	0.756896	0	1.05355	0	0	0	0	0
229	ATP8B1	O43520	Transporters	Active_transporters;P-ATPase	0	0	0.525119	0	0	0	0	0	1.38301	0.640353	0	0.67569	0	0	0	0	0.81285	1.85396	1.57954	3.66271	1.49214	2.60631	0	0.911178	0.752866	1.58057	1.43597	0	0	0.926744	2.09552	2.24008	1.31081	0	2.38198	0.676873	0	0.756896	0	1.95605	0	1.74057	0	0	0
229	FLT3	P36888	Unclassified	Unclassified	0	0.532082	0	2.3521	2.44448	0	0	0	3.33918	0	0.933849	0.784293	0	0.427844	1.96015	0	1.0208	2.94185	1.6052	0	0	0.816946	2.6701	1.04068	2.45057	2.56545	3.67761	0.531937	2.03889	1.67794	0	0.453547	0	0	1.49046	0	1.54724	2.0912	0.923458	1.47659	1.50322	2.69894	0	0	0
229	ATP10A	O60312	Transporters	Active_transporters;P-ATPase	0.453339	0	0	0.73219	0.55898	0.426269	0	0.845836	1.38301	0.640353	0	0	0	0	0	0	0	0.732261	1.22741	0	0	0.973629	0	0.911178	1.45422	1.58057	1.43597	0.482754	1.67151	0.926744	2.54157	0.450175	0.706016	0	3.25499	0	0.921954	1.56572	0.784603	1.95605	0	1.74057	2.58267	1.01979	0
230	KCNQ2	O43526	Unclassified	Unclassified	0	0	0	0	0	0	0	0	0	0	0	0	0.472428	0	0	0	0	0	0	0	0	0	0	0	0	0	0	0	0.511296	0	0	0	0	0	0	0	0	0	0	0	0	0.790281	0	0	0
231	AQP1	P29972	Transporters	Channels;Aquaporins	0	0	0	0	0	0	0	0	0	0.743041	0.880681	0.681183	0.76835	0	0	0	1.55271	0	0	0	0.921214	0	0	0	0.828433	0	0	0	0	0.480166	0.454017	0	0	0	0	0	0	0	0	0	0	0	0	0	0
231	CNNM4	Q6P4Q7	Unclassified	Unclassified	0	0	0	0	0	0	0	0	0	0.497063	0.593404	0.44398	0.514017	0	0	0	0.986054	0	0	0	0.570555	0	0	0	0.555938	0	0	0	0	0	0	0	0	0	0	0	0	0	0	0	0	0.854078	0	0	0
231	CNNM2	Q9H8M5	Unclassified	Unclassified	0	0	0	0	0	0	0	0	0	0.497063	0.593404	0.44398	0.514017	0	0	0	0.986054	0	0	0	0.570555	0	0	0	0.555938	0	0	0	0	0	0	0	0	0	0	0	0	0	0	0	0	0.854078	0	0	0
232	AQP5	P55064	Transporters	Channels;Aquaporins	0.927906	0	0	0	0	0	0.470827	0.863682	0.451157	0.743041	1.32564	0.681183	0.76835	0	0.575249	0	1.55271	0	0	0	0.921214	0	0.543233	0	0.828433	0	0.519086	0.439873	1.4671	0	0	0.531339	0	0	0	0	0	0	0	0	0	0	0	0	0
233	LRP4	O75096	Receptors	Other_receptors;LDLR	0	0	0	0.595043	0.643425	1.02464	0	0	0	0.504913	0.907357	0.461994	0.450798	0	0	0	0.669216	0	0	0	0	0	0	0	0	0	0	0	1.05063	0	0	0	0	0	0	0	0	0	0	0	0	0	0	0.55256	0
234	KCNC3	Q14003	Transporters	Channels;Voltage_gated_ion_channels;Potassium_channels	0	0	0.704503	0	0	0	0	0	0	0	0	0	0	0	0	0	1.24068	0	0	0	0	2.76634	0	0.495173	0	0	0	0	1.15403	0.553091	0	0.754149	0	0	0	0	0	0.513683	0	0	0	0	0	0	0
234	SGCG	Q13326	Miscellaneous	StructuralAndAdhesion;Sarcoglycan	0	1.25561	0.704503	0.62024	0.567074	0	0.950014	0	0	1.4437	1.55059	0.87053	0.806506	0	0	0	2.83228	0	0	0	0	2.28998	1.529	1.62513	3.25701	2.2144	1.40821	1.79392	6.29761	1.13965	0	3.17019	0	0	0.522005	0	0	0.875983	0	0	1.91212	0	0	0	0
234	SGCD	Q92629	Miscellaneous	StructuralAndAdhesion;Sarcoglycan	0	1.25561	0.704503	0.62024	0.567074	0	0.720304	0	0	1.4437	1.55059	0.87053	0.806506	0	0	0	2.83228	0	0	0	0	2.28998	1.529	1.62513	3.0879	2.33226	1.40821	1.79392	6.0042	1.01466	0	3.17019	0	0	0.522005	0	0	0.721147	0	0	1.91212	0	0	0	0
234	COL17A1	Q9UMD9	Unclassified	Unclassified	0	0.761145	0.704503	0	0	0	0.720304	1.09233	0	5.61836	1.64513	2.57371	2.69866	0	0	0	3.28674	0	0	0	1.32973	2.51928	1.59395	1.61099	3.2663	2.34469	1.54804	1.20551	4.87807	1.01466	0	3.67211	1.24216	0	0	0	0	0.721147	0	0	2.16394	0	0	0.954397	0.749326
234	ITGB4	P16144	Receptors	Other_receptors;Integrin	0	0	0	0	0	0	1.03221	0	0	2.78844	0	0	0	0	0	1.46395	2.85962	0	0	0	0	2.51928	2.03526	0	1.31409	1.39683	1.54804	0	1.41788	2.75405	0	2.70648	0	1.52811	0	0	0	0	0	0	2.10299	0	0	0	0
235	JAM2	P57087	Unclassified	Unclassified	0	0	0	0	0	0	0	0	0	0	0	0	0.677041	0	0.539753	0	0	0	0	0	0	0	0	0	0	0	0	0	3.04008	2.69961	0	0	0	0	0.893645	0	0	0	0	0	0	0	0	0	1.40989
235	GRM7	Q14831	Receptors	GPCR;Glutamate	0	0	0	0	0	0	0.425001	0	0	0.558194	1.10091	0.720114	0	0	0	0.459552	0	0	0	0	0	0.84083	0	1.47781	0	0	0	0	3.20494	2.36274	0	0	0	0	0.522005	0.455573	0.488875	0	0	0	0.642387	0	0	0	0.443589
235	GRM5	P41594	Receptors	GPCR;Glutamate	0	0	0	0	0	0	0.425001	0	0	1.02576	1.10091	0.720114	0	0	0	0	0	0	0	0	0	0.84083	0	0.544609	0	0	0	0	3.64173	1.50298	0	0	0	0	1.16555	0	0.488875	0	0	0	0	0	0	0	0
235	DMPK	Q09013	Unclassified	Unclassified	0	0	0	0	0	0	0	0	0	0.989869	0	0	0	0	0	0	0	0	0	0	0	0	0	0.520907	1.03125	0.512912	0.473137	0.565813	8.29547	3.24739	0	0	0.425091	0	0.484531	0.432773	0.452838	0	0.72649	0	0	0	0	0	0.540126
235	TENM2	Q9NT68	Miscellaneous	Other;Teneurin	0	0	0	0	0	0	0.827958	0	0	0	0	0	0	0	0	0	0.555535	0	0	0	0	0	0	0	0	0	0	0	4.60002	1.37324	0	0	0	0	0.636256	0	0	0	0	0	0	0	0	0	0
235	TENM1	Q9UKZ4	Miscellaneous	Other;Teneurin	0	0	0	0	0	0	0.827958	0	0	0	0	0	0	0	0	0	0.555535	0	0	0	0	0	0	0	0	0	0	0	4.82839	1.64516	0	0	0	0	0.636256	0	0	0	0	0	0	0	0	0	0
235	GRM2	Q14416	Receptors	GPCR;Glutamate	0	0	0	0	0	0	0	0	0	0.440258	0	0	0	0	0	0	0.425034	0	0	0	0	0	0	0	0	0	0	0	1.79681	0	0	0	0	0	0.611589	0	0	0	0	0	0	0	0	0	0
235	GRM3	Q14832	Receptors	GPCR;Glutamate	0	0.516654	0	0	0	0	0	0	0	0.440258	0	0	0	0	0	0	0.425034	0	0	0	0	0	0	0	0	0	0	0	1.33736	0	0	0	0.593921	0	0.611589	0	0	0	0	0	0.642387	0	0	0	0
235	TRPC6	Q9Y210	Transporters	Channels;Voltage_gated_ion_channels;TRP_channels	0	0.775593	0	0	0	0	0	0	1.42725	0	0.575798	0	0.692055	0	0	0.821554	2.03613	0.649588	2.70505	0	0	0	0	0	0.802161	0.436114	2.1466	0.84208	2.86039	1.01227	0	2.51479	0	0	1.7865	0	0.642462	0	0	1.90651	0	0	0	0	0
235	TRPC7	Q9HCX4	Transporters	Channels;Voltage_gated_ion_channels;TRP_channels	0	0.775593	0	0	0	0	0	0	1.42725	0	0.575798	0	0.692055	0	0	0.821554	2.74348	0.649588	2.70505	0	0	0	0	0	1.3866	0.436114	2.1466	0.84208	3.93976	1.01227	0	2.51479	0	0	2.85041	0	0.642462	0	0	1.90651	0	0	0	0	0
235	TRPC3	Q13507	Transporters	Channels;Voltage_gated_ion_channels;TRP_channels	0	0.775593	0	0	0	0	0.477897	0	1.42725	0	0.575798	0	0.692055	0	0.485157	0.821554	2.74348	0	2.26742	0	0	0	0	0	1.3866	0.436114	2.1466	0.84208	3.93976	1.01227	0	2.51479	0	0	2.85041	0	0.642462	0	0	1.90651	0	0	0	0	0
235	TRPC1	P48995	Transporters	Channels;Voltage_gated_ion_channels;TRP_channels	0	0	0	0	0	0	0.477897	0	0.784785	0	0.575798	0	0.692055	0	0	0.821554	2.74348	0	2.03219	0	0	0	0	0	1.3866	0	1.51052	0.84208	3.93976	1.01227	0	2.53076	0	0	2.00281	0.896138	0	0	0	0.708395	0	0	0	0	0
235	TRPC4	Q9UBN4	Transporters	Channels;Voltage_gated_ion_channels;TRP_channels	0	0	0	0	0	0	0.477897	0	1.42725	0.830804	0	0	0	0	0.485157	0.821554	1.91129	0	3.08296	0	0	0.93764	0	0	0.584437	0	2.45985	1.74938	7.65184	1.10662	0	1.90981	0	0	5.00243	0	0.642462	0	0	1.90651	0	0	1.97927	0	0
235	TRPC5	Q9UL62	Transporters	Channels;Voltage_gated_ion_channels;TRP_channels	0	0	0	0	0	0	0.477897	0	1.42725	0	0.575798	0	0.692055	0	0	0.821554	2.74348	0	2.52355	0	0	0	0	0	1.3866	0	1.97708	1.74938	7.13429	1.01227	0	2.53076	0	0	3.79218	0	0.642462	0	0	1.90651	0	0	0	0	0
235	DRD3	P35462	Receptors	GPCR;Rhodopsin	0	0	0	0.831286	0	0.497027	0	0	1.13761	0.950866	2.30808	1.69095	0.580097	0	0.742439	0	3.72503	2.15763	0	0	0	0.633765	2.03954	1.44505	6.10125	3.52534	3.53406	1.55514	4.84676	1.84778	0	0	0.561515	0	4.01622	0.969849	1.53594	2.93599	0.527351	1.5836	4.15723	0	1.47955	2.13006	1.36456
235	ITPR3	Q14573	Transporters	Channels;Voltage_gated_ion_channels;RYR_ITPR	0	0	0	0	0	1.26956	0	0	1.29343	0.841412	1.50088	0.655354	0.692055	0	0	0	3.42478	2.29294	0	0	0	0.633765	2.19537	0	4.63231	3.7202	3.03428	0.84208	2.16035	0.937371	0	0.808262	0.933111	0	1.05015	0	3.71456	2.89794	0.527351	1.60015	2.01992	0	0	0	0.584255
235	FGFR1	P11362	Receptors	Kinase;FGFR	0.941307	0	0.919309	0	0.781269	0.775868	1.23608	0	0	0	0.808603	0.814668	0	0	0.779639	1.33424	3.30397	1.18182	2.41292	0	0	0	0	0.98099	3.54668	2.29567	2.3164	0.816072	3.88725	2.32816	1.17677	4.86619	0	0	4.04117	0.953522	1.76602	0	0	0	0.88009	0	0	0	5.19958
235	FGFR3	P22607	Unclassified	Unclassified	0	0	0	3.49361	4.0369	0	0	0	0.543075	0	0.967647	1.59439	0	0.427844	0.779639	1.00382	3.15289	0	1.01901	0	0.558438	0	0	2.75422	3.16864	3.5619	3.13023	0.530475	6.6056	3.99969	0	4.54931	0.435719	0	6.08085	0.953522	1.49454	0	0	0	2.47503	2.6896	1.65275	3.60017	5.19958
235	FGFR4	P22455	Unclassified	Unclassified	0	0	0	3.49361	4.0369	0	0	0	0.543075	0	1.50249	1.59439	0	1.12828	0	0.779712	2.73466	0	2.77618	0	0.558438	0	0.668161	2.20082	2.92367	0.966056	1.00699	1.32658	6.27527	3.23683	0.989916	5.61297	0	0	6.08194	0	0.822412	2.35793	0	1.55379	4.39714	1.58608	6.90809	5.4461	3.68204
236	SLC1A2	P43004	Transporters	SLC;Other;SLC1	0	0	0	0	0	0	0	0	0	0	0	0	0.510921	0	0	0	0	0	0	0	0	0	0	0	0	0	0	0	0	0	0	0	0	0	0	0	0	0.424946	0	0	0.511574	0	0	0	0
237	ADRA2B	P18089	Receptors	GPCR;Rhodopsin	0	0	0	0.517411	0.507489	0	0	0	0	0	0	0.496367	0	0	0	0	0.473625	0	0	0	0	0	0	0	0.997304	0	0	0	1.55637	0.502407	0	0	0	0.586319	0	0	0	0	0.628124	1.03275	0.971645	0.888896	0.938828	0	0
237	JAM3	Q9BX67	Unclassified	Unclassified	0	0	0	0	0	0	0	0	0	0	0	0	0	0	0.539753	0	0	0	0	0	0	0	0	0	0	0	0	0	0.786318	0.810315	0	0	0	0	0	0	0	0	0	0	0	0	0	0	0.951372
238	PNPLA2	Q96AD5	Unclassified	Unclassified	0	0	0.905265	0	0	0	0	0	0	0	0.573702	0	0	0.69545	0	0	0	0	0.454214	0	0	0	0	0	0	0	1.03397	0	0	0	0	1.59171	0	0	0	0.626405	0	0	0	0	0	1.21124	0	0	0
238	PTGER2	P43116	Receptors	GPCR;Rhodopsin	0	0	0	0	0	0	0	0	0	0	0	0.557895	0	0	0	0.447114	0.537332	0	0	0	0	0	0	0	0	0	0.926916	0	0.516792	0.577003	0	1.2169	0	0	0	0	0	0	0	0	0	0	0	0	0.591113
238	TPBG	Q13641	Miscellaneous	Other;LRRC	0.911141	0	0.653184	0	0	0.857117	0	1.69657	0	0	0.498055	0	0	0	0	0	1.18944	0	0	0	0	0	0	0	0	0	0	0	0	1.07399	0	0	0	0	0	0	0.707027	0	0	0	0	0	0	0	0
238	CD93	Q9NPY3	Unclassified	Unclassified	0.911141	0	0.653184	0	0	0.857117	0	1.15086	0	0	0.498055	0	0	0	0	0	0	0	0	0	0	0	0	0	0	0	0	0	0	0.462414	0	0	0	0	0	0	0.707027	0	0	0	0	0	0	0	0
238	NOTCH1	P46531	Receptors	Other_receptors;Notch	0	0	0	0	0	0	0	0	0	0.726433	0.925563	0	0.589104	0	0	0	0	0	0	0	0	0	0	0	0	0	0	0.623037	2.14197	0	0	1.24747	0	0	0	0	0	0	0.982363	0	0	0	0	1.30284	0
238	NOTCH3	Q9UM47	Receptors	Other_receptors;Notch	0	0	0.934901	0	0	0	0	0	0	0.726433	0.925563	0	0.589104	0	0	0	0	0	0	0	0	0	0	0	0.684313	0	0	0.623037	1.01609	0	0	1.24747	0	0	0	0	0	0	0	0	0	0	0	0	0
238	CD46	P15529	Unclassified	Unclassified	0	0	0	0	0	0	0	0	0	0	0.925563	0	0	0	0	0	2.00743	0	0	0	0	0.656732	0	0	0.684313	0	0	0	1.9557	1.09789	0	1.86649	0	0	0.745499	0	0	0	0	0	0	0	0	0	0
238	NOTCH2	Q04721	Receptors	Other_receptors;Notch	0	0	0	0	0	0	0	0	0	0.726433	0.706764	0	0	0	0	0	0.672337	0	0	0	0	0	0	0	0.761383	0	0	0.534403	1.12588	1.09789	0	1.24747	0	0	0	0	0	0	0	0	0	0	0	0	0
238	NOTCH4	Q99466	Receptors	Other_receptors;Notch	0	0	0	0	0	0	0	0	0	0.726433	0	0	0	0	0	0	0.672337	0	0	0	0	0	0	0	1.4457	0	0	0.534403	0	1.09789	0	1.76232	0	0	0	0	0	0	0	0	0	0	0	0	0
239	CDH10	Q9Y6N8	Miscellaneous	StructuralAndAdhesion;CadherinClassic	0	0	0	0.979999	0.84775	0	0	0	0.953544	0.973713	0.485429	0.567031	0	0	0.737831	0	2.68812	0	1.47644	1.0427	0.883299	0	0	1.11802	0	0.503529	1.79943	0.67819	3.16773	2.58582	0	0	0.571952	0	1.74836	0.557213	0	0	0	1.33971	0	0	0	0	1.27861
239	CDH7	Q9ULB5	Miscellaneous	StructuralAndAdhesion;CadherinClassic	0	0	0	0	0	0	0	0	1.14427	0.525437	0.681778	0.567031	0	0	0.737831	0	2.68812	0	1.47644	0	0	0	0.679938	1.11802	0	0.503529	1.2959	0.67819	3.16773	2.06768	0	0	0.476096	1.37555	1.15044	1.54347	1.02769	0	2.13066	3.11285	1.7617	2.24514	1.37539	0.989645	1.27861
239	CDH6	P55285	Miscellaneous	StructuralAndAdhesion;CadherinClassic	0	0	0	0	0	0	0	0	1.46794	1.0598	0.681778	0	0	0	0.737831	0	2.07159	0	1.47644	0	0	0	0.679938	0.597112	0	0	1.74157	0.67819	3.16773	2.06768	0	0	0.571952	1.37555	1.15044	0.557213	1.02769	0	2.13066	3.11285	0	1.01851	0	0	1.27861
239	CDH9	Q9ULB4	Miscellaneous	StructuralAndAdhesion;CadherinClassic	0	0	0	0	0	0	0	0	0.679938	0.525437	0.681778	0	0	0	0.737831	0	2.07159	0	1.47644	0	0	0	0.679938	0.597112	0	0.503529	1.2959	0.67819	3.16773	2.06768	0	0	0.571952	1.37555	1.15044	0.557213	1.02769	0	2.13066	3.11285	0	1.01851	0	0	1.27861
239	CDH18	Q13634	Miscellaneous	StructuralAndAdhesion;CadherinClassic	0	0	0	0	0	0	0	0	0.679938	0.525437	0.681778	0	0	0	0.737831	0	2.07159	0	1.47644	0	0	0	0.679938	0.597112	0	0.503529	0.840511	0.67819	3.16773	2.06768	0	0	0	1.37555	1.15044	0.557213	1.02769	0	2.13066	3.11285	0	1.01851	0	0.989645	1.27861
239	DSC1	Q08554	Miscellaneous	StructuralAndAdhesion;CadherinOther	0	0	0	1.76339	1.12832	2.17089	0.430635	0.538374	0	1.53402	0.765415	0.809859	1.35591	0	1.72259	0	3.17028	0	0.616244	0	1.95729	0	0	1.02358	1.04072	0	0	1.65315	0.498246	1.74352	0	0	0	0	0	0.557213	0	0	0	0	0	0	0	0	1.80166
239	CDH8	P55286	Miscellaneous	StructuralAndAdhesion;CadherinClassic	0	0	0	0	0	0	0	0	1.46794	1.0598	0.681778	1.03947	1.16948	0	0	0	2.12192	0	1.47644	0	1.81984	0	1.70266	1.3064	1.68643	1.60478	2.75577	2.00744	1.78072	2.63239	0	0	0.571952	0	1.96411	0.557213	0	0	0	2.64878	0	0	0	0	1.27861
239	CDH3	P22223	Miscellaneous	StructuralAndAdhesion;CadherinClassic	0	0	0	0	0	2.0176	0	0	0.788003	0	0.941518	0	0	0	0	0.889574	3.05534	0.787191	2.5128	0	0	0	0	0.541156	1.2853	1.036	3.19269	0	0.498246	2.28581	0	2.3558	0.571952	1.06162	1.35029	0	0	0	0	0.994937	0	0	0	0	1.80166
239	CDH2	P19022	Miscellaneous	StructuralAndAdhesion;CadherinClassic	0	0	0	0	0	0.857867	0	0	0	0	0	0	0	0	0	0	1.41812	0	0	0	0	0	0	0	0	0	1.14495	2.49962	0.498246	3.83873	0	0	0	0	0	0	0	0	0	0.994937	0	0	0	0	1.27861
239	CDH4	P55283	Miscellaneous	StructuralAndAdhesion;CadherinClassic	0	0	0	0	0	0.857867	0	0	0.679938	0.525437	0.681778	0	0	0	0	0	1.21851	0	0.616244	0	0	0	0.679938	0.597112	0	0	0	0	2.2361	2.09388	0	0	0	0	0	0.557213	0	0	0	0.994937	0	0	0	0	1.27861
240	ITGA2	P17301	Receptors	Other_receptors;Integrin	0	0	0	0	0	0	0.440919	0	0	2.28194	0.704079	0	1.03342	0	1.36197	0	0	0	0	0	0	0	0.585999	0	0.556272	0	1.30117	0	0	0	0	0	0	0	0	1.14537	1.04609	0	0	0	0	0	0	0.954397	1.29387
240	ITGA9	Q13797	Receptors	Other_receptors;Integrin	0	0	0	0	0	0	0	0	0.4664	2.28194	1.79205	0	1.03342	0	0.992944	0	0.913293	0.627376	0	0	0	0	0.585999	0.533143	0.556272	0	1.50628	0	0	0	0	0	0	0	0.696724	1.09557	1.04609	1.51595	0	2.52306	1.21323	4.88593	4.73965	2.8551	0.749326
240	ITGAM	P11215	Receptors	Other_receptors;Integrin	0	0	0	0	0	0	0	0	1.00477	2.28194	0.704079	0.545586	1.03342	0	1.45296	0	0	0.790039	0	0	0	0	1.13158	0	0.6158	0.842876	1.58387	0	0	0	0	0	0	2.1374	0.747611	1.70879	2.28294	0	0	0	0	4.24602	0.952093	7.22983	0.749326
240	ITGAX	P20702	Receptors	Other_receptors;Integrin	0	0	0	0	0	0	0	0	1.00477	2.28194	1.41105	0.545586	1.03342	0	1.5934	0	0.999196	1.15176	0	0	0	0	1.13158	0	0.6158	0.842876	1.58387	0	0	0	0	0	0	3.65802	0.915527	1.79511	2.66788	1.24978	0	0	0	2.50289	0.952093	6.4343	0.749326
241	SSTR3	P32745	Receptors	GPCR;Rhodopsin	0	0	0	0	0	0	0	0	0	0	1.4129	0	0	0	0	0	0	0	1.0212	0	0	0	0	0	0	0	0	0.427602	0	1.93862	0	0	0	0	0	0	0	0	0.505606	0.808578	0	0	0	0	0
241	CLDN7	O95471	Miscellaneous	StructuralAndAdhesion;Claudin	0	0	0	0	0	0	0.84413	0	0	0.477158	1.4129	0	0	0	0	0	0	0	1.0212	0	0	0.479416	0	0	0	0	0	0.427602	1.30103	0.919624	0	0.780205	0	0	1.05662	0	0	0	0	0	0.981783	0	1.24791	0.635073	0
241	OR1M1	Q8NGA1	Receptors	GPCR;Olf	0	0	0	0	0	0	0.84413	0	0	0.477158	1.4129	0	0	0	0	0	0	0	1.0212	0.556254	0	0.479416	0	0	0	0	0	0.427602	1.30103	0.447431	0	0.780205	0	0	0	0	0	0	0	0	0	0	0	0	0
241	OR7G3	Q8NG95	Receptors	GPCR;Olf	0	0	0	0	0	0	0	0	0	0	1.4129	0	0	0	0	0	0	0	1.0212	0	0	0.635193	0	0	0	0	0	0.427602	1.11552	0.485161	0	0	0	0	0	0	0	0	0	0	0	0	0	0	0
241	HTR2C	P28335	Receptors	GPCR;Rhodopsin	0	0	0	0	0	0	0	0	0	0	0.967779	0	0	0	0	0	0	0	1.0212	0	0	0	0	0	0	0	0	0.427602	0	0	0	0	0	0	0	0	0	0	0	0	0	0	0	0	0
241	HTR2B	P41595	Receptors	GPCR;Rhodopsin	0	0	0	0	0	0	0	0	0	0	0.967779	0	0	0	0	0	0	0	1.44705	0	0	0	0	0	0	0	0	0.427602	0	0	0	0	0	0	0.516601	0	0	0	0	0	0	0	0	0	0
241	CSPG4	Q6UVK1	Unclassified	Unclassified	0	0	0	0	0	0	0.84413	0	0	0	1.4129	0	0	0	0	0	0	0	1.0212	0	0	0	0	0	0	0	0	0.427602	0	0	0	0	0	0	0	0	0	0	0	0	0	0	0	0	0
241	OR2AG1	Q9H205	Receptors	GPCR;Olf	0	0	0	0	0	0	0.84413	0	0	0	1.4129	0	0	0	0	0	0	0	1.0212	0	0	0	0	0	0	0	0	0.427602	0	0	0	0	0	0	0	0	0	0	0	0	0	0	0	0	0
241	CLDN1	O95832	Miscellaneous	StructuralAndAdhesion;Claudin	0	0	0	0	0	0	0.84413	0	0	0	1.4129	0	0	0	0	0	0	0	1.0212	0	0	0	0	0	0	0	0	0.427602	0	0	0	0	0	0	0	0	0	0	0	0	0	0	0	0	0
241	OR2AG2	A6NM03	Receptors	GPCR;Olf	0	0	0	0	0	0	0.84413	0	0	0	1.4129	0	0	0	0	0	0	0	1.0212	0	0	0	0	0	0	0	0	0.427602	0	0	0	0	0	0	0	0	0	0	0	0	0	0	0	0	0
241	ADAM12	O43184	Enzymes	3.4.24	0	0.590265	0	0	0	0.548056	0	0	0.460587	0	0.527978	0	0	0	0	0	1.04324	0	0	0	2.64056	0	0	0	0	0	0	0.566918	0.426726	0.778868	0	0	0	0	2.34206	0	0	0	0	0.483832	0	0	0	0	0
241	GJB6	O95452	Miscellaneous	StructuralAndAdhesion;GapJunction	0	0.735911	0.824698	0	0	0.741743	0	0.499833	0	0	0.58582	0.738823	0.680531	0	1.13942	0	0.620938	0.514904	0	0	1.18239	0.644817	0	1.21951	0	0	0.84379	0	0	0.464876	0	0	0	0	0.472943	0	0	0	0	0	0	0	0.474858	0.577692	0
241	GJB3	O75712	Miscellaneous	StructuralAndAdhesion;GapJunction	0	0	0	0	0	0	0	0	0	0	0.58582	0.738823	0.680531	0	0.550662	0	0.620938	0.514904	0	0	0.974169	0	0	1.21951	0	0	0	0	0	0	0	0	0	0	0.472943	0	0	0	0	0	0	0	0.474858	0.577692	0
241	GJB1	P08034	Miscellaneous	StructuralAndAdhesion;GapJunction	0	0	0	0	0	0	0	0	0	0	0.58582	0.738823	0.680531	0	0.550662	0	0.620938	0.514904	0	0	0.724922	0	0	1.21951	0	0	0	0	0	0	0	0	0	0	0.472943	0	0	0	0	0	0	0	0.474858	0.577692	0
241	GJA8	P48165	Miscellaneous	StructuralAndAdhesion;GapJunction	0	0	0	0	0	0	0	0	0	0	0.58582	0	0	0	1.19925	0	0	0	0.499449	0	0	0	0	0.606415	0	0	0	0	0	0	0	1.02817	0	0	0	0	0	0	0	0	0	0	0	0	0.436902
241	GJC1	P36383	Miscellaneous	StructuralAndAdhesion;GapJunction	0	0	0	0	0	0	0	0	0	0	0.58582	0	0	0	0	0.456774	0	0	0.542841	0	0	0	0	0.606415	0	0	0	0	0	0	0	0.987136	0	0	0	0	0	0	0	0	0	0	0	0	0
241	GJA4	P35212	Miscellaneous	StructuralAndAdhesion;GapJunction	0	0	0	0	0	0	0	0	0	0	0.58582	0	0	0	0	0	0	0	0	0	0	0	0	0.606415	0	0	0	0	0	0	0	0	0	0	0	0	0	0	0	0	0	0	0	0	0
241	SEMA6A	Q9H2E6	Miscellaneous	Ligand;Semaphorins	0	0.674546	0	0	0	0	1.30075	1.13742	0	0	1.41654	0	0	0	0.622575	0	0.861696	0.51992	0	0	0	0	0	0	0.816059	0	0	0	0	0.584197	0	0.931799	0	0	1.65124	0.442922	0.538036	0.513759	0	0	0	0	0	0	0.529536
241	SEMA4D	Q92854	Miscellaneous	Ligand;Semaphorins	0	0	0	0	0	0	0.741797	1.13742	0	0	0.619907	0.429985	0	0	0	0	3.15562	0	0	0	0	0.760215	0	0	0.873173	1.34882	1.3354	1.08945	0.706652	0.443069	0	0.561428	0	0	2.36974	0.697617	0	0	0	0	0	0	0	0	0.529536
241	PLXNA1	Q9UIW2	Receptors	Other_receptors;Plexin	0	0	0	0	0	0	0	0	0.787206	0	2.82787	0	0	0	0	0.671847	4.71327	0.704144	0	0	0	0	0.847436	1.1825	2.86882	1.52308	1.88854	0.786232	1.28154	0.862185	0	1.49323	0	0	4.15262	1.66348	0	0	2.22201	0	0.956553	0	0	0	0.529536
241	PLXNA2	O75051	Unclassified	Unclassified	0	0.943985	0	0	0	1.29852	0	0	0	0	2.82787	0.429985	0	0	0	0	3.8016	0.704144	0	0	0	0	0	1.1825	0.958378	0	0	0.912121	0	0.916488	0	1.49323	0	0	3.50822	0	0	0	1.12819	0	0	0	0	0	0.529536
241	FLT1	P17948	Receptors	Kinase;Other	0.542024	0	0	0	0	0	0	0	0	0	0.463719	0	0.486808	0.427844	0	0	3.94559	0	2.21722	0	0	0	2.3754	1.23322	1.12093	0.503529	0.68401	1.806	4.13125	2.52817	0	0	0.484549	0	0	0	0	0.709133	0	0	0	0	0	0	0.692639
241	KDR	P35968	Receptors	Kinase;Other	0.542024	0	0	0.616839	1.08591	0	0	0	0.543075	0	2.25258	0.784293	0	0.427844	0.779639	0	4.14333	0	0.809939	0	0	0	1.80102	1.84743	3.3931	1.48689	2.76765	0.86758	4.6021	1.92508	0	1.78956	0.435719	0	0.916811	0	1.49454	0	0	0	0	0	0	0	5.19958
241	FLT4	P35916	Receptors	Kinase;Other	0.542024	0	0	0	0	0	0	0	0	0	0.463719	0	0.486808	0.427844	0	0	2.26223	0	1.36703	0	0	0	1.80102	2.7233	1.12093	0.503529	1.35339	0	1.75252	1.71957	0	0	0.484549	0	0	0	0	0	0	0	0	0	0	0	3.94536
241	LRRC4B	Q9NT99	Miscellaneous	Other;LRRC	0	0	0	0	0	0	0	0	0.426183	0	0.625156	0.455414	0	0.486154	0	0	0.842234	0	0	0.869462	0.909789	0	0	0	0.97985	0	0	0.525304	1.14851	0.995713	0	0	0	0.936955	0.675902	0	0	0.699293	0	0	0	0	0	0	0.63972
241	LRRC4	Q9HBW1	Miscellaneous	Other;LRRC	0	0	0	0	0	0	0	0	0.426183	0	0.625156	0.455414	0	0.486154	0	0	0.842234	0	0	0	0.909789	0	0	0	0.97985	0	0	0.525304	1.06389	1.0059	0	0	0	0.936955	0.675902	0	0	0.699293	0	0	0	0	0	0	0.63972
241	CXADR	P78310	Receptors	IG;OtherMisc	0	0	0	0	0	0	0	0	0.546133	0.665225	0.454561	0	0	0	0.836881	0	0.861448	0	0	0	0	0.703199	0.729755	0	0	0	0.508963	0	6.33435	3.16329	0	0	0	0	0	0	0	0	0	1.25712	0	2.46188	1.39903	1.01541	0.826923
241	CD200R1	Q8TD46	Receptors	IG;OtherMisc	0	0	0	0	0	0	0	0	0	0.694329	0	0	0.896632	0	0	0	1.42309	0.708519	0	0	0	0	0	0	0	0	0	0.737839	0.68925	0	0	0	0	0	1.12838	0	0	0	0	0	0	2.12245	2.5345	0.991739	0
241	ITGB1	P05556	Receptors	Other_receptors;Integrin	0.754066	0.92061	1.02913	2.28188	1.52293	2.86726	0	0.493312	0	3.00767	3.35463	2.36632	0	0	1.13858	1.7447	6.52331	1.51801	3.73871	7.0394	2.91907	0.99701	0.797921	2.08197	0	1.28004	0	0.91728	5.6031	0	0	0	0	10.1241	3.14244	3.95602	1.64895	4.99086	7.94026	18.9062	12.5693	13.1448	16.254	14.9008	0
241	ITGB2	P05107	Receptors	Other_receptors;Integrin	0	0.624782	0	0	0	0	0	0.67897	0	2.94737	4.48215	2.19381	0	0	1.13858	0	3.3114	2.39397	0	0	0	0.99701	1.52544	1.82183	2.2746	1.96901	0	0.769371	7.68783	2.18065	0	0	0.740444	7.01469	7.76102	6.19208	3.19962	7.31473	12.2962	15.9093	9.82871	13.3753	20.7414	17.5734	1.27084
241	ITGA7	Q13683	Receptors	Other_receptors;Integrin	0	0	0	0	0	0.562899	0	0	0.712686	5.37836	4.96485	2.74845	2.35646	0	1.11361	0	6.23426	0.775336	0.967601	0	0	0	2.0575	0.798695	2.21032	0	0	0.721361	13.859	7.04454	0	0	0.492568	1.47966	2.96104	1.3193	0	2.16493	3.42839	5.91371	1.51476	4.92033	5.88392	5.63431	3.06159
241	ITGB6	P18564	Receptors	Other_receptors;Integrin	0	0	0	0.967598	0.957217	0	0	0.67897	0.452893	3.28776	3.83885	2.86047	0.665866	0.469864	1.30088	0.578073	3.20176	1.31082	0	0	0	0	1.33229	1.82183	1.92611	0	1.95792	0.495797	8.26273	4.80712	0	0	0	3.71858	3.21054	1.33916	0	3.56186	2.3665	5.8392	6.2971	7.44413	7.74022	7.04376	1.27084
241	ITGB5	P18084	Unclassified	Unclassified	0.852139	0	0.765031	0.967598	0	0.909467	0.448596	0.67897	0	2.21404	2.88801	2.34629	0	0	1.13858	0.578073	2.61551	2.42733	0	0	0	0.713539	1.33229	1.11109	1.73597	0	0	0	4.81101	1.20996	1.00822	0	0	1.60498	2.04726	1.33725	0.739627	4.62832	2.4048	7.03847	1.55296	7.4824	8.03005	4.09947	1.01175
241	ITGB3	P05106	Receptors	Other_receptors;Integrin	0	0	0.75358	0	0	0.909467	0.448596	0	0	2.67116	4.48109	1.39006	1.11086	0	1.45118	0.678095	2.76923	2.62533	0	0	0	0	0.797921	1.94572	0.749651	0	1.30117	0	3.92981	0	1.00822	0	0	1.75944	0	3.05702	3.61921	4.19271	5.49296	9.95446	6.48095	8.58341	12.6997	8.30109	0.968174
241	ITGB7	P26010	Receptors	Other_receptors;Integrin	0	0.624782	0	0	0	0.909467	0.448596	0.67897	0	1.82511	4.03471	1.86563	0	0.469864	1.13858	1.62154	4.09055	1.51801	0.703806	0	0	0.99701	1.33229	2.42288	0.797921	0	0	0	4.93225	0	1.00822	3.29777	0	4.18153	1.32298	1.60408	1.17586	4.06377	3.85959	9.27206	6.46353	7.78174	8.66817	5.80128	0.506145
241	NCAM1	P13591	Miscellaneous	StructuralAndAdhesion;IG_AdhesionProteins	0	0.772837	0	0	0	0	0	1.58342	0.97868	1.2584	0.630745	0.516947	0.486808	0.483938	0	0	0.438631	0.451742	0	0	0	0	0.471881	0	0.633054	0.535281	0.733984	0	1.71807	0	0	0	0	0	2.25997	0	0	0	0	0	0	0.79613	0	0.574683	0.433443
241	CAV2	P51636	Unclassified	Unclassified	0	0	0.597515	0	0	0	0.435754	0	0.444986	0.471156	0	0	0	0	0	0	2.69595	0	0	0	0	0	0	0	0.590935	0	0.437734	0	2.17614	0.58535	0.641154	0	0	0.469546	3.87539	0	0	0	0	2.02675	0.582302	0.45411	1.45558	1.20208	0
241	KCND2	Q9NZV8	Unclassified	Unclassified	1.01073	0	0	0.434884	0.435601	1.14463	1.03478	0	0	0	1.5374	0.87053	0.454927	0	0	0	0	0	0	0	0	0	0	1.44505	0	0.530054	0	0.688025	5.37833	2.82693	0	0	0	0	2.32137	0	0	0	0.680192	0	0	0	0	0	0.494063
241	KCND1	Q9NSA2	Transporters	Channels;Voltage_gated_ion_channels;Potassium_channels	1.01073	0	0	0.434884	0.435601	1.14463	1.03478	0	0	0	1.35788	0.87053	0	0	0.564455	0	0	0	0	0	0	0	0	1.44505	0	0	0	0.688025	4.02179	2.67582	0	0	0	0	2.32137	0.455573	0	0	0.680192	0	0	0	0	0	0.443589
241	KCND3	Q9UK17	Transporters	Channels;Voltage_gated_ion_channels;Potassium_channels	1.01073	0	0	0.434884	0.435601	1.14463	1.03478	0	0	0	1.35788	0.87053	0	0	0.564455	0	0	0	0	0	0	0	0	1.44505	0	0	0	0.688025	4.25675	2.67582	0	0	0	0	2.54164	0.455573	0	0	0.680192	0	0	0	0	0	0
241	SGCZ	Q96LD1	Miscellaneous	StructuralAndAdhesion;Sarcoglycan	0	0	0	0	0	0	0	0	0	0	1.35788	0.87053	0	0	0	0	0	0	0	0	0	0	0	1.44505	0	0	0	0	5.4133	2.51923	0	0	0	0	2.18682	0.455573	0	0	0	0	0	0	0	0	0.443589
241	CASR	P41180	Receptors	GPCR;Glutamate	0	0	0	0	0	0	0	0	0	0	1.35788	0.87053	0	0	0	0	0	0	0	0	0	0	0	1.44505	0	0	0	0	3.89119	2.51923	0	0	0	0	1.28654	0.455573	0	0	0	0	0	0	0	0	0.443589
241	JAG2	Q9Y219	Unclassified	Unclassified	0	0	0.934901	0.982296	0.982004	0	0.430635	0	1.25322	0.590694	4.74713	0.491697	0.589104	1.20471	0	0	1.54559	1.3275	0	0	0	0	1.08	0	0.851328	0	0	1.17674	2.16524	2.62608	0	0	0.550662	0	1.19792	0	0.914279	0.50412	0	0	0	0	0	0	0
241	NRP1	O14786	Receptors	Other_receptors;Neuropilin	0.542024	0	0	0	0	0	0	0	0	0.603464	2.13045	0	0	0	0	0.578073	2.58442	0	0	0	1.41135	0.789228	0	2.16642	0.434674	0	1.72612	0	2.81805	0	0.729522	0	0	0	1.2699	0	0	0	0	0.527339	0	0	0	0	0
241	ROBO1	Q9Y6N7	Receptors	IG;OtherROBO	0	0	0	0	0	0	0	0	0.426571	0.489449	0.615904	0	0	0	0	0.497887	1.46412	0	0	0	0	0	0	0	0.452389	0.61451	0	0.601237	4.04225	3.90516	0	0	0	0	1.48398	0	0	0	0	0.552788	0	0	0	0	0
241	ANTXR1	Q9H6X2	Unclassified	Unclassified	0	0	0	0	0	0	0	0	0	0	0	0	0	0	0	0	1.42507	0.610161	0	0.634156	0	0.436781	0	0.572472	0.79798	0	0.428838	0	1.87267	0	0	0	0	1.16671	0.604102	0	0.454013	0.43602	0	1.45184	0.640283	1.62825	0	0.518985	0
241	JAG1	P78504	Miscellaneous	Ligand;Jagged	1.30258	0	0	1.73963	1.72428	0	0.875272	0.724356	2.72765	2.05394	6.86458	2.44074	0	0	0.844681	0	12.509	0	0	0	0	0	2.73798	2.09053	2.08743	3.56173	3.70627	1.7999	7.83061	5.46219	0	0	0.894178	0	6.65966	0	0	1.96116	0	0	0	0	0	2.00931	0
241	ANTXR2	P58335	Unclassified	Unclassified	0	0	0	0	0	0	0	0	0	0	0.923876	0.519135	0	0	0	0	3.03355	1.33022	0	0.928027	0	0.652038	0	0.865304	0.968979	0	0.650007	0	2.72357	0	0	0	0	0	0.879532	0	0	0	0	0.902549	0	0.926292	0	0.767963	0
241	AGTR2	P50052	Receptors	GPCR;Rhodopsin	0	0	0.523181	0	0	0.650435	1.7095	0	0	0	1.50161	1.03699	0	0	0	0	2.13625	0	0	0	0	0	0.630286	0.451091	0.90121	0.465432	0.440362	0.42858	1.10286	0.546763	0	0	0.482175	0	1.28813	0.440078	0.967901	0	0	0	0	1.18622	0	0	0.44164
241	MMP14	P50281	Enzymes	3.4.24	0	0	0	0	0	0	0	0	0	0	0.454488	0	0	0	0	0	0.56071	0	0	0	0	0	0	0	0	0	0.440362	0	0	0	0	0.546013	0	0	0.476077	0	0.479754	0	0	0.738723	0	0	0	0	0
241	MMP16	P51512	Enzymes	3.4.24	0	0	0	0	0	0	0	0	0	0	0.454488	0	0	0	0	0	1.35459	0	0	0	0	0	0	0	0	0	0.440362	0	0	0	0	0	0	0	0.476077	0	0.479754	0	0	1.60152	0	0.856679	0	0	0
241	MMP15	P51511	Enzymes	3.4.24	0	0	0	0	0	0	0	0	0	0	0.454488	0	0	0	0	0	0.960898	0	0	0	0	0	0	0	0	0	0.440362	0	0	0	0	0.546013	0	0	0.476077	0	0.479754	0	0	0.565482	0	0	0	0	0
241	DSG2	Q14126	Miscellaneous	StructuralAndAdhesion;CadherinOther	0	0.62891	0	0	0	1.55432	0	0	0.57162	3.87208	1.04481	2.31285	1.31972	0.95998	0	1.64032	5.38997	0	0.783281	0	2.59213	4.03056	0.949997	0	1.6337	1.12964	1.33609	0	2.66213	2.9307	0	2.6016	0	0	2.94912	0	0	0	0	1.28164	0	0	0	0	0
241	DSC2	Q02487	Miscellaneous	StructuralAndAdhesion;CadherinOther	0	0.62891	0	0	0	1.55432	0	0.525035	0.57162	4.33306	1.76002	1.17196	1.95597	0	0	0	5.52294	0	0	0	2.32269	1.05792	0.806426	0.709284	1.56005	1.12964	2.19336	2.24371	3.43984	3.98404	0	0	0.571952	0	1.56796	0	0	0	0	1.10355	0	0	0	0	1.80166
241	ST14	Q9Y5Y6	Enzymes	3.4.21	0	0	0	0	0	0	0	0	0	0	0	0	0	0	0	0	0.472182	0	0	0	0	0	0	0	0	0	0	0	0	0	0	0	0	0.715379	0	0	0	0	0.669113	0.991076	0	0.747214	0	0	0
241	ITGA1	P56199	Receptors	Other_receptors;Integrin	0	0	0	0	0	0	0.440919	0	0.4664	2.28194	1.46932	0	1.03342	0	0.958312	0	2.12689	0.627376	0	0	0	0	0.585999	0.455151	1.14227	1.19666	2.13023	0	0	0	0	1.48862	0	0	0	1.14537	1.04609	0	0	0	0	0	0	0.954397	1.29387
241	ITGA3	P26006	Receptors	Other_receptors;Integrin	0	0	0	0	0	0	0	0	0.4664	4.36765	2.52805	2.3746	1.69928	0	1.11361	0	3.32584	1.61881	0.426183	0	0	0	1.07331	1.25385	1.71418	1.19666	2.59663	0.495797	6.01331	3.48573	0.869315	1.48862	0.477205	1.47966	2.44997	0	1.04609	1.35264	0	0	0.71149	1.85102	0	3.03894	1.21486
241	ITGA6	P23229	Receptors	Other_receptors;Integrin	0	0	0	0	0	0	0	0	0.4664	3.01604	2.35796	2.3746	1.69928	0	1.11361	0	2.69403	0.991435	0	0	0	0	1.07331	1.25385	1.71418	0.737749	2.13023	0.495797	4.44563	1.82875	1.10953	1.56655	0	1.47966	0.904186	0	1.04609	1.35264	0	0	0	1.85102	0	2.76473	1.21486
241	ITGA2B	P08514	Receptors	Other_receptors;Integrin	0	0	0	0	0	0	0	0	0.4664	2.88541	2.0376	0	1.03342	0	1.07852	1.25617	1.44455	0.627376	0	0	0	0.789228	1.02731	0	0.556272	0.882223	1.66625	0	0.850728	0	1.73035	0	0	0	0.671875	0	1.04609	1.12169	0	0.892065	0.472224	1.67723	1.80599	2.32546	0.749326
241	ITGA8	P53708	Receptors	Other_receptors;Integrin	0	0	0	0	0	0	0	0	0.4664	4.12432	1.59378	2.3746	1.69928	0	1.17563	1.25617	2.0381	0.991435	0	0	0	0.789228	1.02731	0.798695	0.556272	0.882223	1.66625	0.495797	0	0.583818	1.83906	0	0	1.47966	0.632317	0	1.04609	1.28443	0	0.892065	0	1.85102	0	2.97655	0.749326
241	DDR2	Q16832	Receptors	Kinase;Other	0	0	0	0	0	0	0	0	0	2.28681	3.6128	1.87897	2.10936	0.427844	0.779639	0	6.96396	1.32116	0	0	0.493285	0	4.93224	1.76743	4.43896	1.95783	0.863588	0.523432	1.67157	0	0	3.42155	0.920269	0	0	0	1.49454	0	0	0	1.16147	0	0	0.949998	1.94963
241	ROM1	Q03395	Miscellaneous	Other;Tetraspanin	0	0	0	0	0	0	0	0	0	0	0	0	0	0	0	0	1.14473	0	0	0	0	0	0	0	0	0	0	0	0	0.514087	0	0	0	0	0.512452	0	0	0	0	0	0	0	0	0	0
241	ITGA10	O75578	Receptors	Other_receptors;Integrin	0	0	0	0	0	0	0	0	0	0	0	0	0	0	0	0.578073	1.44455	0.469379	0	0	0	0.789228	0	0	0.434674	0	0	0	0	0	0.729522	0	0	0	0	0	0	0	0	1.00743	0	0.524189	0	0	0
241	DLL1	O00548	Miscellaneous	Ligand;Delta	0	0	0.689398	0	0	0	0	0	0	0.61277	0	0	0	0	0	0	1.33629	0	0	0	0	0	0	0	0	0	0	0	0	0	0.509655	0	0	0	0.634418	0	0	0	0	0	0	0	0	0	0
241	PLXDC1	Q8IUK5	Unclassified	Unclassified	0	0	0	0	0	0	0	0	0	0.459665	0.630793	0	0	0	0	0	0.825134	0	0	0	0	0	0	0	0	0	0	0	0.671153	0	0	0.685893	0	0	0	0	0	0	0	0	0.505442	0	0	0	0
241	ITGAV	P06756	Receptors	Other_receptors;Integrin	0	0	0	0	0	0	0	0	1.02319	2.28194	1.19771	0	1.03342	0	1.07852	0	2.9015	0.627376	0	0	0	0	1.09971	0.455151	0.556272	0.737749	2.34029	0	0	0	0.729522	1.48862	0	0	0	0	1.04609	0	0	0.892065	0	0	0	0.954397	0.749326
241	ITGA5	P08648	Receptors	Other_receptors;Integrin	0	0	0	0	0	0	0	0	1.02319	2.28194	0.704079	0	1.03342	0	0.958312	0	1.26801	0	0	0	0	0	1.09971	0.510824	0.556272	0	1.67915	0	0	0	0	0	0	0	2.10157	0	1.04609	0	0	0	0	0	1.01065	0.954397	0.749326
241	GPR56	Q9Y653	Receptors	GPCR;Adhesion	0	0	0	0	0	0	0	0	0	1.65061	5.50886	0	1.02351	0	0	0	6.52278	0	0	0	0	0	0.525369	1.09831	0.614673	0	0	0	1.27879	0.506743	0	0.522805	0	0	4.42357	0	0	0	0	0.743857	0	0.679275	0	0.816855	0
241	CDH12	P55289	Miscellaneous	StructuralAndAdhesion;CadherinClassic	0	0	0	0	0	0	0	0	0.556787	0	0.429309	0	0	0	0	0	3.79908	0	0.62378	0	0	0	0.513714	0	0	0	1.15405	0	2.65647	1.95559	0	0	0	0.502711	0.552208	0	0	0	0	0	0	0	0	0	0
242	ACSL1	P33121	Enzymes	6.2.1	0	0	0	1.2956	1.39571	1.19924	6.00766	0	0	0.723471	0	0.676386	0	0	0.48045	0	0.913501	1.07028	0	0	0	0	0	0.5694	1.22839	1.14343	0.4981	0.574109	0	0.775227	0	0	0.650178	0.605479	0.572988	0	1.39759	0.679663	0.584411	1.46075	0.818931	1.18871	0	1.79731	0
243	SORT1	Q99523	Receptors	Other_receptors;VPS10R	0	0	0	0	0	0	4.56163	0	0	0.681737	0.682009	0	0	0	0	0	0	0	0	0	0	0	0	0.630256	0	0.623315	0	0	0	0	0	0.462212	0	0	0	2.20853	0	0.521376	0	0	0	0	0	0	0
244	IGF2R	P11717	Unclassified	Unclassified	0	0	0	0	0	0	0	0	0	0	0	0	0	0	0	0	0	0	0	0	0	0	0	0.630256	0	0.623315	0	0	0	0	0	0	0	0	0	0	0	0	0	0	0	0	0	0	0
245	M6PR	P20645	Unclassified	Unclassified	0	0	0	0	0	0	0.793763	0	0	0	0	0	0	0	0	0	0	0	0	0	0	0	0	0.630256	0	0.623315	0	0	0	0	0	0	0	0	0	0	0	0	0	0	0	0	0	0	0
245	SORL1	Q92673	Receptors	Other_receptors;LDLR	0	0	0	0	0	0	0	0	0	0	0	0	0	0	0	0	0	0	0	0	0	0	0	0.630256	0	0.623315	0	0	0	0	0	0	0	0	0	0	0	0	0	0	0	0	0	0	0
246	AMICA1	Q86YT9	Miscellaneous	StructuralAndAdhesion;IG_AdhesionProteins	0	0	0	0	0	0	0	0	0	0	0	0	0	0	0	1.08411	0	0	0	0	0	0	0	0.437902	0	0	0	0	0	0	0	1.10478	0	0	0	0	0	0	0	0	0	0	0	0	0.567298
246	CLMP	Q9H6B4	Miscellaneous	StructuralAndAdhesion;IG_AdhesionProteins	0	0	0	0	0	0	0	0	0	0	0	0	0	0	0	1.08411	0	0	0	0	0	0	0	0.437902	0	0	0	0	0	0	0	1.10478	0	0	0	0	0	0	0	0	0	0	0	0	0.567298
247	PTGER4	P35408	Receptors	GPCR;Rhodopsin	0	0	0	0	0	0	0	0	0	0	0	0	0	0	0	0.443769	0	0	0.511867	0	0	0	0	0	0	0	0	0	0	0	0	1.10119	0	0	0	0.641469	0.709519	0	0	0	0	0	0	0	0
248	MPZL2	O60487	Miscellaneous	StructuralAndAdhesion;IG_MPZ	0	0	0	0	0	0	0	0	0	0	0.459783	0	0	0	0	0.446915	0	0	0	0	0	0	0	0	0	0	0	0	0	0	0	1.25954	0	0	0	0	0	0	0	0	0	0	0	0	0
248	CLCNKA	P51800	Transporters	Channels;Chloride_channels;CLC	0	0	0	0.47854	0	0.453043	0	0	0.470791	0.570737	0.453189	0	0	1.30202	0	0	1.58982	0	0	0.570485	0	0.719556	0	0	0	0	0	0	0	0	0.836583	4.00528	0.467947	0	0	0.640094	0	0	0	0	0	0	0	0	0
248	TMPRSS11A	Q6ZMR5	Enzymes	3.4	0	0	0	0	0	0	0	0	0	0	0	0	0	0	0	0	1.55106	0	1.58935	0	0	0	0	0	0	0	0	0	0	0	2.46563	6.82863	0	0	0	0	0	0	0	0	0	0	0	0	0
249	CNST	Q6PJW8	Unclassified	Unclassified	0	0	0	0.516956	0	0	0	0	0	0	0	0.738823	0.680531	0	0	0	0	0	0.950121	0	1.18239	0	0	0.613093	0	0	0	0	0	0	0	1.70868	0	0	0	0	0.602169	0	0	0	0	0	0	0	0
250	SCNN1B	P51168	Unclassified	Unclassified	0	0	1.10513	0	0	0	0	0.584194	0	0	0.72145	0.51957	0	0.700439	2.31044	0.983355	1.80934	0.723094	3.51874	0	0	0.693849	0	0	0	0	0	0	0	0	0	2.08124	1.58184	0	0	0.607049	0	0	0	0	0	0	0	0	0.825418
250	SCNN1G	P51170	Unclassified	Unclassified	0	0	0	0	0	0	0	1.25784	0.461342	0	0.72145	1.2717	0	0.700439	2.31044	0.983355	1.80934	0.723094	3.51874	0	0	0	0	0	0	0	0	0	0	0	0	2.08124	0.585989	0	0	0.607049	0	0	0	0	0	0	0	0	0.825418
250	SCNN1A	P37088	Unclassified	Unclassified	0	0	0	0	0	0	0	1.25784	0.461342	0	0.72145	0.51957	0	0.700439	2.31044	0.983355	1.80934	0.723094	2.96265	0	0	0	0	0	0	0	0	0	0	0	0	2.08124	1.36784	0	0	0.607049	0	0	0	0	0	0	0	0	0
251	GJA3	Q9Y6H8	Miscellaneous	StructuralAndAdhesion;GapJunction	0	0	0	0	0	0	0	0	0	0.540185	0.58582	0.543099	0	0	1.19925	0.456774	0.475482	0	1.04229	0	0	0	0	0.606415	0	0	0	0	0	0	0	2.01531	0	0	0	0	0	0	0	0	0	0	0	0	0.436902
251	GJA1	P17302	Miscellaneous	StructuralAndAdhesion;GapJunction	0	0	0	0	0	0	0	0	0	0	0	0.773181	0	0	0.797943	1.60548	0.990331	0	1.51639	0	0	0	0	0	0	0	0	0	0	0	0	2.25824	0	0	0	0	0	0	0	0	0	0	0	0	0.488807
251	GJA5	P36382	Miscellaneous	StructuralAndAdhesion;GapJunction	0	0	0	0	0	0	0	0	0	0	0	0	0	0	0	0.456774	0	0	0.542841	0	0	0	0	0	0	0	0	0	0	0	0	0.987136	0	0	0	0	0	0	0	0	0	0	0	0	0
251	F11R	Q9Y624	Miscellaneous	Unknown_function;IG_Unknown_function	0	0	0	0	0	0	0	0	0	0	0.967779	0	0	0	0.674812	0.997397	0	0	2.1799	0	0	0	0	0	0	0	0	0	0	0	0	1.94931	0.476482	0	0	0	0	0	0	0	0	0	0	0	0.7004
251	GJD3	Q8N144	Miscellaneous	StructuralAndAdhesion;GapJunction	0	0	0	0	0	0	0	0	0	0	0.58582	0	0	0	1.19925	0.997397	0	0	1.51639	0	0	0	0	0.606415	0	0	0	0	0	0	0	1.76944	0	0	0	0	0	0	0	0	0	0	0	0	0.436902
252	MPL	P40238	Receptors	IG;Type1;CytokineR	0	0	0	0	0	0	0	0	0	0	0	0	0	0	0	1.01394	0	0	0.695089	0	0	0	0	0	0	0	0	0	0	0	0	0	0	0	0	0	0	0	0	0	0	0	0	0	0
253	VAMP7	P51809	Transporters	Other_transporters;VAMP	0	0	0	0	0	0	0	0	0	0	0	0	0	0	0	0	0	0	0.574299	0	0	0	0	0	0	0	0	0	0	0	0	0	0	0	0	0	0	0	0	0	0	0	0	0	0
254	GPR37	O15354	Receptors	GPCR;Rhodopsin	0.562443	1.30244	0.756439	0.497658	1.84782	1.07972	1.46038	1.12695	0.440635	0	0	0	0	0	0	0	0	0.693715	8.92566	0.751815	0	0	0	0	0	0	1.13521	1.30338	3.40215	2.0824	1.1199	2.08232	1.00773	0	0	0	0	0	0	0	0	0	0	0	0
254	SYT11	Q9BT88	Miscellaneous	Other;Synaptotagmin	0	0	0	1.42927	1.64326	1.24777	0	0	0	0	0	0	0	0.674291	0	0	0	0	8.92566	0.751815	0	0	0	0	0	0	0	0.762499	1.09528	0	1.1199	0	0	0	0	0	0	0	0	0	0	0	0	0	0
255	KISS1R	Q969F8	Receptors	GPCR;Rhodopsin	0	0	0	0	0	0	0	0	0	0	0	0	0	0	0	0	0	0	1.20812	0	0	0	0	0	0	0	0	0	0	0	0	1.18435	0	0	0	0	0	0	0	0	0	0	0	0	0
255	SLC2A12	Q8TD20	Transporters	SLC;MFS;SLC2	0	0	0	0	0	0	0	0	0	0	0	0	0	0	0	0	0	0	0.563746	0.496159	0	0	0	0	0	0	0	0	0	0	0	0.50492	0	0.426648	0	0	0	0	0	0	0	0	0	0	0
256	VAMP3	Q15836	Transporters	Other_transporters;VAMP	0	0.618654	0	0	0	0.808867	0.465331	0	0.556427	0	0	0.473164	0	0.450407	0.520301	0	1.59616	0	1.01954	0	0.448501	0	0	0	0.465624	0	0	0.692073	0.461956	0	0.601654	1.58116	0.696419	0.541955	0	0.714242	1.04623	0	0.684908	0	0	0	0	0.471238	0
256	VAMP1	P23763	Transporters	Other_transporters;VAMP	0	0.618654	0	0	0	0.808867	0.465331	0	0.556427	0	0	0.473164	0	0.450407	0.520301	0	0	0	1.01954	0	0.448501	0	0	0	0	0	0	0.692073	0.461956	0	0.601654	0.488189	0.696419	0.541955	0	0.967109	1.04623	0	0.684908	0	0	0	0	0.471238	0
257	GLRA1	P23415	Transporters	Channels;Ligand_gated_ion_channels;cys-loop	0	0	0	0	0	0	0	0	0	0	0	0	0	0	0.45056	0	0	0	0	0	0	0	0	0	0	0	0	0.650014	0	0	0.51142	0.650596	0.450618	0	0.594548	0	0	0	0	0	0	0	0	0	0
258	VAMP2	P63027	Unclassified	Unclassified	0	0	0	1.42927	1.64326	0.537662	0	0	0.556427	0	0.895554	0	0	1.383	0.520301	0	0	0	0.500317	0	0	0	0	0	0	0	0	0.880849	0	0	0.601654	2.32622	0.696419	0	0.982712	0.967109	0	0	0	0	0	0	0	0.471238	0
259	SCN1B	Q07699	Transporters	AuxillaryTransportUnit;SodiumChannelBeta	0	0	0	0	0	0	0	0	0	0	0	0	0	0.708705	0	0	0	0	0	0	0	0	0	0	0	0	0	0.737948	0	0.460389	0	1.08473	0	0	0	0	0	0	0	0	0	0	0	0.778897	0
259	CLCNKB	P51801	Transporters	Channels;Chloride_channels;CLC	0	0	0	0	0	0	0	0	0	0	0	0	0	0.765084	0	0	0	0	0	0	0	0	0	0	0	0	0	0.547224	0	0	0	1.98844	0	0	0	0	0	0	0	0	0	0	0	0.436523	0
260	PTGIR	P43119	Receptors	GPCR;Rhodopsin	0.754945	0	0	0	0	0	0	0.634623	0.676573	0	1.90744	1.25655	0	2.19635	0	0	0	0	0	0	0	0	0	0	0	0	0.716843	0	0	2.11598	2.7731	4.33693	0	0	0	0.779863	1.18795	0.914054	0	1.74921	2.61517	0	1.90434	0	0
261	PTGDR	Q13258	Receptors	GPCR;Rhodopsin	0	0	0	0	0	0	0	0	0.916479	0	0	0	0	0	0	0	0	0	0.676988	0	0	0.426716	0.46803	0.475944	0.462895	0.544609	0.594099	0	0	0	1.48805	0.761544	0.990154	0.507345	0	0	0	0	0	0	0	0	0	0	0.513338
262	PLSCR3	Q9NRY6	Unclassified	Unclassified	0	0	0.500206	0	0	0.521546	0	0	0.65762	0.877472	0	0	0	0	0	0	0	0	0.558194	0.685487	0	0	0	0	0.77904	0.59306	0.559597	0	0	0	1.93073	2.2655	1.64017	0.592842	0	0.481201	0	0	0	0	0	0	0	0	0
262	CADM2	Q8N3J6	Miscellaneous	StructuralAndAdhesion;IG_AdhesionProteins	0	0	0	0	0	0	0	0	0	0	0	0	0	1.06284	0.47585	0	0.43513	0	0	0	0	0	0	0	0	0	0.439817	0	0	0	1.95717	2.34914	2.75794	0	0	0.654471	0.623195	0	0	0	0	0	0	0	0.473404
262	ATP6V0A1	Q93050	Unclassified	Unclassified	0	0	0	0	0	0.521546	0	0	0	0	0	0	0	0	0	0	0	0	0	0	0	0.526317	0	0	0	0	0	0	0	0	1.95132	1.99934	1.19033	0	0	0	0	0	0.49493	0	0	0	0	0	0
263	ATP6V0A4	Q9HBG4	Unclassified	Unclassified	0	0	0	0	0	0.521546	0	0	0.543687	0	1.06669	0	0	0	0.488408	0	0	0	0	0	0	0.855125	0.543687	0.550841	0.501742	0	0.536932	0.439607	0.997311	0.426127	2.53644	4.19208	1.70721	0	0	1.15693	0	0	0	0	0	0	0	0	0.58478
263	SLC1A1	P43005	Transporters	SLC;Other;SLC1	0	0	0	0	0	0	0	0	0	0	0	0	0	0	0	0	0	0	0	0	0	0	0	0	0	0	0	0	0	0	0.911092	1.09457	0	0	0	0	0	0	0	0	0	0	0	0	0
264	LPAR6	P43657	Receptors	GPCR;Rhodopsin	0	0	0	0	0	0.71011	0	0	0	0	0	0	0	0	0	0	0	0	0	0	0	0	0	0	0	0	0	0	0	0	0	0	0	0	0	0	0	0	0	0	0	0	0	0.56702	0
264	PCDHAC2	Q9Y5I4	Unclassified	Unclassified	0	0	0	0	0	0.71011	0	0	0	0	0	0	0	0	0	0	0	0	0	0	0	0	0	0	0	0	0	0	0	0	0	0	0	0	0	0	0	0	0	0	0	0	0	0.56702	0
264	PCDHB13	Q9Y5F0	Miscellaneous	StructuralAndAdhesion;ProtocadherinsBeta	0	0	0	0	0	0.71011	0	0	0	0	0	0	0	0	0	0	0	0	0	0	0	0	0	0	0	0	0	0	0	0	0	0	0	0	0	0	0	0	0	0	0	0	0	0.56702	0
264	PCDHB5	Q9Y5E4	Miscellaneous	StructuralAndAdhesion;ProtocadherinsBeta	0	0	0	0	0	0.71011	0	0	0	0	0	0	0	0	0	0	0	0	0	0	0	0	0	0	0	0	0	0	0	0	0	0	0	0	0	0	0	0	0	0	0	0	0	0.56702	0
264	PCDHB9	Q9Y5E1	Miscellaneous	StructuralAndAdhesion;ProtocadherinsBeta	0	0	0	0	0	0.71011	0	0	0	0	0	0	0	0	0	0	0	0	0	0	0	0	0	0	0	0	0	0	0	0	0	0	0	0	0	0	0	0	0	0	0	0	0	0.56702	0
264	SYT13	Q7L8C5	Miscellaneous	Other;Synaptotagmin	0	0	0	0	0	0.71011	0	0	0	0	0	0	0	0	0	0	0	0	0	0	0	0	0	0	0	0	0	0	0	0	0	0	0	0	0	0	0	0	0	0	0	0	0	0.56702	0
264	PCDHB10	Q9UN67	Miscellaneous	StructuralAndAdhesion;ProtocadherinsBeta	0	0	0	0	0	0.71011	0	0	0	0	0	0	0	0	0	0	0	0	0	0	0	0	0	0	0	0	0	0	0	0	0	0	0	0	0	0	0	0	0	0	0	0	0	0.56702	0
265	PCDHB4	Q9Y5E5	Miscellaneous	StructuralAndAdhesion;ProtocadherinsBeta	0	0	0	0	0	0.71011	0	0	0	0	0	0.588542	0.578124	0	0	0	0	0	0	0	0	0	0	0	0	0	0	0	0	0	0	0.627532	0	0	0	0	0	0	0	0	0	0	0	0.56702	0
265	PCDHB11	Q9Y5F2	Miscellaneous	StructuralAndAdhesion;ProtocadherinsBeta	0	0	0	0	0	0.71011	0	0	0	0	0	0.588542	0.578124	0	0	0	0	0	0	0	0	0	0	0	0	0	0	0	0	0	0	0	0	0	0	0	0	0	0	0	0	0	0	0.56702	0
265	PCDHB14	Q9Y5E9	Miscellaneous	StructuralAndAdhesion;ProtocadherinsBeta	0	0	0	0	0	0.71011	0	0	0	0	0	0.588542	0.578124	0	0	0	0	0	0	0	0	0	0	0	0	0	0	0	0	0	0	0	0	0	0	0	0	0	0	0	0	0	0	0.56702	0
265	PCDHB15	Q9Y5E8	Miscellaneous	StructuralAndAdhesion;ProtocadherinsBeta	0	0	0	0	0	0.71011	0	0	0	0	0	0.588542	0.578124	0	0	0	0	0	0	0	0	0	0	0	0	0	0	0	0	0	0	0	0	0	0	0	0	0	0	0	0	0	0	0.56702	0
265	PCDHB2	Q9Y5E7	Miscellaneous	StructuralAndAdhesion;ProtocadherinsBeta	0	0	0	0	0	0.71011	0	0	0	0	0	0.588542	0.578124	0	0	0	0	0	0	0	0	0	0	0	0	0	0	0	0	0	0	0	0	0	0	0	0	0	0	0	0	0	0	0.56702	0
265	PCDHB7	Q9Y5E2	Miscellaneous	StructuralAndAdhesion;ProtocadherinsBeta	0	0	0	0	0	0.71011	0	0	0	0	0	0.588542	0.578124	0	0	0	0	0	0	0	0	0	0	0	0	0	0	0	0	0	0	0	0	0	0	0	0	0	0	0	0	0	0	0.56702	0
265	PCDHB3	Q9Y5E6	Miscellaneous	StructuralAndAdhesion;ProtocadherinsBeta	0	0	0	0	0	0.71011	0	0	0	0	0	0.588542	0.578124	0	0	0	0	0	0	0	0	0	0	0	0	0	0	0	0	0	0	0	0	0	0	0	0	0	0	0	0	0	0	0.56702	0
266	KTN1	Q86UP2	Unclassified	Unclassified	0	0	0	0	0	0	0	0	0	0	0	0	0	0	0	0	0	0	0	0	0	0	0	0	0	0	0	0	0	0	0	0	0	0	0	0.434301	0	0	0	0	0	0	0	0.650311	0
267	TNFSF15	O95150	Unclassified	Unclassified	0	0	0	0	0	0	0	0	0	0	0	0.53517	0	0	0	0	0	0	0	0	0	1.28919	0.496987	0	0	0	0	0	0	0	0.717369	0.756264	1.13495	1.2514	0	0	0	0	0.521199	0	0	0.443451	0.538504	1.37816	0
268	TNFSF11	O14788	Unclassified	Unclassified	0	0	0	0	0	0.502941	0	0	0	0	0	0	0	0	1.06299	0	0	0.475189	0	0	0	1.04369	0	0.54612	0	0	0	0	0	0	0	0	0	0	0	0	0.638799	0	0	0	0	0	0	3.21958	0
268	BTLA	Q7Z6A9	Unclassified	Unclassified	0	0	0	0	0	0	0	0	0	0	0	0	0	0	0	0	0	0	0	0	0	0.793693	0	0	0	0	0	0	0	0	0	0	1.14163	0	0	0	0	0	0	0	0	0	0	1.47987	0
269	CD300LD	Q6UXZ3	Receptors	IG;OtherMisc	0	0	0	0	0	0	0	0	0	0	0	0.473164	0	0	0	0	0	0	0	0	0.556103	0.508162	0	0	0	0	0	0.602943	0	0.482607	0.589697	0	0.550662	0	0	0	0	0	0	0	0	0	0	0	0
269	FCRL4	Q96PJ5	Unclassified	Unclassified	0	0	0	0	0	0	0	0	0	0	0	0.473164	0	0	0	0	0	0	0	0	0.556103	0.508162	0	0	0	0	0	0.602943	0	0.482607	0.589697	0	0.550662	0	0	0	0	0	0	0	0	0	0	0	0
270	BTN3A3	O00478	Miscellaneous	Other;Butyrophylin	0	0	0	0	0	0	0	0	0	0	0	0.473164	0	0	0	0	0	0	0	0	0.556103	0	0	0	0	0	0	0	0	0.482607	0	0	0.550662	0	0	0	0	0	0	0	0	0	0	0	0
270	SIGLEC7	Q9Y286	Miscellaneous	StructuralAndAdhesion;IG_AdhesionProteins	0	0	0	0	0	0	0	0	0	0	0	0.473164	0	0	0	0	0	0	0	0	0.556103	0	0	0	0	0	0	0	0	0.482607	0	0	0.550662	0	0	0	0	0	0	0	0	0	0	0	0
271	KCNK3	O14649	Transporters	Channels;Voltage_gated_ion_channels;Two-p_K_channels	0	0	0	0	0	0	0	0	0	0	0	0	0	0	0.722945	0	0	0	0	0	0.554729	0	0	0	0	0	0	0	0	0	0	0	0	0	0	0.606374	0	0	0	0	0	0	0	0	0
272	IL9R	Q01113	Receptors	IG;Type1;CytokineR	0	0	0	0	0	0	0	0	0	0	0	0	0	0	0.722945	0	0	0	0	0.479396	1.00017	0	0	0	0	0	0	0	0	0	0	0	0	0	0	0	0.439341	0	0	0	0	0	0	0	0
272	KCNK9	Q9NPC2	Transporters	Channels;Voltage_gated_ion_channels;Two-p_K_channels	0	0	0	0	0	0	0	0	0	0	0	0.479386	0	0	0.722945	0	0.584666	0	0	0.479396	1.00017	0	0	0	0	0	0	0	0	0	0	0	0	0	0	0.606374	0.439341	0.763388	0	0	0	0	0	0	0
272	GP1BB	P13224	Miscellaneous	Other;LRRC	0	0	0	0	0	0	0	0	0	0	0	0	0	0	0.722945	0	0.584666	0	0	0.479396	1.63438	0	0	0	0	0	0	0	0	0	0	0	0	0	0	0	0.439341	0.763388	0	0	0	0	0	0	0
273	GJB2	P29033	Miscellaneous	StructuralAndAdhesion;GapJunction	0	0.735911	1.50533	0.516956	0.51945	0.741743	0	0.499833	0	0	0.58582	0.468248	0.690999	0	0.588757	0	0	0	0	0	1.34149	0.644817	0	0.606415	0	0.491399	1.32193	0	0	0	0.717497	0	0	0	0	0	0	0	0	0	0	0	0	0	0
274	CLN3	Q13286	Unclassified	Unclassified	1.01073	0	0	0	0	0	0	0	0	0	0	0	0	0	0.564455	0	0	0.529947	0	0	0	0	0	0	0	0	0	0.688025	0	0	0	0	0	0	0	0	0	0.427666	0	0.472016	0	0	0	0	0
275	CDH22	Q9UJ99	Miscellaneous	StructuralAndAdhesion;CadherinClassic	0	0	0	0	0	0.442234	0	0	1.14427	0.525437	0	0.526984	0.506729	0	0.737831	0	0.616533	0	0.616244	1.0427	0	0	0.679938	1.11802	0	0.503529	1.79943	0.564565	0	0	0.649963	0	0	0	0	0.557213	0	0	0	0	0	1.22664	0	0.989645	1.27861
276	PVRL1	Q15223	Receptors	IG;OtherPVR	0	0	0	0	0	0.533829	0	0	0	0	0	0	0	0	0.456285	0	0	0	0	0	0	0	0	0	0	0	0	0	0	0	0	0	0.446499	0	0	1.15631	0.696476	0	0	0	0	0	0	0	0
276	CD226	Q15762	Receptors	IG;OtherOther	0	0	0	0	0	0.533829	0	0	0	0	0	0	0	0.640075	1.9054	0	0	0	0	0	1.06277	0	0	0	0.970344	0	0	0	1.01724	0.46687	0	0	0.446499	0	0	1.15631	1.20085	0	1.00486	0	1.14436	0	0	0.977789	0
276	TIGIT	Q495A1	Miscellaneous	Unknown_function;IG_Unknown_function	0	0	0	0	0	0.533829	0	0	0	0	0	0	0	0	0.882008	0	0	0	0	0	1.06277	0	0	0	0.519491	0	0	0	0	0	0	0	0.446499	0	0	1.15631	0.75722	0	0.655133	0	0	0	0	0	0
276	PVRL4	Q96NY8	Receptors	IG;OtherPVR	0	0	0	0	0	0	0	0	0	0	0	0	0	0	0.456285	0	0	0	0	0	0	0	0	0	0	0	0	0	0.570493	0	0	0	0	0	0	0	0	0.462772	0	0.898186	1.14436	2.62278	2.39975	2.29039	0
276	PVRL3	Q9NQS3	Receptors	IG;OtherPVR	0	0	0	0	0	0.533829	0	0	0	0	0	0	0	0.640075	0.456285	0	0	0	0	0	1.06277	0	0	0	0	0	0	0	0	0	0	0	0.446499	0	0	0.697317	0.696476	0	0	0.898186	0	1.30583	2.39975	0.849926	0
277	ATP2B1	P20020	Transporters	Active_transporters;P-ATPase	0	0	0	0	0	0	0	0	0	1.33472	0	0.499612	0.454927	0	0	0	0	0	0	0	0	0	0.424739	0	0.462134	0.530054	0	0	0.605269	0	0	0	0.476482	0	0.487828	0	0	0	0	0	0	0	0	0	0.494063
278	CDH15	P55291	Miscellaneous	StructuralAndAdhesion;CadherinClassic	0	0	0	0	0	2.0176	0	0	0	1.00858	0.808597	0	0	0	0	0	0.828088	0	0.616244	0	1.25024	0	0.679938	0.597112	0.971683	0	0	0.564565	2.02394	1.19166	0	0	0	0	0	0.557213	0.708815	0	0	0.994937	0	3.1533	0	0	1.27861
279	DSC3	Q14574	Miscellaneous	StructuralAndAdhesion;CadherinOther	0	0	0.703891	1.04775	0	1.60197	0.430635	0.538374	0	2.04145	0	0	0.512455	0	1.72259	0	0	0	0.616244	0	1.95729	0	0	1.02358	1.04072	0	1.2959	1.10569	0.498246	0	0	0	0	0	0	0.557213	0	0	0	0	0	0	0	0	1.80166
280	DSG3	P32926	Miscellaneous	StructuralAndAdhesion;CadherinOther	0	0	0.703891	1.04775	0	2.0176	0	0.538374	0.489207	0.525437	0	0	0.512455	0	0.941086	0.557777	1.39654	0	0.616244	0	1.24603	0	0	2.01461	1.04072	0	0.455393	1.65315	2.00186	1.19166	0	0	0	0	0	0.557213	0	0	0	0	0	0	0	0	1.80166
280	DSG1	Q02413	Miscellaneous	StructuralAndAdhesion;CadherinOther	0	0	0	0	0	0.857867	0	0	0.464337	1.00858	0	0	1.21902	0	0.807628	0	0.828088	0	0.616244	0	1.25024	0	0	0.896593	0	0	0.840511	0.974961	2.00186	1.19166	0	0	0	0	0	0.557213	0	0	0	0	0	0	0	0	0.523051
281	KCNJ9	Q92806	Transporters	Channels;Voltage_gated_ion_channels;InwardlyRectifyingKchannel	0	0	0	0	0	0	0	0	0	0	0	0	0	0.476293	0	0	0	0	0	0	0	0	0	0	0	0	0	0	0	0	0	0	0	0	0	0	0	0	0	0	0	0	0	0	0
282	CLEC10A	Q8IUN9	Receptors	SCAR;Class_E	0	0	0	0	0	0	0	0.42679	0	0	0	0	0	0.603174	0	0	0	0	0	0	0	0	0	0	0	0	0	0	0	0	0	0	0	0	0	0.49868	0	0	0	0	0	0	0	0	0
282	SLC22A2	O15244	Transporters	SLC;MFS;SLC22	0	0	0	0	0	0	0	0.42679	0	0	0	0	0	0.603174	0	0	0	0	0	0	0	0	0	0	0	0	0	0	0	0	0	0	0	0	0	0.49868	0	0	0	0	0	0	0	0	0
283	KCNQ1	P51787	Transporters	Channels;Voltage_gated_ion_channels;Potassium_channels	0	0	0	0.764489	0.564196	0	0	0	0	0	0	0	0	0	0	0	0	0	0	0	0	0.465378	0	0	0	0	0	0	0	0	0	0.742233	0	0	0	1.22993	0	0	0.630315	0	0	0	0.793468	0	0
284	TRPV6	Q9H1D0	Transporters	Channels;Voltage_gated_ion_channels;TRP_channels	0	0	0	0	0	0	0	0	0	1.39022	0	1.00637	0.506729	0	0	0	0	0.566904	0	0	0	0	0	0	0	0.503529	0.503529	0.564565	0	0	0	0	0	0	0	1.15534	0	0	0	0	0	0	0	0	0
285	TRPV5	Q9NQA5	Transporters	Channels;Voltage_gated_ion_channels;TRP_channels	0	0	0	0	0	0	0	0	0	0.448935	0	0.479386	0	0	0	0	0	0	0	0	0	0	0	0	0	0	0	0	0	0	0	0	0	0	0	0.606374	0	0	0	0	0	0	0	0	0
286	LRP12	Q9Y561	Receptors	Other_receptors;LDLR	0	0	0	0	0	0	0	0	0	0	0	0	0	0	0	0	0	0	0	0	0	0	0	0	0	0	0	0	0	0	0	0	0	0	0	0.561515	0	0	0	0	0	0	0	0	0
287	PKD1	P98161	Transporters	AuxillaryTransportUnit;PKD1	0	0	0	0	0	0	0	0	0	0.558194	0	0	0	0.560494	3.31053	0	0	0.653296	0.721674	0	0	0	0	0	0	0	0	0	0	0	0	0	0	0	0	2.68821	0	0	3.31357	0	1.04682	2.26328	1.34348	1.01968	0
288	TNFSF12	O43508	Unclassified	Unclassified	0	0	0	0	0	0	0	0	0	0	0	0	0	0	1.87676	0	0	0.455289	0	0	0	0.506737	0.444067	0	0	0	0.435791	0	0	0	0	0	0	1.44841	0.624685	0	0.782848	0	0.942659	0.68653	0	0	0	0.973751	0
289	BTN3A1	O00481	Miscellaneous	Other;Butyrophylin	0.532156	0	0	0	0	0	0	0	0	0	0	0.473164	0	0	2.75593	0	0	1.58346	0	0	0.556103	0.508162	0	0	0	0	0	0.602943	0	0	0.710159	0	0.550662	0	0.925568	0	0	0	0.499382	0	0.553858	0	0	0	0
289	BTN2A1	Q7KYR7	Miscellaneous	Other;Butyrophylin	0.532156	0	0	0	0	0	0	0	0	0	0	0.609657	0	0	2.29897	0	0	0	0	0	0	0	0	0	0	0	0	0	0	0	0.977621	1.20166	0	0	0	0	0	0	0	0	0.553858	0	0	0	0
289	CLDN19	Q8N6F1	Miscellaneous	StructuralAndAdhesion;Claudin	0	0	0	0	0	0	0	0	0	0.491463	0.555991	0.613083	0.606009	0	5.58927	0	0.658577	0	0	0	0	0	0	0	0	0	0	1.12219	0	0	0	0	0	0	0.488414	0	0	0	0	0	0	0	0	0	0
289	CLDN16	Q9Y5I7	Miscellaneous	StructuralAndAdhesion;Claudin	0	0	0	0	0	0	0	0.569164	0	0	0.895279	0.808136	0.79719	0	14.638	0	0.658771	0.49152	0	0.516656	0	0.727265	0	0.612451	0	0	0	0.460193	0	0	0.797794	0	0	0	0.691288	1.38515	0	0.507436	0	0	0	0	0.435737	0	0
289	B4GALT1	P15291	Enzymes	2.4.1	0	0	0	0	0	0	0	0	0	0	0	0	0	0	0.568746	0	0	0	0	0	0	0	0	0	0	0	0	0	0	0	0	0	0	0	0	0	0	0	0	0	0	0	0	0	0
290	CDON	Q4KMG0	Receptors	IG;NetrinR	1.00342	0	0.482962	0.509676	0.514431	0	0	1.45063	0	0	0	3.59116	1.74962	0	0	0	0	0	0	1.8792	1.20099	0.470969	0	0	0	0.424978	0	0	0.68229	0.442865	0	0	0	0	0	0	0	0	0	0	0	0.599811	0	0	0
291	GPR114	Q8IZF4	Unclassified	Unclassified	0	0	0	0	0	0	0	0	0	0	0	0.774297	0	0	0	0	0	0	0	0	0	0	0	0	0	0	0	0	0	0	0	0	0	0	0	0	0	0	0	0	0	0	0	0	0
292	ATP2B3	Q16720	Transporters	Active_transporters;P-ATPase	0	0	0	0	0	0	0	0	0	1.00799	0	0.499612	0	0	0.425245	0	0	0	0	0	0	0	0.424739	0	0	0	0	0	0	0.514245	0	0	0.476482	0	0.487828	0	0	0	0	0	0	0	0	0	0
292	GRIN3B	O60391	Transporters	Channels;Ligand_gated_ion_channels;Glutamate	0	0	0	0	0	0	0	0	0	0.573434	0	0.499612	0	0	0.644506	0	0	0	0	0	0	0	0.424739	0	0	0	0	0	0	0	0	0	0.476482	0	0.487828	0	0	0	0	0	0	0	0	0	0
292	FZD6	O60353	Receptors	GPCR;Frizzled	0	0	0	0	0	0	0	0	0	0.573434	0	0.499612	0	0	0.425245	0	0	0	0	0	0	0	0.424739	0	0	0	0	0	0	0	0	0	0.476482	0	0.487828	0	0	0	0	0	0	0	0	0	0
292	FRAS1	Q86XX4	Unclassified	Unclassified	0	0.516654	0	0	0	0	0	0	0	0.573434	0	0.499612	0	0	0.425245	0	0	0	0	0	0	0	0.424739	0	0	0	0	0	0	0	0	0	0.593921	0	0	0	0	0	0	0	0	0	0	0	0
292	FZD4	Q9ULV1	Receptors	GPCR;Frizzled	0	0	0	0	0	0	0	0	0	0.573434	0	0.499612	0	0	0.425245	0	0	0	0	0	0	0	0.424739	0	0	0	0	0	0	0	0	0	0	0	0	0	0	0	0	0	0	0	0	0	0
293	AQP4	P55087	Transporters	Channels;Aquaporins	0	0	0	0	0	0	0	0	0	0.692698	0	0	0	0	0	0	0	0	0	0	0	0	0	0	0	0	0	0	0	0	0	0	0	0	0	0	0	0	0	0	0	0	0	0	0
294	GJA9	P57773	Miscellaneous	StructuralAndAdhesion;GapJunction	0	0	0	0	0	0	0	0	0	0.540185	0	0.543099	0	0	0	0	0.475482	0	0	0	0	0	0	0	0	0	0	0	0	0	0	0	0	0	0	0	0	0	0	0	0	0	0	0	0
294	CHRM1	P11229	Receptors	GPCR;Rhodopsin	0	0	0	0	0	0	0	0	0	0.537696	0	0.448922	0	0	0	0	0	0	0	0	0	0	0	0	0	0	0	0	0	0	0	0	0	0	0	0	0	0	0	0	0	0	0	0	0
295	NRXN1	P58400	Unclassified	Unclassified	0	0	0	0	0	0	0	0	0	1.05275	0	1.13808	1.14355	0	0	0	0	0	0	0	0	0	0	0	0	0	0	0	0	0	0	0.54627	0.476482	0	0.646041	0	0	0	0	0	0	0	0	0	0
295	NRXN1	Q9ULB1	Receptors	Other_receptors;Neurexin	0	0	0	0	0	0	0	0	0	1.05275	0	1.13808	1.14355	0	0	0	0	0	0	0	0	0	0	0	0	0	0	0	0	0	0	0.54627	0.476482	0	0.646041	0	0	0	0	0	0	0	0	0	0
296	FZD5	Q13467	Receptors	GPCR;Frizzled	0	0	0	0	0	0	0	0	0	5.29706	0.494781	6.38828	7.20184	0	0.575012	0	2.46662	0	0	0	0	0	0.424739	0.593921	0	0	0	4.89571	0	0	0	0	0.476482	1.19891	0.487828	0.454771	0	0	0	0	0	0	0	0	0
296	FZD8	Q9H461	Receptors	GPCR;Frizzled	0	0	0	0	0	0	0	0	0	4.21468	0.494781	6.25256	6.50114	0	0.575012	0	3.43413	0	0	0	0	0	0	0.593921	0	0	0	4.23155	0	0	0	0	0	1.76527	0	0.454771	0	0	0	0	0	0	0	0	0
296	LRP6	O75581	Receptors	Other_receptors;LDLR	0.944018	0.56022	0	3.66458	3.41681	0.537662	0	0	5.28812	12.1022	1.81851	9.27469	9.53108	1.44851	0.575012	0	2.40099	0	0	0	0	0	0	1.14474	1.56159	0.539934	1.54527	4.67554	0	0	0.634527	0	0	0	0.905265	0	1.29571	0	0.527351	0	0.588391	0	0	0	0.48531
296	LRP5	O75197	Receptors	Other_receptors;LDLR	0	0.56022	0	1.23359	0.937038	0	0	0	4.53955	10.7812	1.98876	7.12171	8.56705	0.774223	0.575012	0	1.49747	0	0	0	0	1.08875	0.452059	0.593921	0.572693	0.524232	1.62655	3.98118	0	0	0	0	0	0.664091	0.554856	0	1.5196	0	0.527351	0	0.588391	0	0	0	0
297	HTR2A	P28223	Receptors	GPCR;Rhodopsin	0	0	0	0	0	0	0	0	0	0.467566	0	0	0	0.587384	0	0	0.484497	0	0	0	0	0	0	0	0.727162	0	0	0.498063	0.436789	0	0	0	0	0	1.16014	0	0	0	0	0	0	0	0	0	0
298	ASIC2	Q16515	Unclassified	Unclassified	0	0	0	0	0	0	0	0	0	0	0	0	0.428974	0	0	0	0	0	0	0	0	0	0	0	0	0	0.56764	0.426979	0	0	0	0	0.476482	0	0.487828	0	0.437628	0	0.700226	0	0	0	0	0	0
299	BAI2	O60241	Receptors	GPCR;Adhesion	0	0	0	0	0	0	0	0	0	0	0	0	0.428974	0	0	0	0	0	0	0	0	0	0	0	0	0	0.56764	0	0	0	0	0	0.476482	0	0.962481	0	0.437628	0	0	0	0	0	0	0	0
299	KCNJ14	Q9UNX9	Transporters	Channels;Voltage_gated_ion_channels;InwardlyRectifyingKchannel	0	0	0	0	0	0	0	0	0	0	0	0	0	0	0	0	0	0	0	0	0	0	0	0	0	0	0	0	0	0	0	0	0.476482	0	0.487828	0	0	0	0	0	0	0	0	0	0
299	ATP10D	Q9P241	Transporters	Active_transporters;P-ATPase	0	0	0	0	0	0	0	0	0	0	0	0	0	0	0	0	0	0	0	0	0	0	0	0	0	0	0	0	0	0	0	0	0.476482	0	0.487828	0	0	0	0	0	0	0	0	0	0
300	FAP	Q12884	Unclassified	Unclassified	0	0	0	0	0	0	0	0	0.49652	0	0	0.584415	0	0	0	0	0.753734	0	0	0	0	0	0	0.46085	0	0	0	0.539269	0.460025	1.71851	0	0.77169	1.1515	0	1.98063	0.652641	0.472802	0.486703	0	1.91278	0	0.820903	0.77547	0.827498	0
301	KCNJ10	P78508	Transporters	Channels;Voltage_gated_ion_channels;InwardlyRectifyingKchannel	0	0	0	0	0	0	0	0	0	0	0.967779	0	0	0	0	0	0	0	0.513034	0	0	0	0	0	0	0	0	0	0	0	0	0	0.476482	0	1.81605	0	0	0	0	0.963864	0	0	0	0.971179	0
302	HLA-F	P30511	Unclassified	Unclassified	0	0	0	0	0	0	0	0	0	0.815573	0	0.738823	0.680531	0.474216	0	0	0	0.923315	0	0	0	1.45121	0	0	0	0	0	0	0	0	0	1.60178	0.47493	0	2.31286	0.449979	0	0	0	1.62166	0	0	0	0	0
303	CLDN17	P56750	Miscellaneous	StructuralAndAdhesion;Claudin	0	0	0	0	0	0	0	0	0	0	0	0	0	0	0	0	0	0	0.425857	0	0	0	0	0	0	0	0	0	0	0	0	0	0	0	0.516601	0	0	0	0	0	0	0	0	0	0
304	PLSCR1	O15162	Unclassified	Unclassified	0	0	1.46965	0	0	2.27561	0.550747	1.93375	0.65762	0.840032	0	0	0	0	1.08965	0	0	0	0	0	0	0	0	0	0	0	0	0.545606	1.1049	0	1.01006	2.8164	0.698008	0	6.76284	0.532691	0	0	0.452084	0	0	0	0	0.750899	0.593664
304	PLSCR4	Q9NRQ2	Unclassified	Unclassified	0	0	0	0	0	0	0.550747	0	0	0.597269	0.492986	0.696761	0.540783	0	0.657834	0.485379	0	0	0	0	0	0	0	0	0.77904	0	0	0	0.869859	0.461657	0	1.17326	0	0	5.51901	0	0	0	0.452084	0	0	0	0	0.750899	0
[truncated: 20 more columns]

## Sheet: BRCA
Information of 1,869 MPs KEGG cancer-related pathwaysa					Alanine, aspartate and glutamate metabolism	Pentose phosphate pathway	Arginine and proline metabolism	Metabolism of xenobiotics by cytochrome P450	Chemical carcinogenesis	Glycolysis / Gluconeogenesis	PPAR signaling pathway	Glycine, serine and threonine metabolism	Colorectal cancer	Wnt signaling pathway	TGF-beta signaling pathway	Hedgehog signaling pathway	Basal cell carcinoma	Basal transcription factors	Hepatitis C	D-Glutamine and D-glutamate metabolism	MicroRNAs in cancer	Hepatitis B	Ubiquitin mediated proteolysis	Cell cycle	p53 signaling pathway	Viral carcinogenesis	Chronic myeloid leukemia	Bladder cancer	Glioma	Non-small cell lung cancer	Pancreatic cancer	Melanogenesis	Calcium signaling pathway	cAMP signaling pathway	Citrate cycle (TCA cycle)	Oxidative phosphorylation	Glycerophospholipid metabolism	HTLV-I infection	Transcriptional misregulation in cancer	Lysosome	Apoptosis	Jak-STAT signaling pathway	Epstein-Barr virus infection	Hematopoietic cell lineage	B cell receptor signaling pathway	Cytokine-cytokine receptor interaction	Chemokine signaling pathway	NF-kappa B signaling pathway	Thyroid cancer
Cluster number	Gene name	UniProt AC of MP	Main Classb	Classificationc	hsa00250	hsa00030	hsa00330	hsa00980	hsa05204	hsa00010	hsa03320	hsa00260	hsa05210	hsa04310	hsa04350	hsa04340	hsa05217	hsa03022	hsa05160	hsa00471	hsa05206	hsa05161	hsa04120	hsa04110	hsa04115	hsa05203	hsa05220	hsa05219	hsa05214	hsa05223	hsa05212	hsa04916	hsa04020	hsa04024	hsa00020	hsa00190	hsa00564	hsa05166	hsa05202	hsa04142	hsa04210	hsa04630	hsa05169	hsa04640	hsa04662	hsa04060	hsa04062	hsa04064	hsa05216
1	SLC2A8	Q9NY64	Transporters	SLC;MFS;SLC2	0	0	0	0	0	0	0	0	0	0	0	0	0	0	0	0	0	0	0	0	0	0	0	0	0	0	0	0	0	0	0	0	0	0	0	0	0	0	0	0	0	0	0	0	0
1	SLC2A6	Q9UGQ3	Transporters	SLC;MFS;SLC2	0	0	0	0	0	0	0	0	0	0	0	0	0	0	0	0	0	0	0	0	0	0	0	0	0	0	0	0	0	0	0	0	0	0	0	0	0	0	0	0	0	0	0	0	0
2	KCNB1	Q14721	Transporters	Channels;Voltage_gated_ion_channels;Potassium_channels	0	0	0	0	0	0	0	0	0	0	0	0	0	0	0	0	0	0	3.57085	0	0	1.8369	0	0	0	0	0	0	0	0	0	0	0	0	0	0	0	0	0	0	0	0	0	0	0
3	KCNH6	Q9H252	Transporters	Channels;Voltage_gated_ion_channels;Potassium_channels	0	0	0	0	0	0	0	0	0	0	0	0	0	0	0	0	0	0	0	0	0	0	0	0	0	0	0	0	0	0	0	0	0	0	0	0	0	0	0	0	0	0	0	0	0
4	KCNH8	Q96L42	Transporters	Channels;Voltage_gated_ion_channels;Potassium_channels	0	0	0	0	0	0	0	0	0	0	0	0	0	0	0	0	0	0	0	0	0	0	0	0	0	0	0	0	0	0	0	0	0	0	0	0	0	0	0	0	0	0	0	0	0
5	BTN1A1	Q13410	Miscellaneous	Other;Butyrophylin	0	0	0	0	0	1.58765	0	0	1.52608	0	1.34278	0	0	2.39736	0	0	0	0	0	0	0	0	1.55575	1.58765	0	0	0	0	0	0	0	0	0	0	0	0	0	0	2.7703	0	0	0	0	0	1.74618
6	SLC4A4	Q9Y6R1	Transporters	SLC;APC;SLC4	0	0	0	0	0	0	0	0	0	0	0	0	0	0	0	0	5.9305	2.52848	0	6.23848	7.56303	6.23848	3.30073	3.36595	3.13043	3.18352	3.08044	0	0	0	0	0	0	0	0	0	0	0	0	0	0	0	0	0	0
6	SLC4A7	Q9Y6M7	Transporters	SLC;APC;SLC4	0	0	0	0	0	0	0	0	0	0	0	0	0	0	0	0	8.90003	3.6645	0	9.36285	11.3558	9.36285	4.82613	4.92452	4.56946	4.64944	4.49418	0	0	0	0	0	0	0	0	0	0	0	0	0	0	0	0	0	0
6	SLC4A10	Q6U841	Transporters	SLC;APC;SLC4	0	0	0	0	0	0	0	0	0	0	0	0	0	0	0	0	8.90003	3.6645	0	9.36285	11.3558	9.36285	4.82613	4.92452	4.56946	4.64944	4.49418	0	0	0	0	0	0	0	0	0	0	0	0	0	0	0	0	0	0
6	SLC4A1	P02730	Transporters	SLC;APC;SLC4	0	0	0	0	0	0	0	0	0	0	0	0	0	0	0	0	8.90003	3.6645	0	9.36285	11.3558	9.36285	4.82613	4.92452	4.56946	4.64944	4.49418	0	0	0	0	0	0	0	0	0	0	0	0	0	0	0	0	0	0
6	SLC4A8	Q2Y0W8	Transporters	SLC;APC;SLC4	0	0	0	0	0	0	0	0	0	0	0	0	0	0	0	0	8.90003	3.6645	0	9.36285	11.3558	9.36285	4.82613	4.92452	4.56946	4.64944	4.49418	0	0	0	0	0	0	0	0	0	0	0	0	0	0	0	0	0	0
6	SLC4A2	P04920	Transporters	SLC;APC;SLC4	0	0	0	0	0	0	0	0	0	0	0	0	0	0	0	0	8.90003	3.6645	0	9.36285	11.3558	9.36285	4.82613	4.92452	4.56946	4.64944	4.49418	0	0	0	0	0	0	0	0	0	0	0	0	0	0	0	0	0	0
6	SLC4A3	P48751	Transporters	SLC;APC;SLC4	0	0	0	0	0	0	0	0	0	0	0	0	0	0	0	0	8.90003	3.6645	0	9.36285	11.3558	9.36285	4.82613	4.92452	4.56946	4.64944	4.49418	0	0	0	0	0	0	0	0	0	0	0	0	0	0	0	0	0	0
7	GYPC	P04921	Unclassified	Unclassified	0	0	0	0	0	0	0	0	0	0	0	0	0	0	0	0	0	0	0	0	0	0	0	0	4.73563	4.94653	2.81137	0	0	0	0	0	0	0	0	0	0	0	0	0	0	0	0	0	0
8	SYT1	P21579	Miscellaneous	Other;Synaptotagmin	0	0	0	0	0	0	0	0	0	0	0	0	0	0	0	0	0	0	0	0	0	3.26139	0	0	0	0	0	0	1.75626	0	0	0	0	4.18739	0	0	0	0	2.83747	0	0	0	0	0	0
9	SYT2	Q8N9I0	Miscellaneous	Other;Synaptotagmin	0	0	0	0	0	0	0	0	0	0	0	0	0	0	0	0	0	0	0	0	0	1.8369	0	0	0	0	0	0	1.75626	0	0	0	0	0	0	0	0	0	1.59662	0	0	0	0	0	0
10	GABRG2	P18507	Transporters	Channels;Ligand_gated_ion_channels;cys-loop	0	0	0	0	0	0	0	0	0	0	0	0	0	0	0	0	0	0	0	0	0	0	0	0	0	0	0	0	0	0	0	0	0	0	0	0	0	0	0	0	0	0	0	0	0
11	GABRG3	Q99928	Transporters	Channels;Ligand_gated_ion_channels;cys-loop	0	0	0	0	0	0	0	0	0	0	0	0	0	0	0	0	0	0	0	0	0	0	0	0	0	0	0	0	0	0	0	0	0	0	0	0	0	0	0	0	0	0	0	0	0
11	STBD1	O95210	Unclassified	Unclassified	0	0	0	0	0	0	0	0	0	0	0	0	0	0	0	0	0	0	0	0	0	0	0	0	0	0	0	0	0	0	0	0	0	0	0	0	0	0	0	0	0	0	0	0	0
11	GABRG1	Q8N1C3	Transporters	Channels;Ligand_gated_ion_channels;cys-loop	0	0	0	0	0	0	0	0	0	0	0	0	0	0	0	0	0	0	0	0	0	0	0	0	0	0	0	0	0	0	0	0	0	0	0	0	0	0	0	0	0	0	0	0	0
12	NGFR	P08138	Receptors	Other_receptors;TNFNGF	0	0	0	0	0	0	0	0	0	0	0	0	0	1.47975	0	0	0	0	0	0	0	0	0	0	0	0	0	0	0	0	0	0	0	0	0	0	0	0	0	0	0	0	0	0	1.92111
13	MCHR1	Q99705	Receptors	GPCR;Rhodopsin	0	0	0	0	0	0	0	0	0	0	0	0	0	0	0	0	0	0	0	0	0	0	0	0	0	0	0	0	0	0	0	0	0	0	0	0	0	0	0	0	0	0	0	0	0
14	IFNAR1	P17181	Receptors	IG;Type2;CytokineR	0	0	0	0	0	0	0	0	0	0	3.58217	0	0	0	0	0	0	6.6131	0	0	0	6.23848	8.2127	0	0	0	0	0	0	0	0	0	0	5.69961	0	0	0	6.15622	0	0	0	0	0	4.02262	0
15	KCNH2	Q12809	Transporters	Channels;Voltage_gated_ion_channels;Potassium_channels	0	0	0	0	0	0	0	0	0	0	0	0	0	0	0	0	0	0	0	0	0	0	0	0	0	0	0	0	0	0	0	0	0	0	0	0	0	0	0	0	0	0	0	0	0
16	LPAR3	Q9UBY5	Receptors	GPCR;Rhodopsin	0	0	0	0	0	0	0	0	0	0	0	0	0	0	0	0	0	0	0	0	0	0	0	0	0	0	0	0	0	0	0	0	0	0	0	0	0	0	0	0	0	0	0	0	0
17	RABAC1	Q9UI14	Unclassified	Unclassified	0	0	0	0	0	0	0	0	2.48929	0	0	0	0	0	0	0	0	0	0	0	0	3.26139	0	0	0	0	0	0	0	0	0	0	0	6.98557	0	0	0	0	2.83747	0	2.68686	0	0	0	0
18	STX4	Q12846	Transporters	Other_transporters;Syntaxin	0	0	0	0	0	0	0	0	0	0	0	0	0	0	0	0	0	0	0	0	0	3.26139	0	0	0	0	0	0	0	0	0	1.30829	0	0	0	0	0	0	2.83747	0	0	0	0	0	0
18	STX1A	Q16623	Transporters	Other_transporters;Syntaxin	0	0	0	0	0	0	0	0	0	0	0	0	0	0	0	0	0	0	0	0	0	3.26139	0	0	0	0	0	0	0	0	0	0	0	0	0	0	0	0	2.83747	0	0	0	0	0	0
18	STX1B	P61266	Transporters	Other_transporters;Syntaxin	0	0	0	0	0	0	0	0	0	0	0	0	0	0	0	0	0	0	0	0	0	3.26139	0	0	0	0	0	0	0	0	0	1.30829	0	0	0	0	0	0	2.83747	0	0	0	0	0	0
19	KCNK1	O00180	Transporters	Channels;Voltage_gated_ion_channels;Two-p_K_channels	0	0	0	0	0	0	0	0	0	0	0	0	0	0	0	0	0	0	0	0	0	0	0	0	0	0	0	0	0	0	0	0	0	0	0	0	0	0	0	0	0	0	0	0	0
19	PANX1	Q96RD7	Unclassified	Unclassified	0	0	0	0	0	0	0	0	0	0	0	0	0	0	0	0	0	0	0	0	0	0	0	0	0	0	0	0	0	0	0	0	0	0	0	0	0	0	0	0	0	0	0	0	0
20	SERINC3	Q13530	Transporters	Other_transporters;SERINC	0	0	0	0	0	0	0	0	0	0	0	0	0	0	0	0	0	0	0	0	0	0	0	0	0	0	0	0	0	0	0	0	0	0	0	0	0	0	0	0	0	0	0	0	0
21	ADAM9	Q13443	Enzymes	3.4.24	0	0	0	0	0	0	0	0	0	0	0	0	0	0	0	0	0	0	0	0	0	0	0	0	0	0	0	0	0	0	0	0	0	0	0	0	0	0	0	0	0	0	0	0	0
22	MARCO	Q9UEW3	Receptors	SCAR;Class_A	0	0	0	0	0	0	0	0	0	0	0	0	0	0	0	0	0	0	0	0	0	0	0	0	0	0	0	0	0	0	0	0	0	0	0	0	0	0	0	0	0	0	0	0	0
22	ATP11B	Q9Y2G3	Transporters	Active_transporters;P-ATPase	0	0	0	0	0	0	0	0	1.99913	0	0	0	0	0	0	0	6.56064	4.54198	0	29.8714	5.62844	0	0	0	4.77168	4.09791	4.41154	0	0	0	0	1.36928	0	0	0	2.35883	0	0	0	0	0	0	0	0	0
22	ATP11A	P98196	Unclassified	Unclassified	0	0	0	0	0	0	0	0	0	0	0	0	0	0	0	0	0	0	3.43635	29.8714	5.62844	0	0	0	0	0	0	0	0	0	0	1.36928	0	0	0	2.35883	0	0	0	0	0	0	0	0	0
22	F2RL1	P55085	Receptors	GPCR;Rhodopsin	0	0	0	0	0	0	0	0	0	0	0	0	0	0	0	0	0	0	0	0	0	0	0	0	0	0	0	0	0	0	0	0	0	0	0	0	0	0	0	0	0	0	0	0	0
22	OR2W1	Q9Y3N9	Receptors	GPCR;Olf	0	0	0	0	0	0	0	0	0	0	0	0	0	0	0	0	0	0	0	0	0	0	0	0	0	0	0	0	0	0	0	0	0	0	0	0	0	0	0	0	0	0	0	0	0
22	TAAR2	Q9P1P5	Receptors	GPCR;Rhodopsin	0	0	0	0	0	0	0	0	0	0	0	0	0	0	0	0	0	0	0	0	0	0	0	0	0	0	0	0	0	0	0	0	0	0	0	0	0	0	0	0	0	0	0	0	0
22	OR11A1	Q9GZK7	Receptors	GPCR;Olf	0	0	0	0	0	0	0	0	0	0	0	0	0	0	0	0	0	0	0	0	0	0	0	0	0	0	0	0	0	0	0	0	0	0	0	0	0	0	0	0	0	0	0	0	0
22	OR6X1	Q8NH79	Receptors	GPCR;Olf	0	0	0	0	0	0	0	0	0	0	0	0	0	0	0	0	0	0	0	0	0	0	0	0	0	0	0	0	0	0	0	0	0	0	0	0	0	0	0	0	0	0	0	0	0
22	OR8U1	Q8NH10	Receptors	GPCR;Olf	0	0	0	0	0	0	0	0	0	0	0	0	0	0	0	0	0	0	0	0	0	0	0	0	0	0	0	0	0	0	0	0	0	0	0	0	0	0	0	0	0	0	0	0	0
22	OR6P1	Q8NGX9	Receptors	GPCR;Olf	0	0	0	0	0	0	0	0	0	0	0	0	0	0	0	0	0	0	0	0	0	0	0	0	0	0	0	0	0	0	0	0	0	0	0	0	0	0	0	0	0	0	0	0	0
22	OR6Y1	Q8NGX8	Receptors	GPCR;Olf	0	0	0	0	0	0	0	0	0	0	0	0	0	0	0	0	0	0	0	0	0	0	0	0	0	0	0	0	0	0	0	0	0	0	0	0	0	0	0	0	0	0	0	0	0
22	OR10K1	Q8NGX5	Receptors	GPCR;Olf	0	0	0	0	0	0	0	0	0	0	0	0	0	0	0	0	0	0	0	0	0	0	0	0	0	0	0	0	0	0	0	0	0	0	0	0	0	0	0	0	0	0	0	0	0
22	OR2T35	Q8NGX2	Unclassified	Unclassified	0	0	0	0	0	0	0	0	0	0	0	0	0	0	0	0	0	0	0	0	0	0	0	0	0	0	0	0	0	0	0	0	0	0	0	0	0	0	0	0	0	0	0	0	0
22	OR1L4	Q8NGR5	Receptors	GPCR;Olf	0	0	0	0	0	0	0	0	0	0	0	0	0	0	0	0	0	0	0	0	0	0	0	0	0	0	0	0	0	0	0	0	0	0	0	0	0	0	0	0	0	0	0	0	0
22	OR1L6	Q8NGR2	Receptors	GPCR;Olf	0	0	0	0	0	0	0	0	0	0	0	0	0	0	0	0	0	0	0	0	0	0	0	0	0	0	0	0	0	0	0	0	0	0	0	0	0	0	0	0	0	0	0	0	0
22	OR6Q1	Q8NGQ2	Receptors	GPCR;Olf	0	0	0	0	0	0	0	0	0	0	0	0	0	0	0	0	0	0	0	0	0	0	0	0	0	0	0	0	0	0	0	0	0	0	0	0	0	0	0	0	0	0	0	0	0
22	OR4D6	Q8NGJ1	Receptors	GPCR;Olf	0	0	0	0	0	0	0	0	0	0	0	0	0	0	0	0	0	0	0	0	0	0	0	0	0	0	0	0	0	0	0	0	0	0	0	0	0	0	0	0	0	0	0	0	0
22	OR8J3	Q8NGG0	Receptors	GPCR;Olf	0	0	0	0	0	0	0	0	0	0	0	0	0	0	0	0	0	0	0	0	0	0	0	0	0	0	0	0	0	0	0	0	0	0	0	0	0	0	0	0	0	0	0	0	0
22	OR5AS1	Q8N127	Receptors	GPCR;Olf	0	0	0	0	0	0	0	0	0	0	0	0	0	0	0	0	0	0	0	0	0	0	0	0	0	0	0	0	0	0	0	0	0	0	0	0	0	0	0	0	0	0	0	0	0
22	OR10K2	Q6IF99	Receptors	GPCR;Olf	0	0	0	0	0	0	0	0	0	0	0	0	0	0	0	0	0	0	0	0	0	0	0	0	0	0	0	0	0	0	0	0	0	0	0	0	0	0	0	0	0	0	0	0	0
22	OR7A5	Q15622	Receptors	GPCR;Olf	0	0	0	0	0	0	0	0	0	0	0	0	0	0	0	0	0	0	0	0	0	0	0	0	0	0	0	0	0	0	0	0	0	0	0	0	0	0	0	0	0	0	0	0	0
22	OR5I1	Q13606	Receptors	GPCR;Olf	0	0	0	0	0	0	0	0	0	0	0	0	0	0	0	0	0	0	0	0	0	0	0	0	0	0	0	0	0	0	0	0	0	0	0	0	0	0	0	0	0	0	0	0	0
22	OR8U9	P0C7N5	Receptors	GPCR;Olf	0	0	0	0	0	0	0	0	0	0	0	0	0	0	0	0	0	0	0	0	0	0	0	0	0	0	0	0	0	0	0	0	0	0	0	0	0	0	0	0	0	0	0	0	0
22	OR6A2	O95222	Receptors	GPCR;Olf	0	0	0	0	0	0	0	0	0	0	0	0	0	0	0	0	0	0	0	0	0	0	0	0	0	0	0	0	0	0	0	0	0	0	0	0	0	0	0	0	0	0	0	0	0
22	OR6B1	O95007	Receptors	GPCR;Olf	0	0	0	0	0	0	0	0	0	0	0	0	0	0	0	0	0	0	0	0	0	0	0	0	0	0	0	0	0	0	0	0	0	0	0	0	0	0	0	0	0	0	0	0	0
22	OR14I1	A6ND48	Receptors	GPCR;Olf	0	0	0	0	0	0	0	0	0	0	0	0	0	0	0	0	0	0	0	0	0	0	0	0	0	0	0	0	0	0	0	0	0	0	0	0	0	0	0	0	0	0	0	0	0
22	P2RX5	Q93086	Transporters	Channels;Ligand_gated_ion_channels;ATP_gated_ion_channels	0	0	0	0	0	0	0	0	0	0	0	0	0	0	0	0	0	0	0	0	0	0	0	0	0	0	0	0	0	0	0	0	0	0	0	0	0	0	0	0	0	0	0	0	0
22	MARVELD2	Q8N4S9	Unclassified	Unclassified	0	0	0	0	0	0	0	0	0	0	0	0	0	0	0	0	0	0	0	0	0	0	0	0	0	0	0	0	0	0	0	0	0	0	0	0	0	0	0	0	0	0	0	0	0
22	LAT	O43561	Unclassified	Unclassified	0	0	0	0	0	0	0	0	5.73774	0	0	0	0	0	6.91053	0	47.6448	18.0552	0	168.859	28.7789	0	0	8.29595	27.2283	19.866	16.8918	0	12.276	0	0	0	0	23.0967	0	0	4.37257	0	5.64431	0	5.54101	0	0	0	0
22	ABCC9	O60706	Transporters	Active_transporters;ABCC	0	0	0	0	0	0	0	0	0	0	0	0	0	0	0	0	0	0	0	0	0	0	0	0	0	0	0	0	0	0	0	0	0	0	0	0	0	0	0	0	0	0	0	0	0
22	ADAM17	P78536	Enzymes	3.4.24	0	0	0	0	0	0	0	0	0	0	0	0	0	0	0	0	0	0	0	28.7113	5.37136	0	0	0	0	0	0	0	0	0	0	0	0	4.51102	0	0	0	0	0	0	0	0	0	0	0
22	GABBR1	Q9UBS5	Receptors	GPCR;Glutamate	0	0	0	0	0	0	0	0	0	0	0	0	0	0	0	0	0	0	0	0	0	0	0	0	0	0	0	0	0	0	0	0	0	0	0	0	0	0	0	0	0	0	0	0	0
22	RNF43	Q68DV7	Unclassified	Unclassified	0	0	0	0	0	0	0	0	0	0	0	0	0	0	0	0	7.8767	6.9593	4.80933	71.875	12.8801	0	0	0	0	0	0	0	0	0	0	0	0	8.28667	0	0	0	0	0	0	0	0	0	0	0
22	BFAR	Q9NZS9	Unclassified	Unclassified	0	0	0	0	0	0	0	0	0	0	0	0	0	0	0	0	7.8767	6.9593	4.80933	71.875	12.8801	2.51801	0	0	0	0	0	0	0	0	0	0	0	8.28667	0	0	0	0	0	0	0	0	0	0	0
22	STEAP3	Q658P3	Transporters	Other_transporters;STEAP	0	0	0	0	0	0	0	0	0	0	0	0	0	0	0	0	5.60054	4.45591	3.15517	52.8594	9.38248	0	0	0	0	0	0	0	0	0	0	0	0	7.33812	0	0	0	0	0	0	0	0	0	0	0
22	CD27	P26842	Receptors	Other_receptors;TNFNGF	0	0	0	0	0	0	0	0	0	0	0	0	0	0	0	0	4.00803	3.0021	1.84263	30.2848	6.56197	1.82143	0	0	0	0	0	0	0	0	0	0	0	4.22058	0	0	2.06336	0	1.4764	0	0	0	0	0	0
22	SLC26A6	Q9BXS9	Transporters	SLC;APC;SLC26	0	0	0	0	0	0	0	0	0	0	0	0	0	0	0	0	3.85726	2.89745	0	29.67	5.58404	1.74161	0	0	0	0	1.94247	0	0	0	0	1.40346	0	4.80064	0	0	0	0	0	0	0	0	0	0	0
22	SLC26A8	Q96RN1	Transporters	SLC;APC;SLC26	0	0	0	0	0	0	0	0	0	0	0	0	0	0	0	0	3.85726	2.89745	0	29.67	5.58404	1.74161	0	0	0	0	1.94247	0	0	0	0	0	0	4.80064	0	0	0	0	0	0	0	0	0	0	0
22	KCNH5	Q8NCM2	Transporters	Channels;Voltage_gated_ion_channels;Potassium_channels	0	0	0	0	0	0	0	0	0	0	0	0	0	0	3.01198	0	27.8344	14.6448	5.18111	166.35	28.2267	6.9983	0	0	10.4985	7.20799	7.10767	0	0	2.6176	0	0	0	22.3776	0	0	0	0	2.40985	0	0	0	0	0	0
22	ATP8B2	P98198	Transporters	Active_transporters;P-ATPase	0	0	0	0	0	0	0	0	0	0	0	0	0	0	5.55766	0	30.6018	19.4045	7.74917	223.505	37.9165	9.22741	0	0	8.04257	5.78113	7.10669	0	0	0	1.37558	0	0	29.1669	0	2.35883	0	0	5.64431	0	0	0	0	0	0
22	ATP8A1	Q9Y2Q0	Transporters	Active_transporters;P-ATPase	0	0	0	0	0	0	0	0	0	0	0	0	0	0	0	0	19.1306	12.4362	5.41608	140.349	23.9428	6.19511	0	0	6.03796	4.09791	4.41154	0	0	0	0	0	0	17.0744	0	2.35883	0	0	0	0	0	0	0	0	0
22	ITPR2	Q14571	Transporters	Channels;Voltage_gated_ion_channels;RYR_ITPR	0	0	0	0	0	0	0	0	0	0	0	0	0	0	3.84707	0	41.7166	24.7478	7.10501	219.133	38.4909	10.3134	5.52888	0	20.6595	15.1344	18.2298	0	0	0	0	0	0	30.5249	0	0	0	0	0	0	5.13021	0	0	0	0
22	CDHR2	Q9BYE9	Miscellaneous	StructuralAndAdhesion;ProtocadherinsOther	0	0	0	0	0	0	0	0	0	0	0	0	0	0	0	0	31.2508	17.1645	5.18111	197.372	33.759	8.41491	0	0	9.65578	6.51345	9.47919	0	0	0	0	0	0	26.2494	0	0	0	0	0	0	0	0	0	0	0
22	TNFRSF21	O75509	Receptors	Other_receptors;TNFNGF	0	0	0	0	0	0	0	0	0	0	0	0	0	0	0	0	0	0	0	0	0	0	0	0	0	0	0	0	0	0	0	0	0	0	0	0	0	0	0	0	0	0	0	0	0
22	SLC2A4	P14672	Transporters	SLC;MFS;SLC2	0	0	0	0	0	0	0	0	4.01284	3.34684	0	0	0	0	3.43306	0	3.714	4.07848	0	29.0855	5.45463	0	0	0	0	0	3.85199	0	0	2.61478	0	0	0	0	0	0	0	0	3.75923	0	0	0	0	0	0
22	AQP2	P41181	Transporters	Channels;Aquaporins	0	0	0	0	0	0	0	0	1.99913	6.10975	2.31492	0	2.59934	0	3.43306	0	5.15411	3.54962	3.43635	29.8714	5.62844	0	0	0	0	0	2.69763	1.80911	0	0	0	1.36928	0	0	0	2.35883	0	0	3.75923	0	0	0	0	0	0
22	SLC2A2	P11168	Transporters	SLC;MFS;SLC2	0	0	0	0	0	0	0	0	1.99913	0	0	0	0	0	3.43306	0	0	3.39674	0	29.0855	5.45463	0	0	0	0	0	0	0	0	0	0	0	0	0	0	0	0	0	3.75923	0	0	0	0	0	0
22	SLC2A1	P11166	Transporters	SLC;MFS;SLC2	0	0	0	0	0	0	0	0	1.99913	0	0	0	0	0	1.71282	0	0	3.39674	0	29.0855	5.45463	0	0	0	0	0	0	0	0	0	0	0	0	0	0	0	0	0	1.87419	0	0	0	0	0	0
22	SLC2A3	P11169	Unclassified	Unclassified	0	0	0	0	0	0	0	0	1.99913	2.45238	0	0	0	0	1.71282	0	0	3.39674	3.32542	29.0855	5.45463	0	0	0	0	0	0	0	0	0	0	0	0	0	0	0	0	0	1.87419	0	0	0	0	0	0
23	CRB1	P82279	Miscellaneous	StructuralAndAdhesion;CrumbsProtein	0	0	0	0	0	0	0	0	0	0	0	0	0	0	0	0	0	0	0	0	0	0	0	0	0	0	0	0	0	0	0	0	0	0	0	0	0	0	0	0	0	0	0	0	0
23	CRB2	Q5IJ48	Miscellaneous	StructuralAndAdhesion;CrumbsProtein	0	0	0	0	0	0	0	0	0	0	0	0	0	0	0	0	0	0	0	0	0	0	0	0	0	0	0	0	0	0	0	0	0	0	0	0	0	0	0	0	0	0	0	0	0
24	FCRL5	Q96RD9	Unclassified	Unclassified	0	0	0	0	0	0	0	0	0	0	0	0	0	0	0	0	0	0	0	0	0	0	0	0	0	0	0	0	0	0	0	0	0	0	0	0	0	0	0	0	0	0	0	0	0
25	CD99	P14209	Unclassified	Unclassified	0	0	0	0	0	0	0	0	0	0	0	0	0	0	0	0	0	0	0	0	0	0	0	0	0	0	0	0	0	0	0	0	0	0	0	0	0	0	0	0	0	0	0	0	0
25	ADIPOR1	Q96A54	Receptors	Other_receptors;ADIPO-PAQR	0	0	0	0	0	0	0	0	0	0	0	0	0	0	0	0	0	0	0	0	0	0	0	0	0	0	0	0	0	0	0	0	0	0	0	0	0	0	0	0	0	0	0	0	0
26	TFRC	P02786	Receptors	Other_receptors;Transferrin	2.27213	0	0	0	0	0	0	0	0	0	0	0	0	0	0	0	0	0	0	0	0	0	0	0	0	0	0	0	0	0	0	0	0	0	0	0	0	0	0	0	0	0	0	0	0
27	LHCGR	P22888	Receptors	GPCR;Rhodopsin	0	0	0	0	0	0	0	0	0	0	0	0	0	0	0	0	0	0	0	0	0	0	0	0	0	0	0	0	0	0	0	0	0	0	0	0	0	0	0	0	0	0	0	0	0
28	MUSK	O15146	Receptors	Kinase;Other	0	0	0	0	0	0	0	0	0	0	0	0	0	0	0	0	0	0	4.6753	0	0	0	0	2.06128	0	0	0	0	0	0	0	2.57426	1.33961	0	0	2.35883	0	0	0	0	0	0	0	0	1.92111
29	ENPP1	P22413	Enzymes	3.1.4.1/3.6.1.9	0	0	0	0	0	0	0	0	0	0	0	0	0	0	0	0	0	0	0	0	0	0	0	0	0	0	0	0	0	0	0	0	0	0	0	0	0	0	0	0	0	0	0	0	0
30	SCTR	P47872	Receptors	GPCR;Secretin	0	0	0	0	0	0	0	0	0	0	0	0	0	0	0	0	5.77001	0	0	0	0	0	0	0	0	0	0	0	0	0	0	1.40346	0	0	11.4375	0	0	0	0	0	0	0	0	0	0
30	ADCYAP1R1	P41586	Receptors	GPCR;Secretin	0	0	0	0	0	0	0	0	0	0	0	0	0	0	0	0	5.77001	0	0	0	0	0	0	0	0	0	0	0	0	0	0	1.40346	0	0	12.4759	0	0	0	0	0	0	0	0	0	0
31	GLP2R	O95838	Receptors	GPCR;Secretin	0	0	0	0	0	0	0	0	0	0	0	0	0	0	0	0	0	0	0	0	0	0	0	0	0	0	0	0	0	0	0	1.40346	0	0	11.4375	0	0	0	0	0	0	0	0	0	0
32	GCGR	P47871	Unclassified	Unclassified	0	0	0	0	0	0	0	0	0	0	0	0	0	0	0	0	0	0	0	0	0	0	0	0	0	0	0	2.60158	0	0	0	1.40346	0	0	11.4375	0	0	0	0	0	0	0	0	0	0
32	GIPR	P48546	Receptors	GPCR;Secretin	0	0	0	0	0	0	0	0	0	0	0	0	0	0	0	0	0	0	0	0	0	0	0	0	0	0	0	2.60158	0	0	0	1.40346	0	0	11.4375	0	0	0	0	0	0	0	0	0	0
33	BDKRB2	P30411	Receptors	GPCR;Rhodopsin	0	0	0	0	0	0	0	0	0	0	0	0	0	0	0	0	0	0	0	0	0	0	0	0	0	0	0	0	0	0	0	0	0	0	0	0	0	0	0	0	0	0	0	0	0
34	CEACAM1	P13688	Unclassified	Unclassified	0	0	0	0	0	0	0	0	0	0	0	0	0	0	0	0	0	0	0	0	0	0	0	0	0	0	0	0	0	0	0	0	0	0	0	0	0	0	0	0	0	0	0	0	0
35	BACE1	P56817	Enzymes	3.4.23	0	0	0	0	0	0	0	0	0	0	0	0	0	0	0	0	0	0	0	0	0	0	0	0	0	0	0	0	0	0	0	0	0	0	0	0	0	0	0	0	0	0	0	0	0
36	SLC22A1	O15245	Transporters	SLC;MFS;SLC22	0	0	0	0	0	0	0	1.30829	0	0	0	0	0	0	0	0	0	0	0	0	0	0	0	0	0	0	0	0	0	0	0	0	0	0	0	0	0	0	0	0	0	0	0	0	0
37	SLC6A4	P31645	Unclassified	Unclassified	0	0	0	0	0	0	0	0	0	0	0	0	0	0	0	0	0	0	0	0	0	0	0	0	0	0	0	0	0	0	0	0	0	0	0	0	0	0	0	0	0	0	0	0	0
38	MIP	P30301	Transporters	Channels;Aquaporins	0	0	0	0	0	0	0	0	0	3.09963	2.31492	0	2.59934	0	0	0	0	0	0	0	0	0	0	0	0	0	0	1.80911	0	0	0	0	0	0	0	0	0	0	0	0	0	0	0	0	0
38	THBD	P07204	Unclassified	Unclassified	0	0	0	0	0	0	0	0	0	0	0	0	0	0	0	0	0	0	0	0	0	0	0	0	0	0	0	0	0	0	0	0	0	0	0	0	0	0	0	0	0	0	0	0	0
38	TMPRSS11D	O60235	Enzymes	3.4	0	0	0	0	0	0	0	1.40317	0	0	0	0	0	0	0	0	0	0	0	0	0	0	0	0	0	0	0	0	0	0	0	0	0	0	2.84668	0	0	0	0	0	0	0	0	0	0
39	CLCN3	P51790	Transporters	Channels;Chloride_channels;CLC	0	0	0	0	0	0	0	0	0	2.34438	0	0	2.81558	0	0	0	0	0	0	0	0	0	0	0	1.61502	1.70866	0	1.31499	0	0	0	1.40346	0	0	0	0	0	0	0	0	0	0	0	0	0
40	ACSL6	Q9UKU0	Enzymes	6.2.1	0	0	0	0	0	0	4.98311	0	0	0	0	0	0	0	0	0	0	0	0	0	0	0	0	0	0	0	0	0	0	0	0	0	0	0	0	0	0	2.37262	0	0	0	5.68329	0	0	0
40	ABCA4	P78363	Unclassified	Unclassified	0	0	0	0	0	0	0	0	0	0	0	0	0	0	0	0	0	0	0	0	0	0	0	0	0	0	0	0	0	0	0	0	0	0	1.72772	0	0	0	0	0	0	0	0	0	0
40	SCARB1	Q8WTV0	Receptors	SCAR;Class_B	0	0	0	0	0	0	0	0	0	0	0	0	0	0	0	0	0	0	0	0	0	0	0	0	0	0	0	0	0	0	0	0	0	0	0	0	0	0	0	0	0	0	0	0	0
40	GLP1R	P43220	Receptors	GPCR;Secretin	0	0	0	0	0	0	0	0	0	9.0004	0	5.70709	0	0	0	0	0	0	0	0	0	0	0	0	0	0	0	0	0	0	0	0	0	0	0	0	0	0	0	0	0	0	0	0	0
40	FCGRT	P55899	Receptors	IG;FcR	0	0	0	0	0	0	0	0	0	0	0	0	0	0	0	0	0	0	0	0	0	0	0	0	0	0	0	0	0	0	0	0	0	0	0	0	0	0	0	0	0	0	0	0	0
40	F3	P13726	Unclassified	Unclassified	0	0	0	0	0	0	0	0	0	0	0	0	0	0	0	0	0	0	0	0	0	0	0	0	0	0	0	0	0	0	0	0	0	0	0	0	0	0	0	0	0	0	0	0	0
40	ABCG2	Q9UNQ0	Transporters	Active_transporters;ABCG	0	0	0	0	0	0	0	0	0	0	0	0	0	0	0	0	0	0	0	0	0	0	0	0	0	0	0	0	0	0	0	0	0	0	0	0	0	0	0	0	0	0	0	0	0
40	LDLR	P01130	Receptors	Other_receptors;LDLR	0	0	0	0	0	0	0	0	0	0	0	0	0	0	0	0	0	0	0	0	0	0	0	0	0	0	0	0	0	0	0	0	0	0	0	0	0	0	0	0	0	0	0	0	0
41	AGER	Q15109	Receptors	IG;OtherMisc	0	0	0	0	0	0	0	0	0	2.38343	2.34001	0	1.81599	0	0	0	0	0	0	0	0	0	0	0	0	0	0	0	0	0	0	0	0	0	0	0	0	0	2.40985	0	0	0	0	0	0
42	CCKAR	P32238	Receptors	GPCR;Rhodopsin	0	0	0	0	0	0	0	0	0	0	0	0	0	0	0	0	0	0	0	0	0	0	0	0	0	0	0	0	0	0	0	0	0	0	0	0	0	0	0	0	0	0	0	0	0
43	CDH23	Q9H251	Miscellaneous	StructuralAndAdhesion;CadherinClassic	0	0	0	0	0	0	0	0	0	0	0	0	0	0	0	0	0	0	0	0	0	0	0	0	0	0	0	0	0	0	0	0	0	0	0	0	0	0	0	0	0	0	0	0	0
44	LILRB2	Q8N423	Unclassified	Unclassified	0	0	0	0	0	0	0	0	0	0	0	0	0	0	0	0	0	0	0	0	0	0	0	0	0	0	0	0	0	0	0	0	0	0	0	0	0	0	0	0	0	0	0	0	0
44	LILRB1	Q8NHL6	Unclassified	Unclassified	0	0	0	0	0	0	0	0	0	0	0	0	0	0	0	0	0	0	0	0	0	0	0	0	0	0	0	0	0	0	0	0	0	0	0	0	0	0	0	0	0	0	0	0	0
45	SLC22A5	O76082	Transporters	SLC;MFS;SLC22	0	0	0	0	0	0	0	1.30829	0	0	0	0	0	0	0	0	0	0	0	0	0	0	0	0	0	0	0	0	0	0	0	1.40346	0	0	0	0	0	0	0	0	0	0	0	0	0
45	VIPR2	P41587	Receptors	GPCR;Secretin	0	0	0	0	0	0	0	0	0	0	0	0	0	0	0	0	0	0	0	0	0	0	0	0	0	0	0	0	0	0	0	1.40346	0	0	0	0	0	0	0	0	0	0	0	0	0
45	GHRHR	Q02643	Receptors	GPCR;Secretin	0	0	0	0	0	0	0	0	0	0	0	0	0	0	0	0	0	0	0	0	0	0	0	0	0	0	0	0	0	0	0	1.40346	0	0	0	0	0	0	0	0	0	0	0	0	0
45	PODXL	O00592	Unclassified	Unclassified	0	0	0	0	0	0	0	0	0	0	0	0	0	0	0	0	0	0	0	0	0	0	0	0	0	0	0	0	0	0	0	1.40346	0	0	0	0	0	0	0	0	0	0	0	0	0
45	VIPR1	P32241	Receptors	GPCR;Secretin	0	0	0	0	0	0	0	0	0	0	0	0	0	0	0	0	0	0	0	0	0	0	0	0	0	0	0	0	0	0	0	1.40346	0	0	0	0	0	0	0	0	0	0	0	0	0
45	PTH2R	P49190	Receptors	GPCR;Secretin	0	0	0	0	0	0	0	0	0	0	0	0	0	0	0	0	0	0	0	0	0	0	0	0	0	0	0	0	0	0	0	1.40346	0	0	0	0	0	0	0	0	0	0	0	0	0
45	SLC22A4	Q9H015	Transporters	SLC;MFS;SLC22	0	0	0	0	0	0	0	0	0	0	0	0	0	0	0	0	0	0	0	0	0	0	0	0	0	0	0	0	0	0	0	1.40346	0	0	0	0	0	0	0	0	0	0	0	0	0
45	P2RY1	P47900	Receptors	GPCR;Rhodopsin	0	0	0	0	0	0	0	0	0	0	0	0	0	0	0	0	0	0	0	0	0	0	0	0	0	0	0	0	0	0	0	1.40346	0	0	0	0	0	0	0	0	0	0	0	0	0
45	SLC34A3	Q8N130	Transporters	SLC;Other;SLC34	0	0	0	0	0	0	0	0	0	0	0	0	0	0	0	0	0	0	0	0	0	0	0	0	0	0	0	0	0	0	0	1.40346	0	0	0	0	0	0	0	0	0	0	0	0	0
45	PTH1R	Q03431	Unclassified	Unclassified	0	0	0	0	0	0	0	0	0	0	0	0	0	0	0	0	0	0	0	0	0	0	0	0	0	0	0	0	0	0	0	1.40346	0	0	0	0	0	0	0	0	0	0	0	0	0
45	SLC34A2	O95436	Transporters	SLC;Other;SLC34	0	0	0	0	0	0	0	0	0	0	0	0	0	0	0	0	0	0	0	0	0	0	0	0	0	0	0	0	0	0	0	1.40346	0	0	0	0	0	0	0	0	0	0	0	0	0
45	SLC34A1	Q06495	Transporters	SLC;Other;SLC34	0	0	0	0	0	0	0	0	0	0	0	0	0	0	0	0	0	0	0	0	0	0	0	0	0	0	0	0	0	0	0	1.40346	0	0	0	0	0	0	0	0	0	0	0	0	0
46	MAL2	Q969L2	Miscellaneous	Other;MAL	0	0	0	0	0	0	0	0	0	0	0	0	0	0	0	0	0	0	0	0	0	0	0	0	0	0	0	0	0	0	0	0	0	0	0	0	0	0	0	0	0	0	0	0	0
47	NPY1R	P25929	Receptors	GPCR;Rhodopsin	0	0	0	0	0	0	0	0	0	0	0	0	0	0	0	0	0	0	0	0	0	0	0	0	0	0	0	0	0	0	0	0	0	0	0	0	0	0	0	0	0	0	0	0	0
47	P2RY8	Q86VZ1	Receptors	GPCR;Rhodopsin	0	0	0	0	0	0	0	0	0	0	0	0	0	0	0	0	0	0	0	0	0	0	0	0	0	0	0	0	0	0	0	1.40346	0	0	0	0	0	0	0	0	0	0	0	0	0
47	NTSR1	P30989	Receptors	GPCR;Rhodopsin	0	0	0	0	0	0	0	0	0	0	0	0	0	0	0	0	0	0	0	0	0	0	0	0	0	0	0	0	0	0	0	0	0	0	0	0	0	0	0	0	0	0	0	0	0
47	TAP2	Q03519	Transporters	Active_transporters;ABCB	0	0	0	0	0	0	0	0	0	0	0	0	0	0	0	0	0	0	0	0	0	0	0	0	0	0	0	0	0	0	0	0	0	0	0	0	0	0	0	0	0	0	0	0	0
47	TAP1	Q03518	Transporters	Active_transporters;ABCB	0	0	0	0	0	0	0	0	0	0	0	0	0	0	0	0	0	0	0	0	0	0	0	0	0	0	0	0	0	0	0	0	0	0	0	0	0	0	0	0	0	0	0	0	0
47	CCKBR	P32239	Unclassified	Unclassified	0	0	0	0	0	0	0	0	0	0	0	0	0	0	0	0	0	0	0	0	0	0	0	0	0	0	0	0	0	0	0	0	0	0	0	0	0	0	0	0	0	0	0	0	0
47	CXCR7	P25106	Receptors	GPCR;Rhodopsin	0	0	0	0	0	0	0	0	0	0	0	0	0	0	0	0	0	0	0	0	0	0	0	0	0	0	0	0	0	0	0	0	0	0	0	0	0	0	0	0	0	0	0	0	0
47	GPR21	Q99679	Receptors	GPCR;Rhodopsin	0	0	0	0	0	0	0	0	0	0	0	0	0	0	0	0	0	0	0	0	0	0	0	0	0	0	0	0	0	0	0	0	0	0	0	0	0	0	0	0	0	0	0	0	0
47	F2R	P25116	Receptors	GPCR;Rhodopsin	0	0	0	0	0	0	0	0	0	0	0	0	0	0	0	0	0	0	0	0	0	0	0	0	0	0	0	0	0	0	0	0	0	0	0	0	0	0	0	0	0	0	0	0	0
47	GABRA5	P31644	Transporters	Channels;Ligand_gated_ion_channels;cys-loop	0	0	0	0	0	0	0	0	0	0	0	0	0	0	0	0	0	0	0	0	0	0	0	0	0	0	0	0	0	0	0	0	0	0	0	0	0	0	0	0	0	0	0	0	0
47	GABRA3	P34903	Transporters	Channels;Ligand_gated_ion_channels;cys-loop	0	0	0	0	0	0	0	0	0	0	0	0	0	0	0	0	0	0	0	0	0	0	0	0	0	0	0	0	0	0	0	0	0	0	0	0	0	0	0	0	0	0	0	0	0
48	LRP8	Q14114	Receptors	Other_receptors;LDLR	0	0	0	0	0	1.34022	0	0	0	0	0	0	0	0	0	0	0	0	0	0	0	0	0	0	0	0	0	0	0	0	0	0	0	0	0	0	0	0	0	0	0	0	0	0	0
49	DSG4	Q86SJ6	Miscellaneous	StructuralAndAdhesion;CadherinOther	0	0	0	0	0	0	0	0	0	4.32904	0	0	1.40603	0	0	0	2.54593	0	0	0	0	0	0	1.46445	3.66021	1.37558	1.3253	0	1.91827	0	0	0	0	0	0	0	0	0	0	0	0	0	0	0	0
50	CFTR	P13569	Transporters	Active_transporters;ABCC	0	0	0	0	0	0	0	0	0	4.03308	0	0	0	0	0	0	0	0	0	0	0	0	0	0	0	0	0	0	0	0	0	1.40346	0	0	0	0	0	0	0	0	0	0	0	0	0
51	ICAM2	P13598	Unclassified	Unclassified	0	0	0	0	0	0	0	0	0	0	0	0	0	0	0	0	0	0	0	0	0	0	0	0	0	0	0	0	0	0	0	0	0	0	0	0	0	0	0	0	0	0	0	0	0
52	VCAM1	P19320	Unclassified	Unclassified	0	0	0	0	0	0	0	0	0	0	0	0	0	0	0	0	0	0	0	0	0	0	0	0	0	0	0	0	0	0	0	0	0	0	0	0	0	0	0	0	0	0	0	0	0
53	PRLR	P16471	Receptors	IG;Type1;CytokineR	0	0	0	0	0	0	0	0	0	0	0	0	0	0	0	0	0	0	0	0	0	0	0	0	0	0	0	0	0	0	0	0	0	0	0	0	0	0	0	0	0	0	0	0	0
54	GABRB2	P47870	Transporters	Channels;Ligand_gated_ion_channels;cys-loop	0	0	0	0	0	0	0	0	0	0	0	0	0	0	0	0	0	0	0	0	0	0	0	0	0	0	0	0	0	0	0	0	0	0	0	0	0	0	0	0	0	0	0	0	0
55	IL12RB1	P42701	Unclassified	Unclassified	0	0	0	0	0	0	0	0	0	0	0	0	0	0	0	0	0	0	0	0	0	0	0	0	0	0	0	0	0	0	0	0	0	0	0	0	0	1.53177	0	0	0	0	0	0	0
56	TBXA2R	P21731	Receptors	GPCR;Rhodopsin	0	0	0	0	0	0	0	0	0	0	0	0	0	0	0	0	0	0	0	0	0	0	0	0	0	0	0	0	0	0	0	0	0	0	0	0	0	0	0	0	0	0	0	0	0
57	CLSTN1	O94985	Miscellaneous	StructuralAndAdhesion;Calsyntenin	0	0	0	0	0	0	0	0	0	0	0	0	0	0	0	0	0	0	0	0	0	0	0	0	0	0	0	0	0	0	0	0	0	0	0	0	0	0	0	0	0	0	0	0	0
58	MTNR1B	P49286	Receptors	GPCR;Rhodopsin	0	0	0	0	0	0	0	0	0	0	0	0	0	0	0	0	0	0	0	0	0	0	0	0	0	0	0	0	0	0	0	0	0	0	0	0	0	0	0	0	0	0	0	0	0
59	GRIK5	Q16478	Transporters	Channels;Ligand_gated_ion_channels;Glutamate	0	0	0	0	0	0	0	0	0	0	0	0	0	0	0	0	0	0	0	0	0	0	0	0	0	0	0	0	0	0	0	0	0	0	0	0	0	0	0	0	0	0	0	0	0
60	GRM1	Q13255	Receptors	GPCR;Glutamate	0	0	0	0	0	0	0	0	0	0	0	0	0	0	0	0	0	0	0	0	0	0	0	0	0	0	0	0	0	0	0	0	0	0	0	0	0	0	0	0	0	0	0	0	0
60	FAT1	Q14517	Unclassified	Unclassified	0	0	0	0	0	0	0	0	0	0	0	0	0	0	0	0	0	0	0	0	0	0	0	0	0	0	0	0	0	0	0	0	0	0	0	0	0	0	0	0	0	0	0	0	0
61	HLA-H	P01893	Unclassified	Unclassified	0	0	0	0	0	0	0	0	0	0	0	0	0	0	0	0	0	0	0	0	0	0	0	0	0	0	0	0	0	0	0	0	0	0	0	0	0	0	0	0	0	0	0	0	0
62	CD8A	P01732	Unclassified	Unclassified	0	0	0	0	0	0	0	0	0	0	0	0	0	0	0	0	0	0	0	0	0	0	0	0	0	0	0	0	0	0	0	0	0	0	0	0	0	0	0	0	0	0	0	0	0
62	KIR2DL4	Q99706	Unclassified	Unclassified	0	0	0	0	0	0	0	0	0	0	0	0	0	0	0	0	0	0	0	0	0	0	0	0	0	0	0	0	0	0	0	0	0	0	0	0	0	0	0	0	0	0	0	0	0
62	KIR2DS4	P43632	Receptors	IG;KIR	0	0	0	0	0	0	0	0	0	0	0	0	0	0	0	0	0	0	0	0	0	0	0	0	0	0	0	0	0	0	0	0	0	0	0	0	0	0	0	0	0	0	0	0	0
62	KIR3DL1	P43629	Unclassified	Unclassified	0	0	0	0	0	0	0	0	0	0	0	0	0	0	0	0	0	0	0	0	0	0	0	0	0	0	0	0	0	0	0	0	0	0	0	0	0	0	0	0	0	0	0	0	0
62	KIR3DL2	P43630	Receptors	IG;KIR	0	0	0	0	0	0	0	0	0	0	0	0	0	0	0	0	0	0	0	0	0	0	0	0	0	0	0	0	0	0	0	0	0	0	0	0	0	0	0	0	0	0	0	0	0
62	BCAP31	P51572	Unclassified	Unclassified	0	0	0	0	0	0	0	0	0	0	0	0	0	0	0	0	0	0	0	0	0	0	0	0	0	0	0	0	0	0	0	0	0	0	0	0	0	0	0	0	0	0	0	0	0
62	KIR2DL1	P43626	Receptors	IG;KIR	0	0	0	0	0	0	0	0	0	0	0	0	0	0	0	0	0	0	0	0	0	0	0	0	0	0	0	0	0	0	0	0	0	0	0	0	0	0	0	0	0	0	0	0	0
62	KIR2DS1	Q14954	Receptors	IG;KIR	0	0	0	0	0	0	0	0	0	0	0	0	0	0	0	0	0	0	0	0	0	0	0	0	0	0	0	0	0	0	0	0	0	0	0	0	0	0	0	0	0	0	0	0	0
62	KIR2DL3	P43628	Receptors	IG;KIR	0	0	0	0	0	0	0	0	0	0	0	0	0	0	0	0	0	0	0	0	0	0	0	0	0	0	0	0	0	0	0	0	0	0	0	0	0	0	0	0	0	0	0	0	0
62	KIR2DL2	P43627	Receptors	IG;KIR	0	0	0	0	0	0	0	0	0	0	0	0	0	0	0	0	0	0	0	0	0	0	0	0	0	0	0	0	0	0	0	0	0	0	0	0	0	0	0	0	0	0	0	0	0
62	KIR2DS2	P43631	Unclassified	Unclassified	0	0	0	0	0	0	0	0	0	0	0	0	0	0	0	0	0	0	0	0	0	0	0	0	0	0	0	0	0	0	0	0	0	0	0	0	0	0	0	0	0	0	0	0	0
62	CD1B	P29016	Receptors	IG;OtherCD1	0	0	0	0	0	0	0	0	0	0	0	0	0	0	0	0	0	0	0	0	0	0	0	0	0	0	0	0	0	0	0	0	0	0	0	0	0	0	0	0	0	0	0	0	0
62	HLA-C	P30499	Unclassified	Unclassified	0	0	0	0	0	0	0	0	0	0	0	0	0	0	0	0	0	0	0	0	0	0	0	0	0	0	0	0	0	0	0	0	0	0	0	0	0	0	0	0	0	0	0	0	0
62	CD1A	P06126	Receptors	IG;OtherCD1	0	0	0	0	0	0	0	0	0	0	0	0	0	0	0	0	0	0	0	0	0	0	0	0	0	0	0	0	0	0	0	0	0	0	0	0	0	0	0	0	0	0	0	0	0
62	MR1	Q95460	Unclassified	Unclassified	0	0	0	0	0	0	0	0	0	0	0	0	0	0	0	0	0	0	0	0	0	0	0	0	0	0	0	0	0	0	0	0	0	0	0	0	0	0	0	0	0	0	0	0	0
62	HLA-C	P30501	Unclassified	Unclassified	0	0	0	0	0	0	0	0	0	0	0	0	0	0	0	0	0	0	0	0	0	0	0	0	0	0	0	0	0	0	0	0	0	0	0	0	0	0	0	0	0	0	0	0	0
62	HLA-C	Q95604	Unclassified	Unclassified	0	0	0	0	0	0	0	0	0	0	0	0	0	0	0	0	0	0	0	0	0	0	0	0	0	0	0	0	0	0	0	0	0	0	0	0	0	0	0	0	0	0	0	0	0
63	TNFRSF9	Q07011	Receptors	Other_receptors;TNFNGF	0	0	0	0	0	0	0	0	0	0	0	0	0	0	0	0	0	0	0	0	1.4764	0	0	0	0	0	0	0	0	0	0	0	0	0	0	0	2.06336	0	1.4764	0	0	0	0	0	0
64	TNFRSF13B	O14836	Receptors	Other_receptors;TNFNGF	0	0	0	0	0	0	0	0	0	0	0	0	0	0	0	0	0	0	0	0	0	0	0	0	0	0	0	0	0	0	0	0	0	0	0	0	2.06336	0	1.4764	0	0	0	0	0	0
64	TNFRSF11A	Q9Y6Q6	Receptors	Other_receptors;TNFNGF	0	0	0	0	0	0	0	0	0	0	0	0	0	0	0	0	0	0	0	0	0	0	0	0	0	0	0	0	0	0	0	0	0	0	0	0	2.06336	0	1.4764	0	0	0	0	0	0
64	TNFRSF8	P28908	Receptors	Other_receptors;TNFNGF	0	0	0	0	0	0	0	0	0	0	0	0	0	0	0	0	0	0	0	0	1.4764	0	0	0	0	0	0	0	0	0	0	0	0	0	0	0	2.06336	0	2.85688	0	0	0	0	0	0
64	TNFRSF4	P43489	Receptors	Other_receptors;TNFNGF	0	0	0	0	0	0	0	0	0	0	0	0	0	0	0	0	0	0	0	0	1.4764	0	0	0	0	0	0	0	0	0	0	0	0	0	0	0	3.22756	0	2.94636	0	0	0	0	0	0
64	TNFRSF12A	Q9NP84	Receptors	Other_receptors;TNFNGF	0	0	0	0	0	0	0	0	0	0	0	0	0	0	0	0	0	0	0	0	1.4764	0	0	0	0	0	0	0	0	0	0	0	0	0	0	0	2.06336	0	1.4764	0	0	0	0	0	0
64	TNFRSF18	Q9Y5U5	Receptors	Other_receptors;TNFNGF	0	0	0	0	0	0	0	0	0	0	0	0	0	0	0	0	0	0	0	0	0	0	0	0	0	0	0	0	0	0	0	0	0	0	0	0	2.06336	0	1.4764	0	0	0	0	0	0
64	CD40	P25942	Receptors	Other_receptors;TNFNGF	0	0	0	0	0	0	0	0	0	0	0	0	0	0	0	0	0	0	0	0	0	0	0	0	0	0	0	0	0	0	0	0	0	0	0	0	2.06336	0	1.4764	0	0	0	0	0	0
65	DRD4	P21917	Receptors	GPCR;Rhodopsin	0	0	0	0	0	0	0	0	0	0	0	0	0	0	0	0	0	0	0	0	0	0	0	0	0	0	0	0	0	0	0	0	0	0	0	0	0	0	0	0	0	0	0	0	0
66	FAT3	Q8TDW7	Unclassified	Unclassified	0	0	0	0	0	0	0	0	0	0	0	0	0	0	0	0	0	0	0	0	0	0	0	0	0	0	0	0	0	0	0	0	0	0	0	0	0	0	0	0	0	0	0	0	0
66	KIR2DS3	Q14952	Receptors	IG;KIR	0	0	0	0	0	0	0	0	0	0	0	0	0	0	0	0	0	0	0	0	0	0	0	0	0	0	0	0	0	0	0	0	0	0	0	0	0	0	0	0	0	0	0	0	0
66	KIR2DS5	Q14953	Receptors	IG;KIR	0	0	0	0	0	0	0	0	0	0	0	0	0	0	0	0	0	0	0	0	0	0	0	0	0	0	0	0	0	0	0	0	0	0	0	0	0	0	0	0	0	0	0	0	0
67	CD44	P16070	Unclassified	Unclassified	0	0	0	0	0	0	0	0	0	0	0	0	0	0	0	0	0	0	0	0	0	0	0	0	0	0	0	0	0	0	0	0	0	0	0	0	0	0	0	0	0	0	0	0	0
68	SDC3	O75056	Receptors	Other_receptors;Syndecan	0	0	0	0	0	0	0	0	0	0	0	0	0	0	0	0	0	0	0	0	0	0	0	0	0	0	0	0	0	0	0	0	0	0	0	0	0	0	0	0	0	0	0	0	0
68	SDC4	P31431	Unclassified	Unclassified	0	0	0	0	0	0	0	0	0	0	0	0	0	0	0	0	0	0	0	0	0	0	0	0	0	0	0	0	0	0	0	0	0	0	0	0	0	0	0	0	0	0	0	0	0
68	SDC1	P18827	Receptors	Other_receptors;Syndecan	0	0	0	0	0	0	0	0	0	0	0	0	0	0	0	0	0	0	0	0	0	0	0	0	0	0	0	0	0	0	0	0	0	0	0	0	0	0	0	0	0	0	0	0	0
69	TNFRSF10B	O14763	Receptors	Other_receptors;TNFNGF	0	0	0	0	0	0	0	0	0	0	0	0	0	0	0	0	0	0	0	0	0	0	0	0	0	0	0	0	0	0	0	0	0	0	0	0	0	0	0	0	0	0	0	0	0
70	TNFSF10	P50591	Unclassified	Unclassified	0	0	0	0	0	0	0	0	0	0	0	0	0	0	0	0	0	0	0	0	0	0	0	0	0	0	0	0	0	0	0	0	0	0	0	0	1.4036	0	0	0	0	0	0	0	0
70	GRID1	Q9ULK0	Transporters	Channels;Ligand_gated_ion_channels;Glutamate	0	0	0	0	0	0	0	0	0	0	0	0	0	0	0	0	0	0	0	0	0	0	0	0	0	0	0	0	0	0	0	0	0	0	0	0	0	0	0	0	0	0	0	0	0
71	TMEM173	Q86WV6	Unclassified	Unclassified	0	0	0	0	0	0	0	0	0	0	0	0	0	0	1.41588	0	0	0	0	0	0	0	0	0	0	0	0	0	0	0	0	0	1.71282	0	0	0	0	0	0	0	1.79661	0	0	0	0
72	VAMP8	Q9BV40	Transporters	Other_transporters;VAMP	0	0	0	0	0	0	0	0	0	0	0	0	0	0	0	0	0	0	0	0	0	0	0	0	0	0	0	0	0	0	0	0	0	0	0	0	0	0	0	0	0	0	0	0	0
73	IL1R1	P14778	Receptors	IG;Type1;CytokineR	0	0	0	0	0	0	0	0	0	0	0	0	0	0	0	0	0	0	0	0	1.4764	0	0	0	0	0	0	0	0	0	0	0	0	0	0	0	3.07872	0	1.4764	0	0	0	0	0	0
73	IL1RL1	Q01638	Receptors	IG;Type1;CytokineR	0	0	0	0	0	0	0	0	0	0	0	0	0	0	0	0	0	0	0	0	0	0	0	0	0	0	0	0	0	0	0	0	0	0	0	0	0	0	0	0	0	0	0	0	0
73	IL1RL2	Q9HB29	Receptors	IG;Type1;CytokineR	0	0	0	0	0	0	0	0	0	0	0	0	0	0	0	0	0	0	0	0	0	0	0	0	0	0	0	0	0	0	0	0	0	0	0	0	0	0	0	0	0	0	0	0	0
74	CLEC4M	Q9H2X3	Receptors	SCAR;Class_E	0	0	0	0	0	0	0	0	0	0	0	0	0	0	0	0	0	1.61276	0	0	0	0	0	0	0	0	0	0	0	0	0	0	0	0	0	0	0	0	0	0	0	1.3927	0	0	0
74	CD209	Q9NNX6	Unclassified	Unclassified	0	0	0	0	0	0	0	0	0	0	0	0	0	0	0	0	0	2.78352	0	0	0	0	0	0	0	0	0	0	0	0	0	0	0	0	0	0	0	0	0	0	0	0	0	0	0
75	PTCH1	Q13635	Receptors	Other_receptors;Patched	0	0	0	0	0	0	0	0	0	0	0	0	0	0	0	0	0	0	0	0	0	0	0	0	3.38297	2.61542	2.36756	0	0	0	0	0	0	0	0	0	0	0	0	0	1.43396	0	0	0	0
76	OPRM1	P35372	Receptors	GPCR;Rhodopsin	0	0	0	0	0	0	0	0	0	0	0	0	0	0	0	0	0	0	0	0	0	0	0	0	0	0	0	0	0	0	0	1.40346	0	0	0	0	0	0	0	0	0	0	0	0	0
76	OPRK1	P41145	Receptors	GPCR;Rhodopsin	0	0	0	0	0	0	0	0	0	0	0	0	0	0	0	0	0	0	0	0	0	0	0	0	0	0	0	0	0	0	0	1.40346	0	0	0	0	0	0	0	0	0	0	0	0	0
77	OPRL1	P41146	Receptors	GPCR;Rhodopsin	0	0	0	0	0	0	0	0	0	0	0	0	0	0	0	0	0	0	0	0	0	0	0	0	0	0	0	0	1.41179	1.30599	0	1.40346	0	0	0	0	0	0	0	0	0	0	0	0	0
77	SSTR4	P31391	Receptors	GPCR;Rhodopsin	0	0	0	0	0	0	0	0	0	0	0	0	0	0	0	0	0	0	0	0	0	0	0	0	0	0	0	0	0	0	0	1.40346	0	0	0	0	0	0	0	0	0	0	0	0	0
78	SLC9A3	P48764	Transporters	SLC;Other;SLC9	0	0	0	0	0	0	0	0	0	0	0	0	0	0	0	0	0	0	0	0	0	0	0	0	0	0	0	0	0	0	0	0	0	0	0	0	0	0	0	0	0	0	3.40235	0	0
78	SLC9A2	Q9UBY0	Transporters	SLC;Other;SLC9	0	0	0	0	0	0	0	0	0	0	0	0	0	0	0	0	0	0	0	0	0	0	0	0	0	0	0	0	0	0	0	0	0	0	0	0	0	0	0	0	0	0	3.40235	0	0
79	KCNJ3	P48549	Transporters	Channels;Voltage_gated_ion_channels;InwardlyRectifyingKchannel	0	0	0	0	0	0	0	0	0	0	0	0	0	0	0	0	0	0	0	0	0	0	0	0	0	0	0	0	0	0	0	0	0	0	0	0	0	0	0	0	0	0	0	0	0
79	KCNJ6	P48051	Transporters	Channels;Voltage_gated_ion_channels;InwardlyRectifyingKchannel	0	0	0	0	0	0	0	0	0	0	0	0	0	0	0	0	0	0	0	0	0	0	0	0	0	0	0	0	0	0	0	0	0	0	0	0	0	0	0	0	0	0	0	0	0
80	KCNJ15	Q99712	Transporters	Channels;Voltage_gated_ion_channels;InwardlyRectifyingKchannel	0	0	0	0	0	0	0	0	0	0	0	0	0	0	0	0	0	0	0	0	0	0	0	0	0	0	0	0	0	0	0	0	0	0	0	0	0	0	0	0	0	0	0	0	0
80	LTB4R	Q15722	Receptors	GPCR;Rhodopsin	0	0	0	0	0	0	0	0	0	0	0	0	0	0	0	0	0	0	0	0	0	0	0	0	0	0	0	0	0	0	0	0	0	0	0	0	0	0	0	0	0	0	0	0	0
81	ROS1	P08922	Receptors	Kinase;Other	0	0	0	0	0	0	0	0	0	0	0	0	0	0	0	0	0	0	0	0	0	0	0	0	0	3.13533	0	0	2.27927	0	0	0	1.33961	0	0	0	0	0	0	0	0	0	0	0	0
82	TEK	Q02763	Receptors	Kinase;Other	0	0	0	0	0	0	0	0	4.01284	0	2.49315	0	0	0	3.43306	0	6.33971	3.29377	0	0	0	3.109	4.07384	2.06128	4.7131	4.7882	5.62907	0	0	2.61478	0	0	0	0	0	0	4.37257	3.06836	3.75923	0	4.21042	0	0	0	0
82	SIRPA	P78324	Miscellaneous	Other;SIRP	0	0	0	0	0	0	0	0	1.40793	0	0	0	0	0	0	0	0	0	0	0	0	0	0	0	5.38192	4.63365	3.36925	0	0	0	0	0	0	0	0	0	0	0	0	0	0	0	0	0	0
83	PTPRH	Q9HD43	Receptors	Other_receptors;ReceptorTypePhosphatases	0	0	0	0	0	0	0	0	0	0	0	0	0	0	0	0	5.64156	0	0	0	0	0	0	0	4.41628	3.78614	0	0	4.12993	0	0	0	1.33961	0	0	0	0	0	0	0	0	0	0	0	0
84	EGF	P01133	Receptors	Other_receptors;LDLR	0	0	0	0	0	0	0	0	0	0	0	0	0	0	0	0	0	0	0	0	0	0	0	8.29595	0	4.75105	7.71615	0	3.6483	0	0	0	1.82821	0	0	0	0	0	0	0	0	0	0	0	0
84	LY6G6F	Q5SQ64	Unclassified	Unclassified	0	0	0	0	0	0	0	0	0	0	0	0	0	0	0	0	0	0	0	0	0	0	0	2.06128	0	1.9711	1.91995	0	0	0	0	0	0	0	0	0	0	0	0	0	0	0	0	0	0
85	BTC	P35070	Unclassified	Unclassified	0	0	0	0	0	0	0	0	0	2.38343	2.34001	0	1.81599	0	0	0	0	0	0	0	0	0	0	0	0	0	0	0	0	0	0	0	0	0	0	0	0	0	2.40985	0	0	0	0	1.6192	0
86	TNFRSF14	Q92956	Receptors	Other_receptors;TNFNGF	0	0	0	0	0	0	0	0	0	0	0	0	0	0	0	0	0	0	0	0	0	0	0	0	0	0	0	0	0	0	0	0	0	0	0	0	2.06336	0	1.4764	0	0	0	0	0	0
87	KCNMA1	Q12791	Transporters	Channels;Voltage_gated_ion_channels;Ca_Activated_Potassium_Channels	0	0	0	0	0	0	0	0	0	0	0	0	0	0	0	0	0	0	0	0	0	0	0	0	0	0	0	0	0	0	0	0	0	0	0	0	0	0	0	0	0	0	0	0	0
88	GHR	P10912	Receptors	IG;Type1;CytokineR	0	0	0	0	0	0	0	0	4.01284	0	0	0	0	0	3.43306	0	0	9.90993	0	0	0	9.34995	12.2938	0	0	3.41445	3.85199	0	0	2.61478	0	0	0	8.5438	0	0	4.37257	10.763	3.75923	0	4.21042	0	0	0	0
88	IL12RB2	Q99665	Receptors	IG;Type1;CytokineR	0	0	0	0	0	0	0	0	0	0	0	0	0	0	0	0	0	6.6131	0	0	0	6.23848	8.2127	0	0	0	0	0	0	0	0	0	0	5.69961	0	0	0	6.15622	0	2.39402	0	6.20786	4.61387	4.02262	0
88	IL4R	P24394	Receptors	IG;Type1;CytokineR	0	0	0	0	0	0	0	0	0	0	0	0	0	0	0	0	0	9.92605	0	0	0	9.36285	12.3355	0	0	0	0	0	0	0	0	0	0	8.55314	0	0	0	9.23922	0	0	0	0	0	0	0
89	GPM6A	P51674	Unclassified	Unclassified	0	0	0	0	0	0	0	0	0	0	0	0	0	0	0	0	0	0	0	0	0	0	0	0	0	0	0	0	0	0	0	0	0	0	0	0	0	0	0	0	0	0	0	0	0
90	PDCD1	Q15116	Unclassified	Unclassified	0	0	0	0	0	0	0	0	0	0	0	0	0	0	0	0	0	0	0	0	0	0	0	0	0	0	0	0	0	0	0	0	0	0	0	0	0	0	0	0	0	0	0	0	0
90	KLRK1	P26718	Receptors	SCAR;Class_E	0	0	0	0	0	0	0	0	0	0	0	0	0	0	0	0	0	0	0	0	0	0	0	0	0	0	2.27416	0	0	0	0	0	1.69007	0	0	0	0	0	0	0	0	0	0	0	0
90	CTLA4	P16410	Unclassified	Unclassified	0	0	0	0	0	0	0	0	0	0	0	0	0	0	0	0	0	0	0	0	0	0	0	0	0	0	0	0	0	0	0	0	0	0	0	1.49878	0	0	0	0	0	0	4.67361	0	0
90	IL7R	P16871	Receptors	IG;Type1;CytokineR	0	0	0	0	0	0	0	0	0	0	0	0	0	0	0	0	0	0	0	0	0	0	0	0	0	0	0	0	0	0	0	0	0	0	0	0	0	0	0	0	0	3.38767	2.8309	1.40813	0
91	TLR4	O00206	Receptors	Other_receptors;TOLL	0	0	0	0	0	0	0	0	0	0	0	0	0	0	0	0	0	0	0	0	0	0	0	0	0	0	0	0	0	0	0	0	0	0	0	0	0	0	0	0	0	0	0	0	0
91	MAL	P21145	Miscellaneous	Other;MAL	0	0	0	0	0	0	0	0	0	0	0	0	0	0	0	0	0	0	0	0	0	0	0	0	0	0	0	0	0	0	0	0	0	0	0	0	0	0	0	0	0	0	0	0	0
91	TLR3	O15455	Receptors	Other_receptors;TOLL	0	0	0	0	0	0	0	0	0	0	0	0	0	0	0	0	0	0	0	0	0	0	0	0	0	0	0	0	0	0	0	0	0	0	0	0	0	0	0	0	0	0	0	0	0
91	TLR10	Q9BXR5	Receptors	Other_receptors;TOLL	0	0	0	0	0	0	0	0	0	0	0	0	0	0	0	0	0	0	0	0	0	0	0	0	0	0	0	0	0	0	0	0	0	0	0	0	0	0	0	0	0	0	0	0	0
91	TLR6	Q9Y2C9	Receptors	Other_receptors;TOLL	0	0	0	0	0	0	0	0	0	0	0	0	0	0	0	0	0	0	0	0	0	0	0	0	0	0	0	0	0	0	0	0	0	0	0	0	0	0	0	0	0	0	0	0	0
91	TLR5	O60602	Unclassified	Unclassified	0	0	0	0	0	0	0	0	0	0	0	0	0	0	0	0	0	0	0	0	0	0	0	0	0	0	0	0	0	0	0	0	0	0	0	0	0	0	0	0	0	0	0	0	0
91	TLR9	Q9NR96	Receptors	Other_receptors;TOLL	0	0	0	0	0	0	0	0	0	0	0	0	0	0	0	0	0	0	0	0	0	0	0	0	0	0	0	0	0	0	0	0	0	0	0	0	0	0	0	0	0	0	0	0	0
91	TLR7	Q9NYK1	Receptors	Other_receptors;TOLL	0	0	0	0	0	0	0	0	0	0	0	0	0	0	0	0	0	0	0	0	0	0	0	0	0	0	0	0	0	0	0	0	0	0	0	0	0	0	0	0	0	0	0	0	0
91	TLR1	Q15399	Receptors	Other_receptors;TOLL	0	0	0	0	0	0	0	0	0	0	0	0	0	0	0	0	0	0	0	0	0	0	0	0	0	0	0	0	0	0	0	0	0	0	0	0	0	0	0	0	0	0	0	0	0
91	TLR2	O60603	Receptors	Other_receptors;TOLL	0	0	0	0	0	0	0	0	0	0	0	0	0	0	0	0	0	0	0	0	0	0	0	0	0	0	0	0	0	0	0	0	0	0	0	0	0	0	0	0	0	0	0	0	0
91	TNFRSF1B	P20333	Receptors	Other_receptors;TNFNGF	0	0	0	0	0	0	0	0	0	0	0	0	0	0	0	0	0	0	0	0	0	0	0	0	0	0	0	0	0	0	0	0	0	0	0	0	2.06336	0	2.8548	4.05846	1.74917	8.09974	4.59295	0	0
91	TNFRSF25	Q93038	Receptors	Other_receptors;TNFNGF	0	0	0	0	0	0	0	0	0	0	0	0	0	0	0	0	0	0	0	0	0	0	0	0	0	0	0	0	0	0	0	0	0	0	0	0	0	0	0	0	0	0	0	0	0
91	TNFSF18	Q9UNG2	Unclassified	Unclassified	0	0	0	0	0	0	0	0	0	0	0	0	0	0	0	0	0	0	0	0	0	0	0	0	0	0	0	0	0	0	0	0	0	0	0	0	0	0	0	0	0	0	0	0	0
91	TNFSF4	P23510	Unclassified	Unclassified	0	0	0	0	0	0	0	0	0	0	0	0	0	0	0	0	0	0	0	0	0	0	0	0	0	0	0	0	0	0	0	0	0	0	0	0	1.58356	0	1.86269	0	1.43148	1.94818	0	2.40833	0
91	IL2RG	P31785	Receptors	IG;Type1;CytokineR	0	0	0	0	0	0	0	0	0	0	0	0	0	0	0	0	0	0	0	0	0	0	0	0	0	0	0	0	0	0	0	0	0	0	0	0	0	0	0	0	0	0	0	0	0
91	DPP4	P27487	Unclassified	Unclassified	0	0	0	0	0	0	0	0	0	0	0	0	0	0	0	0	0	0	0	0	0	0	0	0	0	0	0	0	0	0	0	0	0	0	0	0	0	3.07728	0	2.55873	0	31.1032	17.3546	6.98177	0
91	IL2RB	P14784	Receptors	IG;Type1;CytokineR	0	0	0	0	0	0	0	0	0	0	0	0	0	0	0	0	0	0	0	0	0	0	0	0	0	0	0	0	0	0	0	0	0	0	0	0	0	0	0	0	0	0	0	0	0
91	CXCR1	P25024	Receptors	GPCR;Rhodopsin	0	0	0	0	0	0	0	0	0	3.65225	0	0	0	0	0	0	0	1.90676	0	0	0	0	0	0	0	0	0	0	0	0	0	0	0	3.18457	0	0	0	2.22712	0	0	1.39136	14.8902	14.2929	3.95197	0
91	CXCR2	P25025	Receptors	GPCR;Rhodopsin	0	0	0	0	0	0	0	0	0	3.65225	0	0	0	0	0	0	0	1.90676	0	0	0	0	0	0	0	0	0	0	0	0	0	0	0	3.18457	0	0	0	2.22712	0	0	1.39136	14.8902	14.2929	3.95197	0
91	LIFR	P42702	Receptors	IG;Type1;CytokineR	0	0	0	0	0	0	0	0	0	0	0	0	0	0	0	0	0	0	0	0	0	0	0	0	0	0	0	0	0	0	0	0	0	0	3.37938	0	0	7.81813	0	3.04671	0	3.02047	0	2.61567	0
91	IL6R	P08887	Receptors	IG;Type1;CytokineR	0	0	0	0	0	0	0	0	0	0	0	0	0	0	0	0	0	0	0	0	0	0	0	0	0	0	0	0	0	0	0	0	0	3.66199	0	0	0	3.3906	0	2.41605	0	6.98556	2.75004	3.89532	0
91	ITGAL	P20701	Receptors	Other_receptors;Integrin	0	0	0	0	0	0	0	0	0	0	0	1.76199	0	0	0	0	0	0	0	0	0	0	0	0	0	0	0	0	0	0	0	0	0	0	0	0	0	0	0	0	0	0	0	0	0
91	IL6ST	P40189	Receptors	IG;Type1;CytokineR	0	0	0	0	0	0	0	0	2.78961	0	0	0	3.49864	0	0	0	0	6.80833	0	0	0	6.23848	8.2127	2.06128	4.14594	3.48199	0	0	2.6786	0	0	0	1.82821	8.57954	0	0	0	12.772	0	5.39635	0	11.9904	0	9.76894	1.66321
91	TNFSF14	O43557	Unclassified	Unclassified	0	0	0	0	0	0	0	0	0	0	0	0	0	0	0	0	0	0	0	0	0	0	0	0	0	0	0	0	0	0	0	0	0	0	0	0	0	0	0	0	0	0	0	0	0
92	OLR1	P78380	Receptors	SCAR;Class_E	0	0	0	0	0	0	0	0	0	0	0	0	0	0	0	0	0	0	0	0	0	0	0	0	0	0	0	0	0	0	0	0	0	0	0	0	0	0	0	0	0	0	0	0	0
92	SERINC1	Q9NRX5	Transporters	Other_transporters;SERINC	0	0	0	0	0	0	0	0	0	0	0	0	0	0	0	0	0	0	0	0	0	0	0	0	0	0	0	0	0	0	0	0	0	0	0	0	0	0	0	0	0	0	0	0	0
92	TMPRSS11E	Q9UL52	Enzymes	3.4.	0	0	0	0	0	0	0	0	0	0	0	0	0	0	0	0	0	0	0	0	0	0	0	0	0	0	0	0	0	0	0	0	0	0	0	0	0	0	0	0	0	0	0	0	0
93	GRIN2D	O15399	Transporters	Channels;Ligand_gated_ion_channels;Glutamate	0	0	0	0	0	0	0	0	0	0	0	0	0	0	0	0	0	0	0	0	0	0	0	0	0	0	0	0	0	3.92357	0	0	0	0	0	0	0	0	0	0	0	0	0	0	0
93	TRPM2	O94759	Unclassified	Unclassified	0	0	0	0	0	0	0	1.30829	0	0	0	0	0	0	0	0	0	0	0	0	0	0	0	0	0	0	0	0	0	0	0	0	0	0	0	0	0	0	0	0	0	0	0	0	0
93	ADORA1	P30542	Receptors	GPCR;Rhodopsin	0	0	0	0	0	0	0	0	0	0	0	0	0	0	0	0	0	0	0	0	0	0	0	0	0	0	0	0	1.41179	2.61478	0	0	0	0	0	0	0	0	0	0	0	0	0	0	0
93	DRD1	P21728	Receptors	GPCR;Rhodopsin	0	0	0	0	0	0	0	0	0	0	0	0	0	0	0	0	0	0	0	0	0	0	0	0	0	0	0	0	2.8272	2.61478	0	0	0	0	0	0	0	0	0	0	0	0	0	0	0
94	HFE	Q30201	Unclassified	Unclassified	2.27213	0	0	0	0	0	0	0	0	0	0	0	0	0	0	0	0	0	0	0	0	0	0	0	0	0	0	0	0	0	0	0	0	0	0	0	0	0	0	0	0	0	0	0	0
95	FLT3LG	P49771	Unclassified	Unclassified	0	0	0	0	0	0	0	0	0	0	0	0	0	0	0	0	0	0	0	0	0	0	0	0	0	0	0	0	0	0	0	0	0	0	0	0	0	0	0	0	0	0	0	0	0
95	TNFRSF17	Q02223	Receptors	Other_receptors;TNFNGF	0	0	0	0	0	0	0	0	0	0	0	0	0	0	0	0	0	0	0	0	0	0	0	0	0	0	0	0	0	0	0	0	0	0	0	0	0	0	0	0	0	0	0	0	0
95	HLA-C	P10321	Unclassified	Unclassified	0	0	0	0	0	0	0	0	0	0	0	0	0	0	0	0	0	0	0	0	0	0	0	0	0	0	0	0	0	0	0	0	0	0	0	0	0	0	0	0	0	0	0	0	0
95	HLA-A	P01891	Unclassified	Unclassified	0	0	0	0	0	0	0	0	0	0	0	0	0	0	0	0	0	0	0	0	0	0	0	0	0	0	0	0	0	0	0	0	0	0	0	0	0	0	0	0	0	0	0	0	0
95	HLA-A	P30457	Unclassified	Unclassified	0	0	0	0	0	0	0	0	0	0	0	0	0	0	0	0	0	0	0	0	0	0	0	0	0	0	0	0	0	0	0	0	0	0	0	0	0	0	0	0	0	0	0	0	0
95	HLA-A	P30443	Unclassified	Unclassified	0	0	0	0	0	0	0	0	0	0	0	0	0	0	0	0	0	0	0	0	0	0	0	0	0	0	0	0	0	0	0	0	0	0	0	0	0	0	0	0	0	0	0	0	0
95	HLA-A	P04439	Unclassified	Unclassified	0	0	0	0	0	0	0	0	0	0	0	0	0	0	0	0	0	0	0	0	0	0	0	0	0	0	0	0	0	0	0	0	0	0	0	0	0	0	0	0	0	0	0	0	0
95	HLA-C	P30508	Miscellaneous	Ligand;MHC	0	0	0	0	0	0	0	0	0	0	0	0	0	0	0	0	0	0	0	0	0	0	0	0	0	0	0	0	0	0	0	0	0	0	0	0	0	0	0	0	0	0	0	0	0
95	HLA-B	P30685	Unclassified	Unclassified	0	0	0	0	0	0	0	0	0	0	0	0	0	0	0	0	0	0	0	0	0	0	0	0	0	0	0	0	0	0	0	0	0	0	0	0	0	0	0	0	0	0	0	0	0
95	HLA-B	P18464	Unclassified	Unclassified	0	0	0	0	0	0	0	0	0	0	0	0	0	0	0	0	0	0	0	0	0	0	0	0	0	0	0	0	0	0	0	0	0	0	0	0	0	0	0	0	0	0	0	0	0
95	HLA-B	P30491	Unclassified	Unclassified	0	0	0	0	0	0	0	0	0	0	0	0	0	0	0	0	0	0	0	0	0	0	0	0	0	0	0	0	0	0	0	0	0	0	0	0	0	0	0	0	0	0	0	0	0
95	HLA-E	P13747	Unclassified	Unclassified	0	0	0	0	0	0	0	0	0	0	0	0	0	0	0	0	0	0	0	0	0	0	0	0	0	0	0	0	0	0	0	0	0	0	0	0	0	0	0	0	0	0	0	0	0
95	HLA-B	P30460	Unclassified	Unclassified	0	0	0	0	0	0	0	0	0	0	0	0	0	0	0	0	0	0	0	0	0	0	0	0	0	0	0	0	0	0	0	0	0	0	0	0	0	0	0	0	0	0	0	0	0
95	HLA-B	P30488	Unclassified	Unclassified	0	0	0	0	0	0	0	0	0	0	0	0	0	0	0	0	0	0	0	0	0	0	0	0	0	0	0	0	0	0	0	0	0	0	0	0	0	0	0	0	0	0	0	0	0
95	HLA-B	P30483	Unclassified	Unclassified	0	0	0	0	0	0	0	0	0	0	0	0	0	0	0	0	0	0	0	0	0	0	0	0	0	0	0	0	0	0	0	0	0	0	0	0	0	0	0	0	0	0	0	0	0
95	HLA-B	P30487	Unclassified	Unclassified	0	0	0	0	0	0	0	0	0	0	0	0	0	0	0	0	0	0	0	0	0	0	0	0	0	0	0	0	0	0	0	0	0	0	0	0	0	0	0	0	0	0	0	0	0
95	HLA-C	Q29865	Unclassified	Unclassified	0	0	0	0	0	0	0	0	0	0	0	0	0	0	0	0	0	0	0	0	0	0	0	0	0	0	0	0	0	0	0	0	0	0	0	0	0	0	0	0	0	0	0	0	0
95	HLA-C	Q29963	Unclassified	Unclassified	0	0	0	0	0	0	0	0	0	0	0	0	0	0	0	0	0	0	0	0	0	0	0	0	0	0	0	0	0	0	0	0	0	0	0	0	0	0	0	0	0	0	0	0	0
95	HLA-C	P30504	Unclassified	Unclassified	0	0	0	0	0	0	0	0	0	0	0	0	0	0	0	0	0	0	0	0	0	0	0	0	0	0	0	0	0	0	0	0	0	0	0	0	0	0	0	0	0	0	0	0	0
95	HLA-A	Q09160	Unclassified	Unclassified	0	0	0	0	0	0	0	0	0	0	0	0	0	0	0	0	0	0	0	0	0	0	0	0	0	0	0	0	0	0	0	0	0	0	0	0	0	0	0	0	0	0	0	0	0
95	HLA-A	P30512	Unclassified	Unclassified	0	0	0	0	0	0	0	0	0	0	0	0	0	0	0	0	0	0	0	0	0	0	0	0	0	0	0	0	0	0	0	0	0	0	0	0	0	0	0	0	0	0	0	0	0
95	HLA-A	P30459	Unclassified	Unclassified	0	0	0	0	0	0	0	0	0	0	0	0	0	0	0	0	0	0	0	0	0	0	0	0	0	0	0	0	0	0	0	0	0	0	0	0	0	0	0	0	0	0	0	0	0
95	HLA-A	P30453	Unclassified	Unclassified	0	0	0	0	0	0	0	0	0	0	0	0	0	0	0	0	0	0	0	0	0	0	0	0	0	0	0	0	0	0	0	0	0	0	0	0	0	0	0	0	0	0	0	0	0
95	HLA-A	P30447	Unclassified	Unclassified	0	0	0	0	0	0	0	0	0	0	0	0	0	0	0	0	0	0	0	0	0	0	0	0	0	0	0	0	0	0	0	0	0	0	0	0	0	0	0	0	0	0	0	0	0
95	HLA-A	P18462	Unclassified	Unclassified	0	0	0	0	0	0	0	0	0	0	0	0	0	0	0	0	0	0	0	0	0	0	0	0	0	0	0	0	0	0	0	0	0	0	0	0	0	0	0	0	0	0	0	0	0
95	HLA-A	P10314	Unclassified	Unclassified	0	0	0	0	0	0	0	0	0	0	0	0	0	0	0	0	0	0	0	0	0	0	0	0	0	0	0	0	0	0	0	0	0	0	0	0	0	0	0	0	0	0	0	0	0
95	HLA-A	P16190	Unclassified	Unclassified	0	0	0	0	0	0	0	0	0	0	0	0	0	0	0	0	0	0	0	0	0	0	0	0	0	0	0	0	0	0	0	0	0	0	0	0	0	0	0	0	0	0	0	0	0
95	HLA-B	Q95365	Unclassified	Unclassified	0	0	0	0	0	0	0	0	0	0	0	0	0	0	0	0	0	0	0	0	0	0	0	0	0	0	0	0	0	0	0	0	0	0	0	0	0	0	0	0	0	0	0	0	0
95	HLA-B	Q31612	Unclassified	Unclassified	0	0	0	0	0	0	0	0	0	0	0	0	0	0	0	0	0	0	0	0	0	0	0	0	0	0	0	0	0	0	0	0	0	0	0	0	0	0	0	0	0	0	0	0	0
95	HLA-B	Q31610	Unclassified	Unclassified	0	0	0	0	0	0	0	0	0	0	0	0	0	0	0	0	0	0	0	0	0	0	0	0	0	0	0	0	0	0	0	0	0	0	0	0	0	0	0	0	0	0	0	0	0
95	HLA-B	Q29940	Unclassified	Unclassified	0	0	0	0	0	0	0	0	0	0	0	0	0	0	0	0	0	0	0	0	0	0	0	0	0	0	0	0	0	0	0	0	0	0	0	0	0	0	0	0	0	0	0	0	0
95	HLA-B	Q29836	Unclassified	Unclassified	0	0	0	0	0	0	0	0	0	0	0	0	0	0	0	0	0	0	0	0	0	0	0	0	0	0	0	0	0	0	0	0	0	0	0	0	0	0	0	0	0	0	0	0	0
95	HLA-B	Q29718	Unclassified	Unclassified	0	0	0	0	0	0	0	0	0	0	0	0	0	0	0	0	0	0	0	0	0	0	0	0	0	0	0	0	0	0	0	0	0	0	0	0	0	0	0	0	0	0	0	0	0
95	HLA-B	Q04826	Unclassified	Unclassified	0	0	0	0	0	0	0	0	0	0	0	0	0	0	0	0	0	0	0	0	0	0	0	0	0	0	0	0	0	0	0	0	0	0	0	0	0	0	0	0	0	0	0	0	0
95	HLA-B	P30498	Unclassified	Unclassified	0	0	0	0	0	0	0	0	0	0	0	0	0	0	0	0	0	0	0	0	0	0	0	0	0	0	0	0	0	0	0	0	0	0	0	0	0	0	0	0	0	0	0	0	0
95	HLA-B	P30495	Unclassified	Unclassified	0	0	0	0	0	0	0	0	0	0	0	0	0	0	0	0	0	0	0	0	0	0	0	0	0	0	0	0	0	0	0	0	0	0	0	0	0	0	0	0	0	0	0	0	0
95	HLA-B	P30493	Unclassified	Unclassified	0	0	0	0	0	0	0	0	0	0	0	0	0	0	0	0	0	0	0	0	0	0	0	0	0	0	0	0	0	0	0	0	0	0	0	0	0	0	0	0	0	0	0	0	0
95	HLA-B	P30492	Unclassified	Unclassified	0	0	0	0	0	0	0	0	0	0	0	0	0	0	0	0	0	0	0	0	0	0	0	0	0	0	0	0	0	0	0	0	0	0	0	0	0	0	0	0	0	0	0	0	0
95	HLA-B	P30490	Unclassified	Unclassified	0	0	0	0	0	0	0	0	0	0	0	0	0	0	0	0	0	0	0	0	0	0	0	0	0	0	0	0	0	0	0	0	0	0	0	0	0	0	0	0	0	0	0	0	0
95	HLA-B	P30486	Unclassified	Unclassified	0	0	0	0	0	0	0	0	0	0	0	0	0	0	0	0	0	0	0	0	0	0	0	0	0	0	0	0	0	0	0	0	0	0	0	0	0	0	0	0	0	0	0	0	0
95	HLA-B	P30485	Unclassified	Unclassified	0	0	0	0	0	0	0	0	0	0	0	0	0	0	0	0	0	0	0	0	0	0	0	0	0	0	0	0	0	0	0	0	0	0	0	0	0	0	0	0	0	0	0	0	0
95	HLA-B	P30484	Unclassified	Unclassified	0	0	0	0	0	0	0	0	0	0	0	0	0	0	0	0	0	0	0	0	0	0	0	0	0	0	0	0	0	0	0	0	0	0	0	0	0	0	0	0	0	0	0	0	0
95	HLA-B	P30481	Unclassified	Unclassified	0	0	0	0	0	0	0	0	0	0	0	0	0	0	0	0	0	0	0	0	0	0	0	0	0	0	0	0	0	0	0	0	0	0	0	0	0	0	0	0	0	0	0	0	0
95	HLA-B	P30480	Unclassified	Unclassified	0	0	0	0	0	0	0	0	0	0	0	0	0	0	0	0	0	0	0	0	0	0	0	0	0	0	0	0	0	0	0	0	0	0	0	0	0	0	0	0	0	0	0	0	0
95	HLA-B	P30479	Unclassified	Unclassified	0	0	0	0	0	0	0	0	0	0	0	0	0	0	0	0	0	0	0	0	0	0	0	0	0	0	0	0	0	0	0	0	0	0	0	0	0	0	0	0	0	0	0	0	0
95	HLA-B	P30475	Unclassified	Unclassified	0	0	0	0	0	0	0	0	0	0	0	0	0	0	0	0	0	0	0	0	0	0	0	0	0	0	0	0	0	0	0	0	0	0	0	0	0	0	0	0	0	0	0	0	0
95	HLA-B	P30466	Miscellaneous	Ligand;MHC	0	0	0	0	0	0	0	0	0	0	0	0	0	0	0	0	0	0	0	0	0	0	0	0	0	0	0	0	0	0	0	0	0	0	0	0	0	0	0	0	0	0	0	0	0
95	HLA-B	P30464	Unclassified	Unclassified	0	0	0	0	0	0	0	0	0	0	0	0	0	0	0	0	0	0	0	0	0	0	0	0	0	0	0	0	0	0	0	0	0	0	0	0	0	0	0	0	0	0	0	0	0
95	HLA-B	P30462	Unclassified	Unclassified	0	0	0	0	0	0	0	0	0	0	0	0	0	0	0	0	0	0	0	0	0	0	0	0	0	0	0	0	0	0	0	0	0	0	0	0	0	0	0	0	0	0	0	0	0
95	HLA-B	P30461	Unclassified	Unclassified	0	0	0	0	0	0	0	0	0	0	0	0	0	0	0	0	0	0	0	0	0	0	0	0	0	0	0	0	0	0	0	0	0	0	0	0	0	0	0	0	0	0	0	0	0
95	HLA-B	P18465	Unclassified	Unclassified	0	0	0	0	0	0	0	0	0	0	0	0	0	0	0	0	0	0	0	0	0	0	0	0	0	0	0	0	0	0	0	0	0	0	0	0	0	0	0	0	0	0	0	0	0
95	HLA-B	P18463	Unclassified	Unclassified	0	0	0	0	0	0	0	0	0	0	0	0	0	0	0	0	0	0	0	0	0	0	0	0	0	0	0	0	0	0	0	0	0	0	0	0	0	0	0	0	0	0	0	0	0
95	HLA-B	P03989	Unclassified	Unclassified	0	0	0	0	0	0	0	0	0	0	0	0	0	0	0	0	0	0	0	0	0	0	0	0	0	0	0	0	0	0	0	0	0	0	0	0	0	0	0	0	0	0	0	0	0
95	HLA-B	P10319	Unclassified	Unclassified	0	0	0	0	0	0	0	0	0	0	0	0	0	0	0	0	0	0	0	0	0	0	0	0	0	0	0	0	0	0	0	0	0	0	0	0	0	0	0	0	0	0	0	0	0
95	HLA-C	Q9TNN7	Unclassified	Unclassified	0	0	0	0	0	0	0	0	0	0	0	0	0	0	0	0	0	0	0	0	0	0	0	0	0	0	0	0	0	0	0	0	0	0	0	0	0	0	0	0	0	0	0	0	0
95	HLA-C	Q29960	Unclassified	Unclassified	0	0	0	0	0	0	0	0	0	0	0	0	0	0	0	0	0	0	0	0	0	0	0	0	0	0	0	0	0	0	0	0	0	0	0	0	0	0	0	0	0	0	0	0	0
95	HLA-C	Q07000	Unclassified	Unclassified	0	0	0	0	0	0	0	0	0	0	0	0	0	0	0	0	0	0	0	0	0	0	0	0	0	0	0	0	0	0	0	0	0	0	0	0	0	0	0	0	0	0	0	0	0
95	HLA-C	P30510	Unclassified	Unclassified	0	0	0	0	0	0	0	0	0	0	0	0	0	0	0	0	0	0	0	0	0	0	0	0	0	0	0	0	0	0	0	0	0	0	0	0	0	0	0	0	0	0	0	0	0
95	HLA-C	P04222	Unclassified	Unclassified	0	0	0	0	0	0	0	0	0	0	0	0	0	0	0	0	0	0	0	0	0	0	0	0	0	0	0	0	0	0	0	0	0	0	0	0	0	0	0	0	0	0	0	0	0
95	HLA-C	P30505	Unclassified	Unclassified	0	0	0	0	0	0	0	0	0	0	0	0	0	0	0	0	0	0	0	0	0	0	0	0	0	0	0	0	0	0	0	0	0	0	0	0	0	0	0	0	0	0	0	0	0
95	HLA-B	P01889	Unclassified	Unclassified	0	0	0	0	0	0	0	0	0	0	0	0	0	0	0	0	0	0	0	0	0	0	0	0	0	0	0	0	0	0	0	0	0	0	0	0	0	0	0	0	0	0	0	0	0
95	HLA-A	P30456	Unclassified	Unclassified	0	0	0	0	0	0	0	0	0	0	0	0	0	0	0	0	0	0	0	0	0	0	0	0	0	0	0	0	0	0	0	0	0	0	0	0	0	0	0	0	0	0	0	0	0
95	HLA-A	P30455	Unclassified	Unclassified	0	0	0	0	0	0	0	0	0	0	0	0	0	0	0	0	0	0	0	0	0	0	0	0	0	0	0	0	0	0	0	0	0	0	0	0	0	0	0	0	0	0	0	0	0
95	HLA-A	P30450	Unclassified	Unclassified	0	0	0	0	0	0	0	0	0	0	0	0	0	0	0	0	0	0	0	0	0	0	0	0	0	0	0	0	0	0	0	0	0	0	0	0	0	0	0	0	0	0	0	0	0
95	HLA-A	P16189	Miscellaneous	Ligand;MHC	0	0	0	0	0	0	0	0	0	0	0	0	0	0	0	0	0	0	0	0	0	0	0	0	0	0	0	0	0	0	0	0	0	0	0	0	0	0	0	0	0	0	0	0	0
95	HLA-A	P16188	Unclassified	Unclassified	0	0	0	0	0	0	0	0	0	0	0	0	0	0	0	0	0	0	0	0	0	0	0	0	0	0	0	0	0	0	0	0	0	0	0	0	0	0	0	0	0	0	0	0	0
95	HLA-A	P13746	Unclassified	Unclassified	0	0	0	0	0	0	0	0	0	0	0	0	0	0	0	0	0	0	0	0	0	0	0	0	0	0	0	0	0	0	0	0	0	0	0	0	0	0	0	0	0	0	0	0	0
95	HLA-A	P10316	Unclassified	Unclassified	0	0	0	0	0	0	0	0	0	0	0	0	0	0	0	0	0	0	0	0	0	0	0	0	0	0	0	0	0	0	0	0	0	0	0	0	0	0	0	0	0	0	0	0	0
95	HLA-A	P01892	Unclassified	Unclassified	0	0	0	0	0	0	0	0	0	0	0	0	0	0	0	0	0	0	0	0	0	0	0	0	0	0	0	0	0	0	0	0	0	0	0	0	0	0	0	0	0	0	0	0	0
95	HLA-A	P05534	Unclassified	Unclassified	0	0	0	0	0	0	0	0	0	0	0	0	0	0	0	0	0	0	0	0	0	0	0	0	0	0	0	0	0	0	0	0	0	0	0	0	0	0	0	0	0	0	0	0	0
95	ADRA1B	P35368	Receptors	GPCR;Rhodopsin	0	0	0	0	0	0	0	0	0	0	0	0	0	0	0	0	0	0	0	0	0	0	0	0	0	0	0	0	0	0	0	0	0	0	0	0	0	0	0	0	0	0	0	0	0
95	GPR50	Q13585	Receptors	GPCR;Rhodopsin	0	0	0	0	0	0	0	0	0	0	0	0	0	0	0	0	0	0	0	0	0	0	0	0	0	0	0	0	0	0	0	0	0	0	0	0	0	0	0	0	0	0	0	0	0
95	GNRHR	P30968	Receptors	GPCR;Rhodopsin	0	0	0	0	0	0	0	0	0	0	0	0	0	0	0	0	0	0	0	0	0	0	0	0	0	0	0	0	0	0	0	0	0	0	0	0	0	0	0	0	0	0	0	0	0
95	TRHR	P34981	Receptors	GPCR;Rhodopsin	0	0	0	0	0	0	0	0	0	0	0	0	0	0	0	0	0	0	0	0	0	0	0	0	0	0	0	0	0	0	0	0	0	0	0	0	0	0	0	0	0	0	0	0	0
95	PTAFR	P25105	Receptors	GPCR;Rhodopsin	0	0	0	0	0	0	0	0	0	0	0	0	0	0	0	0	0	0	0	0	0	0	0	0	0	0	0	0	0	0	0	0	0	0	0	2.09604	0	0	0	0	0	0	0	0	0
95	GPR19	Q15760	Receptors	GPCR;Rhodopsin	0	0	0	0	0	0	0	0	0	0	0	0	0	0	0	0	0	0	0	0	0	0	0	0	0	0	0	0	0	0	0	0	0	0	0	0	0	0	0	0	0	0	0	0	0
95	TAAR6	Q96RI8	Receptors	GPCR;Rhodopsin	0	0	0	0	0	0	0	0	0	0	0	0	0	0	0	0	0	0	0	0	0	0	0	0	0	0	0	0	0	0	0	0	0	0	0	0	0	0	0	0	0	0	0	0	0
95	HCRTR2	O43614	Receptors	GPCR;Rhodopsin	0	0	0	0	0	0	0	0	0	0	0	0	0	0	0	0	0	0	0	0	0	0	0	0	0	0	0	0	0	0	0	0	0	0	0	0	0	0	0	0	0	0	0	0	0
95	HCRTR1	O43613	Receptors	GPCR;Rhodopsin	0	0	0	0	0	0	0	0	0	0	0	0	0	0	0	0	0	0	0	0	0	0	0	0	0	0	0	0	0	0	0	0	0	0	0	0	0	0	0	0	0	0	0	0	0
95	PTPRR	Q15256	Receptors	Other_receptors;ReceptorTypePhosphatases	0	0	0	0	0	0	0	0	0	0	0	0	0	0	3.43306	0	0	0	0	0	0	0	0	0	6.6785	4.42053	0	0	3.74782	0	0	0	1.82821	0	0	0	0	0	3.75923	0	0	0	0	0	0
95	PTPRM	P28827	Unclassified	Unclassified	0	0	0	0	0	0	0	0	0	0	0	0	0	0	0	0	6.88635	0	0	0	0	0	0	4.13945	5.24619	5.262	3.37571	0	6.57689	0	0	0	1.33961	0	0	0	0	0	0	0	0	0	0	0	0
95	ERBB2	P04626	Receptors	Kinase;EGFR	0	0	0	0	0	0	0	0	4.01284	0	0	0	0	0	6.87355	0	19.1603	0	0	0	0	0	5.93747	10.3742	11.1801	14.1928	9.90802	0	7.6346	0	0	0	1.82821	0	0	0	4.37257	6.14641	5.64431	0	4.21042	0	0	0	0
95	ERBB3	P21860	Receptors	Kinase;EGFR	0	0	0	0	0	0	0	0	4.01284	0	0	0	0	0	3.43306	0	13.0223	0	0	0	0	0	3.92823	8.29595	10.4257	13.3847	8.94613	0	7.6346	0	0	0	1.82821	0	0	0	4.37257	3.06836	3.75923	0	4.21042	0	0	0	0
95	EPHA3	P29320	Receptors	Kinase;Eph	0	0	0	0	0	0	0	0	5.73774	0	0	0	0	0	3.43306	0	0	0	0	0	0	3.109	5.85942	0	3.62966	2.85233	5.41772	0	0	2.61478	0	0	0	0	0	0	4.37257	3.06836	3.75923	0	4.21042	0	0	0	0
95	LTK	P29376	Receptors	Kinase;Other	0	0	0	0	0	0	0	0	0	0	0	0	0	0	0	0	5.2362	0	0	0	0	0	0	0	0	0	0	0	2.27927	0	0	0	1.33961	0	0	0	0	0	0	0	0	0	0	0	0
95	MTNR1A	P48039	Receptors	GPCR;Rhodopsin	0	0	0	0	0	0	0	0	0	0	0	0	0	0	0	0	0	0	0	0	0	0	0	0	0	0	0	0	0	0	0	0	0	0	0	0	0	0	0	0	0	0	0	0	0
95	NTRK3	Q16288	Receptors	Kinase;neutrophin	0	0	0	0	0	0	0	0	0	0	0	0	0	0	0	0	9.83258	0	4.50289	0	0	0	0	4.13945	5.80029	7.98837	3.83757	0	4.5552	0	0	0	1.82821	0	0	2.35883	0	0	0	0	0	0	0	5.15749	1.92111
95	NTRK2	Q16620	Receptors	Kinase;neutrophin	0	0	0	0	0	0	0	0	0	0	0	0	0	0	0	0	0	0	4.50289	0	0	0	0	0	0	5.87359	0	0	2.6786	0	0	0	1.82821	0	0	2.35883	0	0	0	0	0	0	0	5.15749	0
95	RET	P07949	Receptors	Kinase;Other	0	0	0	0	0	0	0	0	0	4.16512	0	0	0	0	0	0	10.2416	0	0	0	0	0	0	6.21769	7.43486	8.03138	3.37571	2.89983	7.42779	0	0	0	0	0	6.89775	0	0	0	0	0	0	0	0	5.15749	0
95	AXL	P30530	Receptors	Kinase;Axl	0	0	0	0	0	0	0	0	4.73475	0	0	0	0	0	3.43306	0	11.8477	0	0	0	0	0	4.82613	4.13945	8.66686	7.52634	5.2295	2.89983	6.97375	0	0	0	1.82821	0	0	0	4.37257	3.06836	3.75923	0	4.21042	0	0	0	1.92111
95	MERTK	Q12866	Receptors	Kinase;Axl	0	0	0	0	0	0	0	0	4.73475	0	0	0	0	0	3.43306	0	11.1718	0	0	0	0	0	4.82613	4.13945	7.33536	7.52634	5.2295	0	5.50686	0	0	0	1.82821	0	0	0	4.37257	3.06836	3.75923	0	4.21042	0	0	0	1.92111
95	CSF1	P09603	Unclassified	Unclassified	0	0	0	0	0	0	0	0	0	0	0	0	0	0	0	0	8.64658	0	0	0	0	0	0	0	7.38554	5.20981	3.66779	0	7.44179	0	0	0	0	0	0	0	0	0	0	0	0	0	0	0	1.92111
95	PAG1	Q9NWQ8	Unclassified	Unclassified	0	0	0	0	0	0	0	0	0	0	0	0	0	0	0	0	15.8714	0	0	0	0	0	0	6.21769	11.4948	9.35325	7.3813	0	8.80092	0	0	0	1.82821	0	0	0	0	0	0	0	0	0	0	0	1.92111
95	PTPRA	P18433	Unclassified	Unclassified	0	0	0	0	0	0	0	0	0	0	0	0	0	0	0	0	15.2517	0	0	0	0	0	0	4.13945	11.7625	8.96491	6.37399	2.89983	9.22792	0	0	0	1.82821	0	0	0	0	0	0	0	0	0	0	0	1.92111
95	PTPRG	P23470	Receptors	Other_receptors;ReceptorTypePhosphatases	0	0	0	0	0	0	0	0	0	0	0	0	0	0	0	0	0	0	0	0	0	0	0	6.21769	5.9426	6.9358	4.35115	0	7.63441	0	0	0	0	0	0	0	0	0	0	0	0	0	0	0	1.92111
95	PTPRC	P08575	Unclassified	Unclassified	0	0	0	0	0	0	0	0	0	0	0	0	0	0	0	0	14.5699	0	0	0	0	0	0	8.29595	8.86132	8.06111	6.44358	0	9.2293	0	0	0	1.82821	0	0	0	0	0	0	0	0	0	0	0	1.92111
95	PTPRZ1	P23471	Receptors	Other_receptors;ReceptorTypePhosphatases	0	0	0	0	0	0	0	0	0	0	0	0	0	0	0	0	10.5331	0	0	0	0	0	0	6.21769	5.9426	6.9358	4.35115	0	7.09567	0	0	0	0	0	0	0	0	0	0	0	0	0	0	0	0
95	PTPRU	Q92729	Receptors	Other_receptors;ReceptorTypePhosphatases	0	0	0	0	0	0	0	0	0	0	0	0	0	0	0	0	6.48628	0	0	0	0	0	0	2.06128	5.9426	5.262	0	0	6.08312	0	0	0	1.33961	0	0	0	0	0	0	0	0	0	0	0	0
95	CAV1	Q03135	Unclassified	Unclassified	0	0	0	0	0	0	0	0	0	0	0	0	0	0	0	0	0	0	0	0	0	0	0	6.21769	0	5.16723	5.78407	0	0	0	0	0	1.82821	0	11.1732	0	0	0	0	0	3.04286	0	0	0	0
95	TYRO3	Q06418	Receptors	Kinase;Axl	0	0	0	0	0	0	0	0	4.73475	0	0	0	0	0	3.43306	0	0	0	0	0	0	3.109	4.82613	0	4.56778	4.72238	4.21854	0	0	2.61478	0	0	1.71282	0	0	0	4.37257	3.06836	3.75923	0	4.21042	0	0	0	0
95	PTPRK	Q15262	Unclassified	Unclassified	0	0	0	0	0	0	0	0	0	0	0	0	0	0	0	0	0	0	0	0	0	0	0	6.21769	5.9426	6.07959	4.35115	0	7.09567	0	0	0	0	0	0	0	0	0	0	0	0	0	0	0	0
95	PTPRB	P23467	Receptors	Other_receptors;ReceptorTypePhosphatases	0	0	0	0	0	0	0	0	0	0	0	0	0	0	0	0	0	0	0	0	0	0	0	6.21769	5.9426	6.9358	4.35115	0	7.09567	0	0	0	1.82821	0	11.4575	0	0	0	0	0	0	0	0	0	0
95	PTPRO	Q16827	Unclassified	Unclassified	0	0	0	0	0	0	0	0	0	0	0	0	0	0	0	0	0	0	0	0	0	0	0	6.21769	5.9426	6.07959	4.35115	0	7.09567	0	0	0	1.82821	0	0	0	0	0	0	0	0	0	0	0	0
95	PTPRT	O14522	Receptors	Other_receptors;ReceptorTypePhosphatases	0	0	0	0	0	0	0	0	0	0	0	0	0	0	0	0	6.11172	0	0	0	0	0	0	2.06128	5.9426	5.262	2.46972	0	6.08312	0	0	0	1.33961	0	0	0	0	0	0	0	0	0	0	0	0
95	MUC1	P15941	Unclassified	Unclassified	0	0	0	0	0	0	0	0	0	0	0	0	0	0	0	0	25.438	0	0	0	0	0	0	8.29595	15.985	13.627	10.1654	0	10.7784	0	0	0	0	0	0	0	0	0	0	0	0	0	0	0	0
95	PTPRE	P23469	Receptors	Other_receptors;ReceptorTypePhosphatases	0	0	0	0	0	0	0	0	0	0	0	0	0	0	0	0	12.6163	0	0	0	0	0	0	4.13945	10.3775	8.32153	5.31531	2.89983	7.77153	0	0	0	1.82821	0	0	0	0	0	0	0	0	0	0	0	1.92111
95	HTR4	Q13639	Receptors	GPCR;Rhodopsin	0	0	0	0	0	0	0	0	0	0	0	0	0	0	0	0	16.8799	0	0	0	0	0	0	0	13.0967	10.3353	8.1465	0	8.23008	0	0	0	1.82821	0	0	0	0	0	0	0	0	0	0	0	1.92111
95	NTRK1	P04629	Receptors	Kinase;neutrophin	0	0	0	0	0	0	0	0	0	6.97615	0	0	3.92382	0	0	0	12.0872	0	0	0	0	0	0	4.13945	6.75215	7.32128	0	3.84482	6.97375	0	0	0	1.82821	0	0	2.35883	0	0	0	0	0	0	0	0	1.92111
95	ADRB3	P13945	Receptors	GPCR;Rhodopsin	0	0	0	0	0	0	0	0	0	0	0	0	0	0	0	0	7.93449	0	0	0	0	0	0	0	6.60204	5.20981	4.28083	0	7.44179	0	0	0	1.82821	0	0	0	0	0	0	0	0	0	0	0	1.92111
95	PTPRD	P23468	Receptors	Other_receptors;ReceptorTypePhosphatases	0	0	0	0	0	0	0	0	0	0	0	0	0	0	0	0	17.3418	0	0	0	0	0	0	0	11.0116	8.32012	6.37399	0	7.85374	0	0	0	1.82821	0	0	0	0	0	0	0	0	0	0	0	1.92111
95	PTPRF	P10586	Receptors	Other_receptors;ReceptorTypePhosphatases	0	0	0	0	0	0	0	0	0	0	0	0	0	0	0	0	17.0372	0	0	0	0	0	0	0	10.3478	8.32012	6.37399	0	7.85374	0	0	0	1.82821	0	0	0	0	0	0	0	0	0	0	0	0
95	EPHA7	Q15375	Receptors	Kinase;Eph	0	0	0	0	0	0	0	0	4.12067	0	0	0	0	0	0	0	0	0	0	0	0	0	4.21139	0	0	0	3.88207	0	0	0	0	0	1.71282	0	0	0	2.17522	0	0	0	2.09604	0	0	0	0
95	EPHB4	P54760	Receptors	Kinase;Eph	0	0	0	0	0	0	0	0	5.73774	0	0	0	0	0	3.43306	0	0	0	0	0	0	0	5.85942	0	4.8361	4.24714	5.3307	0	3.60013	0	0	0	1.71282	0	0	0	4.37257	3.06836	3.75923	0	4.21042	0	0	0	0
95	EPHA4	P54764	Receptors	Kinase;Eph	0	0	0	0	0	0	0	0	5.73774	0	0	0	0	0	3.43306	0	0	0	0	0	0	0	5.85942	0	0	0	5.41772	0	0	0	0	0	1.71282	0	0	0	4.37257	3.06836	3.75923	0	4.21042	0	0	0	0
95	EPHB1	P54762	Receptors	Kinase;Eph	0	0	0	0	0	0	0	0	5.73774	0	0	0	0	0	3.43306	0	0	0	0	0	0	0	5.85942	4.13945	0	5.39305	8.64017	0	4.12619	0	0	0	1.82821	0	0	0	4.37257	3.06836	3.75923	0	4.21042	0	0	0	1.92111
95	EPHB2	P29323	Receptors	Kinase;Eph	0	0	0	0	0	0	0	0	4.12067	0	0	0	0	0	0	0	0	0	0	0	0	0	4.21139	4.13945	4.55208	4.63122	7.00839	0	4.12619	0	0	0	1.82821	0	0	0	2.17522	0	0	0	0	0	0	0	0
95	EPHB3	P54753	Receptors	Kinase;Eph	0	0	0	0	0	0	0	0	5.73774	0	0	0	0	0	3.43306	0	0	0	0	0	0	0	5.85942	4.13945	5.2675	5.39305	8.64017	0	4.12619	0	0	0	1.82821	0	0	0	4.37257	3.06836	3.75923	0	4.21042	0	0	0	0
95	EPHA2	P29317	Receptors	Kinase;Eph	0	0	0	0	0	0	0	0	5.73774	0	0	0	0	0	3.43306	0	0	0	0	0	0	3.109	5.85942	0	5.2675	4.63122	7.00839	0	3.7071	2.61478	0	0	1.82821	0	0	0	4.37257	3.06836	3.75923	0	4.21042	0	0	0	0
95	EPHA5	P54756	Receptors	Kinase;Eph	0	0	0	0	0	0	0	0	5.73774	0	0	0	0	0	3.43306	0	8.46339	0	0	0	0	0	5.85942	0	7.33536	6.74597	6.12309	0	5.50686	0	0	0	1.82821	0	0	0	4.37257	3.06836	3.75923	0	4.21042	0	0	0	1.92111
95	HTR6	P50406	Receptors	GPCR;Rhodopsin	0	0	0	0	0	0	0	0	2.58197	0	0	0	0	0	0	0	0	0	0	0	0	0	2.6418	0	0	0	0	0	0	0	0	0	1.71282	0	0	0	0	0	0	0	0	0	0	0	1.92111
95	CSF1R	P07333	Receptors	KInase;PDGFR	0	0	0	0	0	0	0	0	4.01284	0	0	0	0	0	3.43306	0	0	0	0	0	0	3.109	6.11865	0	0	3.41445	3.85199	0	0	2.61478	0	1.40346	1.71282	0	0	0	4.37257	3.06836	3.75923	0	4.21042	0	0	5.12438	1.92111
95	KIT	P10721	Receptors	KInase;PDGFR	0	0	0	0	0	0	0	0	4.01284	0	0	0	0	0	3.43306	0	0	0	0	0	0	3.109	6.11865	0	0	4.28012	5.78407	0	0	2.61478	0	1.40346	0	0	0	0	4.37257	3.06836	3.75923	0	4.21042	0	0	0	0
95	HLA-DMB	P28068	Miscellaneous	Ligand;MHC	0	0	0	0	0	0	0	0	0	0	0	0	0	0	0	0	0	0	0	0	0	0	0	0	0	0	0	0	0	0	0	0	0	0	0	0	0	0	0	0	0	0	0	0	0
95	PVR	P15151	Receptors	IG;OtherPVR	0	0	0	0	0	0	0	0	0	0	0	0	0	0	0	0	0	0	0	0	0	0	0	0	0	0	0	0	0	0	0	0	0	0	0	0	0	0	0	3.59866	0	6.77115	5.41425	3.30292	0
95	PVRL2	Q92692	Receptors	IG;OtherPVR	0	0	0	0	0	0	0	0	0	0	0	0	0	0	0	0	0	0	0	0	0	0	0	0	0	0	0	0	0	0	0	0	0	0	0	0	0	0	0	3.59866	0	0	5.41425	0	0
95	FCGR2B	P31994	Unclassified	Unclassified	0	0	0	0	0	0	0	0	0	0	0	0	0	0	0	0	0	0	0	0	0	0	0	0	0	1.89516	0	0	0	0	0	0	0	0	0	0	0	0	0	0	0	0	0	2.24045	0
95	CD1D	P15813	Receptors	IG;OtherCD1	0	0	0	0	0	0	0	0	0	0	0	0	0	0	0	0	0	0	0	0	0	0	0	0	0	0	0	0	0	0	0	0	0	0	0	0	0	0	0	0	0	0	0	0	0
95	IFNGR1	P15260	Receptors	IG;Type2;CytokineR	0	0	0	0	0	0	0	0	0	0	0	0	0	0	0	0	0	0	0	0	0	0	0	0	0	0	0	0	0	0	0	0	0	0	0	0	0	0	0	0	0	0	0	0	0
95	CD180	Q99467	Receptors	Other_receptors;TOLL	0	0	0	0	0	0	0	0	0	0	0	0	0	0	0	0	0	0	0	0	0	0	0	0	0	0	0	0	0	0	0	0	0	0	0	0	0	0	0	0	0	0	0	0	0
95	KLRC2	P26717	Unclassified	Unclassified	0	0	0	0	0	0	0	0	0	0	0	0	0	0	0	0	0	0	0	0	0	0	0	0	0	0	0	0	0	0	0	0	0	0	0	0	0	0	0	0	0	0	0	0	0
95	TNFSF13B	Q9Y275	Unclassified	Unclassified	0	0	0	0	0	0	0	0	0	0	0	0	0	0	0	0	0	0	0	0	0	0	0	0	0	0	0	0	0	0	0	0	0	0	0	0	0	0	0	0	0	0	0	0	0
95	ITGAE	P38570	Receptors	Other_receptors;Integrin	0	0	0	0	0	0	0	0	0	0	0	0	0	0	0	0	0	0	0	0	0	0	0	0	0	0	0	0	0	0	0	0	0	0	0	0	0	0	0	0	0	0	0	0	0
95	ADRB2	P07550	Receptors	GPCR;Rhodopsin	0	0	0	0	0	0	0	0	2.58197	0	0	0	0	0	0	0	17.0735	0	0	0	0	0	0	0	16.0895	11.6217	9.98604	0	5.94293	0	0	0	1.82821	0	0	0	0	0	0	0	3.4861	0	0	0	0
95	ADRB1	P08588	Receptors	GPCR;Rhodopsin	0	0	0	0	0	0	0	0	0	0	0	0	0	0	0	0	0	0	0	0	0	0	0	0	0	0	0	0	0	0	0	0	1.71282	0	0	0	0	0	0	0	0	0	0	0	0
95	PECAM1	P16284	Unclassified	Unclassified	0	0	0	0	0	0	0	0	0	0	0	0	0	0	0	0	17.5638	0	0	0	0	0	0	0	13.7251	13.471	9.52656	0	6.82873	0	0	0	1.82821	0	0	0	0	0	0	0	0	0	0	0	1.92111
95	FASLG	P48023	Unclassified	Unclassified	0	0	0	0	0	0	0	0	4.73475	0	0	0	0	0	0	0	0	0	0	0	0	0	4.82613	0	8.1798	6.74597	5.2295	4.20993	6.97375	0	0	0	2.64081	0	0	0	4.37257	0	3.75923	0	4.21042	0	0	0	0
95	EPHA1	P21709	Receptors	Kinase;Eph	0	0	0	0	0	0	0	0	4.73475	0	0	0	0	0	3.43306	0	8.46339	0	0	0	0	3.109	4.82613	0	7.33536	6.74597	5.2295	0	5.50686	2.61478	0	0	1.82821	0	0	0	4.37257	3.06836	3.75923	0	4.21042	0	0	0	0
95	TRPV2	Q9Y5S1	Transporters	Channels;Voltage_gated_ion_channels;TRP_channels	0	0	0	0	0	0	0	0	0	0	0	0	0	0	0	0	6.11172	0	0	0	0	0	0	2.06128	4.41628	4.4911	3.26568	0	4.5552	0	0	0	1.82821	0	0	0	0	0	0	0	0	0	0	0	1.92111
95	LCT	P09848	Enzymes	3.2.1	0	0	0	0	0	0	0	0	0	0	0	0	0	0	0	0	0	0	0	0	0	0	0	2.06128	2.33332	2.34083	0	0	2.6786	0	0	0	1.33961	0	0	0	0	0	0	0	0	0	0	0	0
95	PTPRS	Q13332	Receptors	Other_receptors;ReceptorTypePhosphatases	0	0	0	0	0	0	0	0	0	0	2.62723	0	0	0	0	0	12.242	0	0	0	0	0	0	0	5.93724	5.28657	0	0	5.10912	0	0	0	1.82821	0	0	0	0	0	0	0	0	0	0	0	0
95	FCER1G	P30273	Unclassified	Unclassified	0	0	0	0	0	0	0	0	0	0	0	0	0	0	0	0	0	0	0	0	0	0	0	2.06128	2.33332	2.34083	0	0	2.6786	0	0	0	1.33961	0	0	0	0	0	0	0	0	0	0	0	0
95	CD5	P06127	Unclassified	Unclassified	0	0	0	0	0	0	0	0	0	0	0	0	0	0	0	0	0	0	0	0	0	0	0	0	0	0	0	0	0	0	0	0	0	0	0	0	0	0	0	0	0	0	0	0	0
95	HLA-DMA	P28067	Miscellaneous	Ligand;MHC	0	0	0	0	0	0	0	0	0	0	0	0	0	0	0	0	0	0	0	0	0	0	0	0	0	0	0	0	0	0	0	0	0	0	0	0	0	0	0	0	0	0	0	0	0
95	HLA-DRA	P01903	Miscellaneous	Ligand;MHC	0	0	0	0	0	0	0	0	0	0	0	0	0	0	0	0	0	0	0	0	0	0	0	0	0	0	0	0	0	0	0	0	0	0	0	0	0	0	0	0	0	0	0	0	0
95	HLA-DQA1	P01909	Unclassified	Unclassified	0	0	0	0	0	0	0	0	0	0	0	0	0	0	0	0	0	0	0	0	0	0	0	0	0	0	0	0	0	0	0	0	0	0	0	0	0	0	0	0	0	0	0	0	0
95	HLA-DQA2	P01906	Miscellaneous	Ligand;MHC	0	0	0	0	0	0	0	0	0	0	0	0	0	0	0	0	0	0	0	0	0	0	0	0	0	0	0	0	0	0	0	0	0	0	0	0	0	0	0	0	0	0	0	0	0
95	HLA-DQB2	P05538	Unclassified	Unclassified	0	0	0	0	0	0	0	0	0	0	0	0	0	0	0	0	0	0	0	0	0	0	0	0	0	0	0	0	0	0	0	0	0	0	0	0	0	0	0	0	0	0	0	0	0
95	HLA-DRB1	P04229	Unclassified	Unclassified	0	0	0	0	0	0	0	0	0	0	0	0	0	0	0	0	0	0	4.48154	0	0	0	0	0	0	0	0	0	0	0	0	0	0	0	0	0	2.3949	0	0	0	0	0	0	0	0
95	HLA-DRB1	P01912	Unclassified	Unclassified	0	0	0	0	0	0	0	0	0	0	0	0	0	0	0	0	0	0	4.48154	0	0	0	0	0	0	0	0	0	0	0	0	0	0	0	0	0	2.3949	0	0	0	0	0	0	0	0
95	HLA-DRB1	P20039	Miscellaneous	Ligand;MHC	0	0	0	0	0	0	0	0	0	0	0	0	0	0	0	0	0	0	4.48154	0	0	0	0	0	0	0	0	0	0	0	0	0	0	0	0	0	2.3949	0	0	0	0	0	0	0	0
95	HLA-DRB1	Q30167	Unclassified	Unclassified	0	0	0	0	0	0	0	0	0	0	0	0	0	0	0	0	0	0	0	0	0	0	0	0	0	0	0	0	0	0	0	0	0	0	0	0	2.3949	0	0	0	0	0	0	0	0
95	HLA-DRB4	P13762	Unclassified	Unclassified	0	0	0	0	0	0	0	0	0	0	0	0	0	0	0	0	0	0	0	0	0	0	0	0	0	0	0	0	0	0	0	0	0	0	0	0	2.3949	0	0	0	0	0	0	0	0
95	HLA-DRB1	P13760	Unclassified	Unclassified	0	0	0	0	0	0	0	0	0	0	0	0	0	0	0	0	0	0	4.48154	0	0	0	0	0	0	0	0	0	0	0	0	0	0	0	0	0	2.3949	0	0	0	0	0	0	0	0
95	HLA-DRB1	Q30134	Unclassified	Unclassified	0	0	0	0	0	0	0	0	0	0	0	0	0	0	0	0	0	0	4.48154	0	0	0	0	0	0	0	0	0	0	0	0	0	0	0	0	0	2.3949	0	0	0	0	0	0	0	0
95	HLA-DRB1	P01911	Unclassified	Unclassified	0	0	0	0	0	0	0	0	0	0	0	0	0	0	0	0	0	0	4.48154	0	0	0	0	0	0	0	0	0	0	0	0	0	0	0	0	0	2.3949	0	0	0	0	0	0	0	0
95	HLA-DRB5	Q30154	Miscellaneous	Ligand;MHC	0	0	0	0	0	0	0	0	0	0	0	0	0	0	0	0	0	0	4.48154	0	0	0	0	0	0	0	0	0	0	0	0	0	0	0	0	0	2.3949	0	0	0	0	0	0	0	0
95	HLA-DRB1	P13761	Unclassified	Unclassified	0	0	0	0	0	0	0	0	0	0	0	0	0	0	0	0	0	0	4.48154	0	0	0	0	0	0	0	0	0	0	0	0	0	0	0	0	0	2.3949	0	0	0	0	0	0	0	0
95	HLA-DRB3	P79483	Unclassified	Unclassified	0	0	0	0	0	0	0	0	0	0	0	0	0	0	0	0	0	0	4.48154	0	0	0	0	0	0	0	0	0	0	0	0	0	0	0	0	0	2.3949	0	0	0	0	0	0	0	0
95	HLA-DRB1	Q9TQE0	Unclassified	Unclassified	0	0	0	0	0	0	0	0	0	0	0	0	0	0	0	0	0	0	4.48154	0	0	0	0	0	0	0	0	0	0	0	0	0	0	0	0	0	2.3949	0	0	0	0	0	0	0	0
95	TNFRSF1A	P19438	Unclassified	Unclassified	0	0	0	0	0	0	0	0	0	0	0	0	0	0	0	0	0	0	0	0	0	0	0	0	6.50734	0	0	0	0	0	0	0	3.30177	0	0	0	0	0	2.54332	0	0	0	0	0	0
95	CD80	P33681	Unclassified	Unclassified	0	0	0	0	0	0	0	0	0	0	0	0	0	0	0	0	0	0	0	0	0	0	0	0	0	0	0	0	0	0	0	0	0	0	0	0	0	0	0	0	0	0	0	0	0
95	CD274	Q9NZQ7	Unclassified	Unclassified	0	0	0	0	0	0	0	0	0	0	0	0	0	0	0	0	0	0	0	0	0	0	0	0	0	0	0	0	0	0	0	0	0	0	0	0	0	0	1.72054	2.92143	1.64225	13.5871	8.94149	4.15352	0
95	CSF3R	Q99062	Receptors	IG;Type1;CytokineR	0	0	0	0	0	0	0	0	0	4.00154	0	0	0	0	0	0	0	0	0	0	0	0	0	0	0	0	0	0	0	0	0	0	0	0	0	0	0	0	0	0	0	0	0	0	0
95	CD4	P01730	Unclassified	Unclassified	0	0	0	0	0	0	0	0	0	0	0	0	0	0	0	0	0	0	0	0	0	0	0	0	0	0	0	0	0	0	0	0	0	0	0	0	0	0	0	0	0	0	0	0	0
95	CD200	P41217	Miscellaneous	Ligand;IG_Ligand	0	0	0	0	0	0	0	0	0	0	0	0	0	0	0	0	0	0	0	0	0	0	0	0	0	0	0	0	0	0	0	0	0	0	0	0	0	1.54057	0	3.08306	1.34465	5.34634	2.57847	2.91764	0
95	TRPV1	Q8NER1	Unclassified	Unclassified	0	0	0	0	0	0	0	0	0	0	0	0	0	0	0	0	0	0	0	0	0	0	0	0	0	0	0	0	0	0	0	0	0	0	0	0	0	0	0	0	0	0	0	0	0
95	FAS	P25445	Unclassified	Unclassified	0	0	0	0	0	0	0	0	0	0	0	0	0	0	0	0	0	0	0	0	0	0	0	0	0	0	0	0	0	0	0	0	1.71282	0	0	0	0	0	0	0	0	0	0	0	0
95	TNF	P01375	Unclassified	Unclassified	0	0	0	0	0	0	0	0	0	0	0	0	0	0	0	0	0	0	0	0	0	0	0	0	0	0	0	0	0	0	0	0	0	0	0	0	0	0	0	0	0	0	0	0	0
95	IL10RA	Q13651	Receptors	IG;Type2;CytokineR	0	0	0	0	0	0	0	0	0	0	0	0	0	0	0	0	0	0	0	0	0	0	0	0	0	0	0	0	0	0	0	0	0	0	0	0	0	0	0	0	0	0	0	0	0
95	IL10RB	Q08334	Receptors	IG;Type2;CytokineR	0	0	0	0	0	0	0	0	0	0	0	0	0	0	0	0	0	0	0	0	0	0	0	0	0	0	0	0	0	0	0	0	0	0	0	0	0	0	0	0	0	0	0	0	0
95	CD3D	P04234	Unclassified	Unclassified	0	0	0	0	0	0	0	0	0	0	0	0	0	0	0	0	0	0	0	0	0	0	0	0	0	0	0	0	0	0	0	0	0	0	5.1759	0	0	0	0	0	0	0	0	0	0
95	NCR3LG1	Q68D85	Unclassified	Unclassified	0	0	0	0	0	0	0	0	0	0	0	0	0	0	0	0	0	0	0	0	0	0	0	0	0	0	0	0	0	0	0	0	0	0	0	0	0	0	0	0	0	0	0	0	0
95	EPHA8	P29322	Receptors	Kinase;Eph	0	0	0	0	0	0	0	0	4.73475	0	0	0	0	0	3.43306	0	0	3.29377	0	0	0	3.109	4.82613	0	3.62966	2.85233	4.49418	1.7861	0	2.61478	0	0	0	0	0	0	4.37257	3.06836	3.75923	0	4.21042	0	0	3.40311	0
95	ROR1	Q01973	Receptors	Kinase;Other	0	0	0	0	0	0	0	0	0	0	0	0	0	0	0	0	0	0	0	0	0	0	0	2.06128	0	0	0	0	0	0	0	0	1.71282	0	0	0	0	0	0	0	0	0	0	0	0
95	ROR2	Q01974	Receptors	Kinase;Other	0	0	0	0	0	0	0	0	0	0	0	0	0	0	0	0	0	0	0	0	0	0	0	0	0	0	0	0	2.27927	0	0	0	1.82821	0	0	0	0	0	0	0	0	0	0	0	1.92111
95	GPR61	Q9BZJ8	Receptors	GPCR;Rhodopsin	0	0	0	0	0	0	0	0	0	0	0	0	0	0	0	0	0	0	0	0	0	0	0	0	0	0	0	0	0	0	0	0	0	0	0	0	0	0	0	0	0	0	0	0	0
95	CD28	P10747	Unclassified	Unclassified	0	0	0	0	0	0	0	0	4.01284	0	0	0	0	0	3.43306	0	0	0	0	0	0	3.109	4.07384	0	3.90237	3.41445	3.85199	0	0	2.61478	0	0	1.71282	0	0	0	4.37257	3.06836	3.75923	0	4.21042	0	0	5.59934	0
95	CD247	P20963	Unclassified	Unclassified	0	0	0	0	0	0	0	0	0	0	0	0	0	0	0	0	0	0	0	0	0	0	0	0	0	0	0	0	0	0	0	0	1.82821	0	0	0	0	0	0	0	0	0	0	0	0
95	CD2	P06729	Unclassified	Unclassified	0	0	0	0	0	0	0	0	0	0	0	0	0	0	0	0	0	0	0	0	0	0	0	0	0	0	0	0	0	0	0	0	1.82821	0	0	0	0	0	0	0	0	0	0	0	0
95	EPHB6	O15197	Receptors	Kinase;Eph	0	0	0	0	0	0	0	0	1.40317	0	0	0	0	0	0	0	0	0	0	0	0	0	1.4327	0	0	0	0	1.7861	0	0	0	0	1.71282	0	0	0	0	0	0	0	0	0	0	3.40311	0
95	TRPV4	Q9HBA0	Transporters	Channels;Voltage_gated_ion_channels;TRP_channels	0	0	0	0	0	0	0	0	0	0	0	0	0	0	0	0	0	0	0	0	0	0	0	0	0	0	0	0	0	0	0	0	0	0	0	0	0	0	0	0	0	0	0	0	0
95	CCR3	P51677	Receptors	GPCR;Rhodopsin	0	0	0	0	0	0	0	0	0	0	0	0	0	0	1.3987	0	0	0	0	0	0	0	0	0	0	0	0	0	0	0	0	0	0	0	0	0	0	1.5732	0	0	0	14.9525	9.63202	3.8206	0
95	CCR1	P32246	Receptors	GPCR;Rhodopsin	0	0	0	0	0	0	0	0	0	0	0	0	0	0	0	0	0	0	0	0	0	0	0	0	0	0	0	0	0	0	0	0	0	0	0	0	0	1.5732	0	0	0	8.96615	3.85124	2.92307	0
95	CD6	P30203	Unclassified	Unclassified	0	0	0	0	0	0	0	0	0	0	0	0	0	0	0	0	0	0	0	0	0	0	0	0	0	0	0	0	0	0	0	0	0	0	0	0	0	0	0	0	0	0	0	0	0
95	SLAMF1	Q13291	Unclassified	Unclassified	0	0	0	0	0	0	0	0	0	0	0	0	0	0	0	0	0	0	0	0	0	0	0	0	0	0	0	0	0	0	0	0	0	0	0	0	0	0	0	0	0	0	0	0	0
95	CCR5	P51681	Unclassified	Unclassified	0	0	0	0	0	0	0	0	0	0	0	0	0	0	0	0	0	0	2.47917	0	0	0	0	0	0	0	0	0	0	0	0	0	0	0	0	0	0	2.84102	0	7.18948	0	31.6923	19.8184	13.0327	0
95	CCR2	P41597	Unclassified	Unclassified	0	0	0	0	0	0	0	0	0	0	0	0	0	0	0	0	0	0	0	0	0	0	0	0	0	0	0	0	0	0	0	0	0	0	0	0	0	1.76105	0	7.18948	0	25.3056	16.6726	10.6638	0
95	CCR8	P51685	Receptors	GPCR;Rhodopsin	0	0	0	0	0	0	0	0	0	0	0	0	0	0	0	0	0	0	0	0	0	0	0	0	0	0	0	0	0	0	0	0	0	0	0	0	0	0	0	0	0	0	0	0	0
95	CCR4	P51679	Receptors	GPCR;Rhodopsin	0	0	0	0	0	0	0	0	0	0	0	0	0	0	0	0	0	0	0	0	0	0	0	0	0	0	0	0	0	0	0	0	0	0	0	0	0	0	0	0	0	0	0	0	0
95	CD86	P42081	Miscellaneous	Other;Butyrophylin	0	0	0	0	0	0	0	0	0	0	0	0	0	0	0	0	0	0	0	0	0	0	0	0	0	0	0	0	0	0	0	0	0	0	0	0	0	0	0	0	0	0	0	0	0
95	CD58	P19256	Unclassified	Unclassified	0	0	0	0	0	0	0	0	0	0	0	0	0	0	0	0	0	0	0	0	0	0	0	0	0	0	0	0	0	0	0	0	0	0	0	0	0	0	0	0	0	0	0	0	0
95	MICB	Q29980	Miscellaneous	Ligand;MHC	0	0	0	0	0	0	0	0	0	0	0	0	0	0	0	0	0	0	0	0	0	0	0	0	0	0	0	0	0	0	0	0	0	0	0	0	0	0	0	0	0	0	0	0	0
95	MICA	Q29983	Miscellaneous	Ligand;MHC	0	0	0	0	0	0	0	0	0	0	0	0	0	0	0	0	0	0	0	0	0	0	0	0	0	0	0	0	0	0	0	0	0	0	0	0	0	0	0	0	0	0	0	0	0
95	CXCR5	P32302	Receptors	GPCR;Rhodopsin	0	0	0	0	0	0	0	0	0	0	0	0	0	0	0	0	0	0	0	0	0	0	0	0	0	0	0	0	0	0	0	0	0	0	0	0	0	0	0	0	0	0	0	0	0
95	CXCR3	P49682	Receptors	GPCR;Rhodopsin	0	0	0	0	0	0	0	0	0	0	0	0	0	0	0	0	0	0	0	0	0	0	0	0	0	0	0	0	0	0	0	0	0	0	0	0	0	0	0	0	0	0	0	0	0
95	CCBP2	O00590	Receptors	GPCR;Rhodopsin	0	0	0	0	0	0	0	0	0	0	0	0	0	0	0	0	0	0	0	0	0	0	0	0	0	0	0	0	0	0	0	0	0	0	0	0	0	0	0	0	0	0	0	0	0
95	CCR7	P32248	Receptors	GPCR;Rhodopsin	0	0	0	0	0	0	0	0	0	0	0	0	0	0	0	0	0	0	0	0	0	0	0	0	0	0	0	0	0	0	0	0	0	0	0	0	0	0	0	0	0	0	0	0	0
95	CCRL1	Q9NPB9	Receptors	GPCR;Rhodopsin	0	0	0	0	0	0	0	0	0	0	0	0	0	0	0	0	0	0	0	0	0	0	0	0	0	0	0	0	0	0	0	0	0	0	0	0	0	0	0	0	0	0	0	0	0
95	CXCR4	P61073	Receptors	GPCR;Rhodopsin	0	0	0	0	0	0	0	0	0	0	0	0	0	0	0	0	0	0	0	0	0	0	0	0	0	0	0	0	0	0	0	0	0	0	0	0	0	0	0	0	0	11.8399	6.86102	0	0
95	HLA-DQB1	P01920	Unclassified	Unclassified	0	0	0	0	0	0	0	0	0	0	0	0	0	0	0	0	0	0	0	0	0	0	0	0	0	0	0	0	0	0	0	0	0	0	0	0	0	0	0	0	0	0	0	0	0
95	ICAM1	P05362	Unclassified	Unclassified	0	0	0	0	0	0	0	0	0	0	0	0	0	0	0	0	0	0	0	0	0	0	0	0	0	0	0	0	0	0	0	0	0	0	0	0	0	0	0	2.84134	0	8.66921	3.49206	3.00209	0
95	ICAM3	P32942	Receptors	IG;OtherOther	0	0	0	0	0	0	0	0	0	0	0	0	0	0	0	0	0	0	0	0	0	0	0	0	0	0	0	0	0	0	0	0	0	0	0	0	0	0	0	0	0	0	0	0	0
95	LAIR1	Q6GTX8	Unclassified	Unclassified	0	0	0	0	0	0	0	0	0	0	0	0	0	0	0	0	0	0	0	0	0	0	0	0	3.47184	3.58179	3.36925	0	0	0	0	0	0	0	0	0	0	0	0	3.10879	0	0	5.2504	0	0
95	SELP	P16109	Receptors	Other_receptors;Selectin	0	0	0	0	0	0	0	0	0	0	0	0	0	0	0	0	0	0	0	0	0	0	0	0	0	0	0	0	0	0	0	0	0	0	0	0	0	0	0	0	0	0	0	0	0
95	SELPLG	Q14242	Unclassified	Unclassified	0	0	0	0	0	2.92288	0	0	0	0	0	0	0	0	0	0	0	0	0	0	0	0	0	0	0	0	0	0	0	0	0	0	0	0	0	0	0	1.5063	0	0	0	0	5.10297	0	0
95	CX3CR1	P49238	Receptors	GPCR;Rhodopsin	0	0	0	0	0	0	0	0	0	0	0	0	0	0	0	0	0	0	0	0	0	0	0	0	0	0	0	0	0	0	0	0	0	0	0	0	0	0	0	0	0	0	0	0	0
95	CD38	P28907	Enzymes	3.2.2	0	0	0	0	0	0	0	0	0	0	0	0	0	0	0	0	0	0	2.13383	0	0	0	2.02909	0	0	0	0	0	0	0	0	0	0	0	0	0	0	0	0	0	0	5.93532	4.33247	0	0
95	GPR52	Q9Y2T5	Receptors	GPCR;Rhodopsin	0	0	0	0	0	0	0	0	0	0	0	0	0	0	0	0	0	0	0	0	0	0	0	0	0	0	0	0	0	0	0	0	0	0	0	0	0	0	0	0	0	0	1.45095	0	0
96	EPHA10	Q5JZY3	Receptors	Kinase;Eph	0	0	0	0	0	0	0	0	0	0	0	0	0	0	0	0	0	0	0	0	0	0	0	0	0	0	0	0	0	0	0	0	0	0	0	0	0	0	0	0	0	1.93181	1.39677	1.83608	0
97	IL13RA1	P78552	Receptors	IG;Type1;CytokineR	0	0	0	0	0	0	0	0	0	0	0	0	0	0	0	0	0	0	0	0	0	0	0	0	0	0	0	0	0	0	0	0	0	0	0	0	0	0	0	0	0	0	0	0	0
98	AGTRAP	Q6RW13	Unclassified	Unclassified	0	0	0	0	0	0	0	0	0	0	0	0	0	0	0	0	0	0	0	0	0	0	0	0	0	0	0	0	0	0	0	0	0	0	0	0	0	0	0	0	0	0	0	0	0
99	KCNH3	Q9ULD8	Transporters	Channels;Voltage_gated_ion_channels;Potassium_channels	0	0	0	0	0	0	0	0	0	0	0	0	0	0	0	0	0	0	0	0	0	0	0	0	0	0	0	0	0	0	0	0	0	0	0	0	0	0	0	0	0	0	0	0	0
100	APP	P05067	Unclassified	Unclassified	0	0	2.09604	0	0	0	0	0	3.27703	0	0	2.78517	5.12283	0	0	0	0	0	0	0	0	0	0	0	0	0	0	0	0	0	0	0	0	10.3865	0	0	0	0	0	0	3.66404	0	0	0	0
100	APLP2	Q06481	Unclassified	Unclassified	0	0	0	0	0	0	0	0	3.27703	0	3.2147	0	0	0	0	0	0	5.7855	0	0	0	0	0	0	0	0	0	0	0	0	0	0	0	10.8578	0	0	0	0	0	0	3.66404	0	0	0	0
100	APLP1	P51693	Unclassified	Unclassified	0	0	0	0	0	0	0	0	2.03952	0	0	0	0	0	1.48736	0	0	0	0	0	0	0	0	0	0	0	0	0	0	0	0	0	0	5.04675	0	0	0	0	0	0	2.23361	0	0	0	0
101	BSND	Q8WZ55	Unclassified	Unclassified	0	0	0	0	0	0	0	0	0	0	0	0	0	0	0	0	0	0	0	0	0	0	0	0	0	0	0	0	0	0	0	0	0	0	0	0	0	0	0	0	0	0	0	0	0
102	ABCC3	O15438	Transporters	Active_transporters;ABCC	0	0	0	0	0	0	0	0	0	0	0	0	0	0	0	0	0	0	0	0	0	0	0	0	0	0	0	0	0	0	0	1.40346	0	0	0	0	0	0	0	0	0	0	0	0	0
103	ABCC1	P33527	Transporters	Active_transporters;ABCC	0	0	0	0	0	0	0	0	0	0	0	0	0	0	0	0	0	0	0	0	0	0	0	0	0	0	0	0	0	0	0	0	0	0	0	0	0	0	0	0	0	0	0	0	0
103	ABCC2	Q92887	Transporters	Active_transporters;ABCC	0	0	0	0	0	0	0	0	0	0	0	0	0	0	0	0	0	0	0	0	0	0	0	0	0	0	0	0	0	0	0	0	0	0	0	0	0	0	0	0	0	0	0	0	0
104	EDNRB	P24530	Receptors	GPCR;Rhodopsin	0	0	0	0	0	0	0	0	0	0	1.57345	0	0	0	0	0	0	0	0	0	0	0	0	0	0	0	0	0	0	0	0	0	0	0	0	0	0	0	0	0	0	0	0	0	0
104	EDNRA	P25101	Receptors	GPCR;Rhodopsin	0	0	0	0	0	0	0	0	0	0	0	0	0	0	0	0	0	0	0	0	0	0	0	0	0	0	0	0	0	0	0	0	0	0	0	0	0	0	0	0	0	0	0	0	0
105	CLCN5	P51795	Transporters	Channels;Chloride_channels;CLC	0	0	0	0	0	0	0	0	0	2.34438	0	0	2.81558	0	0	0	0	0	0	0	0	0	0	0	1.61502	1.70866	0	1.31499	0	0	0	0	0	0	0	0	0	0	0	0	0	0	0	0	0
106	ASIC3	Q9UHC3	Unclassified	Unclassified	0	0	0	0	0	0	0	0	0	0	0	0	0	0	0	0	0	0	0	0	0	0	0	0	0	0	0	0	0	0	0	0	0	0	0	0	0	0	0	0	0	0	0	0	0
107	TSHR	P16473	Receptors	GPCR;Rhodopsin	0	0	0	0	0	0	0	0	0	0	0	0	0	0	0	0	0	0	0	0	0	0	0	0	0	0	0	0	0	0	0	0	0	0	0	0	0	0	0	0	0	0	0	0	0
108	FSHR	P23945	Receptors	GPCR;Rhodopsin	0	0	0	0	0	0	0	0	0	0	0	0	0	0	0	0	0	0	0	0	0	0	0	0	0	0	0	0	0	0	0	0	0	0	0	0	0	0	0	0	0	0	0	0	0
109	ASIC1	P78348	Unclassified	Unclassified	0	0	0	0	0	0	0	0	0	0	0	0	0	0	0	0	0	0	0	0	0	0	0	0	0	0	0	0	0	0	0	0	0	0	0	0	0	0	0	0	0	0	0	0	0
110	SLC22A11	Q9NSA0	Transporters	SLC;MFS;SLC22	0	0	0	0	0	0	0	0	0	0	0	0	0	0	0	0	0	0	0	0	0	0	0	0	0	0	0	0	0	0	0	0	0	0	0	0	0	0	0	0	0	0	0	0	0
110	SLC22A8	Q8TCC7	Unclassified	Unclassified	0	0	0	0	0	0	0	0	0	0	0	0	0	0	0	0	0	0	0	0	0	0	0	0	0	0	0	0	0	0	0	0	0	0	0	0	0	0	0	0	0	0	0	0	0
110	SLC22A6	Q4U2R8	Transporters	SLC;MFS;SLC22	0	0	0	0	0	0	0	0	0	0	0	0	0	0	0	0	0	0	0	0	0	0	0	0	0	0	0	0	0	0	0	0	0	0	0	0	0	0	0	0	0	0	0	0	0
111	LPAR2	Q9HBW0	Receptors	GPCR;Rhodopsin	0	0	0	0	0	0	0	0	0	0	0	0	0	0	0	0	0	0	0	0	0	0	0	0	0	0	0	0	0	0	0	0	0	0	0	0	0	0	0	0	0	0	0	0	0
112	STX2	P32856	Transporters	Other_transporters;Syntaxin	0	0	0	0	0	0	0	0	0	0	0	0	0	0	0	0	0	0	0	0	0	1.8369	0	0	0	0	0	0	0	0	0	0	0	0	0	0	0	0	1.59662	0	0	0	0	0	0
112	STX3	Q13277	Transporters	Other_transporters;Syntaxin	0	0	0	0	0	0	0	0	0	0	0	0	0	0	0	0	0	0	0	0	0	1.8369	0	0	0	0	0	0	0	0	0	0	0	0	0	0	0	0	1.59662	0	0	0	0	0	0
113	CD40LG	P29965	Unclassified	Unclassified	0	0	0	0	0	0	0	0	0	0	0	0	0	0	0	0	0	0	0	0	0	0	0	0	0	0	0	0	0	0	0	0	0	0	0	0	0	0	0	0	0	0	0	0	0
114	CDH5	P33151	Miscellaneous	StructuralAndAdhesion;CadherinClassic	0	0	0	0	0	0	0	0	1.40793	0	0	0	0	0	0	0	0	0	0	0	0	0	1.46431	0	3.47184	3.58179	3.36925	0	0	0	0	0	0	0	0	0	0	0	0	0	0	0	0	0	0
115	MST1R	Q04912	Receptors	Kinase;Other	0	0	0	0	0	0	0	0	0	0	0	0	0	0	0	0	0	0	3.81253	0	0	0	2.02909	0	0	0	0	0	2.27927	0	0	0	1.33961	0	0	0	0	0	0	0	0	0	0	0	0
116	MET	P08581	Receptors	Kinase;Other	0	0	0	0	0	0	0	0	0	0	0	0	0	0	0	0	0	0	0	0	0	0	0	0	0	0	0	0	0	0	0	0	0	0	0	0	0	0	0	0	0	0	0	0	0
117	EPOR	P19235	Receptors	IG;Type1;CytokineR	0	0	0	0	0	0	0	0	4.63067	0	0	0	0	0	0	0	0	10.969	0	0	0	12.4728	11.7006	0	0	5.93572	5.62657	0	0	0	0	0	0	12.6764	0	0	4.37257	11.51	0	0	4.16845	0	0	0	0
118	CD33	P20138	Miscellaneous	StructuralAndAdhesion;IG_AdhesionProteins	0	0	0	0	0	0	0	0	0	0	0	0	0	0	0	0	0	0	0	0	0	0	0	0	0	4.55409	0	0	0	0	0	0	0	0	0	0	0	0	0	0	0	0	0	0	0
119	CSF2RB	P32927	Receptors	IG;Type1;CytokineR	0	0	0	0	0	0	0	0	0	0	0	0	0	0	0	0	0	0	0	0	0	0	0	2.06128	0	0	0	0	2.6786	0	0	0	1.33961	0	0	0	0	0	0	0	0	0	0	0	0
120	CAV3	P56539	Unclassified	Unclassified	0	0	0	0	0	0	0	0	0	0	0	0	1.34792	0	0	0	3.21839	0	0	0	0	0	0	2.06128	2.33332	2.34083	1.91995	0	2.6786	0	0	0	1.33961	0	0	0	0	0	0	0	0	0	0	0	0
121	NRG2	O14511	Unclassified	Unclassified	0	0	0	0	0	0	0	0	0	0	0	0	1.34792	0	0	0	3.21839	0	0	0	0	0	0	2.06128	2.33332	2.34083	1.91995	0	2.6786	0	0	0	1.33961	0	0	0	0	0	0	0	0	0	0	0	0
121	TGFA	P01135	Unclassified	Unclassified	0	0	0	0	0	0	0	0	0	0	0	0	0	0	0	0	7.23172	0	0	0	0	0	0	6.21769	5.04549	6.84692	5.2295	0	5.53659	0	0	0	1.33961	0	0	0	0	0	0	0	0	0	0	0	0
121	VAPA	Q9P0L0	Unclassified	Unclassified	0	0	0	0	0	0	0	0	0	0	0	0	0	0	0	0	0	0	0	0	0	0	0	6.21769	0	3.89132	5.78407	0	3.6483	0	0	0	1.33961	0	0	0	0	0	0	0	0	0	0	0	0
122	IFNAR2	P48551	Receptors	IG;Type2;CytokineR	0	0	0	0	0	0	0	0	0	0	0	0	0	0	0	0	0	0	0	0	0	0	4.09008	2.06128	0	0	0	0	0	0	0	0	0	0	0	0	0	4.60982	0	0	0	0	0	0	0
123	CSF2RA	P15509	Receptors	IG;Type1;CytokineR	0	0	0	0	0	0	0	0	4.01284	0	0	0	0	0	4.55738	0	0	4.349	0	0	0	3.109	4.07384	0	3.90237	3.95585	3.85199	0	0	2.61478	0	0	0	0	0	0	4.37257	3.06836	5.0464	0	5.72523	0	2.90586	0	0
124	EGFR	P00533	Receptors	Kinase;EGFR	0	0	0	0	0	0	0	0	4.01284	0	0	0	0	0	6.87355	0	0	0	0	0	0	0	0	10.3742	0	12.1993	10.755	0	0	0	0	0	0	0	0	0	4.37257	0	5.64431	0	4.21042	0	0	0	0
124	ERBB4	Q15303	Receptors	Kinase;EGFR	0	0	0	0	0	0	0	0	4.01284	0	0	0	0	0	6.87355	0	0	0	0	0	0	0	3.92823	8.29595	7.70902	9.82969	8.19924	0	4.43757	0	0	0	1.82821	0	0	0	4.37257	0	5.64431	0	4.21042	0	0	0	0
125	RTN4	Q9NQC3	Miscellaneous	Unknown_function;Reticulon	0	0	0	0	0	0	0	0	0	0	0	0	0	0	0	0	0	0	0	0	0	0	0	0	0	0	0	0	0	0	0	0	0	0	3.82032	0	0	0	0	0	0	0	0	0	0
126	PAM	P19021	Enzymes	1.14.17.3/4.3.2.5	0	0	0	0	0	0	0	0	0	0	1.38927	0	0	0	0	0	2.94519	0	0	0	0	0	0	0	3.76708	1.81661	1.67395	0	2.558	0	0	0	0	0	0	0	0	0	0	0	0	0	0	0	0
127	LNPEP	Q9UIQ6	Enzymes	3.4.11	0	0	0	0	0	0	0	0	0	0	0	0	0	0	0	0	0	0	0	0	0	0	0	0	0	0	0	0	0	0	0	0	0	0	0	0	0	0	0	0	0	0	0	0	0
128	KCNJ11	Q14654	Transporters	Channels;Voltage_gated_ion_channels;InwardlyRectifyingKchannel	0	0	0	0	0	0	0	0	0	0	0	0	0	0	0	0	0	0	0	0	0	0	0	0	0	0	0	0	0	0	0	0	0	0	0	0	0	0	0	0	0	0	0	0	0
128	RHAG	Q02094	Transporters	SLC;Other;SLC42(Rh)	0	0	0	0	0	0	0	0	0	0	0	0	0	0	0	0	0	0	0	0	0	0	0	0	0	0	0	0	0	0	0	0	0	0	0	0	0	0	0	0	0	0	0	0	0
129	CADM1	Q9BY67	Miscellaneous	StructuralAndAdhesion;IG_AdhesionProteins	0	0	0	0	0	0	0	0	0	0	0	0	0	0	0	0	8.56404	5.4291	0	0	0	0	3.62222	0	12.6031	10.2064	8.35674	0	0	0	0	0	0	0	0	0	0	0	0	0	4.17841	0	0	0	0
129	CADM3	Q8N126	Miscellaneous	StructuralAndAdhesion;IG_AdhesionProteins	0	0	0	0	0	0	0	0	0	0	0	0	0	0	0	0	3.63371	2.16245	0	0	0	0	1.48561	0	3.88897	3.0274	2.77066	0	0	0	0	0	0	0	0	0	0	0	0	0	1.67167	0	0	0	0
129	DRD2	P14416	Receptors	GPCR;Rhodopsin	0	0	0	0	0	0	0	0	0	0	0	0	0	0	0	0	8.11868	5.4291	0	0	0	0	3.62222	0	10.5991	8.0701	7.29394	0	0	0	0	0	0	0	0	0	0	0	0	0	4.17841	0	0	0	0
129	GRIA1	P42261	Transporters	Channels;Ligand_gated_ion_channels;Glutamate	0	0	0	0	0	0	0	0	0	0	0	0	0	0	0	0	8.11868	5.4291	0	0	0	0	3.62222	0	10.5991	8.0701	7.29394	0	0	0	0	0	0	0	0	0	0	0	0	0	4.17841	0	0	0	0
129	GRIA3	P42263	Transporters	Channels;Ligand_gated_ion_channels;Glutamate	0	0	0	0	0	0	0	0	0	0	0	0	0	0	0	0	8.11868	5.4291	0	0	0	0	3.62222	0	10.5991	8.0701	7.29394	0	0	0	0	0	0	0	0	0	0	0	0	0	4.17841	0	0	0	0
130	GRID2	O43424	Transporters	Channels;Ligand_gated_ion_channels;Glutamate	0	0	0	0	0	0	0	0	0	0	0	0	0	0	0	0	0	0	0	0	0	0	1.48561	0	3.88897	3.0274	2.77066	0	0	0	0	0	0	0	0	0	0	0	0	0	1.67167	0	0	0	0
130	GRIK1	P39086	Unclassified	Unclassified	0	0	0	0	0	0	0	0	0	0	0	0	0	0	0	0	0	0	0	0	0	0	1.48561	0	3.88897	3.0274	2.77066	0	0	0	0	0	0	0	0	0	0	0	0	0	1.67167	0	0	0	0
130	SSTR5	P35346	Receptors	GPCR;Rhodopsin	0	0	0	0	0	0	0	0	4.01284	0	0	0	0	0	3.43306	0	0	3.29377	0	0	0	3.109	4.07384	0	3.90237	3.95585	3.85199	0	0	2.61478	0	1.40346	0	0	0	0	4.37257	3.06836	3.75923	0	4.21042	0	0	0	0
130	CD7	P09564	Unclassified	Unclassified	0	0	0	0	0	0	0	0	4.01284	0	0	0	0	0	3.43306	0	0	3.29377	0	0	0	3.109	4.07384	0	3.90237	3.95585	3.85199	0	0	2.61478	0	0	0	2.84238	0	0	4.37257	3.06836	3.75923	0	4.21042	0	2.90586	0	0
130	SSTR2	P30874	Receptors	GPCR;Rhodopsin	0	0	0	0	0	0	0	0	4.01284	0	0	0	0	0	3.43306	0	0	3.29377	0	0	0	3.109	4.07384	0	3.90237	3.95585	3.85199	0	0	2.61478	0	0	0	0	0	0	4.37257	3.06836	3.75923	0	4.21042	0	0	0	0
131	GRIK2	Q13002	Transporters	Channels;Ligand_gated_ion_channels;Glutamate	0	0	0	0	0	0	0	0	0	0	0	0	0	0	0	0	0	0	0	0	0	0	1.48561	0	3.88897	3.0274	2.77066	0	0	0	0	0	0	0	0	0	0	0	0	0	1.67167	0	0	0	0
132	GRIA4	P48058	Transporters	Channels;Ligand_gated_ion_channels;Glutamate	0	0	0	0	0	0	0	0	6.02661	5.02362	0	0	0	0	5.1533	0	8.11868	7.065	0	0	0	0	3.62222	0	10.5991	8.0701	9.4683	0	0	6.54116	0	0	0	0	0	0	0	0	5.64431	0	4.17841	0	0	0	0
132	GRIA2	P42262	Transporters	Channels;Ligand_gated_ion_channels;Glutamate	0	0	0	0	0	0	0	0	4.01284	0	0	0	0	0	3.43306	0	8.11868	6.48426	0	0	0	0	3.62222	0	10.5991	8.0701	8.6911	0	0	5.23236	0	0	0	0	0	0	0	0	3.75923	0	4.17841	0	0	0	0
133	IL1RAP	Q9NPH3	Receptors	IG;Type1;CytokineR	0	0	0	0	0	0	0	0	0	0	0	0	0	0	0	0	0	0	2.63147	0	0	0	0	0	0	0	0	0	0	0	0	0	0	0	0	0	0	0	0	0	0	0	0	0	0
134	GLRB	P48167	Transporters	Channels;Ligand_gated_ion_channels;cys-loop	0	0	0	0	0	0	0	0	0	0	0	0	0	0	0	0	0	0	0	0	0	0	1.44309	0	3.79592	2.95157	2.6963	0	0	0	0	0	0	0	0	0	0	0	0	0	0	0	0	0	0
135	OCLN	Q16625	Unclassified	Unclassified	0	0	0	0	0	0	0	0	0	0	0	0	0	0	0	0	7.47641	0	0	0	0	0	0	0	5.03425	2.95157	0	0	0	0	0	0	0	0	0	0	0	0	0	0	0	0	0	0	0
136	HPN	P05981	Enzymes	3.4.21	0	0	0	0	0	0	0	0	0	0	0	0	0	0	0	0	0	0	0	5.25403	0	1.44359	0	0	0	0	0	0	0	1.30599	0	0	0	0	0	0	0	0	0	0	0	0	0	0	0
137	IFITM3	Q01628	Miscellaneous	Other;IFITM	0	0	0	0	0	0	0	0	0	0	0	0	0	0	0	0	0	0	0	0	0	0	0	0	0	0	0	0	0	1.30599	0	0	0	0	0	0	0	0	0	0	0	0	0	0	0
137	TSPAN13	O95857	Miscellaneous	Other;Tetraspanin	0	0	0	0	0	0	0	0	0	0	0	0	0	0	0	0	0	0	0	0	0	0	0	0	0	0	0	0	0	1.30599	0	0	0	0	0	0	0	0	0	0	0	0	0	0	0
137	CD81	P60033	Unclassified	Unclassified	0	0	0	0	0	0	0	0	0	0	0	0	0	0	0	0	0	0	0	0	0	0	0	0	0	0	0	0	0	0	0	0	0	0	0	0	0	0	0	0	0	0	0	0	0
137	GABBR2	O75899	Receptors	GPCR;Glutamate	0	0	0	0	0	0	0	0	0	0	0	0	0	0	0	0	0	0	0	0	0	0	0	0	0	0	0	0	0	0	0	0	0	0	0	0	0	0	0	0	0	0	0	0	0
137	APH1A	Q96BI3	Unclassified	Unclassified	0	0	0	0	0	0	0	0	0	0	0	0	0	0	0	0	0	0	0	0	0	0	0	0	0	0	0	0	0	0	0	0	0	0	0	0	0	0	0	0	0	0	0	0	0
138	LEPR	P48357	Receptors	IG;Type1;CytokineR	0	0	0	2.84336	2.15122	2.50946	4.69881	0	0	0	0	0	0	0	0	0	0	0	0	0	0	0	0	0	0	0	0	0	0	0	0	0	0	0	0	0	0	0	0	0	0	0	0	0	0
139	PTPRN	Q16849	Receptors	Other_receptors;ReceptorTypePhosphatases	0	0	0	0	0	0	0	0	0	0	0	0	0	0	0	0	0	0	0	0	0	0	0	0	0	0	0	0	0	0	0	0	0	0	0	0	0	0	0	0	0	0	0	0	0
140	SLC26A4	O43511	Transporters	SLC;APC;SLC26	0	0	0	0	0	0	0	0	0	0	0	0	0	0	0	0	0	0	0	0	0	0	0	0	0	0	0	0	0	0	0	0	0	0	0	0	0	0	0	0	0	0	0	0	0
140	SLC26A5	P58743	Unclassified	Unclassified	0	0	0	0	0	0	0	0	0	0	0	0	0	0	0	0	0	0	0	0	0	0	0	0	0	0	0	0	0	0	0	0	0	0	0	0	0	0	0	0	0	0	0	0	0
141	TACR2	P21452	Receptors	GPCR;Rhodopsin	0	0	0	0	0	0	0	0	0	0	0	0	0	0	0	0	0	0	0	0	0	0	0	0	0	0	0	0	0	0	0	0	0	0	0	0	0	0	0	0	0	0	0	0	0
141	TACR1	P25103	Receptors	GPCR;Rhodopsin	0	0	0	0	0	0	0	0	0	0	0	0	0	0	0	0	0	0	0	0	0	0	0	0	0	0	0	0	0	0	0	0	0	0	0	0	0	0	0	0	0	0	0	0	0
141	TACR3	P29371	Receptors	GPCR;Rhodopsin	0	0	0	0	0	0	0	0	0	0	0	0	0	0	0	0	0	0	0	0	0	0	0	0	0	0	0	0	0	0	0	0	0	0	0	0	0	0	0	0	0	0	0	0	0
142	ADORA2B	P29275	Receptors	GPCR;Rhodopsin	0	0	0	0	0	0	0	0	0	0	0	0	0	0	0	0	0	0	0	0	0	0	0	0	0	0	0	0	1.41179	2.61478	0	0	0	0	0	0	0	0	0	0	0	0	0	0	0
143	NLGN1	Q8N2Q7	Miscellaneous	Ligand;Neuroligin	0	0	0	0	0	0	0	0	0	0	0	0	0	0	0	0	0	0	0	0	0	0	0	0	0	0	0	0	0	0	0	0	0	0	0	0	0	0	0	0	0	0	0	0	0
143	NLGN4X	Q8N0W4	Miscellaneous	Ligand;Neuroligin	0	0	0	0	0	0	0	0	0	0	0	0	0	0	0	0	0	0	0	0	0	0	0	0	0	0	0	0	0	0	0	0	0	0	0	0	0	0	0	0	0	0	0	0	0
144	OPRD1	P41143	Receptors	GPCR;Rhodopsin	0	0	0	0	0	0	0	0	0	0	0	0	0	0	0	0	0	0	0	0	0	0	0	0	0	0	0	0	2.8272	2.61478	0	1.40346	0	0	0	0	0	0	0	0	0	0	0	0	0
144	SSTR1	P30872	Receptors	GPCR;Rhodopsin	0	0	0	0	0	0	0	0	0	0	0	0	0	0	0	0	0	0	0	0	0	0	0	0	0	0	0	0	1.41179	1.30599	0	0	0	0	0	0	0	0	0	0	0	0	0	1.34588	0
144	PTGER1	P34995	Receptors	GPCR;Rhodopsin	0	0	0	0	0	0	0	0	0	0	0	0	0	0	0	0	0	0	0	0	0	0	0	0	0	0	0	0	1.41179	1.30599	0	0	0	0	0	0	0	0	0	0	0	0	0	1.34588	0
145	NLGN4Y	Q8NFZ3	Unclassified	Unclassified	0	0	0	0	0	0	0	0	0	0	0	0	0	0	0	0	0	0	0	0	0	0	0	0	0	0	0	0	0	0	0	0	0	0	0	0	0	0	0	0	0	0	0	0	0
145	IFITM1	P13164	Miscellaneous	Other;IFITM	0	0	0	0	0	0	0	0	0	0	0	0	0	0	0	0	0	0	0	0	0	0	0	0	0	0	0	0	0	1.30599	0	0	0	0	0	0	0	0	0	0	0	0	0	0	0
145	TSPAN31	Q12999	Miscellaneous	Other;Tetraspanin	0	0	0	0	0	0	0	0	0	0	0	0	0	0	0	0	0	0	0	0	0	0	0	0	0	0	0	0	0	1.30599	0	0	0	0	0	0	0	0	0	0	0	0	0	0	0
145	GPR37L1	O60883	Receptors	GPCR;Rhodopsin	0	0	0	0	0	0	0	0	0	0	0	0	0	0	0	0	0	0	0	0	0	0	0	0	0	0	0	0	0	1.30599	0	0	0	0	0	0	0	0	0	0	0	0	0	0	0
145	HCN2	Q9UL51	Transporters	Channels;Voltage_gated_ion_channels;cycliNucleotideRegulatedChannels	0	0	0	0	0	0	0	0	0	0	0	0	0	0	0	0	0	0	0	0	0	0	0	0	0	0	0	0	0	0	0	0	0	0	0	0	0	0	0	0	0	0	0	0	0
145	GRIK3	Q13003	Transporters	Channels;Ligand_gated_ion_channels;Glutamate	0	0	0	0	0	0	0	0	0	0	0	0	0	0	0	0	0	0	0	0	0	0	0	0	0	0	0	0	0	0	0	0	0	0	0	0	0	0	0	0	0	0	0	0	0
145	PROKR2	Q8NFJ6	Receptors	GPCR;Rhodopsin	0	0	0	0	0	0	0	0	0	0	0	0	0	0	0	0	0	0	0	0	0	0	0	0	0	0	0	0	0	0	0	0	0	0	0	0	0	0	0	0	0	0	0	0	0
146	KCNH7	Q9NS40	Transporters	Channels;Voltage_gated_ion_channels;Potassium_channels	0	0	0	0	0	0	0	0	0	0	0	0	0	0	0	0	0	0	0	0	0	0	0	0	0	0	0	0	0	2.6176	0	0	0	0	0	0	0	0	0	0	0	0	0	0	0
147	HCN4	Q9Y3Q4	Transporters	Channels;Voltage_gated_ion_channels;cycliNucleotideRegulatedChannels	0	0	0	0	0	0	0	0	0	0	0	0	0	0	0	0	0	0	0	0	0	0	0	0	0	0	0	0	0	2.6176	0	0	0	0	0	0	0	0	0	0	0	0	0	0	0
147	HCN1	O60741	Transporters	Channels;Voltage_gated_ion_channels;cycliNucleotideRegulatedChannels	0	0	0	0	0	0	0	0	0	0	0	0	0	0	0	0	0	0	0	0	0	0	0	0	0	0	0	0	0	2.6176	0	0	0	0	0	0	0	0	0	0	0	0	0	0	0
147	HCN3	Q9P1Z3	Transporters	Channels;Voltage_gated_ion_channels;cycliNucleotideRegulatedChannels	0	0	0	0	0	0	0	0	0	0	0	0	0	0	0	0	0	0	0	0	0	0	0	0	0	0	0	0	0	2.6176	0	0	0	0	0	0	0	0	0	0	0	0	0	0	0
148	KCNG3	Q8TAE7	Transporters	Channels;Voltage_gated_ion_channels;Potassium_channels	0	0	0	0	0	0	0	0	0	0	0	0	0	0	0	0	0	0	3.57085	0	0	1.8369	0	0	0	0	0	0	0	0	0	0	0	0	0	0	0	0	0	0	0	0	0	0	0
148	KCNG1	Q9UIX4	Transporters	Channels;Voltage_gated_ion_channels;Potassium_channels	0	0	0	0	0	0	0	0	0	0	0	0	0	0	0	0	0	0	0	0	0	0	0	0	0	0	0	0	0	0	0	0	0	0	0	0	0	0	0	0	0	0	0	0	0
149	KCNB2	Q92953	Transporters	Channels;Voltage_gated_ion_channels;Potassium_channels	0	0	0	0	0	0	0	0	0	0	0	0	0	0	0	0	0	0	0	0	0	0	0	0	0	0	0	0	0	0	0	0	0	0	0	0	0	0	0	0	0	0	0	0	0
149	KCNG2	Q9UJ96	Unclassified	Unclassified	0	0	0	0	0	0	0	0	0	0	0	0	0	0	0	0	0	0	0	0	0	0	0	0	0	0	0	0	0	0	0	0	0	0	0	0	0	0	0	0	0	0	0	0	0
149	KCNG4	Q8TDN1	Transporters	Channels;Voltage_gated_ion_channels;Potassium_channels	0	0	0	0	0	0	0	0	0	0	0	0	0	0	0	0	0	0	0	0	0	0	0	0	0	0	0	0	0	0	0	0	0	0	0	0	0	0	0	0	0	0	0	0	0
149	KCNV2	Q8TDN2	Transporters	Channels;Voltage_gated_ion_channels;Potassium_channels	0	0	0	0	0	0	0	0	0	0	0	0	0	0	0	0	0	0	0	0	0	0	0	0	0	0	0	0	0	0	0	0	0	0	0	0	0	0	0	0	0	0	0	0	0
150	NLGN2	Q8NFZ4	Miscellaneous	Ligand;Neuroligin	0	0	0	0	0	0	0	0	0	0	0	0	0	0	0	0	0	0	0	0	0	0	0	0	0	0	0	0	0	0	0	0	0	0	0	0	0	0	0	0	0	0	0	0	0
151	VANGL2	Q9ULK5	Unclassified	Unclassified	0	0	0	0	0	0	0	0	0	0	0	0	0	0	0	0	0	0	0	0	0	0	0	0	0	0	0	0	0	0	0	0	0	0	0	0	0	0	0	0	0	0	0	0	0
151	OR6B3	Q8NGW1	Receptors	GPCR;Olf	0	0	0	0	0	0	0	0	0	0	0	0	0	0	0	0	0	0	0	0	0	0	0	0	0	0	0	0	0	0	0	0	0	0	0	0	0	0	0	0	0	0	0	0	0
151	OR5A1	Q8NGJ0	Receptors	GPCR;Olf	0	0	0	0	0	0	0	0	0	0	0	0	0	0	0	0	0	0	0	0	0	0	0	0	0	0	0	0	0	0	0	0	0	0	0	0	0	0	0	0	0	0	0	0	0
152	GRIN1	Q05586	Transporters	Channels;Ligand_gated_ion_channels;Glutamate	0	0	0	0	0	0	0	0	0	0	0	0	0	0	0	0	0	0	0	0	0	0	0	0	0	0	0	0	2.8272	3.92357	0	0	0	0	0	0	0	0	0	0	0	0	0	0	0
153	GRIN2C	Q14957	Transporters	Channels;Ligand_gated_ion_channels;Glutamate	0	0	0	0	0	0	0	0	0	0	0	0	0	0	0	0	0	0	0	0	0	0	0	0	0	0	0	0	0	2.61478	0	0	0	0	0	0	0	0	0	0	0	0	0	0	0
153	NCAM2	O15394	Miscellaneous	StructuralAndAdhesion;IG_AdhesionProteins	0	0	0	0	0	0	0	0	0	0	0	0	0	0	0	0	0	0	0	0	0	0	0	0	0	0	0	0	0	0	0	0	0	0	0	0	0	0	0	0	0	0	0	0	0
154	IFITM2	Q01629	Miscellaneous	Other;IFITM	0	0	0	0	0	0	0	0	0	0	0	0	0	0	0	0	0	0	0	0	0	0	0	0	0	0	0	0	0	1.30599	0	0	0	0	0	0	0	0	0	0	0	0	0	0	0
155	HRH3	Q9Y5N1	Receptors	GPCR;Rhodopsin	0	0	0	0	0	0	0	0	0	0	0	0	0	0	0	0	0	0	0	0	0	0	0	0	0	0	0	0	1.41179	1.30599	0	0	0	0	0	0	0	0	0	0	0	0	0	0	0
155	RAMP1	O60894	Receptors	Other_receptors;RAMP	0	0	0	0	0	0	0	0	0	0	0	0	0	0	0	0	0	0	0	0	0	0	0	0	0	0	0	0	0	1.30599	0	0	0	0	0	0	0	0	0	0	0	0	0	0	0
156	CHRNA9	Q9UGM1	Transporters	Channels;Ligand_gated_ion_channels;cys-loop	0	0	0	0	0	0	0	0	0	0	0	0	0	0	0	0	0	0	0	0	0	0	0	0	0	0	0	0	0	0	0	0	0	0	0	0	0	0	0	0	0	0	0	0	0
156	AMIGO1	Q86WK6	Miscellaneous	Other;LRRC	0	0	0	0	0	0	0	0	0	0	0	0	0	0	0	0	0	0	0	0	0	0	0	0	0	0	0	0	0	0	0	0	0	0	0	0	0	0	0	0	0	0	0	0	0
156	TAAR8	Q969N4	Receptors	GPCR;Rhodopsin	0	0	0	0	0	0	0	0	0	0	0	0	0	0	0	0	0	0	0	0	0	0	0	0	0	0	0	0	0	0	0	0	0	0	0	0	0	0	0	0	0	0	0	0	0
156	CHRNA5	P30532	Transporters	Channels;Ligand_gated_ion_channels;cys-loop	0	0	0	0	0	0	0	0	0	0	0	0	0	0	0	0	0	0	0	0	0	0	0	0	0	0	0	0	0	0	0	0	0	0	0	0	0	0	0	0	0	0	0	0	0
156	OR6T1	Q8NGN1	Receptors	GPCR;Olf	0	0	0	0	0	0	0	0	0	0	0	0	0	0	0	0	0	0	0	0	0	0	0	0	0	0	0	0	0	0	0	0	0	0	0	0	0	0	0	0	0	0	0	0	0
156	P2RX6	O15547	Transporters	Channels;Ligand_gated_ion_channels;ATP_gated_ion_channels	0	0	0	0	0	0	0	0	0	0	0	0	0	0	0	0	0	0	0	0	0	0	0	0	0	0	0	0	0	0	0	0	0	0	0	0	0	0	0	0	0	0	0	0	0
156	CRHR1	P34998	Receptors	GPCR;Secretin	0	0	0	0	0	0	0	0	0	0	0	0	0	0	0	0	0	0	0	0	0	0	0	0	0	0	0	0	0	0	0	0	0	0	0	0	0	0	0	0	0	0	0	0	0
156	CHRM2	P08172	Receptors	GPCR;Rhodopsin	0	0	0	0	0	0	0	0	0	0	0	0	0	0	0	0	0	0	0	0	0	0	0	0	0	0	0	0	0	0	0	0	0	0	0	0	0	0	0	0	0	0	0	0	0
156	TRDN	Q13061	Unclassified	Unclassified	0	0	0	0	0	0	0	0	0	0	0	0	0	0	0	0	2.66925	0	0	0	0	0	0	0	0	0	0	0	1.6826	0	0	0	0	0	0	0	0	0	0	0	0	0	0	0	0
156	OR6B2	Q6IFH4	Receptors	GPCR;Olf	0	0	0	0	0	0	0	0	0	0	0	0	0	0	0	0	0	0	0	0	0	0	0	0	0	0	0	0	0	0	0	0	0	0	0	0	0	0	0	0	0	0	0	0	0
157	MRGPRX2	Q96LB1	Receptors	GPCR;Rhodopsin	0	0	0	0	0	0	0	0	0	0	0	0	0	0	0	0	0	0	0	0	0	0	0	0	0	0	0	0	0	0	0	0	0	0	0	0	0	0	0	0	0	0	0	0	0
158	KCNS3	Q9BQ31	Transporters	Channels;Voltage_gated_ion_channels;Potassium_channels	0	0	0	0	0	0	0	0	0	0	0	0	0	0	0	0	0	0	0	0	0	0	0	0	0	0	0	0	0	0	0	0	0	0	0	0	0	0	0	0	0	0	0	0	0
158	KCNF1	Q9H3M0	Transporters	Channels;Voltage_gated_ion_channels;Potassium_channels	0	0	0	0	0	0	0	0	0	0	0	0	0	0	0	0	0	0	0	0	0	0	0	0	0	0	0	0	0	0	0	0	0	0	0	0	0	0	0	0	0	0	0	0	0
158	KCNS2	Q9ULS6	Transporters	Channels;Voltage_gated_ion_channels;Potassium_channels	0	0	0	0	0	0	0	0	0	0	0	0	0	0	0	0	0	0	0	0	0	0	0	0	0	0	0	0	0	0	0	0	0	0	0	0	0	0	0	0	0	0	0	0	0
158	KCNC1	P48547	Unclassified	Unclassified	0	0	0	0	0	0	0	0	0	0	0	0	0	0	0	0	0	0	0	0	0	0	0	0	0	0	0	0	0	0	0	0	0	0	0	0	0	0	0	0	0	0	0	0	0
158	KCNV1	Q6PIU1	Transporters	Channels;Voltage_gated_ion_channels;Potassium_channels	0	0	0	0	0	0	0	0	0	0	0	0	0	0	0	0	0	0	0	0	0	0	0	0	0	0	0	0	0	0	0	0	0	0	0	0	0	0	0	0	0	0	0	0	0
159	TRPM7	Q96QT4	Transporters	Channels;Voltage_gated_ion_channels;TRP_channels	0	0	0	0	0	0	0	0	0	0	0	0	0	0	0	0	0	0	0	0	0	0	0	0	0	0	0	0	0	0	0	0	0	0	0	0	0	0	0	0	0	0	0	0	0
160	DCC	P43146	Receptors	IG;NetrinR	0	0	0	0	0	0	0	0	2.4713	0	0	0	0	0	0	0	0	0	0	0	0	0	0	0	4.9014	0	0	0	3.7071	0	0	0	0	0	0	0	0	0	0	0	0	0	0	0	0
161	CDH11	P55287	Miscellaneous	StructuralAndAdhesion;CadherinClassic	0	0	0	0	0	0	0	0	0	0	0	0	0	0	0	0	0	0	0	0	0	0	0	0	0	0	0	0	0	0	0	0	0	0	0	0	0	0	0	0	0	0	0	0	0
162	CDH20	Q9HBT6	Miscellaneous	StructuralAndAdhesion;CadherinClassic	0	0	0	0	0	0	0	0	0	0	0	0	0	0	0	0	0	0	0	0	0	0	0	0	0	0	0	0	0	0	0	0	0	0	0	0	0	0	0	0	0	0	0	0	0
163	TRPM4	Q8TD43	Unclassified	Unclassified	0	0	0	0	0	0	0	1.30829	0	0	0	0	0	0	0	0	0	0	0	0	0	0	0	0	0	0	0	0	0	0	0	0	0	0	0	0	0	0	0	0	0	0	0	0	0
163	TRPM6	Q9BX84	Transporters	Channels;Voltage_gated_ion_channels;TRP_channels	0	0	0	0	0	0	0	0	0	0	0	0	0	0	0	0	0	0	0	0	0	0	0	0	0	0	0	0	0	0	0	0	0	0	0	0	0	0	0	0	0	0	0	0	0
163	TRPM1	Q7Z4N2	Unclassified	Unclassified	0	0	0	0	0	0	0	0	0	0	0	0	0	0	0	0	0	0	0	0	0	0	0	0	0	0	0	0	0	0	0	0	0	0	0	0	0	0	0	0	0	0	0	0	0
164	CNTNAP2	Q9UHC6	Receptors	Other_receptors;ContactinAssProt	0	0	0	0	0	0	0	0	0	0	0	0	0	0	0	0	0	0	0	0	0	0	0	0	4.73563	4.94653	2.81137	0	0	0	0	0	0	0	0	0	0	0	0	0	0	0	0	0	0
165	CNTNAP3	Q9BZ76	Receptors	Other_receptors;ContactinAssProt	0	0	0	0	0	0	0	0	0	0	0	0	0	0	0	0	0	0	0	0	0	0	0	0	4.12352	3.45358	0	0	0	0	0	0	0	0	0	0	0	0	0	0	0	0	0	0	0
166	NRXN3	Q9Y4C0	Receptors	Other_receptors;Neurexin	0	0	0	0	0	0	0	0	0	0	0	0	0	0	0	0	0	0	0	0	0	0	0	0	0	0	0	0	0	0	0	0	0	0	0	0	0	0	0	0	0	0	0	0	0
167	SDC2	P34741	Receptors	Other_receptors;Syndecan	0	0	0	0	0	0	0	0	0	0	0	0	0	0	0	0	0	0	0	0	0	0	0	0	4.73563	4.94653	2.81137	0	0	0	0	0	0	0	0	0	0	0	0	0	0	0	0	0	0
167	KCNH1	O95259	Transporters	Channels;Voltage_gated_ion_channels;Potassium_channels	0	0	0	0	0	0	0	0	0	0	2.34001	0	1.81599	0	0	0	0	0	0	0	0	0	0	0	0	0	0	0	0	0	0	0	0	0	0	0	0	0	0	0	0	0	0	0	0
167	CHRM4	P08173	Receptors	GPCR;Rhodopsin	0	0	0	0	0	0	0	0	0	0	0	0	0	0	0	0	0	0	0	0	0	0	0	0	0	0	0	0	0	0	0	0	0	0	0	0	0	0	0	0	0	0	0	0	0
167	RYR1	P21817	Transporters	Channels;Voltage_gated_ion_channels;RYR_ITPR	0	0	0	0	0	0	0	0	0	0	0	0	0	0	0	0	7.47641	0	0	0	0	0	0	0	5.03425	0	0	0	0	0	0	0	0	0	0	0	0	0	0	0	0	0	0	0	0
167	RYR2	Q92736	Transporters	Channels;Voltage_gated_ion_channels;RYR_ITPR	0	0	0	0	0	0	0	0	0	0	0	0	0	0	0	0	7.47641	0	0	0	0	0	0	0	5.03425	0	0	0	0	0	0	0	0	0	0	0	0	0	0	0	0	0	0	0	0
167	GRIN2B	Q13224	Transporters	Channels;Ligand_gated_ion_channels;Glutamate	0	0	0	0	0	0	0	0	0	0	0	0	0	0	0	0	0	0	0	0	0	0	0	0	0	0	0	0	0	0	0	0	0	0	0	0	0	0	0	0	0	0	0	0	0
167	GRIN2A	Q12879	Transporters	Channels;Ligand_gated_ion_channels;Glutamate	0	0	0	0	0	0	0	0	0	0	0	0	0	0	0	0	0	0	0	0	0	0	0	0	0	0	0	0	0	0	0	0	0	0	0	0	0	0	0	0	0	0	0	0	0
168	CACNA1E	Q15878	Transporters	Channels;Voltage_gated_ion_channels;CalciumChannels	0	0	0	0	0	0	0	0	0	0	0	0	0	0	0	0	0	0	0	0	0	0	2.24943	0	0	0	5.24876	0	0	0	0	0	2.42237	0	0	0	0	0	0	0	0	0	0	0	2.22098
168	CACNA1B	Q00975	Transporters	Channels;Voltage_gated_ion_channels;CalciumChannels	0	0	0	0	0	0	0	0	0	0	0	1.71611	0	0	0	0	0	0	0	0	0	0	0	0	0	0	0	0	0	0	0	0	1.45608	0	0	0	0	0	0	0	0	0	0	0	2.22098
169	ADORA2A	P29274	Receptors	GPCR;Rhodopsin	0	0	0	0	0	0	0	0	0	0	0	0	0	0	0	0	0	0	0	0	0	0	0	0	0	0	0	0	4.24262	5.23236	0	0	0	0	0	0	0	0	0	0	0	0	0	0	0
170	STIM2	Q9P246	Unclassified	Unclassified	0	0	0	0	0	0	0	0	0	0	0	0	0	0	0	0	0	0	0	0	0	0	0	0	0	0	0	0	0	0	0	0	0	0	0	0	0	0	0	0	0	0	0	0	0
170	TMBIM6	P55061	Unclassified	Unclassified	0	0	0	0	0	0	0	0	0	0	0	0	0	0	0	0	0	0	0	0	0	0	0	0	0	0	0	0	0	0	0	0	0	0	0	0	0	0	0	0	0	0	0	0	0
170	CACNA1A	O00555	Unclassified	Unclassified	0	0	0	0	0	0	0	0	0	0	0	1.71611	0	0	0	0	0	0	0	0	0	0	0	0	0	0	0	0	0	0	0	0	0	0	0	0	0	0	0	0	0	0	0	0	0
170	SCN8A	Q9UQD0	Transporters	Channels;Voltage_gated_ion_channels;SodiumChannels	0	0	0	0	0	0	0	0	0	0	0	0	0	0	0	0	0	0	0	0	0	0	0	0	0	0	0	0	0	0	0	0	0	0	0	0	0	0	0	0	0	0	0	0	0
170	SCN7A	Q01118	Transporters	Channels;Voltage_gated_ion_channels;SodiumChannels	0	0	0	0	0	0	0	0	0	0	0	0	0	0	0	0	0	0	0	0	0	0	0	0	0	0	0	0	0	0	0	0	0	0	0	0	0	0	0	0	0	0	0	0	0
170	CACNA1C	Q13936	Transporters	Channels;Voltage_gated_ion_channels;CalciumChannels	0	0	0	0	0	0	0	0	0	0	0	0	0	0	0	0	0	0	0	0	0	0	0	0	0	0	0	0	2.8272	1.74832	0	0	0	0	0	0	0	0	0	0	0	0	0	0	0
170	SLC9A1	P19634	Transporters	SLC;Other;SLC9	0	0	0	0	0	0	0	0	0	0	0	0	0	0	0	0	0	0	0	0	0	0	0	0	0	0	0	0	2.8272	0	0	0	0	0	0	0	0	0	0	0	0	0	0	0	0
170	SLC9A4	Q6AI14	Transporters	SLC;Other;SLC9	0	0	0	0	0	0	0	0	0	0	0	0	0	0	0	0	0	0	0	0	0	0	0	0	0	0	0	0	0	0	0	0	0	0	0	0	0	0	0	0	0	0	0	0	0
170	SCN4A	P35499	Transporters	Channels;Voltage_gated_ion_channels;SodiumChannels	0	0	0	0	0	0	0	0	0	0	0	0	0	0	0	0	0	0	0	0	0	0	0	0	0	0	0	0	0	0	0	0	0	0	0	0	0	0	0	0	0	0	0	0	0
170	SCN1A	P35498	Transporters	Channels;Voltage_gated_ion_channels;SodiumChannels	0	0	0	0	0	0	0	0	0	0	0	0	0	0	0	0	0	0	0	0	0	0	0	0	0	0	0	0	2.8272	0	0	0	0	0	0	0	0	0	0	0	0	0	0	0	0
170	SCN5A	Q14524	Transporters	Channels;Voltage_gated_ion_channels;SodiumChannels	0	0	0	0	0	0	0	0	0	0	0	0	0	0	0	0	0	0	0	0	0	0	0	0	0	0	0	0	2.89668	0	0	0	0	0	0	0	0	0	0	0	0	0	0	0	0
170	CACNA1S	Q13698	Transporters	Channels;Voltage_gated_ion_channels;CalciumChannels	0	0	0	0	0	0	0	0	0	0	0	0	0	0	0	0	0	0	0	0	0	0	0	0	0	0	0	0	2.8272	0	0	0	0	0	0	0	0	0	0	0	0	0	0	0	0
170	CACNA1F	O60840	Transporters	Channels;Voltage_gated_ion_channels;CalciumChannels	0	0	0	0	0	0	0	0	0	0	0	0	0	0	0	0	0	0	0	0	0	0	0	0	0	0	0	0	2.8272	0	0	0	0	0	0	0	0	0	0	0	0	0	0	0	0
170	CACNA1D	Q01668	Transporters	Channels;Voltage_gated_ion_channels;CalciumChannels	0	0	0	0	0	0	0	0	0	0	0	0	0	0	0	0	0	0	0	0	0	0	0	0	0	0	0	0	2.8272	0	0	0	0	0	0	0	0	0	0	0	0	0	0	0	0
170	SCN3A	Q9NY46	Transporters	Channels;Voltage_gated_ion_channels;SodiumChannels	0	0	0	0	0	0	0	0	0	0	0	0	0	0	0	0	0	0	0	0	0	0	0	0	0	0	0	0	2.8272	0	0	0	0	0	0	0	0	0	0	0	0	0	0	0	0
170	SCN2A	Q99250	Transporters	Channels;Voltage_gated_ion_channels;SodiumChannels	0	0	0	0	0	0	0	0	0	0	0	0	0	0	0	0	0	0	0	0	0	0	0	0	0	0	0	0	2.8272	0	0	0	0	0	0	0	0	0	0	0	0	0	0	0	0
171	S1PR1	P21453	Receptors	GPCR;Rhodopsin	0	0	0	0	0	0	0	0	0	0	0	0	0	0	0	0	0	0	0	0	0	0	0	0	0	0	0	0	1.53421	0	0	0	0	0	0	0	0	0	0	0	0	0	0	0	0
171	S1PR3	Q99500	Receptors	GPCR;Rhodopsin	0	0	0	0	0	0	0	0	0	0	0	0	0	0	0	0	0	0	0	0	0	0	0	0	0	0	0	0	1.53421	0	0	0	0	0	0	0	0	0	0	0	0	0	0	0	0
172	S1PR5	Q9H228	Receptors	GPCR;Rhodopsin	0	0	0	0	0	0	0	0	0	0	0	0	0	0	0	0	0	0	0	0	0	0	0	0	0	0	0	0	0	0	0	0	0	0	0	0	0	0	0	0	0	0	0	0	0
172	MRGPRX4	Q96LA9	Receptors	GPCR;Rhodopsin	0	0	0	0	0	0	0	0	0	0	0	0	0	0	0	0	0	0	0	0	0	0	0	0	0	0	0	0	0	0	0	0	0	0	0	0	0	0	0	0	0	0	0	0	0
172	MRGPRX3	Q96LB0	Receptors	GPCR;Rhodopsin	0	0	0	0	0	0	0	0	0	0	0	0	0	0	0	0	0	0	0	0	0	0	0	0	0	0	0	0	0	0	0	0	0	0	0	0	0	0	0	0	0	0	0	0	0
173	ADRA2A	P08913	Receptors	GPCR;Rhodopsin	0	0	0	0	0	0	0	0	0	0	0	0	0	0	0	0	0	0	0	0	0	0	0	0	0	0	0	0	0	0	0	0	0	0	0	0	0	0	0	0	0	0	0	0	0
174	AVPR2	P30518	Unclassified	Unclassified	0	0	0	0	0	0	0	0	0	0	0	0	0	0	0	0	0	0	0	0	0	0	0	0	0	0	0	0	0	0	0	0	0	0	0	0	0	0	0	0	0	0	0	0	0
174	MRGPRX1	Q96LB2	Receptors	GPCR;Rhodopsin	0	0	0	0	0	0	0	0	0	0	0	0	0	0	0	0	0	0	0	0	0	0	0	0	0	0	0	0	0	0	0	0	0	0	0	0	0	0	0	0	0	0	0	0	0
175	MTDH	Q86UE4	Unclassified	Unclassified	0	0	0	0	0	0	0	0	0	0	0	0	0	0	0	0	0	0	0	0	0	0	0	0	0	0	0	0	0	0	0	0	0	0	0	0	0	0	0	0	0	0	0	0	0
176	ATP6AP2	O75787	Unclassified	Unclassified	0	0	0	0	0	0	0	0	0	0	0	0	0	1.36035	0	0	0	0	0	0	0	0	0	0	0	0	0	0	1.44501	0	0	0	0	0	0	0	0	0	0	0	0	0	0	0	0
177	HBEGF	Q99075	Unclassified	Unclassified	0	0	0	0	0	0	0	0	0	0	0	0	0	0	0	0	0	0	0	0	0	0	0	0	0	0	0	0	0	0	0	0	0	0	0	0	0	0	0	0	0	0	0	0	0
178	AGTR1	P30556	Receptors	GPCR;Rhodopsin	0	0	0	0	0	0	0	0	0	0	0	0	0	0	0	0	0	0	0	0	0	0	0	0	0	0	0	0	0	0	0	0	0	0	0	0	0	0	0	0	0	0	0	0	0
178	ATP7A	Q04656	Transporters	Active_transporters;P-ATPase	0	0	0	0	0	0	0	0	0	0	0	0	0	0	0	0	0	0	0	0	0	0	0	0	0	0	0	0	0	0	0	0	0	0	0	0	0	0	0	0	0	0	0	0	0
178	ATP7B	P35670	Transporters	Active_transporters;P-ATPase	0	0	0	0	0	0	0	0	0	0	0	0	0	0	0	0	0	0	0	0	0	0	0	0	0	0	0	0	0	0	0	0	0	0	0	0	0	0	0	0	0	0	0	0	0
179	CRTAM	O95727	Miscellaneous	Ligand;IG_Ligand	0	0	0	0	0	0	0	0	0	0	0	0	0	0	0	0	0	0	0	0	0	0	0	0	0	0	0	0	0	0	0	0	0	0	0	0	0	0	0	0	0	0	0	0	0
180	KCNA6	P17658	Transporters	Channels;Voltage_gated_ion_channels;Potassium_channels	0	0	0	0	0	0	0	0	0	0	0	0	0	0	0	0	0	0	0	0	0	0	0	0	0	0	0	0	0	0	0	0	0	0	0	0	0	0	0	0	0	0	0	0	0
180	KCNA5	P22460	Transporters	Channels;Voltage_gated_ion_channels;Potassium_channels	0	0	0	0	0	0	0	0	0	0	0	0	0	0	0	0	0	0	0	0	0	0	0	0	0	0	0	0	0	0	0	0	0	0	0	0	0	0	0	0	0	0	0	0	0
180	KCNA3	P22001	Transporters	Channels;Voltage_gated_ion_channels;Potassium_channels	0	0	0	0	0	0	0	0	0	0	0	0	0	0	0	0	0	0	0	0	0	0	0	0	0	0	0	0	0	0	0	0	0	0	0	0	0	0	0	0	0	0	0	0	0
180	KCNA2	P16389	Transporters	Channels;Voltage_gated_ion_channels;Potassium_channels	0	0	0	0	0	0	0	0	0	0	0	0	0	0	0	0	0	0	0	0	0	0	0	0	0	0	0	0	0	0	0	0	0	0	0	0	0	0	0	0	0	0	0	0	0
180	KCNA1	Q09470	Transporters	Channels;Voltage_gated_ion_channels;Potassium_channels	0	0	0	0	0	0	0	0	0	0	0	0	0	0	0	0	0	0	0	0	0	0	0	0	0	0	0	0	0	0	0	0	0	0	0	0	0	0	0	0	0	0	0	0	0
180	KCNA4	P22459	Transporters	Channels;Voltage_gated_ion_channels;Potassium_channels	0	0	0	0	0	0	0	0	0	0	0	0	0	0	0	0	0	0	0	0	0	0	0	0	0	0	0	0	0	0	0	0	0	0	0	0	0	0	0	0	0	0	0	0	0
181	FZD2	Q14332	Receptors	GPCR;Frizzled	0	0	0	0	0	0	0	0	0	0	0	0	0	0	0	0	0	0	0	0	0	0	0	0	0	0	0	0	0	0	0	0	0	0	0	0	0	0	0	0	0	0	0	0	0
182	KCNJ18	B7U540	Unclassified	Unclassified	0	0	0	0	0	0	0	0	0	0	0	0	0	0	0	0	0	0	0	0	0	0	0	0	0	0	0	0	0	0	0	1.40346	0	0	0	0	0	0	0	0	0	0	0	0	0
183	KCNJ2	P63252	Transporters	Channels;Voltage_gated_ion_channels;InwardlyRectifyingKchannel	0	0	0	0	0	0	0	0	0	0	0	0	0	0	0	0	0	0	0	0	0	0	0	0	0	0	0	0	0	0	0	0	0	0	0	0	0	0	0	0	0	0	0	0	0
183	BAI1	O14514	Unclassified	Unclassified	0	0	0	0	0	0	0	0	0	0	0	0	0	0	0	0	0	0	0	0	0	0	0	0	0	0	0	0	0	0	0	0	0	0	0	0	0	0	0	0	0	0	0	0	0
183	LRP2	P98164	Receptors	Other_receptors;LDLR	0	0	0	0	0	0	0	0	0	0	0	0	0	0	0	0	0	0	0	0	0	0	0	0	0	0	0	0	0	0	0	0	0	0	0	0	0	0	0	0	0	0	0	0	0
183	KCNJ12	Q14500	Transporters	Channels;Voltage_gated_ion_channels;InwardlyRectifyingKchannel	0	0	0	0	0	0	0	0	0	0	0	0	0	0	0	0	0	0	0	0	0	0	0	0	0	0	0	0	0	0	0	0	0	0	0	0	0	0	0	0	0	0	0	0	0
183	KCNJ4	P48050	Transporters	Channels;Voltage_gated_ion_channels;InwardlyRectifyingKchannel	0	0	0	0	0	0	0	0	0	0	0	0	0	0	0	0	0	0	0	0	0	0	0	0	0	0	0	0	0	0	0	0	0	0	0	0	0	0	0	0	0	0	0	0	0
183	ATP2B4	P23634	Transporters	Active_transporters;P-ATPase	0	0	0	0	0	0	0	0	0	0	0	0	0	0	0	0	0	0	0	0	0	0	0	0	0	0	0	0	0	0	0	0	0	0	0	0	0	0	0	0	0	0	0	0	0
183	BAI3	O60242	Receptors	GPCR;Adhesion	0	0	0	0	0	0	0	0	0	0	0	0	0	0	0	0	0	0	0	0	0	0	0	0	0	0	0	0	0	0	0	0	0	0	0	0	0	0	0	0	0	0	0	0	0
183	NLGN3	Q9NZ94	Miscellaneous	Ligand;Neuroligin	0	0	0	0	0	0	0	0	0	0	0	0	0	0	0	0	0	0	0	0	0	0	0	0	0	0	0	0	0	0	0	0	0	0	0	0	0	0	0	0	0	0	0	0	0
183	GPR124	Q96PE1	Receptors	GPCR;Adhesion	0	0	0	0	0	0	0	0	0	0	0	0	0	0	0	0	0	0	0	0	0	0	0	0	0	0	0	0	0	0	0	0	0	0	0	0	0	0	0	0	0	0	0	0	0
183	NETO1	Q8TDF5	Unclassified	Unclassified	0	0	0	0	0	0	0	0	0	0	0	0	0	0	0	0	0	0	0	0	0	0	0	0	0	0	0	0	0	0	0	0	0	0	0	0	0	0	0	0	0	0	0	0	0
183	ATP2B2	Q01814	Transporters	Active_transporters;P-ATPase	0	0	0	0	0	0	0	0	0	0	0	0	0	0	0	0	0	0	0	0	0	0	0	0	0	0	0	0	0	0	0	0	0	0	0	0	0	0	0	0	0	0	0	0	0
183	FZD7	O75084	Receptors	GPCR;Frizzled	0	0	0	0	0	0	0	0	0	0	0	0	0	0	0	0	0	0	0	0	0	0	0	0	0	0	0	0	0	0	0	0	0	0	0	0	0	0	0	0	0	0	0	0	0
183	FZD1	Q9UP38	Receptors	GPCR;Frizzled	0	0	0	0	0	0	0	0	0	0	0	0	0	0	0	0	0	0	0	0	0	0	0	0	0	0	0	0	0	0	0	0	0	0	0	0	0	0	0	0	0	0	0	0	0
183	SEMA4C	Q9C0C4	Miscellaneous	Ligand;Semaphorins	0	0	0	0	0	0	0	0	0	0	0	0	0	0	0	0	0	0	0	0	0	0	0	0	0	0	0	0	0	0	0	0	0	0	0	0	0	0	0	0	0	0	0	0	0
184	ASGR1	P07306	Unclassified	Unclassified	0	0	0	0	0	0	0	1.30829	0	0	0	0	0	0	0	0	0	0	0	0	0	0	0	0	0	0	0	0	0	0	0	0	0	0	0	0	0	0	0	0	0	0	0	0	0
185	ALK	Q9UM73	Unclassified	Unclassified	0	0	0	0	0	0	0	0	0	0	0	0	0	0	0	0	0	0	0	0	0	0	0	0	0	0	0	0	0	0	0	0	0	0	0	0	0	0	0	0	0	0	0	0	0
186	STIM1	Q13586	Unclassified	Unclassified	0	0	0	0	0	0	0	0	0	0	0	0	0	0	0	0	0	0	0	0	0	0	0	0	0	0	0	0	0	0	0	0	0	0	0	0	0	0	0	0	0	0	0	0	0
187	ORAI1	Q96D31	Unclassified	Unclassified	0	0	0	0	0	0	0	0	0	0	0	0	0	0	0	0	0	0	0	0	0	0	0	0	0	0	0	0	0	0	0	0	0	0	0	0	0	0	0	0	0	0	0	0	0
188	RHO	P08100	Receptors	GPCR;Rhodopsin	0	0	0	0	0	0	0	0	0	0	0	0	0	0	0	0	0	0	0	0	0	0	0	0	0	0	0	0	0	0	0	0	0	0	0	0	0	0	0	0	0	0	0	0	0
189	IL1RAPL1	Q9NZN1	Receptors	IG;Type1;CytokineR	0	0	0	0	0	0	0	0	0	0	0	0	0	0	0	0	0	0	0	0	0	0	0	0	0	0	0	0	0	0	0	0	0	0	0	0	0	0	0	0	0	0	0	0	0
190	NCR3	O14931	Receptors	IG;OtherNCR	0	0	0	0	0	0	0	0	0	0	0	0	0	0	0	0	0	0	0	0	0	0	0	0	0	0	0	0	0	0	0	0	0	0	0	0	0	0	0	0	0	0	0	0	0
191	CD47	Q08722	Unclassified	Unclassified	0	0	0	0	0	0	0	0	0	0	0	0	0	0	0	0	0	0	0	0	0	0	0	0	0	0	0	0	0	0	0	0	0	0	0	0	0	0	0	0	0	0	0	0	0
192	AMHR2	Q16671	Receptors	Kinase;Act.TGFB	0	0	0	0	0	0	0	0	0	0	0	0	0	0	0	0	0	0	0	0	0	0	0	0	0	0	0	0	0	0	0	0	0	0	2.05673	0	0	0	0	0	0	0	0	0	0
193	LRP1	Q07954	Receptors	Other_receptors;LDLR	0	0	0	0	0	0	0	0	0	0	0	0	0	0	0	0	0	0	0	0	0	0	0	0	0	0	0	0	0	0	0	0	0	0	0	0	0	0	0	0	0	0	0	0	0
194	KLB	Q86Z14	Unclassified	Unclassified	0	0	0	0	0	0	0	0	0	0	0	0	0	0	0	0	0	0	0	0	0	0	0	2.06128	0	0	0	0	0	0	0	0	0	0	0	0	0	0	0	0	0	0	0	0	0
194	KL	Q9UEF7	Enzymes	3.2.1	0	0	0	0	0	0	0	0	0	0	0	0	0	0	0	0	0	0	0	0	0	0	0	2.06128	0	0	0	0	0	0	0	0	0	0	0	0	0	0	0	0	0	0	0	0	0
195	RHBG	Q9H310	Transporters	SLC;Other;SLC42(Rh)	0	0	0	0	0	0	0	0	0	0	0	0	0	0	0	0	0	0	0	0	0	0	0	0	0	0	0	0	0	0	0	0	0	0	0	0	0	0	0	0	0	0	0	0	0
196	PSEN1	P49768	Unclassified	Unclassified	0	0	0	0	0	0	0	0	0	0	0	0	0	0	0	0	0	0	0	0	0	0	0	0	0	0	0	0	0	0	0	0	0	0	0	0	0	0	0	0	0	0	0	0	0
196	PSEN2	P49810	Unclassified	Unclassified	0	0	0	0	0	0	0	0	0	0	0	0	0	0	0	0	0	0	0	0	0	0	0	0	0	0	0	0	0	0	0	0	0	0	0	0	0	0	0	0	0	0	0	0	0
197	KCNJ5	P48544	Transporters	Channels;Voltage_gated_ion_channels;InwardlyRectifyingKchannel	0	0	0	0	0	0	0	0	0	0	0	0	0	0	0	0	0	0	0	0	0	0	0	0	0	0	0	0	0	0	0	0	0	0	0	0	0	0	0	0	0	0	0	0	0
198	KCNE1	P15382	Transporters	AuxillaryTransportUnit;KCNE	0	0	0	0	0	0	0	0	0	0	0	0	0	0	0	0	0	0	0	0	0	0	0	0	0	0	0	0	0	0	0	0	0	0	0	0	0	0	0	0	0	0	0	0	0
199	ACVR1C	Q8NER5	Receptors	Kinase;Act.TGFB	0	0	0	0	0	0	0	0	0	0	1.81349	2.06128	1.87419	0	0	0	0	0	0	0	0	0	0	0	2.53624	2.64057	0	0	0	0	0	0	0	0	0	0	0	0	0	0	0	0	0	0	0
200	ACVR1	Q04771	Receptors	Kinase;Act.TGFB	0	0	0	0	0	0	0	0	0	3.18279	5.21952	2.06128	3.85734	0	0	0	4.13665	0	0	0	0	0	0	0	0	2.64057	0	2.18164	0	0	0	0	0	0	0	0	0	0	0	0	0	0	0	0	0
200	ACVRL1	P37023	Unclassified	Unclassified	0	0	0	0	0	0	0	0	0	3.18279	4.10663	0	2.69609	0	0	0	4.13665	0	0	0	0	0	0	0	0	2.64057	0	2.18164	0	0	0	0	0	0	0	0	0	0	0	0	0	0	0	0	0
200	ACVR2B	Q13705	Receptors	Kinase;Act.TGFB	0	0	0	0	0	0	0	0	0	3.18279	3.62667	2.06128	3.85734	0	0	0	5.9139	0	0	0	0	0	0	0	0	2.64057	0	2.18164	0	0	0	0	0	0	0	0	0	0	0	0	0	0	0	0	0
200	TGFBR2	P37173	Receptors	Kinase;Act.TGFB	0	0	0	1.46734	0	2.31589	5.79715	0	0	0	3.24861	2.06128	0	0	0	0	6.53721	0	0	0	0	0	0	0	0	0	0	0	0	0	0	0	0	0	0	0	0	0	0	0	0	0	0	0	0
200	TGFBR3	Q03167	Unclassified	Unclassified	0	0	0	1.46734	0	2.31589	5.79715	0	0	0	4.80871	0	0	0	0	0	5.71102	0	0	0	0	0	0	0	0	2.64057	0	0	0	0	0	0	0	0	0	0	0	0	0	0	0	0	0	0	0
200	ENG	P17813	Unclassified	Unclassified	0	0	0	1.46734	0	2.31589	5.79715	0	0	0	3.42263	0	0	0	0	0	0	0	0	0	0	0	0	0	0	0	0	0	0	0	0	0	0	0	0	0	0	0	0	0	0	0	0	0	0
200	BMPR2	Q13873	Receptors	Kinase;Act.TGFB	0	0	0	1.46734	0	0	5.79715	0	0	3.18279	6.38492	2.06128	3.85734	0	0	0	5.71102	0	0	0	0	0	0	0	0	0	0	0	0	0	0	0	0	0	0	0	0	0	0	0	0	0	0	0	0
200	ACVR2A	P27037	Receptors	Kinase;Act.TGFB	0	0	0	0	0	0	0	0	0	0	6.25305	2.06128	0	0	0	0	6.69889	0	0	0	0	0	0	0	0	2.64057	0	0	0	0	0	0	0	0	0	0	0	0	0	0	0	0	0	0	0
200	ACVR1B	P36896	Receptors	Kinase;Act.TGFB	0	0	0	0	0	0	0	0	0	3.18279	5.21952	2.06128	3.85734	0	0	0	0	0	0	0	0	0	0	0	0	0	0	0	0	0	0	0	0	0	0	0	0	0	0	0	0	0	0	0	0
200	TGFBR1	P36897	Receptors	Kinase;Act.TGFB	0	0	0	0	0	0	0	0	0	3.18279	5.21952	2.06128	3.85734	0	0	0	0	0	0	0	0	0	0	0	0	0	0	0	0	0	0	0	0	0	0	0	0	0	0	0	0	0	0	0	0
200	BMPR1B	O00238	Receptors	Kinase;Act.TGFB	0	0	0	1.46734	0	2.31589	5.79715	0	0	3.18279	4.11394	2.06128	3.85734	0	0	0	5.04558	0	0	0	0	0	0	0	0	2.64057	0	2.18164	0	0	0	0	0	0	4.13087	0	0	0	0	0	0	0	0	0	0
200	BMPR1A	P36894	Receptors	Kinase;Act.TGFB	0	0	0	1.46734	0	2.31589	5.79715	0	0	3.18279	4.11394	2.06128	3.85734	0	0	0	0	0	0	0	0	0	0	0	0	0	0	2.18164	0	0	0	0	0	0	0	0	0	0	0	0	0	0	0	0	0
201	KCNJ1	P48048	Transporters	Channels;Voltage_gated_ion_channels;InwardlyRectifyingKchannel	0	0	0	0	0	0	0	0	0	0	0	0	0	0	0	0	0	0	0	0	0	0	0	0	0	0	0	0	0	0	0	1.40346	0	0	0	0	0	0	0	0	0	0	0	0	0
202	LPAR1	Q92633	Unclassified	Unclassified	0	0	0	0	0	0	0	0	0	0	0	0	0	0	0	0	0	0	0	0	0	0	0	0	0	0	0	0	0	0	0	0	0	0	0	0	0	0	0	0	0	0	0	0	0
202	ADCY6	O43306	Enzymes	4.6.1	0	0	0	0	0	0	0	0	0	0	0	0	0	0	0	0	0	0	0	0	0	0	0	0	0	0	0	0	0	0	0	0	0	0	0	0	0	0	0	0	0	0	0	0	0
202	ADCY3	O60266	Enzymes	4.6.1	0	0	0	0	0	0	0	0	0	0	0	0	0	0	0	0	0	0	0	0	0	0	0	0	0	0	0	0	0	0	0	0	0	0	0	0	0	0	0	0	0	0	0	0	0
202	ADCY5	O95622	Enzymes	4.6.1	0	0	0	0	0	0	0	0	0	0	0	0	0	0	0	0	0	0	0	0	0	0	0	0	0	0	0	0	0	0	0	0	0	0	0	0	0	0	0	0	0	0	0	0	0
202	ADCY4	Q8NFM4	Enzymes	4.6.1	0	0	0	0	0	0	0	0	0	0	0	0	0	0	0	0	0	0	0	0	0	0	0	0	0	0	0	0	0	0	0	0	0	0	0	0	0	0	0	0	0	0	0	0	0
203	TIE1	P35590	Receptors	Kinase;Other	0	0	0	0	0	0	0	0	0	0	2.49315	0	0	0	0	0	0	0	0	0	0	0	0	0	2.75366	0	2.65504	0	0	0	0	0	0	0	0	0	0	0	0	0	0	0	0	0	0
204	PTK7	Q13308	Receptors	Kinase;Other	0	0	0	0	0	0	0	0	0	0	0	0	0	0	0	0	0	0	0	0	0	0	0	0	0	0	0	0	0	0	0	0	0	0	0	0	0	0	0	0	0	0	0	0	0
205	SLC3A2	P08195	Transporters	SLC;Other;SLC3	0	0	0	0	0	0	0	0	0	0	0	0	0	0	0	0	0	0	0	0	0	0	0	0	0	0	0	0	0	0	0	0	0	0	0	0	0	0	0	0	0	0	0	0	0
206	PLXNC1	O60486	Receptors	Other_receptors;Plexin	0	0	0	0	0	0	2.69183	0	0	0	0	0	0	0	0	0	0	0	0	0	0	0	0	0	0	0	0	0	0	1.36571	0	0	0	0	4.37376	0	0	0	0	0	0	0	0	0	0
207	PLXNB1	O43157	Receptors	Other_receptors;Plexin	0	0	0	0	0	0	0	0	0	0	0	0	0	0	0	0	10.5547	0	0	0	0	0	0	3.14643	5.04549	5.18878	0	0	4.5552	0	0	0	0	0	0	0	0	0	0	0	0	0	0	0	0
208	PLXND1	Q9Y4D7	Receptors	Other_receptors;Plexin	0	0	0	0	0	0	0	0	0	0	0	0	0	0	0	0	9.40698	0	0	0	0	0	0	0	0	3.58219	0	0	0	0	0	0	0	0	6.52277	0	0	0	0	0	0	0	0	0	0
208	PLXNB3	Q9ULL4	Receptors	Other_receptors;Plexin	0	0	0	0	0	0	0	0	0	0	0	0	0	0	0	0	8.03603	0	0	0	0	0	0	0	0	0	0	0	0	0	0	0	0	0	5.66319	0	0	0	0	0	0	0	0	0	0
208	PLXNA4	Q9HCM2	Receptors	Other_receptors;Plexin	0	0	0	0	0	0	0	0	0	0	0	0	0	0	0	0	7.14321	0	0	0	0	0	0	0	0	0	0	0	0	0	0	0	0	0	0	0	0	0	0	0	0	0	0	0	0
208	PLXNA3	P51805	Receptors	Other_receptors;Plexin	0	0	0	0	0	0	0	0	0	0	0	0	0	0	0	0	7.80956	0	0	0	0	0	0	0	3.96129	0	0	0	0	0	0	0	0	0	7.37909	0	0	0	0	0	0	0	0	0	0
208	PLXNB2	O15031	Receptors	Other_receptors;Plexin	0	0	0	0	0	0	0	0	0	0	0	0	0	0	0	0	6.88541	0	0	0	0	0	0	0	0	3.58219	0	0	0	0	0	0	0	0	0	0	0	0	0	0	0	0	0	0	0
209	LPHN3	Q9HAR2	Receptors	GPCR;Adhesion	0	0	0	0	0	0	0	0	0	0	0	0	0	0	0	0	0	0	0	0	0	0	0	0	0	0	0	0	1.41179	0	0	0	0	0	0	0	0	0	0	0	0	0	0	0	0
209	LPHN2	O95490	Receptors	GPCR;Adhesion	0	0	0	0	0	0	0	0	0	0	0	0	0	0	0	0	0	0	0	0	0	0	0	0	0	0	0	0	0	0	0	0	0	0	0	0	0	0	0	0	0	0	0	0	0
209	AMIGO2	Q86SJ2	Miscellaneous	Other;LRRC	0	0	0	0	0	0	0	0	0	0	0	0	0	0	0	0	0	0	3.53522	0	0	2.80878	0	0	0	0	0	0	2.89668	0	0	0	0	5.25659	0	0	0	0	0	0	0	0	0	0	0
209	LPHN1	O94910	Receptors	GPCR;Adhesion	0	0	0	0	0	0	0	0	0	0	0	0	0	0	0	0	0	0	0	0	0	0	0	0	0	0	0	0	2.8272	0	0	0	0	0	0	0	0	0	0	0	0	0	0	0	0
210	PKD2	Q13563	Transporters	Channels;Voltage_gated_ion_channels;TRP_channels	0	0	0	0	0	0	0	0	0	0	0	0	0	0	0	0	0	0	0	0	0	0	0	0	0	0	0	0	0	0	0	0	0	0	0	0	0	0	0	0	0	0	0	0	0
211	PKD2L1	Q9P0L9	Transporters	Channels;Voltage_gated_ion_channels;TRP_channels	0	0	0	0	0	0	0	0	0	0	0	0	0	0	0	0	0	0	0	0	0	0	0	0	0	0	0	0	0	0	0	0	0	0	3.80996	0	0	0	0	0	0	0	0	0	0
212	ATP1B1	P05026	Transporters	AuxillaryTransportUnit;ATP1B	0	0	0	0	0	0	0	0	0	0	0	0	0	0	0	0	0	0	0	0	0	0	0	0	0	0	0	0	0	0	0	0	0	0	0	0	0	0	0	0	0	0	0	0	0
213	CDH1	P12830	Unclassified	Unclassified	0	0	0	0	0	0	0	0	0	0	5.34757	0	0	0	0	0	0	0	0	0	0	0	0	0	0	0	0	0	0	0	0	0	0	0	7.67571	0	0	0	0	4.2347	0	0	0	0	0
214	ATP1B2	P14415	Transporters	AuxillaryTransportUnit;ATP1B	0	0	0	0	0	0	0	0	0	0	0	0	0	0	0	0	0	0	0	0	0	0	0	0	0	0	0	0	0	0	0	0	0	0	0	0	0	0	0	0	0	0	0	0	0
214	SLC6A2	P23975	Transporters	SLC;Other;SLC6	0	0	0	0	0	0	0	0	0	0	0	0	0	0	0	0	0	0	0	0	0	0	0	0	0	0	0	0	0	0	0	0	0	0	0	0	0	0	0	0	0	0	0	0	0
214	SCNN1D	P51172	Unclassified	Unclassified	0	0	0	0	0	0	0	0	0	0	0	0	0	0	0	0	0	0	0	0	0	0	0	0	0	0	0	0	0	0	0	0	0	0	0	0	0	0	0	0	0	0	0	0	0
214	SLC6A8	P48029	Transporters	SLC;Other;SLC6	0	0	0	0	0	0	0	0	0	0	0	0	0	0	0	0	0	0	0	0	0	0	0	0	0	0	0	0	0	0	0	0	0	0	0	0	0	0	0	0	0	0	0	0	0
214	SLC6A17	Q9H1V8	Transporters	SLC;Other;SLC6	0	0	0	0	0	0	0	0	0	0	0	0	0	0	0	0	0	0	0	0	0	0	0	0	0	0	0	0	0	0	0	0	0	0	0	0	0	0	0	0	0	0	0	0	0
214	SLC6A3	Q01959	Transporters	SLC;Other;SLC6	0	0	0	0	0	0	0	0	0	0	0	0	0	0	0	0	0	0	0	0	0	0	0	0	0	0	0	0	0	0	0	0	0	0	0	0	0	0	0	0	0	0	0	0	0
215	SEMA4A	Q9H3S1	Miscellaneous	Ligand;Semaphorins	0	0	0	0	0	0	0	0	0	0	0	0	0	0	0	0	0	0	0	0	0	0	0	0	0	0	0	0	0	0	0	0	0	0	3.93419	0	0	0	0	0	0	0	0	0	0
216	MEP1A	Q16819	Enzymes	3.4.24	1.37616	0	0	0	0	0	0	0	0	0	0	0	0	0	0	0	0	0	0	0	0	0	0	0	0	0	0	0	0	0	0	1.57723	0	0	0	0	0	0	0	0	0	0	0	0	0
216	MEP1B	Q16820	Enzymes	3.4.24	1.37616	0	0	0	0	0	0	0	0	0	0	0	0	0	0	0	0	0	0	0	0	0	0	0	0	0	0	0	0	0	0	1.57723	0	0	0	0	0	0	0	0	0	0	0	0	0
217	PCDH15	Q96QU1	Unclassified	Unclassified	0	0	0	0	0	0	0	0	0	0	0	0	0	0	0	0	0	0	0	0	0	0	0	0	0	0	0	0	0	0	0	0	0	0	0	0	0	0	0	0	0	0	0	0	0
218	CALCRL	Q16602	Receptors	GPCR;Secretin	0	0	0	0	0	0	0	0	0	0	0	0	0	0	0	0	0	0	0	0	0	0	0	0	0	0	0	0	0	0	0	0	0	0	0	0	0	0	0	0	0	0	0	0	0
218	CALCR	P30988	Receptors	GPCR;Secretin	0	0	0	0	0	0	0	0	0	0	0	0	0	0	0	0	0	0	0	0	0	0	0	0	0	0	0	0	0	0	0	0	0	0	0	0	0	0	0	0	0	0	0	0	0
219	ACE	P12821	Enzymes	3.4.15	0	0	0	0	0	0	0	0	0	0	0	0	0	0	0	0	0	0	0	0	0	0	0	0	0	0	0	0	0	0	0	0	0	0	0	0	0	0	0	0	0	0	0	0	0
219	ZNRF3	Q9ULT6	Unclassified	Unclassified	0	0	0	0	0	0	0	0	0	0	0	0	0	0	0	0	0	0	0	0	0	0	0	0	0	0	0	0	0	0	0	0	0	0	1.64414	0	0	0	0	0	0	0	0	1.55945	0
219	LGR4	Q9BXB1	Receptors	GPCR;Rhodopsin	0	0	0	0	0	0	0	0	0	0	0	0	0	0	0	0	0	0	0	0	0	0	0	0	0	0	0	0	0	0	0	0	0	0	0	0	0	0	0	0	0	0	0	0	0
219	LGR6	Q9HBX8	Receptors	GPCR;Rhodopsin	0	0	0	0	0	0	0	0	0	0	0	0	0	0	0	0	0	0	0	0	0	0	0	0	0	0	0	0	0	0	0	0	0	0	0	0	0	0	0	0	0	0	0	1.55945	0
219	LGR5	O75473	Unclassified	Unclassified	0	0	0	0	0	0	0	0	0	0	0	0	0	0	0	0	0	0	0	0	0	0	0	0	0	0	0	0	0	0	0	0	0	0	0	0	0	0	0	0	0	0	0	1.55945	0
220	EFNB1	P98172	Miscellaneous	Ligand;EphB	0	0	0	0	0	0	0	0	2.58197	0	0	0	2.6562	0	0	0	0	0	0	0	0	0	2.6418	2.06128	3.90604	3.23292	3.88207	0	3.7071	0	0	0	1.33961	0	0	0	0	0	0	0	0	0	0	0	0
220	EFNB3	Q15768	Miscellaneous	Ligand;EphB	0	0	0	0	0	0	0	0	2.58197	0	0	0	0	0	0	0	0	0	0	0	0	0	2.6418	0	5.93724	4.62446	0	0	5.50686	0	0	0	0	0	0	0	0	0	0	0	0	0	0	0	0
221	NEO1	Q92859	Receptors	IG;NetrinR	0	0	0	0	0	0	0	0	0	0	0	0	0	0	0	0	6.89137	0	0	0	0	0	0	0	4.9014	3.23292	2.88429	0	3.7071	0	0	0	1.33961	0	0	0	0	0	0	0	0	0	0	0	0
222	CD22	P20273	Miscellaneous	StructuralAndAdhesion;IG_AdhesionProteins	0	0	0	0	0	0	0	0	0	0	0	0	0	0	0	0	27.2446	0	0	0	0	0	0	6.21769	19.7255	15.8029	14.4436	0	9.2293	0	0	0	0	0	0	0	0	0	0	0	0	0	0	0	0
222	PDGFRA	P16234	Receptors	KInase;PDGFR	0	0	0	0	0	0	0	0	4.01284	0	0	0	0	0	3.43306	0	11.232	0	0	0	0	0	4.07384	4.13945	8.66686	8.7688	4.35115	2.89983	6.97375	0	0	0	0	0	0	0	4.37257	0	3.75923	0	4.21042	0	0	0	1.92111
222	PDGFRB	P09619	Receptors	KInase;PDGFR	0	0	0	0	0	0	0	0	4.01284	0	0	0	0	0	3.43306	0	12.6077	0	0	0	0	0	4.07384	4.13945	8.66686	8.7688	4.35115	0	6.97375	0	0	0	0	0	0	0	4.37257	0	3.75923	0	4.21042	0	0	0	1.92111
222	ADRA1A	P35348	Receptors	GPCR;Rhodopsin	0	0	0	0	0	0	0	0	0	0	0	0	0	0	0	0	0	0	0	0	0	0	0	0	0	0	0	0	0	0	0	0	0	0	0	0	0	0	0	0	0	0	0	2.26792	0
222	NRG1	Q02297	Unclassified	Unclassified	0	0	0	0	0	0	0	0	2.58197	0	0	0	0	0	0	0	10.0963	0	0	0	0	0	2.6418	8.29595	7.31643	7.36478	6.44358	0	7.79193	0	0	0	1.82821	0	0	0	0	0	0	0	0	0	0	0	1.92111
222	GP6	Q9HCN6	Unclassified	Unclassified	0	0	0	0	0	0	0	0	0	0	0	0	0	0	0	0	23.8124	0	0	0	0	0	0	6.21769	18.1389	14.7372	12.1388	0	9.2293	0	0	0	0	0	0	0	0	0	0	0	0	0	0	0	0
222	INSRR	P14616	Receptors	Kinase;InsR	0	0	0	0	0	0	0	0	2.55539	0	0	0	0	0	0	0	12.9804	0	0	0	0	0	0	6.21769	7.31643	8.69892	4.99289	0	8.50097	0	0	0	1.82821	0	0	2.35883	0	0	0	0	0	0	0	0	1.92111
222	IGF1R	P08069	Receptors	Kinase;InsR	0	0	0	0	0	0	0	0	2.55539	6.97615	0	0	0	0	0	0	12.0804	0	0	0	0	0	0	6.21769	8.10361	8.69892	4.99289	3.84482	8.80092	0	0	0	1.82821	0	0	0	0	0	0	0	0	0	0	0	1.92111
222	FCGR3A	P08637	Unclassified	Unclassified	0	0	0	0	0	0	0	0	0	0	0	0	0	0	0	0	0	0	0	0	0	0	0	6.21769	7.31643	7.36478	5.66789	0	7.37912	0	0	0	1.82821	0	0	0	0	0	0	0	0	0	0	0	1.92111
222	CD3E	P07766	Unclassified	Unclassified	0	0	0	0	0	0	0	0	0	0	0	0	0	0	0	0	0	0	0	0	0	0	0	6.21769	8.86132	7.36478	5.66789	0	8.80092	0	0	0	1.82821	0	0	0	0	0	0	0	0	0	0	0	1.92111
222	EFNB2	P52799	Miscellaneous	Ligand;EphB	0	0	0	0	0	0	0	0	0	0	0	0	0	0	0	0	15.9984	0	0	0	0	0	0	0	11.4948	8.69242	8.08653	0	8.39268	0	0	0	1.82821	0	0	0	0	0	0	0	0	0	0	0	1.92111
222	DAG1	Q14118	Unclassified	Unclassified	0	0	0	0	0	0	0	0	2.81957	0	0	0	6.47149	0	0	0	19.8162	0	6.44241	0	0	0	0	3.28077	11.385	9.09867	5.23865	3.84873	11.8517	0	0	0	1.82821	0	0	0	0	0	0	0	0	0	0	0	1.92111
222	KITLG	P21583	Unclassified	Unclassified	0	0	0	0	0	0	0	0	0	0	0	0	0	0	0	0	7.60548	0	0	0	0	0	0	2.06128	5.9426	4.4911	0	0	6.08312	0	0	0	1.82821	0	0	0	0	0	0	0	0	0	0	0	1.92111
222	INSR	P06213	Receptors	Kinase;InsR	0	0	0	0	0	0	0	0	0	6.97615	0	0	0	0	0	0	14.3484	0	0	0	0	0	0	6.21769	7.43486	8.03138	0	3.84482	8.47731	0	0	0	0	0	0	0	0	0	0	0	0	0	0	0	1.92111
222	PTPRJ	Q12913	Receptors	Other_receptors;ReceptorTypePhosphatases	0	0	0	0	0	0	0	0	4.12067	0	0	0	0	0	0	0	0	0	0	0	0	0	0	8.29595	8.86132	8.06111	7.24942	0	9.2293	0	0	0	1.82821	0	0	0	0	0	0	0	0	0	0	0	0
222	FGFR2	P21802	Receptors	Kinase;FGFR	0	0	0	0	0	0	0	0	0	0	0	0	0	0	0	0	9.13786	0	0	0	0	0	0	0	5.95862	5.19192	0	0	3.74782	0	0	0	0	0	6.53924	0	0	0	0	0	0	0	0	0	1.92111
223	ATP6V0A2	Q9Y487	Unclassified	Unclassified	0	0	0	0	0	0	0	0	0	0	0	0	0	0	0	0	0	0	0	0	0	0	0	0	0	0	0	0	0	0	0	0	0	0	0	0	0	0	0	0	0	0	0	0	0
223	ITGA4	P13612	Receptors	Other_receptors;Integrin	0	0	0	0	0	0	0	0	0	0	0	0	0	0	0	0	0	0	0	0	0	0	0	0	0	0	0	0	0	0	0	0	0	0	0	0	0	0	0	0	0	0	0	0	0
223	ITGAD	Q13349	Receptors	Other_receptors;Integrin	0	0	0	0	0	0	0	0	0	0	0	0	0	0	0	0	0	0	0	0	0	0	0	0	0	0	0	0	0	0	0	0	0	0	0	0	0	0	0	0	0	0	0	0	0
224	PTPRN2	Q92932	Receptors	Other_receptors;ReceptorTypePhosphatases	0	0	0	0	0	0	0	0	0	0	0	0	0	0	0	0	0	0	0	0	0	0	0	0	0	0	0	0	0	0	0	0	0	0	0	0	0	0	0	0	0	0	0	0	0
225	ICAM5	Q9UMF0	Unclassified	Unclassified	0	0	0	0	0	0	0	0	0	0	0	0	0	0	0	0	0	0	0	0	0	0	0	0	0	0	0	0	0	0	0	0	0	0	0	0	0	0	0	0	0	0	0	0	0
226	DDR1	Q08345	Receptors	Kinase;Other	0	0	0	0	0	0	0	0	0	0	0	0	0	0	0	0	0	0	0	0	0	0	0	0	0	0	0	0	0	0	0	0	0	0	0	0	0	0	0	0	0	0	0	0	0
227	UNC5A	Q6ZN44	Receptors	IG;NetrinR	0	0	0	0	0	0	0	0	0	0	0	0	0	0	0	0	0	0	0	0	0	0	0	0	0	0	0	0	0	0	0	0	0	0	0	0	0	0	0	0	0	0	0	0	0
228	VLDLR	P98155	Receptors	Other_receptors;LDLR	0	0	0	0	0	1.34022	0	0	0	0	0	0	0	0	0	0	0	0	0	0	0	0	0	0	0	0	0	0	0	0	0	0	0	0	0	0	0	0	0	0	0	0	0	0	0
229	ATP11C	Q8NB49	Transporters	Active_transporters;P-ATPase	0	0	0	0	0	0	0	0	0	0	0	0	0	0	0	0	0	0	0	0	0	0	0	0	0	0	0	0	0	0	0	1.36928	0	0	0	2.35883	0	0	0	0	0	0	0	0	0
229	ATP8B1	O43520	Transporters	Active_transporters;P-ATPase	0	0	0	0	0	0	0	0	0	0	0	0	0	0	0	0	0	0	0	0	0	0	0	0	0	0	0	0	0	0	0	1.36928	0	0	0	2.35883	0	0	0	0	0	0	0	0	0
229	FLT3	P36888	Unclassified	Unclassified	0	0	0	0	0	0	0	0	4.01284	0	0	0	0	0	3.43306	0	0	3.29377	0	0	0	3.109	4.07384	2.06128	3.49533	3.41445	3.85199	0	2.17961	2.61478	0	1.40346	0	0	0	0	4.37257	3.06836	3.75923	0	4.21042	0	0	0	0
229	ATP10A	O60312	Transporters	Active_transporters;P-ATPase	0	0	0	0	0	0	0	0	0	0	0	0	0	0	0	0	0	0	0	0	0	0	0	0	0	0	0	0	0	0	0	0	0	0	0	0	0	0	0	0	0	0	0	0	0
230	KCNQ2	O43526	Unclassified	Unclassified	0	0	0	0	0	0	0	0	0	0	0	0	0	0	0	0	0	0	0	0	0	0	0	0	0	0	0	0	0	0	0	0	0	0	0	0	0	0	0	0	0	0	0	0	0
231	AQP1	P29972	Transporters	Channels;Aquaporins	0	0	0	0	0	0	0	0	0	0	0	0	0	0	0	0	0	0	0	0	0	0	0	0	0	0	0	0	0	0	0	0	0	0	0	0	0	0	0	0	0	0	0	0	0
231	CNNM4	Q6P4Q7	Unclassified	Unclassified	0	0	0	0	0	0	0	0	0	0	0	0	0	0	0	0	0	0	0	0	0	0	0	0	0	0	0	0	0	0	0	0	0	0	0	0	0	0	0	0	0	0	0	0	0
231	CNNM2	Q9H8M5	Unclassified	Unclassified	0	0	0	0	0	0	0	0	0	0	0	0	0	0	0	0	0	0	0	0	0	0	0	0	0	0	0	0	0	0	0	0	0	0	0	0	0	0	0	0	0	0	0	0	0
232	AQP5	P55064	Transporters	Channels;Aquaporins	0	0	0	0	0	0	0	0	0	0	0	0	0	0	0	0	0	0	0	0	0	0	0	0	0	0	0	0	0	0	0	0	0	0	0	0	0	0	0	0	0	0	0	0	0
233	LRP4	O75096	Receptors	Other_receptors;LDLR	0	0	0	0	0	0	0	0	0	0	1.43379	0	0	0	0	0	2.32122	0	0	0	0	0	0	0	0	0	0	0	0	0	0	0	0	0	0	0	0	0	0	0	0	0	0	0	0
234	KCNC3	Q14003	Transporters	Channels;Voltage_gated_ion_channels;Potassium_channels	0	0	0	0	0	0	0	0	0	0	0	0	0	0	0	0	0	0	0	0	0	0	0	0	0	0	0	0	0	0	0	0	0	0	0	0	0	0	0	0	0	0	0	0	0
234	SGCG	Q13326	Miscellaneous	StructuralAndAdhesion;Sarcoglycan	0	0	0	0	0	0	0	0	0	0	0	0	3.049	0	0	0	0	0	0	0	0	0	0	0	5.22319	3.91802	0	2.63563	7.32817	0	0	1.44067	0	0	0	0	0	0	0	0	0	0	0	0	0
234	SGCD	Q92629	Miscellaneous	StructuralAndAdhesion;Sarcoglycan	0	0	0	0	0	0	0	0	0	0	0	0	3.049	0	0	0	0	0	0	0	0	0	0	0	5.22319	3.91802	0	2.63563	7.32817	0	0	1.44067	0	0	0	0	0	0	0	0	0	0	0	0	0
234	COL17A1	Q9UMD9	Unclassified	Unclassified	0	0	0	0	0	0	0	0	0	5.81282	0	0	3.99392	0	0	0	0	0	0	0	0	0	0	0	6.32514	3.91802	0	0	7.32817	0	0	1.44067	1.81052	0	0	0	0	0	0	0	0	0	0	0	0
234	ITGB4	P16144	Receptors	Other_receptors;Integrin	0	0	0	0	0	0	4.49514	0	0	0	0	0	0	0	0	0	0	0	0	0	0	0	0	0	0	0	0	0	0	0	0	0	0	0	0	0	0	0	0	0	0	0	0	0	0
235	JAM2	P57087	Unclassified	Unclassified	0	0	0	0	0	0	0	0	0	0	0	0	0	0	0	0	0	0	0	0	0	0	0	0	0	0	0	0	0	0	0	0	0	0	3.57023	0	0	0	0	0	0	0	0	0	0
235	GRM7	Q14831	Receptors	GPCR;Glutamate	0	0	0	0	0	0	0	0	0	0	0	0	0	0	0	0	0	0	0	0	0	0	0	0	0	0	0	0	0	0	0	0	0	0	0	0	0	0	0	0	0	0	0	0	0
235	GRM5	P41594	Receptors	GPCR;Glutamate	0	0	0	0	0	0	0	0	0	0	0	0	0	0	0	0	0	0	0	0	0	0	0	0	0	0	0	0	0	0	0	0	0	0	0	0	0	0	0	0	0	0	0	0	0
235	DMPK	Q09013	Unclassified	Unclassified	0	0	0	0	0	0	0	0	0	0	0	0	0	0	0	0	0	0	0	0	0	0	0	0	0	0	0	0	0	0	0	0	0	0	0	0	0	0	0	0	0	0	0	0	0
235	TENM2	Q9NT68	Miscellaneous	Other;Teneurin	0	0	0	0	0	0	3.17301	0	0	0	0	0	0	0	0	0	0	0	0	0	0	0	0	0	0	0	0	0	0	0	0	0	0	0	2.16331	0	0	0	0	0	0	0	0	0	0
235	TENM1	Q9UKZ4	Miscellaneous	Other;Teneurin	0	0	0	0	0	0	3.17301	0	0	0	0	0	0	0	0	0	0	0	0	0	0	0	0	0	0	0	0	0	0	0	0	0	0	0	2.16331	0	0	0	0	0	0	0	0	0	0
235	GRM2	Q14416	Receptors	GPCR;Glutamate	0	0	0	0	0	0	0	0	0	1.35569	0	0	0	0	0	0	0	0	0	0	0	0	0	0	0	0	0	0	3.63599	0	0	0	0	0	0	0	0	0	0	0	0	0	0	0	0
235	GRM3	Q14832	Receptors	GPCR;Glutamate	0	0	0	0	0	0	0	0	0	1.35569	0	0	0	0	0	0	0	0	0	0	0	0	0	0	0	0	0	0	3.63599	0	0	0	0	0	0	0	0	0	0	0	0	0	0	0	0
235	TRPC6	Q9Y210	Transporters	Channels;Voltage_gated_ion_channels;TRP_channels	0	0	0	0	0	0	0	0	0	0	0	0	0	0	0	0	0	0	3.20599	0	0	0	0	0	0	0	0	0	0	0	0	0	0	0	0	0	0	0	0	0	0	0	0	0	0
235	TRPC7	Q9HCX4	Transporters	Channels;Voltage_gated_ion_channels;TRP_channels	0	0	0	0	0	0	0	0	0	0	0	0	0	0	0	0	0	0	3.20599	0	0	0	0	0	0	0	0	0	0	0	0	0	0	0	4.72351	0	0	0	0	0	0	0	0	0	0
235	TRPC3	Q13507	Transporters	Channels;Voltage_gated_ion_channels;TRP_channels	0	0	0	0	0	0	0	0	0	0	0	0	0	0	0	0	0	0	3.20599	0	0	0	0	0	0	0	0	0	0	0	0	0	0	0	4.72351	0	0	0	0	0	0	0	0	0	0
235	TRPC1	P48995	Transporters	Channels;Voltage_gated_ion_channels;TRP_channels	0	0	0	0	0	0	0	0	0	0	0	0	0	0	0	0	0	0	3.20599	0	0	0	0	0	0	0	0	0	0	0	0	0	0	0	6.47312	0	0	0	0	0	0	0	0	0	0
235	TRPC4	Q9UBN4	Transporters	Channels;Voltage_gated_ion_channels;TRP_channels	0	0	0	0	0	0	0	0	0	0	0	0	0	0	0	0	0	0	3.20599	0	0	0	0	0	0	0	0	0	0	0	0	0	0	0	6.47312	0	0	0	0	0	0	0	0	0	0
235	TRPC5	Q9UL62	Transporters	Channels;Voltage_gated_ion_channels;TRP_channels	0	0	0	0	0	0	0	0	0	0	0	0	0	0	0	0	0	0	3.20599	0	0	0	0	0	0	0	0	0	0	0	0	0	0	0	6.47312	0	0	0	0	0	0	0	0	0	0
235	DRD3	P35462	Receptors	GPCR;Rhodopsin	0	0	0	0	0	0	0	0	0	0	0	0	0	0	0	0	8.96798	5.4291	0	0	0	0	3.62222	0	10.5991	8.0701	7.29394	0	0	0	0	0	0	0	0	0	0	0	0	0	4.17841	0	0	0	0
235	ITPR3	Q14573	Transporters	Channels;Voltage_gated_ion_channels;RYR_ITPR	0	0	0	0	0	0	0	0	0	0	0	0	0	0	0	0	11.2136	6.55304	0	0	0	0	3.62222	0	13.3521	10.0942	9.06917	0	0	0	0	0	0	0	0	0	0	0	0	0	5.13021	0	0	0	0
235	FGFR1	P11362	Receptors	Kinase;FGFR	0	0	0	0	0	2.87672	6.07304	0	0	0	0	0	0	0	0	0	14.653	5.62775	0	0	0	0	0	4.13945	11.5051	9.86662	6.6917	0	4.19803	0	0	0	0	0	8.62825	0	0	0	0	0	3.4861	0	0	0	1.92111
235	FGFR3	P22607	Unclassified	Unclassified	0	0	0	0	0	0	0	0	0	0	0	0	0	0	0	0	8.61047	0	0	0	0	0	0	4.13945	5.95862	6.46083	3.05673	0	4.19803	0	0	0	1.33961	0	6.57582	0	0	0	0	0	0	0	0	0	1.92111
235	FGFR4	P22455	Unclassified	Unclassified	0	0	0	0	0	0	0	0	0	0	0	0	0	0	0	0	7.16276	0	0	0	0	0	0	2.06128	4.19591	4.03879	0	0	2.17961	0	0	0	0	0	6.53924	0	0	0	0	0	0	0	0	0	1.92111
236	SLC1A2	P43004	Transporters	SLC;Other;SLC1	0	0	0	0	0	0	0	0	0	0	0	0	0	0	0	0	0	0	0	0	0	0	0	0	0	0	0	0	0	0	0	0	0	0	0	0	0	0	0	0	0	0	0	0	0
237	ADRA2B	P18089	Receptors	GPCR;Rhodopsin	0	0	0	0	0	0	0	0	0	0	0	0	0	0	0	0	0	0	0	0	0	0	0	0	0	0	0	0	0	0	0	0	0	0	0	0	0	0	0	0	0	0	0	0	0
237	JAM3	Q9BX67	Unclassified	Unclassified	0	0	0	0	0	0	0	0	0	0	0	0	0	0	0	0	0	0	0	0	0	0	0	0	0	0	0	0	0	0	0	0	0	0	0	0	0	0	0	0	0	0	0	0	0
238	PNPLA2	Q96AD5	Unclassified	Unclassified	0	0	0	0	0	0	0	0	0	0	0	0	0	0	0	0	0	0	0	0	0	0	0	0	0	0	0	0	0	0	0	0	0	0	0	0	0	0	0	0	0	0	0	0	0
238	PTGER2	P43116	Receptors	GPCR;Rhodopsin	0	0	0	0	0	0	0	0	0	0	0	0	0	0	0	0	0	0	0	0	0	0	0	0	0	0	0	0	0	0	0	0	0	0	0	0	0	0	0	0	0	0	0	0	0
238	TPBG	Q13641	Miscellaneous	Other;LRRC	0	0	0	0	0	0	0	0	0	0	0	0	0	0	0	0	0	0	0	0	0	0	0	0	0	0	0	0	0	0	0	0	0	0	0	0	0	0	0	0	0	0	0	0	0
238	CD93	Q9NPY3	Unclassified	Unclassified	0	0	0	0	0	0	0	0	0	0	0	0	0	0	0	0	0	0	0	0	0	0	0	0	0	0	0	0	0	0	0	0	0	0	0	0	0	0	0	0	0	0	0	0	0
238	NOTCH1	P46531	Receptors	Other_receptors;Notch	0	0	0	0	0	0	0	0	0	0	0	0	0	0	0	0	0	0	0	0	0	0	0	0	0	0	0	0	0	0	0	0	0	0	0	0	0	0	0	0	0	0	0	0	0
238	NOTCH3	Q9UM47	Receptors	Other_receptors;Notch	0	0	0	0	0	0	0	0	0	0	0	0	0	0	0	0	0	0	0	0	0	0	0	0	0	0	0	0	0	0	0	0	0	0	0	0	0	0	0	0	0	0	0	0	0
238	CD46	P15529	Unclassified	Unclassified	0	0	0	0	0	0	0	0	0	0	0	0	0	0	0	0	0	0	0	0	0	0	0	0	0	0	0	0	0	0	0	0	0	0	2.71158	0	0	0	0	0	0	0	0	0	0
238	NOTCH2	Q04721	Receptors	Other_receptors;Notch	0	0	0	0	0	0	0	0	0	0	0	0	0	0	0	0	0	0	0	0	0	0	0	0	0	0	0	0	0	0	0	0	0	0	0	0	0	0	0	0	0	0	0	0	0
238	NOTCH4	Q99466	Receptors	Other_receptors;Notch	0	0	0	0	0	0	0	0	0	0	0	0	0	0	0	0	0	0	0	0	0	0	0	0	0	0	0	0	0	0	0	0	0	0	0	0	0	0	0	0	0	0	0	0	0
239	CDH10	Q9Y6N8	Miscellaneous	StructuralAndAdhesion;CadherinClassic	0	0	0	0	0	0	0	0	0	0	0	0	0	0	0	0	0	0	0	0	0	0	0	0	0	0	0	0	0	0	0	0	0	0	5.37858	0	0	0	0	0	0	0	0	0	0
239	CDH7	Q9ULB5	Miscellaneous	StructuralAndAdhesion;CadherinClassic	0	0	0	0	0	0	0	0	0	0	2.38311	0	0	0	0	0	0	0	0	0	0	0	0	0	0	0	0	0	0	0	0	0	0	0	5.37858	0	0	0	0	0	0	0	0	0	0
239	CDH6	P55285	Miscellaneous	StructuralAndAdhesion;CadherinClassic	0	0	0	0	0	0	0	0	0	0	2.38311	0	0	0	0	0	0	0	0	0	0	0	0	0	0	0	0	0	0	0	0	0	0	0	5.37858	0	0	0	0	0	0	0	0	0	0
239	CDH9	Q9ULB4	Miscellaneous	StructuralAndAdhesion;CadherinClassic	0	0	0	0	0	0	0	0	0	0	2.38311	0	0	0	0	0	0	0	0	0	0	0	0	0	0	0	0	0	0	0	0	0	0	0	5.37858	0	0	0	0	0	0	0	0	0	0
239	CDH18	Q13634	Miscellaneous	StructuralAndAdhesion;CadherinClassic	0	0	0	0	0	0	0	0	0	0	2.38311	0	0	0	0	0	0	0	0	0	0	0	0	0	0	0	0	0	0	0	0	0	0	0	5.37858	0	0	0	0	0	0	0	0	0	0
239	DSC1	Q08554	Miscellaneous	StructuralAndAdhesion;CadherinOther	0	0	0	0	0	0	0	0	0	4.32904	0	0	0	0	0	0	5.86648	0	0	0	0	0	0	0	4.55582	0	0	0	0	0	0	0	0	0	0	0	0	0	0	0	0	0	0	0	0
239	CDH8	P55286	Miscellaneous	StructuralAndAdhesion;CadherinClassic	0	0	0	0	0	0	0	0	0	0	2.38311	0	0	0	0	0	0	0	0	0	0	0	2.33701	0	4.54301	3.58179	3.36925	0	0	1.84263	0	0	0	0	5.37858	0	0	0	0	0	0	0	0	0	0
239	CDH3	P22223	Miscellaneous	StructuralAndAdhesion;CadherinClassic	0	0	0	0	0	0	0	0	0	0	3.87639	0	0	0	0	0	8.87539	0	0	0	0	0	0	0	6.49311	4.52211	4.26488	0	0	0	0	0	0	0	7.07098	0	0	0	0	4.2347	0	0	0	0	0
239	CDH2	P19022	Miscellaneous	StructuralAndAdhesion;CadherinClassic	0	0	0	0	0	0	0	0	0	0	0	0	0	0	0	0	0	0	0	0	0	0	0	0	0	0	0	0	0	0	0	0	0	0	0	0	0	0	0	4.2347	0	0	0	0	0
239	CDH4	P55283	Miscellaneous	StructuralAndAdhesion;CadherinClassic	0	0	0	0	0	0	0	0	0	0	2.38311	0	0	0	0	0	0	0	0	0	0	0	0	0	0	0	0	0	0	0	0	0	0	0	0	0	0	0	0	4.2347	0	0	0	0	0
240	ITGA2	P17301	Receptors	Other_receptors;Integrin	0	0	0	0	0	0	0	0	0	0	0	0	0	0	0	0	0	0	0	0	0	0	0	0	0	0	0	0	0	0	0	0	0	0	0	0	0	0	0	0	0	0	0	0	0
240	ITGA9	Q13797	Receptors	Other_receptors;Integrin	0	0	0	0	0	0	0	0	0	0	0	0	0	0	0	0	0	0	0	0	0	0	0	0	0	0	0	0	0	0	0	0	0	0	0	0	0	0	0	0	0	0	0	0	0
240	ITGAM	P11215	Receptors	Other_receptors;Integrin	0	0	0	0	0	0	0	0	0	0	0	1.76199	0	0	0	0	0	0	0	0	0	0	0	0	0	0	0	0	0	0	0	0	0	0	0	0	0	0	0	0	0	0	0	0	0
240	ITGAX	P20702	Receptors	Other_receptors;Integrin	0	0	0	0	0	0	0	0	0	0	0	1.76199	0	0	0	0	0	0	0	0	0	0	0	0	0	0	0	0	0	0	0	0	0	0	0	0	0	0	0	0	0	0	0	0	0
241	SSTR3	P32745	Receptors	GPCR;Rhodopsin	0	0	0	0	0	0	0	0	0	0	0	0	0	0	0	0	0	0	0	0	0	0	0	0	0	0	0	0	0	0	0	0	0	0	0	0	0	0	0	0	0	0	0	0	0
241	CLDN7	O95471	Miscellaneous	StructuralAndAdhesion;Claudin	0	0	0	0	0	0	0	0	0	0	0	0	0	0	0	0	0	0	0	0	0	0	0	0	0	0	0	0	0	0	0	0	0	0	0	0	0	0	0	0	0	0	0	0	0
241	OR1M1	Q8NGA1	Receptors	GPCR;Olf	0	0	0	0	0	0	0	0	0	0	0	0	0	0	0	0	0	0	0	0	0	0	0	0	0	0	0	0	0	0	0	0	0	0	0	0	0	0	0	0	0	0	0	0	0
241	OR7G3	Q8NG95	Receptors	GPCR;Olf	0	0	0	0	0	0	0	0	0	0	0	0	0	0	0	0	0	0	0	0	0	0	0	0	0	0	0	0	0	0	0	0	0	0	0	0	0	0	0	0	0	0	0	0	0
241	HTR2C	P28335	Receptors	GPCR;Rhodopsin	0	0	0	0	0	0	0	0	0	0	0	0	0	0	0	0	0	0	0	0	0	0	0	0	0	0	0	0	0	0	0	0	0	0	0	0	0	0	0	0	0	0	0	0	0
241	HTR2B	P41595	Receptors	GPCR;Rhodopsin	0	0	0	0	0	0	0	0	0	0	0	0	0	0	0	0	0	0	0	0	0	0	0	0	0	0	0	0	0	0	0	0	0	0	0	0	0	0	0	0	0	0	0	0	0
241	CSPG4	Q6UVK1	Unclassified	Unclassified	0	0	0	0	0	0	0	0	0	0	0	0	0	0	0	0	0	0	0	0	0	0	0	0	0	0	0	0	0	0	0	0	0	0	0	0	0	0	0	0	0	0	0	0	0
241	OR2AG1	Q9H205	Receptors	GPCR;Olf	0	0	0	0	0	0	0	0	0	0	0	0	0	0	0	0	0	0	0	0	0	0	0	0	0	0	0	0	0	0	0	0	0	0	0	0	0	0	0	0	0	0	0	0	0
241	CLDN1	O95832	Miscellaneous	StructuralAndAdhesion;Claudin	0	0	0	0	0	0	0	0	0	0	0	0	0	0	0	0	0	0	0	0	0	0	0	0	0	0	0	0	0	0	0	0	0	0	0	0	0	0	0	0	0	0	0	0	0
241	OR2AG2	A6NM03	Receptors	GPCR;Olf	0	0	0	0	0	0	0	0	0	0	0	0	0	0	0	0	0	0	0	0	0	0	0	0	0	0	0	0	0	0	0	0	0	0	0	0	0	0	0	0	0	0	0	0	0
241	ADAM12	O43184	Enzymes	3.4.24	0	0	0	0	0	0	0	0	0	0	0	0	0	0	0	0	0	0	0	0	0	0	0	0	0	0	0	0	0	0	0	0	0	0	0	0	0	0	0	0	0	0	0	0	0
241	GJB6	O95452	Miscellaneous	StructuralAndAdhesion;GapJunction	0	0	0	0	0	0	0	0	0	0	0	0	0	0	0	0	0	0	0	0	0	0	0	0	0	0	0	0	0	0	0	0	0	0	0	0	0	0	0	0	0	0	0	0	0
241	GJB3	O75712	Miscellaneous	StructuralAndAdhesion;GapJunction	0	0	0	0	0	0	0	0	0	0	0	0	0	0	0	0	0	0	0	0	0	0	0	0	0	0	0	0	0	0	0	0	0	0	0	0	0	0	0	0	0	0	0	0	0
241	GJB1	P08034	Miscellaneous	StructuralAndAdhesion;GapJunction	0	0	0	0	0	0	0	0	0	0	0	0	0	0	0	0	0	0	0	0	0	0	0	0	0	0	0	0	0	0	0	0	0	0	0	0	0	0	0	0	0	0	0	0	0
241	GJA8	P48165	Miscellaneous	StructuralAndAdhesion;GapJunction	0	0	0	0	0	0	0	0	0	0	0	0	0	0	0	0	0	0	0	0	0	0	0	0	0	0	0	0	0	0	0	0	0	0	0	0	0	0	0	0	0	0	0	0	0
241	GJC1	P36383	Miscellaneous	StructuralAndAdhesion;GapJunction	0	0	0	0	0	0	0	0	0	0	0	0	0	0	0	0	0	0	0	0	0	0	0	0	0	0	0	0	0	0	0	0	0	0	0	0	0	0	0	0	0	0	0	0	0
241	GJA4	P35212	Miscellaneous	StructuralAndAdhesion;GapJunction	0	0	0	0	0	0	0	0	0	0	0	0	0	0	0	0	0	0	0	0	0	0	0	0	0	0	0	0	0	0	0	0	0	0	0	0	0	0	0	0	0	0	0	0	0
241	SEMA6A	Q9H2E6	Miscellaneous	Ligand;Semaphorins	0	0	0	0	0	0	0	0	0	0	0	0	0	0	0	0	0	0	0	0	0	0	0	0	0	0	0	0	0	0	0	0	0	0	3.93419	0	0	0	0	0	0	0	0	0	0
241	SEMA4D	Q92854	Miscellaneous	Ligand;Semaphorins	0	0	0	0	0	0	2.69183	0	0	0	0	0	0	0	0	0	6.7594	0	0	0	0	0	0	0	0	2.76169	0	0	2.50843	1.36571	0	0	0	0	7.03417	0	0	0	0	0	0	0	0	0	0
241	PLXNA1	Q9UIW2	Receptors	Other_receptors;Plexin	0	0	0	0	0	0	0	0	0	0	0	0	0	0	0	0	13.4436	0	0	0	0	0	0	0	4.69311	3.58219	0	0	0	0	0	0	0	0	11.3201	0	0	0	0	0	0	0	0	0	0
241	PLXNA2	O75051	Unclassified	Unclassified	0	0	0	0	0	0	0	0	0	0	0	0	0	0	0	0	8.2833	0	0	0	0	0	0	0	0	0	0	0	0	0	0	0	0	0	9.23606	0	0	0	0	0	0	0	0	0	0
241	FLT1	P17948	Receptors	Kinase;Other	0	0	0	0	0	0	0	0	0	0	0	0	0	0	0	0	0	0	0	0	0	0	0	0	0	0	0	0	0	0	0	0	0	0	0	0	0	0	0	0	0	0	0	0	0
241	KDR	P35968	Receptors	Kinase;Other	0	0	0	0	0	0	0	0	0	0	0	0	0	0	0	0	0	0	0	0	0	0	0	2.06128	4.06677	3.13533	0	0	3.74782	0	0	0	1.33961	0	0	0	0	0	0	0	0	0	0	0	1.92111
241	FLT4	P35916	Receptors	Kinase;Other	0	0	0	0	0	0	0	0	0	0	0	0	0	0	0	0	0	0	0	0	0	0	0	2.06128	0	0	0	0	0	0	0	0	0	0	0	0	0	0	0	0	0	0	0	0	1.92111
241	LRRC4B	Q9NT99	Miscellaneous	Other;LRRC	0	0	0	0	0	0	0	0	0	0	0	0	0	0	0	0	0	0	0	0	0	0	0	0	0	0	0	0	0	0	0	0	0	0	0	0	0	0	0	0	0	0	0	0	0
241	LRRC4	Q9HBW1	Miscellaneous	Other;LRRC	0	0	0	0	0	0	0	0	0	0	0	0	0	0	0	0	0	0	0	0	0	0	0	0	0	0	0	0	0	0	0	0	0	0	0	0	0	0	0	0	0	0	0	0	0
241	CXADR	P78310	Receptors	IG;OtherMisc	0	0	0	0	0	0	0	0	0	0	0	0	0	0	0	0	0	0	0	0	0	0	0	0	0	0	0	0	0	0	0	0	0	0	0	0	0	0	0	0	0	0	0	0	0
241	CD200R1	Q8TD46	Receptors	IG;OtherMisc	0	0	0	0	0	0	0	0	0	0	0	0	0	0	0	0	2.43695	0	0	0	0	0	0	0	0	0	0	0	0	0	0	0	0	0	5.20716	0	0	0	0	0	0	0	0	0	0
241	ITGB1	P05556	Receptors	Other_receptors;Integrin	0	0	0	0	0	0	0	0	0	0	3.81482	0	0	0	0	0	9.34767	0	5.22233	46.0573	7.9349	0	0	2.59067	0	0	0	0	0	0	0	0	0	0	0	0	0	0	0	0	0	0	0	0	0
241	ITGB2	P05107	Receptors	Other_receptors;Integrin	0	0	0	0	0	0	0	0	0	0	3.81482	0	0	0	0	0	0	0	0	0	0	0	0	0	0	0	0	0	0	0	0	0	0	0	0	0	0	0	0	0	0	0	0	0	0
241	ITGA7	Q13683	Receptors	Other_receptors;Integrin	0	0	0	0	0	0	0	0	0	0	2.91012	0	0	0	0	0	0	0	4.04914	0	0	0	0	0	0	0	0	0	0	0	0	0	0	0	5.83852	0	0	0	0	0	0	0	0	0	0
241	ITGB6	P18564	Receptors	Other_receptors;Integrin	0	0	0	0	0	0	0	0	0	0	3.81482	0	0	0	0	0	0	0	0	0	0	0	0	0	0	0	0	0	0	0	0	0	0	0	4.7184	0	0	0	0	0	0	0	0	0	0
241	ITGB5	P18084	Unclassified	Unclassified	0	0	0	0	0	0	0	0	0	0	3.81482	0	0	0	0	0	0	0	0	0	0	0	0	0	0	0	0	0	0	0	0	0	0	0	0	0	0	0	0	0	0	0	0	0	0
241	ITGB3	P05106	Receptors	Other_receptors;Integrin	0	0	0	0	0	0	0	0	0	0	3.81482	0	0	0	0	0	0	0	0	0	0	0	0	0	0	0	0	0	0	0	0	0	0	0	0	0	0	0	0	0	0	0	0	0	0
241	ITGB7	P26010	Receptors	Other_receptors;Integrin	0	0	0	0	0	0	0	0	0	0	3.81482	0	0	0	0	0	0	0	0	0	0	0	0	0	0	0	0	0	0	0	0	0	0	0	0	0	0	0	0	0	0	0	0	0	0
241	NCAM1	P13591	Miscellaneous	StructuralAndAdhesion;IG_AdhesionProteins	0	0	0	0	0	0	0	0	0	0	0	0	0	0	0	0	0	0	0	0	0	0	0	0	0	0	0	0	0	0	0	0	0	0	0	0	0	0	0	0	0	0	0	0	0
241	CAV2	P51636	Unclassified	Unclassified	0	0	0	0	0	0	1.33973	0	0	0	0	0	0	0	0	0	0	0	0	0	0	0	0	0	0	0	0	0	0	0	0	0	0	0	3.12883	0	0	0	0	0	0	0	0	0	0
241	KCND2	Q9NZV8	Unclassified	Unclassified	0	0	0	1.33666	0	2.4272	4.51342	0	0	0	0	0	0	0	0	0	0	0	0	0	0	0	0	0	0	0	0	0	0	0	0	0	0	0	0	0	0	0	0	0	0	0	0	0	0
241	KCND1	Q9NSA2	Transporters	Channels;Voltage_gated_ion_channels;Potassium_channels	0	0	0	1.33666	0	2.4272	4.51342	0	0	0	0	0	0	0	0	0	0	0	0	0	0	0	0	0	0	0	0	0	0	0	0	0	0	0	0	0	0	0	0	0	0	0	0	0	0
241	KCND3	Q9UK17	Transporters	Channels;Voltage_gated_ion_channels;Potassium_channels	0	0	0	1.33666	0	2.4272	4.51342	0	0	0	0	0	0	0	0	0	0	0	0	0	0	0	0	0	0	0	0	0	0	0	0	0	0	0	0	0	0	0	0	0	0	0	0	0	0
241	SGCZ	Q96LD1	Miscellaneous	StructuralAndAdhesion;Sarcoglycan	0	0	0	0	0	0	0	0	0	0	0	0	0	0	0	0	0	0	0	0	0	0	0	0	0	0	0	0	0	0	0	0	0	0	0	0	0	0	0	0	0	0	0	0	0
241	CASR	P41180	Receptors	GPCR;Glutamate	0	0	0	0	0	0	0	0	0	0	0	0	0	0	0	0	0	0	0	0	0	0	0	0	0	0	0	0	0	0	0	0	0	0	0	0	0	0	0	0	0	0	0	0	0
241	JAG2	Q9Y219	Unclassified	Unclassified	0	0	0	0	0	0	0	0	0	0	0	0	0	0	0	0	0	0	0	0	0	0	0	0	0	0	0	0	0	1.74832	0	0	0	0	0	0	0	0	0	0	0	0	0	0	0
241	NRP1	O14786	Receptors	Other_receptors;Neuropilin	0	0	0	0	0	0	0	0	0	0	1.56582	0	0	0	0	0	0	0	0	0	0	0	0	0	0	0	0	0	0	0	0	0	0	0	6.36003	0	0	0	0	0	0	0	0	0	0
241	ROBO1	Q9Y6N7	Receptors	IG;OtherROBO	0	0	0	0	0	0	0	0	0	0	0	0	0	0	0	0	0	0	0	0	0	0	0	0	0	0	0	0	0	0	0	0	0	0	0	0	0	0	0	0	0	0	0	0	0
241	ANTXR1	Q9H6X2	Unclassified	Unclassified	0	0	0	0	0	0	0	0	0	0	0	0	0	0	0	0	0	0	0	0	0	0	0	0	0	0	0	0	0	0	0	0	0	0	2.01546	0	0	0	0	0	0	0	0	0	0
241	JAG1	P78504	Miscellaneous	Ligand;Jagged	0	0	0	0	0	0	0	2.59988	0	0	0	0	0	0	0	0	16.4354	0	0	0	0	0	0	0	0	0	0	0	0	0	0	0	0	0	18.3799	0	0	0	0	0	0	0	0	0	0
241	ANTXR2	P58335	Unclassified	Unclassified	0	0	0	0	0	0	0	0	0	0	0	0	0	0	0	0	0	0	0	0	0	0	0	0	0	0	0	0	0	0	0	0	0	0	3.48266	0	0	0	0	0	0	0	0	0	0
241	AGTR2	P50052	Receptors	GPCR;Rhodopsin	0	0	0	0	0	2.23045	5.55546	0	0	0	1.63665	0	0	0	0	0	0	0	0	0	0	0	0	0	0	0	0	0	0	0	0	0	0	0	0	0	0	0	0	0	0	0	0	0	0
241	MMP14	P50281	Enzymes	3.4.24	0	0	0	0	0	0	0	0	0	0	0	0	0	0	0	0	0	0	0	0	0	0	0	0	0	0	0	0	0	0	0	0	0	0	0	0	0	0	0	0	0	0	0	0	0
241	MMP16	P51512	Enzymes	3.4.24	0	0	0	0	0	0	0	0	0	0	0	0	0	0	0	0	0	0	0	0	0	0	0	0	0	0	0	0	0	0	0	0	0	0	0	0	0	0	0	0	0	0	0	0	0
241	MMP15	P51511	Enzymes	3.4.24	0	0	0	0	0	0	0	0	0	0	0	0	0	0	0	0	0	0	0	0	0	0	0	0	0	0	0	0	0	0	0	0	0	0	0	0	0	0	0	0	0	0	0	0	0
241	DSG2	Q14126	Miscellaneous	StructuralAndAdhesion;CadherinOther	0	0	0	0	0	0	0	0	0	0	4.58519	0	0	0	0	0	15.4803	0	0	0	0	0	0	0	9.90394	5.21682	0	0	0	0	0	0	0	0	14.5815	0	0	0	0	0	0	0	0	0	0
241	DSC2	Q02487	Miscellaneous	StructuralAndAdhesion;CadherinOther	0	0	0	0	0	0	0	1.67771	0	5.75734	0	0	0	0	0	0	10.7941	0	0	0	0	0	0	0	9.11869	5.21682	4.82213	0	0	0	0	0	0	0	9.20142	0	0	0	0	0	0	0	0	0	0
241	ST14	Q9Y5Y6	Enzymes	3.4.21	0	0	0	0	0	0	0	0	0	0	0	0	0	0	0	0	0	0	0	0	0	0	0	0	0	0	0	0	0	0	0	0	0	0	0	0	0	0	0	0	0	0	0	0	0
241	ITGA1	P56199	Receptors	Other_receptors;Integrin	0	0	0	0	0	0	0	0	0	0	0	0	0	0	0	0	0	0	0	0	0	0	0	0	0	0	0	0	0	0	0	0	0	0	0	0	0	0	0	0	0	0	0	0	0
241	ITGA3	P26006	Receptors	Other_receptors;Integrin	0	0	0	0	0	0	0	0	0	0	0	0	0	0	0	0	0	0	0	0	0	0	0	0	0	0	0	0	0	0	0	0	0	0	3.63643	0	0	0	0	0	0	0	0	0	0
241	ITGA6	P23229	Receptors	Other_receptors;Integrin	0	0	0	0	0	0	0	0	0	0	0	0	0	0	0	0	0	0	0	0	0	0	0	0	0	0	0	0	0	0	0	0	0	0	3.63643	0	0	0	0	0	0	0	0	0	0
241	ITGA2B	P08514	Receptors	Other_receptors;Integrin	0	0	0	0	0	0	0	0	0	0	2.49315	0	0	0	0	0	0	0	0	0	0	0	0	0	0	0	0	0	0	0	0	0	0	0	0	0	0	0	0	0	0	0	0	0	0
241	ITGA8	P53708	Receptors	Other_receptors;Integrin	0	0	0	0	0	0	0	0	0	0	0	0	0	0	0	0	0	0	0	0	0	0	0	0	0	0	0	0	0	0	0	0	0	0	0	0	0	0	0	0	0	0	0	0	0
241	DDR2	Q16832	Receptors	Kinase;Other	0	0	0	0	0	0	0	0	0	4.00154	3.11491	0	2.63373	0	0	0	4.83227	0	0	0	0	0	0	2.06128	0	2.34083	0	0	2.6786	0	0	0	1.33961	0	0	0	0	0	0	0	0	0	0	0	0
241	ROM1	Q03395	Miscellaneous	Other;Tetraspanin	0	0	0	0	0	0	0	0	0	0	0	0	0	0	0	0	0	0	0	0	0	0	0	0	0	0	0	0	0	0	0	0	0	0	0	0	0	0	0	0	0	0	0	0	0
241	ITGA10	O75578	Receptors	Other_receptors;Integrin	0	0	0	0	0	0	0	0	0	0	0	0	0	0	0	0	0	0	0	0	0	0	0	0	0	0	0	0	0	0	0	0	0	0	0	0	0	0	0	0	0	0	0	0	0
241	DLL1	O00548	Miscellaneous	Ligand;Delta	0	0	0	0	0	0	0	0	0	0	0	0	0	0	0	0	0	0	0	0	0	0	0	0	0	0	0	0	0	0	0	0	0	0	0	0	0	0	0	0	0	0	0	0	0
241	PLXDC1	Q8IUK5	Unclassified	Unclassified	0	0	0	0	0	0	0	0	0	0	0	0	0	0	0	0	0	0	0	0	0	0	0	0	0	0	0	0	0	0	0	0	0	0	0	0	0	0	0	0	0	0	0	0	0
241	ITGAV	P06756	Receptors	Other_receptors;Integrin	0	0	0	0	0	0	0	0	0	0	0	0	0	0	0	0	0	0	0	0	0	0	0	0	0	0	0	0	0	0	0	0	0	0	0	0	0	0	0	0	0	0	0	0	0
241	ITGA5	P08648	Receptors	Other_receptors;Integrin	0	0	0	0	0	0	0	0	0	0	0	0	0	0	0	0	0	0	0	0	0	0	0	0	0	0	0	0	0	0	0	0	0	0	5.3653	0	0	0	0	0	0	0	0	0	0
241	GPR56	Q9Y653	Receptors	GPCR;Adhesion	0	0	0	0	0	0	0	0	0	0	3.31081	0	0	0	0	0	3.96627	0	0	0	0	0	0	0	0	0	0	0	0	0	0	0	0	0	2.92546	0	0	0	0	0	0	0	0	0	0
241	CDH12	P55289	Miscellaneous	StructuralAndAdhesion;CadherinClassic	0	0	0	0	0	0	0	0	0	0	0	0	0	0	0	0	2.80941	0	0	0	0	0	0	0	0	0	0	0	0	0	0	0	0	0	1.78967	0	0	0	0	0	0	0	0	0	0
242	ACSL1	P33121	Enzymes	6.2.1	0	0	0	0	0	0	0	0	0	0	0	0	0	0	0	0	3.6955	0	0	0	0	0	0	0	2.36636	1.79264	1.57094	0	0	0	0	0	0	0	0	0	0	2.37262	0	1.58482	0	5.68329	0	2.35621	0
243	SORT1	Q99523	Receptors	Other_receptors;VPS10R	0	0	0	0	0	0	5.33422	0	0	0	0	0	0	0	0	0	0	0	0	0	0	0	0	0	0	0	0	0	0	0	0	0	0	0	0	0	0	0	0	0	0	0	0	0	0
244	IGF2R	P11717	Unclassified	Unclassified	0	0	0	0	0	0	0	0	0	0	0	0	0	0	0	0	0	0	0	0	0	0	0	0	0	0	0	0	0	0	0	0	0	0	0	0	0	0	0	0	0	0	0	0	0
245	M6PR	P20645	Unclassified	Unclassified	0	0	0	0	0	0	2.97665	0	0	0	0	0	0	0	0	0	0	0	0	0	0	0	0	0	0	0	0	0	0	0	0	0	0	0	0	0	0	0	0	0	0	0	0	0	0
245	SORL1	Q92673	Receptors	Other_receptors;LDLR	0	0	0	0	0	0	0	0	0	0	0	0	0	0	0	0	0	0	0	0	0	0	0	0	0	0	0	0	0	0	0	0	0	0	0	0	0	0	0	0	0	0	0	0	0
246	AMICA1	Q86YT9	Miscellaneous	StructuralAndAdhesion;IG_AdhesionProteins	0	0	0	0	0	0	0	0	0	0	0	0	0	0	0	0	0	0	0	0	0	0	0	0	0	0	0	0	0	0	0	0	0	0	0	0	0	0	0	0	0	0	0	0	0
246	CLMP	Q9H6B4	Miscellaneous	StructuralAndAdhesion;IG_AdhesionProteins	0	0	0	0	0	0	0	0	0	0	0	0	0	0	0	0	0	0	0	0	0	0	0	0	0	0	0	0	0	0	0	0	0	0	0	0	0	0	0	0	0	0	0	0	0
247	PTGER4	P35408	Receptors	GPCR;Rhodopsin	0	0	0	0	0	0	0	0	0	0	0	0	0	0	0	0	0	0	0	0	0	0	0	0	0	0	0	0	0	0	0	0	0	0	0	0	0	0	0	0	0	0	0	0	0
248	MPZL2	O60487	Miscellaneous	StructuralAndAdhesion;IG_MPZ	0	0	0	0	0	0	0	0	0	0	0	0	0	0	0	0	0	0	0	0	0	0	0	0	0	0	0	0	0	0	0	0	0	0	0	0	0	0	0	0	0	0	0	0	0
248	CLCNKA	P51800	Transporters	Channels;Chloride_channels;CLC	0	0	0	0	0	0	0	0	0	0	0	0	0	0	0	0	0	0	0	0	0	0	0	0	0	0	0	0	0	0	0	0	0	0	0	0	0	0	0	0	0	0	0	0	0
248	TMPRSS11A	Q6ZMR5	Enzymes	3.4	0	0	0	0	0	0	0	0	0	0	0	0	0	0	0	0	0	0	0	0	0	0	0	0	0	0	0	0	0	0	0	0	0	0	0	0	0	0	0	0	0	0	0	0	0
249	CNST	Q6PJW8	Unclassified	Unclassified	0	0	0	0	0	0	0	0	0	0	0	0	0	0	0	0	0	0	0	0	0	0	0	0	0	0	0	0	0	0	0	0	0	0	0	0	0	0	0	0	0	0	0	0	0
250	SCNN1B	P51168	Unclassified	Unclassified	0	0	0	0	0	0	0	0	0	0	0	0	0	0	0	0	0	0	0	0	0	0	0	0	0	0	0	0	0	0	0	0	0	0	0	0	0	0	0	0	0	0	0	0	0
250	SCNN1G	P51170	Unclassified	Unclassified	0	0	0	0	0	0	0	0	0	0	0	0	0	0	0	0	0	0	0	0	0	0	0	0	0	0	0	0	0	0	0	0	0	0	0	0	0	0	0	0	0	0	0	0	0
250	SCNN1A	P37088	Unclassified	Unclassified	0	0	0	0	0	0	0	0	0	0	0	0	0	0	0	0	0	0	0	0	0	0	0	0	0	0	0	0	0	0	0	0	0	0	0	0	0	0	0	0	0	0	0	0	0
251	GJA3	Q9Y6H8	Miscellaneous	StructuralAndAdhesion;GapJunction	0	0	0	0	0	0	0	0	0	0	0	0	0	0	0	0	0	0	0	0	0	0	0	0	0	0	0	0	0	0	0	0	0	0	0	0	0	0	0	0	0	0	0	0	0
251	GJA1	P17302	Miscellaneous	StructuralAndAdhesion;GapJunction	0	0	0	0	0	0	0	0	0	0	0	0	0	0	0	0	0	0	0	0	0	0	0	0	0	0	0	0	0	0	0	0	0	0	0	0	0	0	0	0	0	0	0	0	0
251	GJA5	P36382	Miscellaneous	StructuralAndAdhesion;GapJunction	0	0	0	0	0	0	0	0	0	0	0	0	0	0	0	0	0	0	0	0	0	0	0	0	0	0	0	0	0	0	0	0	0	0	0	0	0	0	0	0	0	0	0	0	0
251	F11R	Q9Y624	Miscellaneous	Unknown_function;IG_Unknown_function	0	0	0	0	0	0	0	0	0	0	0	0	0	0	0	0	0	0	0	0	0	0	0	0	0	0	0	0	0	0	0	0	0	0	0	0	0	0	0	0	0	0	0	0	0
251	GJD3	Q8N144	Miscellaneous	StructuralAndAdhesion;GapJunction	0	0	0	0	0	0	0	0	0	0	0	0	0	0	0	0	0	0	0	0	0	0	0	0	0	0	0	0	0	0	0	0	0	0	0	0	0	0	0	0	0	0	0	0	0
252	MPL	P40238	Receptors	IG;Type1;CytokineR	0	0	0	0	0	0	0	0	0	0	0	0	0	0	0	0	0	0	0	0	0	0	0	0	0	0	0	0	0	0	0	0	0	0	0	0	0	0	0	0	0	0	0	0	0
253	VAMP7	P51809	Transporters	Other_transporters;VAMP	0	0	0	0	0	0	0	0	0	0	0	0	0	0	0	0	0	0	0	0	0	0	0	0	0	0	0	0	0	0	0	0	0	0	0	0	0	0	0	0	0	0	0	0	0
254	GPR37	O15354	Receptors	GPCR;Rhodopsin	0	0	0	0	0	0	0	0	0	0	0	0	0	0	0	0	0	0	4.28772	0	0	0	0	0	0	0	0	0	0	1.30599	0	0	0	0	0	0	0	0	0	0	0	0	0	0	0
254	SYT11	Q9BT88	Miscellaneous	Other;Synaptotagmin	0	0	0	0	0	0	0	0	0	0	0	0	0	0	0	0	0	0	4.28772	0	0	0	0	0	0	0	0	0	0	0	0	0	0	0	0	0	0	0	0	0	0	0	0	0	0
255	KISS1R	Q969F8	Receptors	GPCR;Rhodopsin	0	0	0	0	0	0	0	0	0	0	0	0	0	0	0	0	0	0	1.50354	0	0	0	0	0	0	0	0	0	0	0	0	0	0	0	0	0	0	0	0	0	0	0	0	0	0
255	SLC2A12	Q8TD20	Transporters	SLC;MFS;SLC2	0	0	0	0	0	0	0	0	0	0	0	0	0	0	0	0	0	0	0	0	0	0	0	0	0	0	0	0	0	0	0	0	0	0	0	0	0	0	0	0	0	0	0	0	0
256	VAMP3	Q15836	Transporters	Other_transporters;VAMP	0	0	0	0	0	0	0	0	0	0	0	0	0	0	0	0	0	0	0	0	0	0	0	0	0	0	0	0	0	0	0	0	0	0	0	0	0	0	0	0	0	0	0	0	0
256	VAMP1	P23763	Transporters	Other_transporters;VAMP	0	0	0	0	0	0	0	0	0	0	0	0	0	0	0	0	0	0	0	0	0	0	0	0	0	0	0	0	0	0	0	0	0	0	0	0	0	0	0	0	0	0	0	0	0
257	GLRA1	P23415	Transporters	Channels;Ligand_gated_ion_channels;cys-loop	0	0	0	0	0	0	0	0	0	0	0	0	0	0	0	0	0	0	0	0	0	0	0	0	0	0	0	0	0	0	0	0	0	0	0	0	0	0	0	0	0	0	0	0	0
258	VAMP2	P63027	Unclassified	Unclassified	0	0	0	0	0	0	0	0	0	0	3.58217	0	0	0	0	0	0	0	0	0	0	0	0	0	0	0	0	0	0	0	0	0	0	0	4.15114	0	0	0	0	0	0	0	0	0	0
259	SCN1B	Q07699	Transporters	AuxillaryTransportUnit;SodiumChannelBeta	0	0	0	0	0	0	0	0	0	0	0	0	0	0	0	0	0	0	0	0	0	0	0	0	0	0	0	0	0	0	0	0	0	0	0	0	0	0	0	0	0	0	0	0	0
259	CLCNKB	P51801	Transporters	Channels;Chloride_channels;CLC	0	0	0	0	0	0	0	0	0	0	0	0	0	0	0	0	0	0	0	0	0	0	0	0	0	0	0	0	0	0	0	0	0	0	0	0	0	0	0	0	0	0	0	0	0
260	PTGIR	P43119	Receptors	GPCR;Rhodopsin	0	0	0	0	0	0	0	2.15565	0	0	0	0	0	2.76036	0	0	0	0	0	0	0	0	0	0	0	0	0	0	0	0	0	3.04837	0	0	0	2.89886	0	0	0	0	0	0	0	0	0
261	PTGDR	Q13258	Receptors	GPCR;Rhodopsin	0	0	0	0	0	0	0	0	0	0	0	0	0	0	0	0	0	0	0	0	0	0	0	0	0	0	0	0	0	0	0	0	0	0	0	0	0	0	0	0	0	0	0	0	0
262	PLSCR3	Q9NRY6	Unclassified	Unclassified	0	0	0	0	0	0	0	0	0	0	0	0	0	0	0	0	0	0	0	0	0	0	0	0	2.89429	1.9661	1.82086	0	0	0	0	0	0	0	0	0	0	0	0	0	0	0	0	0	0
262	CADM2	Q8N3J6	Miscellaneous	StructuralAndAdhesion;IG_AdhesionProteins	0	0	0	0	0	0	0	0	0	0	0	0	0	0	0	0	0	0	0	0	0	0	0	0	0	0	0	0	0	0	0	0	0	0	0	0	0	0	0	0	0	0	0	0	0
262	ATP6V0A1	Q93050	Unclassified	Unclassified	0	0	0	0	0	0	0	0	0	0	0	0	0	0	0	0	0	0	0	0	0	0	0	0	0	0	0	0	0	0	0	0	0	0	0	0	0	0	0	0	0	0	0	0	0
263	ATP6V0A4	Q9HBG4	Unclassified	Unclassified	0	0	0	0	0	0	0	0	0	0	0	0	0	0	0	0	0	0	0	0	0	0	0	0	0	0	0	0	0	1.30599	0	0	0	0	0	0	0	0	0	0	0	0	0	0	0
263	SLC1A1	P43005	Transporters	SLC;Other;SLC1	0	0	0	0	0	0	0	0	0	0	0	0	0	0	0	0	0	0	0	0	0	0	0	0	0	0	0	0	0	0	0	0	0	0	0	0	0	0	0	0	0	0	0	0	0
264	LPAR6	P43657	Receptors	GPCR;Rhodopsin	0	0	0	0	0	0	0	0	0	0	0	0	0	0	0	0	0	0	0	0	0	0	0	0	0	0	0	0	0	0	0	0	0	0	0	0	0	0	0	0	0	0	0	0	0
264	PCDHAC2	Q9Y5I4	Unclassified	Unclassified	0	0	0	0	0	0	0	0	0	0	0	0	0	0	0	0	0	0	0	0	0	0	0	0	0	0	0	0	0	0	0	0	0	0	0	0	0	0	0	0	0	0	0	0	0
264	PCDHB13	Q9Y5F0	Miscellaneous	StructuralAndAdhesion;ProtocadherinsBeta	0	0	0	0	0	0	0	0	0	0	0	0	0	0	0	0	0	0	0	0	0	0	0	0	0	0	0	0	0	0	0	0	0	0	0	0	0	0	0	0	0	0	0	0	0
264	PCDHB5	Q9Y5E4	Miscellaneous	StructuralAndAdhesion;ProtocadherinsBeta	0	0	0	0	0	0	0	0	0	0	0	0	0	0	0	0	0	0	0	0	0	0	0	0	0	0	0	0	0	0	0	0	0	0	0	0	0	0	0	0	0	0	0	0	0
264	PCDHB9	Q9Y5E1	Miscellaneous	StructuralAndAdhesion;ProtocadherinsBeta	0	0	0	0	0	0	0	0	0	0	0	0	0	0	0	0	0	0	0	0	0	0	0	0	0	0	0	0	0	0	0	0	0	0	0	0	0	0	0	0	0	0	0	0	0
264	SYT13	Q7L8C5	Miscellaneous	Other;Synaptotagmin	0	0	0	0	0	0	0	0	0	0	0	0	0	0	0	0	0	0	0	0	0	0	0	0	0	0	0	0	0	0	0	0	0	0	0	0	0	0	0	0	0	0	0	0	0
264	PCDHB10	Q9UN67	Miscellaneous	StructuralAndAdhesion;ProtocadherinsBeta	0	0	0	0	0	0	0	0	0	0	0	0	0	0	0	0	0	0	0	0	0	0	0	0	0	0	0	0	0	0	0	0	0	0	0	0	0	0	0	0	0	0	0	0	0
265	PCDHB4	Q9Y5E5	Miscellaneous	StructuralAndAdhesion;ProtocadherinsBeta	0	0	0	0	0	0	0	0	0	0	0	0	0	0	0	0	0	0	0	0	0	0	0	0	0	0	0	0	0	0	0	0	0	0	0	0	0	0	0	0	0	0	0	0	0
265	PCDHB11	Q9Y5F2	Miscellaneous	StructuralAndAdhesion;ProtocadherinsBeta	0	0	0	0	0	0	0	0	0	0	0	0	0	0	0	0	0	0	0	0	0	0	0	0	0	0	0	0	0	0	0	0	0	0	0	0	0	0	0	0	0	0	0	0	0
265	PCDHB14	Q9Y5E9	Miscellaneous	StructuralAndAdhesion;ProtocadherinsBeta	0	0	0	0	0	0	0	0	0	0	0	0	0	0	0	0	0	0	0	0	0	0	0	0	0	0	0	0	0	0	0	0	0	0	0	0	0	0	0	0	0	0	0	0	0
265	PCDHB15	Q9Y5E8	Miscellaneous	StructuralAndAdhesion;ProtocadherinsBeta	0	0	0	0	0	0	0	0	0	0	0	0	0	0	0	0	0	0	0	0	0	0	0	0	0	0	0	0	0	0	0	0	0	0	0	0	0	0	0	0	0	0	0	0	0
265	PCDHB2	Q9Y5E7	Miscellaneous	StructuralAndAdhesion;ProtocadherinsBeta	0	0	0	0	0	0	0	0	0	0	0	0	0	0	0	0	0	0	0	0	0	0	0	0	0	0	0	0	0	0	0	0	0	0	0	0	0	0	0	0	0	0	0	0	0
265	PCDHB7	Q9Y5E2	Miscellaneous	StructuralAndAdhesion;ProtocadherinsBeta	0	0	0	0	0	0	0	0	0	0	0	0	0	0	0	0	0	0	0	0	0	0	0	0	0	0	0	0	0	0	0	0	0	0	0	0	0	0	0	0	0	0	0	0	0
265	PCDHB3	Q9Y5E6	Miscellaneous	StructuralAndAdhesion;ProtocadherinsBeta	0	0	0	0	0	0	0	0	0	0	0	0	0	0	0	0	0	0	0	0	0	0	0	0	0	0	0	0	0	0	0	0	0	0	0	0	0	0	0	0	0	0	0	0	0
266	KTN1	Q86UP2	Unclassified	Unclassified	0	0	0	0	0	0	0	0	0	0	0	0	0	0	0	0	0	0	0	0	0	0	0	0	0	0	0	0	0	0	0	0	0	0	0	0	0	0	0	0	0	0	0	0	0
267	TNFSF15	O95150	Unclassified	Unclassified	0	0	0	0	0	0	0	0	0	0	0	0	0	0	0	0	0	0	0	0	0	0	0	0	0	0	0	0	0	0	0	0	0	0	0	0	0	0	0	0	0	0	0	0	0
268	TNFSF11	O14788	Unclassified	Unclassified	0	0	0	0	0	0	0	0	0	0	0	0	0	0	0	0	0	0	0	0	0	0	0	0	0	0	0	0	0	0	0	0	0	0	0	0	0	0	0	0	0	0	0	0	0
268	BTLA	Q7Z6A9	Unclassified	Unclassified	0	0	0	0	0	0	0	0	0	0	0	0	0	0	0	0	0	0	0	0	0	0	0	0	0	0	0	0	0	0	0	0	0	0	0	0	0	0	0	0	0	0	0	0	0
269	CD300LD	Q6UXZ3	Receptors	IG;OtherMisc	0	0	0	0	0	0	0	0	0	0	0	0	0	0	0	0	0	0	0	0	0	0	0	0	0	0	0	0	0	0	0	0	0	0	0	0	0	0	0	0	0	0	0	0	0
269	FCRL4	Q96PJ5	Unclassified	Unclassified	0	0	0	0	0	0	0	0	0	0	0	0	0	0	0	0	0	0	0	0	0	0	0	0	0	0	0	0	0	0	0	0	0	0	0	0	0	0	0	0	0	0	0	0	0
270	BTN3A3	O00478	Miscellaneous	Other;Butyrophylin	0	0	0	0	0	0	0	0	0	0	0	0	0	0	0	0	0	0	0	0	0	0	0	0	0	0	0	0	0	0	0	0	0	0	0	0	0	0	0	0	0	0	0	0	0
270	SIGLEC7	Q9Y286	Miscellaneous	StructuralAndAdhesion;IG_AdhesionProteins	0	0	0	0	0	0	0	0	0	0	0	0	0	0	0	0	0	0	0	0	0	0	0	0	0	0	0	0	0	0	0	0	0	0	0	0	0	0	0	0	0	0	0	0	0
271	KCNK3	O14649	Transporters	Channels;Voltage_gated_ion_channels;Two-p_K_channels	0	0	0	0	0	0	0	0	0	0	0	0	0	0	0	0	0	0	0	0	0	0	0	0	0	0	0	0	0	0	0	0	0	0	0	0	0	0	0	0	0	0	0	0	0
272	IL9R	Q01113	Receptors	IG;Type1;CytokineR	0	0	0	0	0	0	0	0	0	0	0	0	0	0	0	0	0	0	0	0	0	0	0	0	0	0	0	0	0	0	0	0	0	0	0	0	0	0	0	0	0	0	0	0	0
272	KCNK9	Q9NPC2	Transporters	Channels;Voltage_gated_ion_channels;Two-p_K_channels	0	0	0	0	0	0	0	0	0	0	0	0	0	0	0	0	0	0	0	0	0	0	0	0	0	0	0	0	0	0	0	0	0	0	0	0	0	0	0	0	0	0	0	0	0
272	GP1BB	P13224	Miscellaneous	Other;LRRC	0	0	0	0	0	0	0	0	0	0	0	0	0	0	0	0	0	0	0	0	0	0	0	0	0	0	0	0	0	0	0	0	0	0	0	0	0	0	0	0	0	0	0	0	0
273	GJB2	P29033	Miscellaneous	StructuralAndAdhesion;GapJunction	0	0	0	0	0	0	0	0	0	0	0	0	0	0	0	0	0	0	0	0	0	0	0	0	0	0	0	0	0	0	0	0	0	0	0	0	0	0	0	0	0	0	0	0	0
274	CLN3	Q13286	Unclassified	Unclassified	0	0	0	0	0	0	0	0	0	0	0	0	0	0	0	0	0	0	0	0	0	0	0	0	0	0	0	0	0	0	0	0	0	0	0	0	0	0	0	0	0	0	0	0	0
275	CDH22	Q9UJ99	Miscellaneous	StructuralAndAdhesion;CadherinClassic	0	0	0	0	0	0	0	0	0	0	0	0	0	0	0	0	0	0	0	0	0	0	0	0	0	0	0	0	0	0	0	0	0	0	0	0	0	0	0	0	0	0	0	0	0
276	PVRL1	Q15223	Receptors	IG;OtherPVR	0	0	0	0	0	0	0	0	0	0	0	0	0	0	0	0	0	0	0	0	0	0	0	0	0	0	0	0	0	0	0	0	0	0	0	0	0	0	0	0	0	0	0	0	0
276	CD226	Q15762	Receptors	IG;OtherOther	0	0	0	0	0	0	0	0	0	0	0	0	0	0	0	0	0	0	0	0	0	0	0	0	0	0	0	0	0	0	0	0	0	0	0	0	0	0	0	0	0	0	0	0	0
276	TIGIT	Q495A1	Miscellaneous	Unknown_function;IG_Unknown_function	0	0	0	0	0	0	0	0	0	0	0	0	0	0	0	0	0	0	0	0	0	0	0	0	0	0	0	0	0	0	0	0	0	0	0	0	0	0	0	0	0	0	0	0	0
276	PVRL4	Q96NY8	Receptors	IG;OtherPVR	0	0	0	0	0	0	0	0	0	0	0	0	0	0	0	0	0	0	0	0	0	0	0	0	0	0	0	0	0	0	0	0	0	0	0	0	0	1.43721	0	3.59866	0	6.77115	5.41425	3.30292	0
276	PVRL3	Q9NQS3	Receptors	IG;OtherPVR	0	0	0	0	0	0	0	0	0	0	0	0	0	0	0	0	0	0	0	0	0	0	0	0	0	0	0	0	0	0	0	0	0	0	0	0	0	0	0	3.59866	0	0	5.41425	3.30292	0
277	ATP2B1	P20020	Transporters	Active_transporters;P-ATPase	0	0	0	0	0	0	0	0	0	0	0	0	0	0	0	0	0	0	0	0	0	0	0	0	0	0	0	0	0	0	0	0	0	0	0	0	0	0	0	0	0	0	0	0	0
278	CDH15	P55291	Miscellaneous	StructuralAndAdhesion;CadherinClassic	0	0	0	0	0	0	0	0	0	4.32904	3.06096	0	0	0	0	0	0	0	0	0	0	0	0	0	4.07656	0	0	0	0	0	0	0	0	0	0	0	0	0	0	4.2347	0	0	0	0	0
279	DSC3	Q14574	Miscellaneous	StructuralAndAdhesion;CadherinOther	0	0	0	0	0	0	0	0	0	4.32904	0	0	0	0	0	0	0	0	0	0	0	0	0	0	4.55582	0	0	0	0	0	0	0	0	0	0	0	0	0	0	0	0	0	0	0	0
280	DSG3	P32926	Miscellaneous	StructuralAndAdhesion;CadherinOther	0	0	0	0	0	0	0	0	0	0	0	0	0	0	0	0	0	0	0	0	0	0	0	1.46445	4.55582	0	0	0	1.91827	0	0	0	0	0	0	0	0	0	0	0	0	0	0	0	0
280	DSG1	Q02413	Miscellaneous	StructuralAndAdhesion;CadherinOther	0	0	0	0	0	0	0	0	0	4.32904	0	0	0	0	0	0	0	0	0	0	0	0	0	1.46445	0	0	0	0	1.91827	0	0	0	0	0	0	0	0	0	0	0	0	0	0	0	0
281	KCNJ9	Q92806	Transporters	Channels;Voltage_gated_ion_channels;InwardlyRectifyingKchannel	0	0	0	0	0	0	0	0	0	0	0	0	0	0	0	0	0	0	0	0	0	0	0	0	0	0	0	0	0	0	0	0	0	0	0	0	0	0	0	0	0	0	0	0	0
282	CLEC10A	Q8IUN9	Receptors	SCAR;Class_E	0	0	0	0	0	0	0	1.30829	0	0	0	0	0	0	0	0	0	0	0	0	0	0	0	0	0	0	0	0	0	0	0	0	0	0	0	0	0	0	0	0	0	0	0	0	0
282	SLC22A2	O15244	Transporters	SLC;MFS;SLC22	0	0	0	0	0	0	0	1.30829	0	0	0	0	0	0	0	0	0	0	0	0	0	0	0	0	0	0	0	0	0	0	0	0	0	0	0	0	0	0	0	0	0	0	0	0	0
283	KCNQ1	P51787	Transporters	Channels;Voltage_gated_ion_channels;Potassium_channels	0	0	0	0	0	0	0	0	0	0	0	0	0	0	0	0	0	0	0	0	0	0	0	0	0	0	0	0	0	0	0	0	0	0	0	0	0	0	0	0	0	0	0	0	0
284	TRPV6	Q9H1D0	Transporters	Channels;Voltage_gated_ion_channels;TRP_channels	0	0	0	0	0	0	0	0	0	0	0	0	0	0	0	0	0	0	0	0	0	0	0	0	0	0	0	0	0	0	0	0	0	0	0	0	0	0	0	0	0	0	0	0	0
285	TRPV5	Q9NQA5	Transporters	Channels;Voltage_gated_ion_channels;TRP_channels	0	0	0	0	0	0	0	0	0	0	0	0	0	0	0	0	0	0	0	0	0	0	0	0	0	0	0	0	0	0	0	0	0	0	0	0	0	0	0	0	0	0	0	0	0
286	LRP12	Q9Y561	Receptors	Other_receptors;LDLR	0	0	0	0	0	0	0	0	0	0	0	0	0	0	0	0	0	0	0	0	0	0	0	0	0	0	0	0	0	0	0	0	0	0	0	0	0	0	0	0	0	0	0	0	0
287	PKD1	P98161	Transporters	AuxillaryTransportUnit;PKD1	0	0	0	0	0	0	0	0	0	0	0	0	0	0	1.71282	0	0	0	0	0	0	0	0	0	0	0	0	0	0	0	0	0	0	0	0	0	0	0	1.87419	0	0	0	0	0	0
288	TNFSF12	O43508	Unclassified	Unclassified	0	0	0	0	0	0	0	0	0	0	0	0	0	0	0	0	0	0	0	0	0	0	0	0	0	0	0	0	0	0	0	0	0	0	0	0	0	0	0	0	0	0	0	0	0
289	BTN3A1	O00481	Miscellaneous	Other;Butyrophylin	0	0	0	0	0	0	0	0	0	0	0	0	0	0	1.41588	0	0	0	0	0	0	0	0	0	0	0	0	0	0	0	0	0	0	0	0	0	0	0	1.57593	0	1.79661	0	0	0	0
289	BTN2A1	Q7KYR7	Miscellaneous	Other;Butyrophylin	0	0	0	0	0	0	0	0	0	0	0	0	0	0	0	0	0	0	0	0	0	0	0	0	0	0	0	0	0	0	0	0	0	0	0	0	0	0	0	0	1.79661	0	0	0	0
289	CLDN19	Q8N6F1	Miscellaneous	StructuralAndAdhesion;Claudin	0	0	0	0	0	0	0	0	0	0	0	0	0	0	0	0	0	0	0	0	0	0	0	0	0	0	0	0	0	0	0	0	0	0	0	0	0	0	0	0	0	0	0	0	0
289	CLDN16	Q9Y5I7	Miscellaneous	StructuralAndAdhesion;Claudin	0	0	0	0	0	0	0	0	0	0	0	0	0	0	3.4406	0	0	0	0	0	0	0	0	0	0	0	0	0	0	0	0	0	0	0	0	3.04286	0	0	0	0	0	0	0	0	0
289	B4GALT1	P15291	Enzymes	2.4.1	0	0	0	0	0	0	0	0	0	0	0	0	0	0	0	0	0	0	0	0	0	0	0	0	0	0	0	0	0	0	0	0	0	0	0	0	0	0	0	0	0	0	0	0	0
290	CDON	Q4KMG0	Receptors	IG;NetrinR	0	0	0	0	0	0	0	0	0	0	0	0	0	0	0	0	0	0	0	0	0	0	0	0	0	0	0	0	0	0	0	0	0	0	0	0	0	0	0	0	0	0	0	0	0
291	GPR114	Q8IZF4	Unclassified	Unclassified	0	0	0	0	0	0	0	0	0	0	0	0	0	0	0	0	0	0	0	0	0	0	0	0	0	0	0	0	0	0	0	0	0	0	0	0	0	0	0	0	0	0	0	0	0
292	ATP2B3	Q16720	Transporters	Active_transporters;P-ATPase	0	0	0	0	0	0	0	0	0	0	0	0	0	0	0	0	0	0	0	0	0	0	0	0	0	0	0	0	0	0	0	0	0	0	0	0	0	0	0	0	0	0	0	0	0
292	GRIN3B	O60391	Transporters	Channels;Ligand_gated_ion_channels;Glutamate	0	0	0	0	0	0	0	0	0	0	0	0	0	0	0	0	0	0	0	0	0	0	0	0	0	0	0	0	0	0	0	0	0	0	0	0	0	0	0	0	0	0	0	0	0
292	FZD6	O60353	Receptors	GPCR;Frizzled	0	0	0	0	0	0	0	0	0	0	0	0	0	0	0	0	0	0	0	0	0	0	0	0	0	0	0	0	0	0	0	0	0	0	0	0	0	0	0	0	0	0	0	0	0
292	FRAS1	Q86XX4	Unclassified	Unclassified	0	0	0	0	0	0	0	0	0	0	0	0	0	0	0	0	0	0	0	0	0	0	0	0	0	0	0	0	0	0	0	0	0	0	0	0	0	0	0	0	0	0	0	0	0
292	FZD4	Q9ULV1	Receptors	GPCR;Frizzled	0	0	0	0	0	0	0	0	0	0	0	0	0	0	0	0	0	0	0	0	0	0	0	0	0	0	0	0	0	0	0	0	0	0	0	0	0	0	0	0	0	0	0	0	0
293	AQP4	P55087	Transporters	Channels;Aquaporins	0	0	0	0	0	0	0	0	0	0	0	0	0	0	0	0	0	0	0	0	0	0	0	0	0	0	0	0	0	0	0	0	0	0	0	0	0	0	0	0	0	0	0	0	0
294	GJA9	P57773	Miscellaneous	StructuralAndAdhesion;GapJunction	0	0	0	0	0	0	0	0	0	0	0	0	0	0	0	0	0	0	0	0	0	0	0	0	0	0	0	0	0	0	0	0	0	0	0	0	0	0	0	0	0	0	0	0	0
294	CHRM1	P11229	Receptors	GPCR;Rhodopsin	0	0	0	0	0	0	0	0	0	0	0	0	0	0	0	0	0	0	0	0	0	0	0	0	0	0	0	0	0	0	0	0	0	0	0	0	0	0	0	0	0	0	0	0	0
295	NRXN1	P58400	Unclassified	Unclassified	0	0	0	0	0	0	0	0	0	0	0	0	0	0	0	0	0	0	0	0	0	0	0	0	0	0	0	0	0	0	0	0	0	0	0	0	0	0	0	0	0	0	0	0	0
295	NRXN1	Q9ULB1	Receptors	Other_receptors;Neurexin	0	0	0	0	0	0	0	0	0	0	0	0	0	0	0	0	0	0	0	0	0	0	0	0	0	0	0	0	0	0	0	0	0	0	0	0	0	0	0	0	0	0	0	0	0
296	FZD5	Q13467	Receptors	GPCR;Frizzled	0	0	0	0	0	0	0	0	0	0	0	0	0	0	0	0	0	0	0	0	0	0	0	0	0	0	0	0	0	0	0	0	0	0	0	0	0	0	0	0	0	0	0	0	0
296	FZD8	Q9H461	Receptors	GPCR;Frizzled	0	0	0	0	0	0	0	0	0	0	0	0	0	0	0	0	0	0	0	0	0	0	0	0	0	0	0	0	0	0	0	0	0	0	0	0	0	0	0	0	0	0	0	0	0
296	LRP6	O75581	Receptors	Other_receptors;LDLR	0	0	0	0	0	0	0	0	0	0	0	2.06128	0	0	0	0	0	0	0	0	0	0	0	0	0	0	0	0	0	0	0	0	0	0	0	0	0	0	0	0	0	0	0	0	0
296	LRP5	O75197	Receptors	Other_receptors;LDLR	0	0	0	0	0	0	0	0	0	0	0	0	0	0	0	0	0	0	0	0	0	0	0	0	0	0	0	0	0	0	0	0	0	0	0	0	0	0	0	0	0	0	0	0	0
297	HTR2A	P28223	Receptors	GPCR;Rhodopsin	0	0	0	0	0	0	0	0	0	0	0	0	0	0	0	0	0	0	0	0	0	0	0	0	0	0	0	0	0	0	0	0	0	0	0	0	0	0	0	0	0	0	0	0	0
298	ASIC2	Q16515	Unclassified	Unclassified	0	0	0	0	0	0	0	0	0	0	0	0	0	0	0	0	0	0	0	0	0	0	0	0	0	0	0	0	0	0	0	0	0	0	0	0	0	0	0	0	0	0	0	0	0
299	BAI2	O60241	Receptors	GPCR;Adhesion	0	0	0	0	0	0	0	0	0	0	0	0	0	0	0	0	0	0	0	0	0	0	0	0	0	0	0	0	0	0	0	0	0	0	0	0	0	0	0	0	0	0	0	0	0
299	KCNJ14	Q9UNX9	Transporters	Channels;Voltage_gated_ion_channels;InwardlyRectifyingKchannel	0	0	0	0	0	0	0	0	0	0	0	0	0	0	0	0	0	0	0	0	0	0	0	0	0	0	0	0	0	0	0	0	0	0	0	0	0	0	0	0	0	0	0	0	0
299	ATP10D	Q9P241	Transporters	Active_transporters;P-ATPase	0	0	0	0	0	0	0	0	0	0	0	0	0	0	0	0	0	0	0	0	0	0	0	0	0	0	0	0	0	0	0	0	0	0	0	0	0	0	0	0	0	0	0	0	0
300	FAP	Q12884	Unclassified	Unclassified	0	0	0	0	0	0	0	0	0	0	0	0	0	0	0	0	0	0	0	0	0	0	0	1.43014	0	0	0	0	0	0	0	0	0	0	0	0	0	0	0	0	0	0	0	0	0
301	KCNJ10	P78508	Transporters	Channels;Voltage_gated_ion_channels;InwardlyRectifyingKchannel	0	0	0	0	0	0	0	0	0	0	0	0	0	0	0	0	0	0	0	0	0	0	0	0	0	0	0	0	0	0	0	0	0	0	0	0	0	0	0	0	0	0	0	0	0
302	HLA-F	P30511	Unclassified	Unclassified	0	0	0	0	0	0	0	0	0	0	0	0	0	1.47975	0	0	0	0	0	0	0	0	0	0	0	0	0	0	0	0	0	0	0	0	0	0	0	0	0	0	0	0	0	0	0
303	CLDN17	P56750	Miscellaneous	StructuralAndAdhesion;Claudin	0	0	0	0	0	0	0	0	0	0	0	0	0	0	0	0	0	0	0	0	0	0	0	0	0	0	0	0	0	0	0	0	0	0	0	0	0	0	0	0	0	0	0	0	0
304	PLSCR1	O15162	Unclassified	Unclassified	0	0	0	0	0	2.74367	0	0	0	0	0	0	0	0	0	0	0	0	0	0	0	0	0	0	0	0	0	0	0	0	0	0	0	0	8.62016	0	0	0	0	0	0	0	0	0	0
304	PLSCR4	Q9NRQ2	Unclassified	Unclassified	0	0	0	0	0	0	0	0	0	0	0	0	0	0	0	0	0	0	0	0	0	0	0	0	2.89429	0	0	0	0	0	0	0	0	0	8.01818	0	0	0	0	0	0	0	0	0	0
[truncated: 20 more columns]

## Sheet: BLCA
Information of 1,869 MPs KEGG cancer-related pathwaysa					Alanine, aspartate and glutamate metabolism	Pentose phosphate pathway	Arginine and proline metabolism	Metabolism of xenobiotics by cytochrome P450	Chemical carcinogenesis	Glycolysis / Gluconeogenesis	PPAR signaling pathway	Glycine, serine and threonine metabolism	Colorectal cancer	Wnt signaling pathway	TGF-beta signaling pathway	Hedgehog signaling pathway	Basal cell carcinoma	Basal transcription factors	Hepatitis C	D-Glutamine and D-glutamate metabolism	MicroRNAs in cancer	Hepatitis B	Ubiquitin mediated proteolysis	Cell cycle	p53 signaling pathway	Viral carcinogenesis	Chronic myeloid leukemia	Bladder cancer	Glioma	Non-small cell lung cancer	Pancreatic cancer	Melanogenesis	Calcium signaling pathway	cAMP signaling pathway	Citrate cycle (TCA cycle)	Oxidative phosphorylation	Glycerophospholipid metabolism	HTLV-I infection	Transcriptional misregulation in cancer	Lysosome	Apoptosis	Jak-STAT signaling pathway	Epstein-Barr virus infection	Hematopoietic cell lineage	B cell receptor signaling pathway	Cytokine-cytokine receptor interaction	Chemokine signaling pathway	NF-kappa B signaling pathway	Thyroid cancer
Cluster number	Gene name	UniProt AC of MP	Main Classb	Classificationc	hsa00250	hsa00030	hsa00330	hsa00980	hsa05204	hsa00010	hsa03320	hsa00260	hsa05210	hsa04310	hsa04350	hsa04340	hsa05217	hsa03022	hsa05160	hsa00471	hsa05206	hsa05161	hsa04120	hsa04110	hsa04115	hsa05203	hsa05220	hsa05219	hsa05214	hsa05223	hsa05212	hsa04916	hsa04020	hsa04024	hsa00020	hsa00190	hsa00564	hsa05166	hsa05202	hsa04142	hsa04210	hsa04630	hsa05169	hsa04640	hsa04662	hsa04060	hsa04062	hsa04064	hsa05216
1	SLC2A8	Q9NY64	Transporters	SLC;MFS;SLC2	0	0	0	0	0	0	0	0	0	0	0	0	0	0	0	0	0	0	0	0	0	0	0	0	0	0	0	0	0	0	0	0	0	1.3078	0	0	0	0	0	0	0	0	0	0	0
1	SLC2A6	Q9UGQ3	Transporters	SLC;MFS;SLC2	0	0	0	0	0	0	0	0	0	0	0	0	0	0	0	0	0	0	0	0	0	0	0	0	0	0	0	0	0	0	0	0	0	1.3078	0	0	0	0	0	0	0	0	0	0	0
2	KCNB1	Q14721	Transporters	Channels;Voltage_gated_ion_channels;Potassium_channels	0	0	0	0	0	0	0	0	0	0	0	0	0	0	0	0	0	0	0	0	0	0	0	0	0	0	0	0	0	0	0	0	0	0	0	0	0	0	0	0	0	0	0	0	0
3	KCNH6	Q9H252	Transporters	Channels;Voltage_gated_ion_channels;Potassium_channels	0	0	0	0	0	0	0	0	0	0	0	0	0	0	0	0	0	0	0	0	0	0	0	0	0	0	0	0	0	0	0	0	0	0	0	0	0	0	0	0	0	0	0	0	0
4	KCNH8	Q96L42	Transporters	Channels;Voltage_gated_ion_channels;Potassium_channels	0	0	0	0	0	0	0	0	0	0	0	0	0	0	0	0	0	0	0	0	0	0	0	0	0	0	0	0	0	0	0	0	0	0	0	0	0	0	0	0	0	0	0	0	0
5	BTN1A1	Q13410	Miscellaneous	Other;Butyrophylin	0	0	0	0	0	0	0	0	1.38117	2.32854	0	0	0	0	0	0	2.09211	0	0	0	0	0	1.35361	1.4424	0	0	0	0	0	0	0	0	0	1.87153	0	0	0	0	0	0	0	0	0	0	1.95016
6	SLC4A4	Q9Y6R1	Transporters	SLC;APC;SLC4	0	0	0	0	0	0	0	0	0	0	0	0	0	0	0	0	2.8449	0	0	2.9661	3.59174	2.92971	3.91119	4.09479	3.91119	4.24306	3.96819	0	0	0	0	0	0	2.61856	0	0	0	0	0	0	0	0	0	0	0
6	SLC4A7	Q9Y6M7	Transporters	SLC;APC;SLC4	0	0	0	0	0	0	0	0	0	0	0	0	0	0	0	0	4.2693	0	0	4.4514	5.39232	4.39672	5.87366	6.15071	5.87366	6.37473	5.95962	0	0	0	0	0	0	3.92933	0	0	0	0	0	0	0	0	0	0	0
6	SLC4A10	Q6U841	Transporters	SLC;APC;SLC4	0	0	0	0	0	0	0	0	0	0	0	0	0	0	0	0	4.2693	0	0	4.4514	5.39232	4.39672	5.87366	6.15071	5.87366	6.37473	5.95962	0	0	0	0	0	0	3.92933	0	0	0	0	0	0	0	0	0	0	0
6	SLC4A1	P02730	Transporters	SLC;APC;SLC4	0	0	0	0	0	0	0	0	0	0	0	0	0	0	0	0	4.2693	0	0	4.4514	5.39232	4.39672	5.87366	6.15071	5.87366	6.37473	5.95962	0	0	0	0	0	0	3.92933	0	0	0	0	0	0	0	0	0	0	0
6	SLC4A8	Q2Y0W8	Transporters	SLC;APC;SLC4	0	0	0	0	0	0	0	0	0	0	0	0	0	0	0	0	4.2693	0	0	4.4514	5.39232	4.39672	5.87366	6.15071	5.87366	6.37473	5.95962	0	0	0	0	0	0	3.92933	0	0	0	0	0	0	0	0	0	0	0
6	SLC4A2	P04920	Transporters	SLC;APC;SLC4	0	0	0	0	0	0	0	0	0	0	0	0	0	0	0	0	4.2693	0	0	4.4514	5.39232	4.39672	5.87366	6.15071	5.87366	6.37473	5.95962	0	0	0	0	0	0	3.92933	0	0	0	0	0	0	0	0	0	0	0
6	SLC4A3	P48751	Transporters	SLC;APC;SLC4	0	0	0	0	0	0	0	0	0	0	0	0	0	0	0	0	4.2693	0	0	4.4514	5.39232	4.39672	5.87366	6.15071	5.87366	6.37473	5.95962	0	0	0	0	0	0	3.92933	0	0	0	0	0	0	0	0	0	0	0
7	GYPC	P04921	Unclassified	Unclassified	0	0	0	0	0	0	0	0	0	0	0	0	0	0	0	0	0	0	0	0	0	0	0	0	0	0	0	0	0	0	0	0	1.94293	0	0	0	0	0	0	0	0	0	0	0	1.47671
8	SYT1	P21579	Miscellaneous	Other;Synaptotagmin	0	0	0	0	0	0	0	0	0	0	0	0	0	0	0	0	0	0	0	0	0	0	0	0	0	0	0	0	0	0	0	0	0	0	0	0	0	0	0	0	0	0	0	0	0
9	SYT2	Q8N9I0	Miscellaneous	Other;Synaptotagmin	0	0	0	0	0	0	0	0	0	0	0	0	0	0	0	0	0	0	0	0	0	0	0	0	0	0	0	0	0	0	0	0	0	0	0	0	0	0	0	0	0	0	0	0	0
10	GABRG2	P18507	Transporters	Channels;Ligand_gated_ion_channels;cys-loop	0	0	0	0	0	0	1.55375	0	0	0	0	0	0	0	0	0	0	0	0	0	0	0	0	0	0	0	0	0	0	0	0	0	0	0	0	0	0	0	0	0	0	0	0	0	0
11	GABRG3	Q99928	Transporters	Channels;Ligand_gated_ion_channels;cys-loop	0	0	0	0	0	0	1.55375	0	0	0	0	0	0	0	0	0	0	0	0	0	0	0	0	0	0	0	0	0	0	0	0	0	0	0	0	0	0	0	0	0	0	0	0	0	0
11	STBD1	O95210	Unclassified	Unclassified	0	0	0	0	0	0	1.55375	0	0	0	0	0	0	0	0	0	0	0	0	0	0	0	0	0	0	0	0	0	0	0	0	0	0	0	0	0	0	0	0	0	0	0	0	0	0
11	GABRG1	Q8N1C3	Transporters	Channels;Ligand_gated_ion_channels;cys-loop	0	0	0	0	0	0	1.55375	0	0	0	0	0	0	0	0	0	0	0	0	0	0	0	0	0	0	0	0	0	0	0	0	0	0	0	0	0	0	0	0	0	0	0	0	0	0
12	NGFR	P08138	Receptors	Other_receptors;TNFNGF	0	0	0	0	0	0	0	0	0	4.89942	2.22017	5.5127	0	0	0	0	9.55708	2.16072	0	0	4.16928	3.75562	2.97644	0	0	0	2.38028	5.13259	0	3.91076	0	0	0	5.73896	0	0	6.05166	0	4.83777	0	0	0	0	0	1.60027
13	MCHR1	Q99705	Receptors	GPCR;Rhodopsin	0	0	0	0	0	0	0	0	0	0	0	0	0	0	0	0	0	0	0	0	0	0	0	0	0	0	0	0	0	0	0	0	0	0	0	0	0	0	0	0	0	0	0	0	0
14	IFNAR1	P17181	Receptors	IG;Type2;CytokineR	0	0	0	0	0	0	0	0	0	0	0	0	0	0	0	0	0	0	0	0	0	0	1.94878	0	0	0	0	0	0	0	0	0	0	0	0	0	0	0	0	0	0	0	0	0	0
15	KCNH2	Q12809	Transporters	Channels;Voltage_gated_ion_channels;Potassium_channels	0	0	0	0	0	0	0	0	0	0	0	0	0	0	0	0	0	0	0	0	0	0	0	0	0	0	0	0	0	0	0	0	0	0	0	0	0	0	0	0	0	0	0	0	0
16	LPAR3	Q9UBY5	Receptors	GPCR;Rhodopsin	0	0	0	0	0	0	0	0	0	0	0	0	0	0	0	0	0	0	0	0	0	0	0	0	0	0	0	0	0	0	0	0	0	0	0	0	0	0	0	0	0	0	0	0	0
17	RABAC1	Q9UI14	Unclassified	Unclassified	0	0	0	0	0	0	0	0	0	0	0	0	0	0	0	0	0	0	0	0	0	0	0	0	0	0	0	0	0	0	0	0	0	0	0	0	0	0	0	0	0	0	0	0	0
18	STX4	Q12846	Transporters	Other_transporters;Syntaxin	0	0	0	0	0	0	0	0	0	0	0	0	0	0	0	0	0	0	0	0	0	0	0	0	0	0	0	0	0	0	0	0	0	0	0	2.73547	0	0	0	0	0	0	0	0	0
18	STX1A	Q16623	Transporters	Other_transporters;Syntaxin	0	0	0	0	0	0	0	0	0	0	0	0	0	0	0	0	0	0	0	0	0	0	0	0	0	0	0	0	0	0	0	0	1.85187	0	0	2.73547	0	0	0	0	0	0	0	0	0
18	STX1B	P61266	Transporters	Other_transporters;Syntaxin	0	0	0	0	0	0	0	0	0	0	0	0	0	0	0	0	0	0	0	0	0	0	0	0	0	0	0	0	0	0	0	0	0	0	0	2.73547	0	0	0	0	0	0	0	0	0
19	KCNK1	O00180	Transporters	Channels;Voltage_gated_ion_channels;Two-p_K_channels	0	0	0	0	0	0	0	0	0	0	0	0	0	0	0	0	0	0	0	0	0	0	0	0	0	0	0	0	0	0	0	0	0	0	0	0	0	0	0	0	0	0	0	0	0
19	PANX1	Q96RD7	Unclassified	Unclassified	0	0	0	0	0	0	0	0	0	0	0	0	0	0	0	0	0	0	0	0	0	0	0	0	0	0	0	0	0	0	0	0	0	0	0	0	0	0	0	0	0	0	0	0	0
20	SERINC3	Q13530	Transporters	Other_transporters;SERINC	0	0	0	0	0	0	0	0	0	0	0	0	0	0	0	0	0	0	0	0	0	0	0	0	0	0	0	0	0	0	0	0	0	0	0	0	0	0	0	0	0	0	0	0	0
21	ADAM9	Q13443	Enzymes	3.4.24	0	0	0	0	0	0	0	0	0	0	0	0	0	0	0	0	0	0	1.90151	3.3615	0	0	0	0	0	0	0	0	0	0	0	0	0	2.56043	0	0	0	0	0	0	0	0	0	0	0
22	MARCO	Q9UEW3	Receptors	SCAR;Class_A	0	0	0	0	0	0	0	0	0	0	0	0	0	0	0	0	0	0	0	0	0	0	0	0	0	0	0	0	0	0	0	0	0	0	0	0	0	0	0	0	0	0	0	0	0
22	ATP11B	Q9Y2G3	Transporters	Active_transporters;P-ATPase	0	0	0	0	0	0	0	0	0	0	0	0	0	0	0	0	0	0	0	28.9344	0	0	0	2.03896	0	0	0	0	0	0	0	0	0	4.22201	0	0	2.00677	0	0	0	0	0	0	0	0
22	ATP11A	P98196	Unclassified	Unclassified	0	0	0	0	0	0	0	0	0	0	0	0	0	0	0	0	0	0	0	28.9344	3.97255	0	0	2.03896	0	0	0	0	0	0	0	0	0	0	0	0	0	0	0	0	0	0	0	0	0
22	F2RL1	P55085	Receptors	GPCR;Rhodopsin	0	0	0	0	0	0	0	0	0	0	0	0	0	0	0	0	0	0	0	0	0	0	0	0	0	0	0	0	0	0	0	0	0	0	0	0	0	0	0	0	0	0	0	0	0
22	OR2W1	Q9Y3N9	Receptors	GPCR;Olf	0	0	0	0	0	0	0	0	0	0	0	0	0	0	0	0	0	0	0	0	0	0	0	0	0	0	0	0	0	0	0	0	0	0	0	0	0	0	0	0	0	0	0	0	0
22	TAAR2	Q9P1P5	Receptors	GPCR;Rhodopsin	0	0	0	0	0	0	0	0	0	0	0	0	0	0	0	0	0	0	0	0	0	0	0	0	0	0	0	0	0	0	0	0	0	0	0	0	0	0	0	0	0	0	0	0	0
22	OR11A1	Q9GZK7	Receptors	GPCR;Olf	0	0	0	0	0	0	0	0	0	0	0	0	0	0	0	0	0	0	0	0	0	0	0	0	0	0	0	0	0	0	0	0	0	0	0	0	0	0	0	0	0	0	0	0	0
22	OR6X1	Q8NH79	Receptors	GPCR;Olf	0	0	0	0	0	0	0	0	0	0	0	0	0	0	0	0	0	0	0	0	0	0	0	0	0	0	0	0	0	0	0	0	0	0	0	0	0	0	0	0	0	0	0	0	0
22	OR8U1	Q8NH10	Receptors	GPCR;Olf	0	0	0	0	0	0	0	0	0	0	0	0	0	0	0	0	0	0	0	0	0	0	0	0	0	0	0	0	0	0	0	0	0	0	0	0	0	0	0	0	0	0	0	0	0
22	OR6P1	Q8NGX9	Receptors	GPCR;Olf	0	0	0	0	0	0	0	0	0	0	0	0	0	0	0	0	0	0	0	0	0	0	0	0	0	0	0	0	0	0	0	0	0	0	0	0	0	0	0	0	0	0	0	0	0
22	OR6Y1	Q8NGX8	Receptors	GPCR;Olf	0	0	0	0	0	0	0	0	0	0	0	0	0	0	0	0	0	0	0	0	0	0	0	0	0	0	0	0	0	0	0	0	0	0	0	0	0	0	0	0	0	0	0	0	0
22	OR10K1	Q8NGX5	Receptors	GPCR;Olf	0	0	0	0	0	0	0	0	0	0	0	0	0	0	0	0	0	0	0	0	0	0	0	0	0	0	0	0	0	0	0	0	0	0	0	0	0	0	0	0	0	0	0	0	0
22	OR2T35	Q8NGX2	Unclassified	Unclassified	0	0	0	0	0	0	0	0	0	0	0	0	0	0	0	0	0	0	0	0	0	0	0	0	0	0	0	0	0	0	0	0	0	0	0	0	0	0	0	0	0	0	0	0	0
22	OR1L4	Q8NGR5	Receptors	GPCR;Olf	0	0	0	0	0	0	0	0	0	0	0	0	0	0	0	0	0	0	0	0	0	0	0	0	0	0	0	0	0	0	0	0	0	0	0	0	0	0	0	0	0	0	0	0	0
22	OR1L6	Q8NGR2	Receptors	GPCR;Olf	0	0	0	0	0	0	0	0	0	0	0	0	0	0	0	0	0	0	0	0	0	0	0	0	0	0	0	0	0	0	0	0	0	0	0	0	0	0	0	0	0	0	0	0	0
[truncated: 961 more rows]
[truncated: 20 more columns]

## Sheet: CHOL
Information of 1,869 MPs KEGG cancer-related pathwaysa					Alanine, aspartate and glutamate metabolism	Pentose phosphate pathway	Arginine and proline metabolism	Metabolism of xenobiotics by cytochrome P450	Chemical carcinogenesis	Glycolysis / Gluconeogenesis	PPAR signaling pathway	Glycine, serine and threonine metabolism	Colorectal cancer	Wnt signaling pathway	TGF-beta signaling pathway	Hedgehog signaling pathway	Basal cell carcinoma	Basal transcription factors	Hepatitis C	D-Glutamine and D-glutamate metabolism	MicroRNAs in cancer	Hepatitis B	Ubiquitin mediated proteolysis	Cell cycle	p53 signaling pathway	Viral carcinogenesis	Chronic myeloid leukemia	Bladder cancer	Glioma	Non-small cell lung cancer	Pancreatic cancer	Melanogenesis	Calcium signaling pathway	cAMP signaling pathway	Citrate cycle (TCA cycle)	Oxidative phosphorylation	Glycerophospholipid metabolism	HTLV-I infection	Transcriptional misregulation in cancer	Lysosome	Apoptosis	Jak-STAT signaling pathway	Epstein-Barr virus infection	Hematopoietic cell lineage	B cell receptor signaling pathway	Cytokine-cytokine receptor interaction	Chemokine signaling pathway	NF-kappa B signaling pathway	Thyroid cancer
[truncated: 1,010 more rows]
[truncated: 20 more columns]

[truncated: 12 more sheets: COAD, HNSC, KICH, KIRC, KIRP, LIHC, LUAD, LUSC, PRAD, READ, THCA, UCEC]
