# Supplementary material for: Membrane protein-regulated networks across human cancers
Source: Nat Commun. 2019 Jul 16;10:3131. doi: 10.1038/s41467-019-10920-8 (PMC6635409; doi:10.1038/s41467-019-10920-8)
Supplement: Supplementary file 9 — Supplementary Data 6 [file 41467_2019_10920_MOESM9_ESM.xlsx]

## Sheet: Enrichment P value 0.05
Supplementary Data 6. List of direct PPI-based MPP communities and direct PPI-based MPP community-regulated pathways with prognostic associations in 15 cancer types
aCombined score condition could be given as several conditions as follows.
	AllP:	All samples with positive values (multiple genes)
	AllP_SingleGene:	All samples with positive value (only one gene)
	AllN:	All samples with negative values (multiple genes)
	75upP:	>75% of samples with positive values
	75upN:	>75% of samples with negative values
	Undetermined:	Only 25%~75% samples have positive/negative values, or HR cannot be calculated
bPrognostic outcome could be given as several conditions as follows.
	Sig. Adverse:	The gene or gene sets associated with significantly adverse outcome (P < 0.05, log-rank test)
	Sig. Favorable:	The gene or gene sets associated with significantly favorable outcome (P < 0.05, log-rank test)
	Adverse:	The gene or gene sets associated with adverse outcome
	Favorable:	The gene or gene sets associated with favorable outcome
	Undetermined:	The prognostic association of gene or gene sets cannot be calculated because only 25%~75% samples have positive/negative values, or HR cannot be calculated
cThere are some UniProt accession numbers could be mapping to several TCGA gene labels.
#	Cancer Type	MP (UniProt accession number)	MP (Gene label format in TCGA: Gene name|Entrez Gene)	KEGG pathway entry	P value of MP (log-rank test by 'coxph' function)	Hazard Ratio of MP calculated by 'coxph' function	Z score of MP (Wald statistic by 'coxph' function)	Combined score condition of MPa	Prognostic outcome of MPb	No. of members in MPP community (UniProt AC)	List of members in MPP community (UniProt AC)	No. of members in MPP community (TCGA ID)c	List of members in MPP community (TCGA ID)c	P value of MPP community (log-rank test by 'coxph' function)	Hazard Ratio of MPP community from 'coxph' function	Z score of MPP community (Wald statistic by 'coxph' function)	Combined score condition of MPP communitya	Prognostic outcome of MPP communityb	No. of members in community-regulated pathway (UniProt AC)	List of members in community-regulated pathway (UniProt AC)	No. of members in community-regulated pathway (TCGA ID)c	List of members in community-regulated pathway (TCGA ID)c	Enrichment P value	Empirical P value	P value of community-regulated pathway (log-rank test by 'coxph' function)	Hazard Ratio of community-regulated pathway from 'coxph' function	Z score of community-regulated pathway (Wald statistic by 'coxph' function)	Combined score condition of community-regulated pathwaya	Prognostic outcome of community-regulated pathwayb
1	BLCA	P27105	STOM|2040	hsa04512	0.0907338	0.66	-1.67942	AllP_SingleGene	Favorable	1	P27105	1	STOM|2040	0.0907338	0.66	-1.67942	AllP_SingleGene	Favorable	8	P27105;Q16363;P12109;P12110;P12111;P05106;P08648;P56199	8	STOM|2040;LAMA4|3910;COL6A1|1291;COL6A2|1292;COL6A3|1293;ITGB3|3690;ITGA5|3678;ITGA1|3672	0.00933198	1	0.0268434	1.53	2.19738	AllP	Sig. Adverse
2	BLCA	P27105	STOM|2040	hsa04510	0.0907338	0.66	-1.67942	AllP_SingleGene	Favorable	1	P27105	1	STOM|2040	0.0907338	0.66	-1.67942	AllP_SingleGene	Favorable	13	P27105;P05106;P56199;P08648;P21333;Q15746;P12814;P12109;P12110;P12111;Q16363;Q2TNI1;P09619	13	STOM|2040;ITGB3|3690;ITGA1|3672;ITGA5|3678;FLNA|2316;MYLK|4638;ACTN1|87;COL6A1|1291;COL6A2|1292;COL6A3|1293;LAMA4|3910;CAV1|857;PDGFRB|5159	0.00238034	1	0.0376904	1.49	2.06458	AllP	Sig. Adverse
3	BLCA	P27105	STOM|2040	hsa04151	0.0907338	0.66	-1.67942	AllP_SingleGene	Favorable	1	P27105	1	STOM|2040	0.0907338	0.66	-1.67942	AllP_SingleGene	Favorable	16	P27105;P07333;P09619;P09603;P09038;P59768;P56199;P08648;P05106;P12109;P12110;P12111;Q16363;Q99650;P05231;Q02930	16	STOM|2040;CSF1R|1436;PDGFRB|5159;CSF1|1435;FGF2|2247;GNG2|54331;ITGA1|3672;ITGA5|3678;ITGB3|3690;COL6A1|1291;COL6A2|1292;COL6A3|1293;LAMA4|3910;OSMR|9180;IL6|3569;CREB5|9586	0.00141943	1	0.0334875	1.51	2.11155	AllP	Sig. Adverse
4	BLCA	P27105	STOM|2040	hsa04810	0.0907338	0.66	-1.67942	AllP_SingleGene	Favorable	1	P27105	1	STOM|2040	0.0907338	0.66	-1.67942	AllP_SingleGene	Favorable	10	P27105;P55160;Q9Y281;P12814;Q15746;P56199;P08648;P05106;P09619;P09038	10	STOM|2040;NCKAP1L|3071;CFL2|1073;ACTN1|87;MYLK|4638;ITGA1|3672;ITGA5|3678;ITGB3|3690;PDGFRB|5159;FGF2|2247	0.00990391	1	0.00458902	1.74	2.79919	AllP	Sig. Adverse
5	BLCA	P27105	STOM|2040	hsa04640	0.0907338	0.66	-1.67942	AllP_SingleGene	Favorable	1	P27105	1	STOM|2040	0.0907338	0.66	-1.67942	AllP_SingleGene	Favorable	8	P27105;P56199;P08648;P05106;P07333;P11049;P09603;P05231	8	STOM|2040;ITGA1|3672;ITGA5|3678;ITGB3|3690;CSF1R|1436;CD37|951;CSF1|1435;IL6|3569	0.00139979	1	0.000582039	1.97	3.37727	75upP	Sig. Adverse
6	BLCA	P51636	CAV2|858	hsa04512	0.336046	0.81	-0.960239	AllP_SingleGene	Favorable	2	P51636;Q03135	2	CAV2|858;CAV1|857	0.0339752	1.5	2.10597	75upP	Sig. Adverse	10	P51636;Q03135;Q16363;Q13753;P12109;P12110;P12111;P07996;P05106;P08648	10	CAV2|858;CAV1|857;LAMA4|3910;LAMC2|3918;COL6A1|1291;COL6A2|1292;COL6A3|1293;THBS1|7057;ITGB3|3690;ITGA5|3678	0.00159057	0.007	0.0038751	1.74	2.85205	AllP	Sig. Adverse
7	BLCA	P51636	CAV2|858	hsa04060	0.336046	0.81	-0.960239	AllP_SingleGene	Favorable	2	P51636;Q03135	2	CAV2|858;CAV1|857	0.0339752	1.5	2.10597	75upP	Sig. Adverse	11	P51636;Q03135;P08476;P10600;P61812;P07333;P09619;P09603;Q9NRA1;Q99650;P05231	11	CAV2|858;CAV1|857;INHBA|3624;TGFB3|7043;TGFB2|7042;CSF1R|1436;PDGFRB|5159;CSF1|1435;PDGFC|56034;OSMR|9180;IL6|3569	0.0393092	0.02	0.0994728	1.4	1.63963	AllP	Adverse
8	BLCA	P51636	CAV2|858	hsa04510	0.336046	0.81	-0.960239	AllP_SingleGene	Favorable	2	P51636;Q03135	2	CAV2|858;CAV1|857	0.0339752	1.5	2.10597	75upP	Sig. Adverse	17	P51636;Q03135;P05106;P08648;P21333;Q14315;Q15746;P12814;P12109;P12110;P12111;Q16363;Q13753;P07996;Q2TNI1;P09619;Q9NRA1	16	CAV2|858;CAV1|857;ITGB3|3690;ITGA5|3678;FLNA|2316;FLNC|2318;MYLK|4638;ACTN1|87;COL6A1|1291;COL6A2|1292;COL6A3|1293;LAMA4|3910;LAMC2|3918;THBS1|7057;PDGFRB|5159;PDGFC|56034	2.34884e-05	0.006	0.0310248	1.52	2.14157	AllP	Sig. Adverse
9	BLCA	P51636	CAV2|858	hsa04151	0.336046	0.81	-0.960239	AllP_SingleGene	Favorable	2	P51636;Q03135	2	CAV2|858;CAV1|857	0.0339752	1.5	2.10597	75upP	Sig. Adverse	18	P51636;Q03135;P07333;P09619;P09603;Q9NRA1;P59768;P08648;P05106;P12109;P12110;P12111;Q16363;Q13753;P07996;Q99650;P05231;Q02930	18	CAV2|858;CAV1|857;CSF1R|1436;PDGFRB|5159;CSF1|1435;PDGFC|56034;GNG2|54331;ITGA5|3678;ITGB3|3690;COL6A1|1291;COL6A2|1292;COL6A3|1293;LAMA4|3910;LAMC2|3918;THBS1|7057;OSMR|9180;IL6|3569;CREB5|9586	0.000237483	0.004	0.00273032	1.78	2.95616	AllP	Sig. Adverse
10	BLCA	P51636	CAV2|858	hsa04810	0.336046	0.81	-0.960239	AllP_SingleGene	Favorable	2	P51636;Q03135	2	CAV2|858;CAV1|857	0.0339752	1.5	2.10597	75upP	Sig. Adverse	11	P51636;Q03135;Q9Y281;P06396;P12814;Q15746;P08648;P05106;P10301;P09619;Q9NRA1	11	CAV2|858;CAV1|857;CFL2|1073;GSN|2934;ACTN1|87;MYLK|4638;ITGA5|3678;ITGB3|3690;RRAS|6237;PDGFRB|5159;PDGFC|56034	0.00695075	0.02	0.0115074	1.62	2.50263	AllP	Sig. Adverse
11	BLCA	P51636	CAV2|858	hsa05206	0.336046	0.81	-0.960239	AllP_SingleGene	Favorable	2	P51636;Q03135	2	CAV2|858;CAV1|857	0.0339752	1.5	2.10597	75upP	Sig. Adverse	12	P51636;Q03135;F5H2A4;P09493;P61812;O60315;P08670;P05106;P08648;P00749;P07996;P09619	12	CAV2|858;CAV1|857;HMGA2|8091;TPM1|7168;TGFB2|7042;ZEB2|9839;VIM|7431;ITGB3|3690;ITGA5|3678;PLAU|5328;THBS1|7057;PDGFRB|5159	0.00147115	0.003	0.0466548	1.47	1.9772	AllP	Sig. Adverse
12	BLCA	P51636	CAV2|858	hsa05205	0.336046	0.81	-0.960239	AllP_SingleGene	Favorable	2	P51636;Q03135	2	CAV2|858;CAV1|857	0.0339752	1.5	2.10597	75upP	Sig. Adverse	13	P51636;Q03135;A8K161;P21333;Q14315;P10301;P00749;P07996;P61812;P05106;P08648;Q15672;Q2TNI1	12	CAV2|858;CAV1|857;CAMK2A|815;FLNA|2316;FLNC|2318;RRAS|6237;PLAU|5328;THBS1|7057;TGFB2|7042;ITGB3|3690;ITGA5|3678;TWIST1|7291	0.00140707	0.01	0.0113486	1.7	2.50295	AllP	Sig. Adverse
13	BLCA	P51636	CAV2|858	hsa04640	0.336046	0.81	-0.960239	AllP_SingleGene	Favorable	2	P51636;Q03135	2	CAV2|858;CAV1|857	0.0339752	1.5	2.10597	75upP	Sig. Adverse	7	P51636;Q03135;P08648;P05106;P07333;P09603;P05231	7	CAV2|858;CAV1|857;ITGA5|3678;ITGB3|3690;CSF1R|1436;CSF1|1435;IL6|3569	0.0241697	0.02	0.0301028	1.54	2.15222	AllP	Sig. Adverse
14	BLCA	P56539	CAV3|859	hsa05200	0.0875747	1.39	1.70061	AllP_SingleGene	Adverse	2	P56539;P10275	2	CAV3|859;AR|367	0.0928127	0.67	-1.66967	75upN	Favorable	3	P56539;P10275;P27986	3	CAV3|859;AR|367;PIK3R1|5295	0.00804489	0.03	0.149495	1.33	1.43654	AllP	Adverse
15	BLCA	P56539	CAV3|859	hsa04630	0.0875747	1.39	1.70061	AllP_SingleGene	Adverse	2	P56539;P10275	2	CAV3|859;AR|367	0.0928127	0.67	-1.66967	75upN	Favorable	3	P56539;P10275;P27986	3	CAV3|859;AR|367;PIK3R1|5295	0.0472647	0.04	0.149495	1.33	1.43654	AllP	Adverse
16	BLCA	P56539	CAV3|859	hsa04150	0.0875747	1.39	1.70061	AllP_SingleGene	Adverse	2	P56539;P10275	2	CAV3|859;AR|367	0.0928127	0.67	-1.66967	75upN	Favorable	3	P56539;P10275;P27986	3	CAV3|859;AR|367;PIK3R1|5295	0.0168123	0.01	0.149495	1.33	1.43654	AllP	Adverse
17	BLCA	P56539	CAV3|859	hsa04210	0.0875747	1.39	1.70061	AllP_SingleGene	Adverse	2	P56539;P10275	2	CAV3|859;AR|367	0.0928127	0.67	-1.66967	75upN	Favorable	3	P56539;P10275;P27986	3	CAV3|859;AR|367;PIK3R1|5295	0.0196005	0.02	0.149495	1.33	1.43654	AllP	Adverse
18	BLCA	P56539	CAV3|859	hsa04370	0.0875747	1.39	1.70061	AllP_SingleGene	Adverse	2	P56539;P10275	2	CAV3|859;AR|367	0.0928127	0.67	-1.66967	75upN	Favorable	3	P56539;P10275;P27986	3	CAV3|859;AR|367;PIK3R1|5295	0.0196005	0.009	0.149495	1.33	1.43654	AllP	Adverse
19	BLCA	P56539	CAV3|859	hsa05210	0.0875747	1.39	1.70061	AllP_SingleGene	Adverse	2	P56539;P10275	2	CAV3|859;AR|367	0.0928127	0.67	-1.66967	75upN	Favorable	3	P56539;P10275;P27986	3	CAV3|859;AR|367;PIK3R1|5295	0.0209931	0.01	0.149495	1.33	1.43654	AllP	Adverse
20	BLCA	P56539	CAV3|859	hsa05212	0.0875747	1.39	1.70061	AllP_SingleGene	Adverse	2	P56539;P10275	2	CAV3|859;AR|367	0.0928127	0.67	-1.66967	75upN	Favorable	3	P56539;P10275;P27986	3	CAV3|859;AR|367;PIK3R1|5295	0.0209931	0.02	0.149495	1.33	1.43654	AllP	Adverse
21	BLCA	P56539	CAV3|859	hsa05214	0.0875747	1.39	1.70061	AllP_SingleGene	Adverse	2	P56539;P10275	2	CAV3|859;AR|367	0.0928127	0.67	-1.66967	75upN	Favorable	3	P56539;P10275;P27986	3	CAV3|859;AR|367;PIK3R1|5295	0.0223847	0.05	0.149495	1.33	1.43654	AllP	Adverse
22	BLCA	P56539	CAV3|859	hsa05221	0.0875747	1.39	1.70061	AllP_SingleGene	Adverse	2	P56539;P10275	2	CAV3|859;AR|367	0.0928127	0.67	-1.66967	75upN	Favorable	3	P56539;P10275;P27986	3	CAV3|859;AR|367;PIK3R1|5295	0.0182069	0.007	0.149495	1.33	1.43654	AllP	Adverse
23	BLCA	P56539	CAV3|859	hsa05220	0.0875747	1.39	1.70061	AllP_SingleGene	Adverse	2	P56539;P10275	2	CAV3|859;AR|367	0.0928127	0.67	-1.66967	75upN	Favorable	3	P56539;P10275;P27986	3	CAV3|859;AR|367;PIK3R1|5295	0.0223847	0.01	0.149495	1.33	1.43654	AllP	Adverse
24	BLCA	P56539	CAV3|859	hsa05218	0.0875747	1.39	1.70061	AllP_SingleGene	Adverse	2	P56539;P10275	2	CAV3|859;AR|367	0.0928127	0.67	-1.66967	75upN	Favorable	3	P56539;P10275;P27986	3	CAV3|859;AR|367;PIK3R1|5295	0.0334821	0.3	0.149495	1.33	1.43654	AllP	Adverse
25	BLCA	P56539	CAV3|859	hsa05211	0.0875747	1.39	1.70061	AllP_SingleGene	Adverse	2	P56539;P10275	2	CAV3|859;AR|367	0.0928127	0.67	-1.66967	75upN	Favorable	3	P56539;P10275;P27986	3	CAV3|859;AR|367;PIK3R1|5295	0.0154167	0.02	0.149495	1.33	1.43654	AllP	Adverse
26	BLCA	P56539	CAV3|859	hsa05215	0.0875747	1.39	1.70061	AllP_SingleGene	Adverse	2	P56539;P10275	2	CAV3|859;AR|367	0.0928127	0.67	-1.66967	75upN	Favorable	3	P56539;P10275;P27986	3	CAV3|859;AR|367;PIK3R1|5295	0.000250413	0.004	0.149495	1.33	1.43654	AllP	Adverse
27	BLCA	P56539	CAV3|859	hsa05213	0.0875747	1.39	1.70061	AllP_SingleGene	Adverse	2	P56539;P10275	2	CAV3|859;AR|367	0.0928127	0.67	-1.66967	75upN	Favorable	3	P56539;P10275;P27986	3	CAV3|859;AR|367;PIK3R1|5295	0.0140202	0.003	0.149495	1.33	1.43654	AllP	Adverse
28	BLCA	P56539	CAV3|859	hsa05222	0.0875747	1.39	1.70061	AllP_SingleGene	Adverse	2	P56539;P10275	2	CAV3|859;AR|367	0.0928127	0.67	-1.66967	75upN	Favorable	3	P56539;P10275;P27986	3	CAV3|859;AR|367;PIK3R1|5295	0.0376273	0.03	0.149495	1.33	1.43654	AllP	Adverse
29	BLCA	P56539	CAV3|859	hsa05223	0.0875747	1.39	1.70061	AllP_SingleGene	Adverse	2	P56539;P10275	2	CAV3|859;AR|367	0.0928127	0.67	-1.66967	75upN	Favorable	3	P56539;P10275;P27986	3	CAV3|859;AR|367;PIK3R1|5295	0.0154167	0.01	0.149495	1.33	1.43654	AllP	Adverse
30	BLCA	P56539	CAV3|859	hsa05230	0.0875747	1.39	1.70061	AllP_SingleGene	Adverse	2	P56539;P10275	2	CAV3|859;AR|367	0.0928127	0.67	-1.66967	75upN	Favorable	3	P56539;P10275;P27986	3	CAV3|859;AR|367;PIK3R1|5295	0.0182069	0.05	0.149495	1.33	1.43654	AllP	Adverse
31	BLCA	P56539	CAV3|859	hsa04066	0.0875747	1.39	1.70061	AllP_SingleGene	Adverse	2	P56539;P10275	2	CAV3|859;AR|367	0.0928127	0.67	-1.66967	75upN	Favorable	3	P56539;P10275;P27986	3	CAV3|859;AR|367;PIK3R1|5295	0.0209931	0.02	0.149495	1.33	1.43654	AllP	Adverse
32	BLCA	P56539	CAV3|859	hsa05231	0.0875747	1.39	1.70061	AllP_SingleGene	Adverse	2	P56539;P10275	2	CAV3|859;AR|367	0.0928127	0.67	-1.66967	75upN	Favorable	3	P56539;P10275;P27986	3	CAV3|859;AR|367;PIK3R1|5295	0.0376273	0.03	0.149495	1.33	1.43654	AllP	Adverse
33	BLCA	P56539	CAV3|859	hsa05205	0.0875747	1.39	1.70061	AllP_SingleGene	Adverse	2	P56539;P03372	2	CAV3|859;ESR1|2099	0.239874	1.26	1.17272	AllP	Adverse	2	P56539;P03372	2	CAV3|859;ESR1|2099	0.0443038	0.3	0.239874	1.26	1.17272	AllP	Adverse
34	BLCA	P56539	CAV3|859	hsa05169	0.0875747	1.39	1.70061	AllP_SingleGene	Adverse	2	P56539;P10275	2	CAV3|859;AR|367	0.0928127	0.67	-1.66967	75upN	Favorable	3	P56539;P10275;P27986	3	CAV3|859;AR|367;PIK3R1|5295	0.0348648	0.04	0.149495	1.33	1.43654	AllP	Adverse
35	BLCA	P56539	CAV3|859	hsa04662	0.0875747	1.39	1.70061	AllP_SingleGene	Adverse	2	P56539;P10275	2	CAV3|859;AR|367	0.0928127	0.67	-1.66967	75upN	Favorable	3	P56539;P10275;P27986	3	CAV3|859;AR|367;PIK3R1|5295	0.0223847	0.1	0.149495	1.33	1.43654	AllP	Adverse
36	BLCA	P56539	CAV3|859	hsa05160	0.0875747	1.39	1.70061	AllP_SingleGene	Adverse	2	P56539;P10275	2	CAV3|859;AR|367	0.0928127	0.67	-1.66967	75upN	Favorable	3	P56539;P10275;P27986	3	CAV3|859;AR|367;PIK3R1|5295	0.0265537	0.009	0.149495	1.33	1.43654	AllP	Adverse
37	BLCA	P56539	CAV3|859	hsa04012	0.0875747	1.39	1.70061	AllP_SingleGene	Adverse	2	P56539;P10275	2	CAV3|859;AR|367	0.0928127	0.67	-1.66967	75upN	Favorable	3	P56539;P10275;P27986	3	CAV3|859;AR|367;PIK3R1|5295	0.029328	0.02	0.149495	1.33	1.43654	AllP	Adverse
38	BLCA	Q03135	CAV1|857	hsa05200	0.437803	1.16	0.775192	AllP_SingleGene	Adverse	4	Q03135;P11362;P06401;P10275	4	CAV1|857;FGFR1|2260;PGR|5241;AR|367	0.0411315	1.64	2.02184	AllP	Sig. Adverse	42	Q03135;P11362;P06401;P10275;P09544;P24043;Q16363;P55268;P27986;P16234;P09619;P14210;P05019;Q9HCS4;P61812;P10600;Q06455;P08151;P08253;P14780;P07333;P05231;Q9Y243;P10070;P09038;P21781;Q92915;O76093;P30556;P43116;P43115;P25101;Q08462;O95622;Q8NFM4;O60262;P61952;P59768;Q7LDG7;Q8TDF6;P61073;P48061	42	CAV1|857;FGFR1|2260;PGR|5241;AR|367;WNT2|7472;LAMA2|3908;LAMA4|3910;LAMB2|3913;PIK3R1|5295;PDGFRA|5156;PDGFRB|5159;HGF|3082;IGF1|3479;TCF7L1|83439;TGFB2|7042;TGFB3|7043;RUNX1T1|862;GLI1|2735;MMP2|4313;MMP9|4318;CSF1R|1436;IL6|3569;AKT3|10000;GLI2|2736;FGF2|2247;FGF7|2252;FGF14|2259;FGF18|8817;AGTR1|185;PTGER2|5732;PTGER3|5733;EDNRA|1909;ADCY2|108;ADCY5|111;ADCY4|196883;GNG7|2788;GNG11|2791;GNG2|5…	0.000612266	0.2	0.00127243	1.85	3.17248	AllP	Sig. Adverse
39	BLCA	Q03135	CAV1|857	hsa04520	0.437803	1.16	0.775192	AllP_SingleGene	Adverse	4	Q03135;P14923;Q13882;Q13507	4	CAV1|857;JUP|3728;PTK6|5753;TRPC3|7222	0.00963425	1.91	2.54496	AllP	Sig. Adverse	9	Q03135;P14923;Q13882;Q13507;P12830;P06241;P11362;Q15223;Q96NY8	9	CAV1|857;JUP|3728;PTK6|5753;TRPC3|7222;CDH1|999;FYN|2534;FGFR1|2260;PVRL1|5818;PVRL4|81607	3.40512e-07	0.003	0.0299378	1.56	2.15342	Undetermined	Undetermined
40	BLCA	Q03135	CAV1|857	hsa04512	0.437803	1.16	0.775192	AllP_SingleGene	Adverse	5	Q03135;P11362;Q9UBN4;P06241;P14923	5	CAV1|857;FGFR1|2260;TRPC4|7223;FYN|2534;JUP|3728	0.00378066	1.74	2.85989	AllP	Sig. Adverse	25	Q03135;P11362;Q9UBN4;P06241;P14923;P24043;Q16363;P55268;Q13753;P12109;P12110;P12111;P12107;P22105;P04275;P07996;P05106;Q7L1I2;P18827;P98160;P16144;P18564;Q13683;P08648;P56199	25	CAV1|857;FGFR1|2260;TRPC4|7223;FYN|2534;JUP|3728;LAMA2|3908;LAMA4|3910;LAMB2|3913;LAMC2|3918;COL6A1|1291;COL6A2|1292;COL6A3|1293;COL11A1|1301;TNXB|7148;VWF|7450;THBS1|7057;ITGB3|3690;SV2B|9899;SDC1|6382;HSPG2|3339;ITGB4|3691;ITGB6|3694;ITGA7|3679;ITGA5|3678;ITGA1|3672	5.54977e-09	0.4	0.000570438	1.94	3.38463	AllP	Sig. Adverse
41	BLCA	Q03135	CAV1|857	hsa04060	0.437803	1.16	0.775192	AllP_SingleGene	Adverse	5	Q03135;Q08881;Q06187;P23219;P51451	5	CAV1|857;ITK|3702;BTK|695;PTGS1|5742;BLK|640	0.0188932	1.6	2.32629	AllP	Sig. Adverse	39	Q03135;Q08881;Q06187;P23219;P51451;O95256;Q9UHF5;P08476;P10600;P61812;O14836;Q9Y5U5;P32971;P29965;Q13651;P36888;P07333;P09619;P16234;P09603;P14210;Q8TD55;Q9NRA1;Q99650;P05231;P51679;P51684;P55773;Q16627;P13500;O00585;Q99731;P32302;P61073;P48061;O14625;P02778;P08138;O43508	39	CAV1|857;ITK|3702;BTK|695;PTGS1|5742;BLK|640;IL18RAP|8807;IL17B|27190;INHBA|3624;TGFB3|7043;TGFB2|7042;TNFRSF13B|23495;TNFRSF18|8784;TNFSF8|944;CD40LG|959;IL10RA|3587;FLT3|2322;CSF1R|1436;PDGFRB|5159;PDGFRA|5156;CSF1|1435;HGF|3082;PLEKHO2|80301;PDGFC|56034;OSMR|9180;IL6|3569;CCR4|1233;CCR6|1235;CCL23|6368;CCL14|6358;CCL2|6347;CCL21|6366;CCL19|6363;CXCR5|643;CXCR4|7852;CXCL12|6387;CXCL11|6373;CXCL…	8.80952e-14	0.1	1.68521e-07	2.7	5.0303	AllP	Sig. Adverse
42	BLCA	Q03135	CAV1|857	hsa04630	0.437803	1.16	0.775192	AllP_SingleGene	Adverse	2	Q03135;P10275	2	CAV1|857;AR|367	0.134599	1.34	1.49092	75upP	Adverse	3	Q03135;P10275;P27986	3	CAV1|857;AR|367;PIK3R1|5295	0.0472647	0.4	0.202755	1.34	1.2693	AllP	Adverse
43	BLCA	Q03135	CAV1|857	hsa04150	0.437803	1.16	0.775192	AllP_SingleGene	Adverse	4	Q03135;P48995;P51451;P10275	4	CAV1|857;TRPC1|7220;BLK|640;AR|367	0.116755	1.35	1.5626	AllP	Adverse	9	Q03135;P48995;P51451;P10275;Q9Y243;P48736;P27986;P05019;P05771	9	CAV1|857;TRPC1|7220;BLK|640;AR|367;AKT3|10000;PIK3CG|5294;PIK3R1|5295;IGF1|3479;PRKCB|5579	0.00168623	0.006	0.000942604	1.9	3.25174	AllP	Sig. Adverse
44	BLCA	Q03135	CAV1|857	hsa04210	0.437803	1.16	0.775192	AllP_SingleGene	Adverse	2	Q03135;P10275	2	CAV1|857;AR|367	0.134599	1.34	1.49092	75upP	Adverse	3	Q03135;P10275;P27986	3	CAV1|857;AR|367;PIK3R1|5295	0.0196005	0.1	0.202755	1.34	1.2693	AllP	Adverse
45	BLCA	Q03135	CAV1|857	hsa04370	0.437803	1.16	0.775192	AllP_SingleGene	Adverse	3	Q03135;P35354;P10275	3	CAV1|857;PTGS2|5743;AR|367	NA	NA	NA	Undetermined	Undetermined	5	Q03135;P35354;P10275;P47712;P27986	5	CAV1|857;PTGS2|5743;AR|367;PLA2G4A|5321;PIK3R1|5295	3.39898e-06	0.001	0.00693848	1.68	2.67045	Undetermined	Undetermined
46	BLCA	Q03135	CAV1|857	hsa04510	0.437803	1.16	0.775192	AllP_SingleGene	Adverse	8	Q03135;P00519;Q06187;P11362;P06241;P23219;Q9UBN4;P06401	8	CAV1|857;ABL1|25;BTK|695;FGFR1|2260;FYN|2534;PTGS1|5742;TRPC4|7223;PGR|5241	0.0373309	1.58	2.06459	AllP	Sig. Adverse	44	Q03135;P00519;Q06187;P11362;P06241;P23219;Q9UBN4;P06401;P05106;P56199;P08648;Q13683;Q13797;B4DN28;P21333;Q14315;Q15746;P24844;Q9Y243;Q9NVD7;Q13418;P48736;Q9Y490;P12814;P05771;P12109;P12110;P12111;P12107;P24043;Q16363;P55268;Q13753;P07996;P22105;P04275;Q2TNI1;Q13489;P30279;P16234;P09619;P14210;P05019;Q9NRA1	43	CAV1|857;ABL1|25;BTK|695;FGFR1|2260;FYN|2534;PTGS1|5742;TRPC4|7223;PGR|5241;ITGB3|3690;ITGA1|3672;ITGA5|3678;ITGA7|3679;ITGA9|3680;ITGA8|8516;FLNA|2316;FLNC|2318;MYLK|4638;MYL9|10398;AKT3|10000;PARVA|55742;ILK|3611;PIK3CG|5294;TLN1|7094;ACTN1|87;PRKCB|5579;COL6A1|1291;COL6A2|1292;COL6A3|1293;COL11A1|1301;LAMA2|3908;LAMA4|3910;LAMB2|3913;LAMC2|3918;THBS1|7057;TNXB|7148;VWF|7450;BIRC3|330;CCND2|894…	1.87131e-19	0.2	0.00075308	1.91	3.31317	AllP	Sig. Adverse
47	BLCA	Q03135	CAV1|857	hsa05210	0.437803	1.16	0.775192	AllP_SingleGene	Adverse	2	Q03135;P10275	2	CAV1|857;AR|367	0.134599	1.34	1.49092	75upP	Adverse	3	Q03135;P10275;P27986	3	CAV1|857;AR|367;PIK3R1|5295	0.0209931	0.1	0.202755	1.34	1.2693	AllP	Adverse
48	BLCA	Q03135	CAV1|857	hsa05212	0.437803	1.16	0.775192	AllP_SingleGene	Adverse	2	Q03135;P10275	2	CAV1|857;AR|367	0.134599	1.34	1.49092	75upP	Adverse	3	Q03135;P10275;P27986	3	CAV1|857;AR|367;PIK3R1|5295	0.0209931	0.2	0.202755	1.34	1.2693	AllP	Adverse
49	BLCA	Q03135	CAV1|857	hsa05214	0.437803	1.16	0.775192	AllP_SingleGene	Adverse	3	Q03135;P00519;P10275	3	CAV1|857;ABL1|25;AR|367	0.126699	1.45	1.51862	AllP	Adverse	6	Q03135;P00519;P10275;A8K161;P27986;Q9Y243	6	CAV1|857;ABL1|25;AR|367;CAMK2A|815;PIK3R1|5295;AKT3|10000	0.00387756	0.2	0.0874432	1.5	1.69739	AllP	Adverse
50	BLCA	Q03135	CAV1|857	hsa05221	0.437803	1.16	0.775192	AllP_SingleGene	Adverse	3	Q03135;P00519;P10275	3	CAV1|857;ABL1|25;AR|367	0.126699	1.45	1.51862	AllP	Adverse	6	Q03135;P00519;P10275;Q06455;Q9Y243;P27986	6	CAV1|857;ABL1|25;AR|367;RUNX1T1|862;AKT3|10000;PIK3R1|5295	0.00211791	0.01	0.0221486	1.58	2.26808	AllP	Sig. Adverse
51	BLCA	Q03135	CAV1|857	hsa05220	0.437803	1.16	0.775192	AllP_SingleGene	Adverse	3	Q03135;P00519;P10275	3	CAV1|857;ABL1|25;AR|367	0.126699	1.45	1.51862	AllP	Adverse	5	Q03135;P00519;P10275;Q9Y243;P27986	5	CAV1|857;ABL1|25;AR|367;AKT3|10000;PIK3R1|5295	0.00387756	0.04	0.166123	1.41	1.37806	AllP	Adverse
52	BLCA	Q03135	CAV1|857	hsa05218	0.437803	1.16	0.775192	AllP_SingleGene	Adverse	7	Q03135;P23219;Q06187;P11362;P06241;P06401;P10275	7	CAV1|857;PTGS1|5742;BTK|695;FGFR1|2260;FYN|2534;PGR|5241;AR|367	0.0744069	1.45	1.77394	AllP	Adverse	20	Q03135;P23219;Q06187;P11362;P06241;P06401;P10275;O75030;P16234;P09619;P09038;P21781;Q92915;P14210;P05019;Q9NRA1;O76093;Q9Y243;P48736;P27986	20	CAV1|857;PTGS1|5742;BTK|695;FGFR1|2260;FYN|2534;PGR|5241;AR|367;MITF|4286;PDGFRA|5156;PDGFRB|5159;FGF2|2247;FGF7|2252;FGF14|2259;HGF|3082;IGF1|3479;PDGFC|56034;FGF18|8817;AKT3|10000;PIK3CG|5294;PIK3R1|5295	3.20816e-08	0.3	0.00110994	1.87	3.20902	AllP	Sig. Adverse
53	BLCA	Q03135	CAV1|857	hsa05211	0.437803	1.16	0.775192	AllP_SingleGene	Adverse	3	Q03135;P48995;P10275	3	CAV1|857;TRPC1|7220;AR|367	0.263202	1.27	1.11623	AllP	Adverse	5	Q03135;P48995;P10275;Q9Y243;P27986	5	CAV1|857;TRPC1|7220;AR|367;AKT3|10000;PIK3R1|5295	0.00155543	0.04	0.159827	1.38	1.3997	AllP	Adverse
54	BLCA	Q03135	CAV1|857	hsa05215	0.437803	1.16	0.775192	AllP_SingleGene	Adverse	4	Q03135;P10275;P11362;Q06187	4	CAV1|857;AR|367;FGFR1|2260;BTK|695	0.0610471	1.57	1.85734	AllP	Adverse	14	Q03135;P10275;P11362;Q06187;Q9HCS4;P16234;P09619;Q96BA8;Q02930;P05019;Q9NRA1;Q9Y243;P48736;P27986	14	CAV1|857;AR|367;FGFR1|2260;BTK|695;TCF7L1|83439;PDGFRA|5156;PDGFRB|5159;CREB3L1|90993;CREB5|9586;IGF1|3479;PDGFC|56034;AKT3|10000;PIK3CG|5294;PIK3R1|5295	0.00113661	0.3	0.0049523	1.72	2.77668	AllP	Sig. Adverse
55	BLCA	Q03135	CAV1|857	hsa05213	0.437803	1.16	0.775192	AllP_SingleGene	Adverse	3	Q03135;P48995;P10275	3	CAV1|857;TRPC1|7220;AR|367	0.263202	1.27	1.11623	AllP	Adverse	5	Q03135;P48995;P10275;Q9Y243;P27986	5	CAV1|857;TRPC1|7220;AR|367;AKT3|10000;PIK3R1|5295	0.00128297	0.005	0.159827	1.38	1.3997	AllP	Adverse
56	BLCA	Q03135	CAV1|857	hsa05222	0.437803	1.16	0.775192	AllP_SingleGene	Adverse	3	Q03135;P10275;P35354	3	CAV1|857;AR|367;PTGS2|5743	NA	NA	NA	Undetermined	Undetermined	4	Q03135;P10275;P35354;P27986	4	CAV1|857;AR|367;PTGS2|5743;PIK3R1|5295	0.00207234	0.06	0.0255511	1.65	2.21019	75upP	Sig. Adverse
57	BLCA	Q03135	CAV1|857	hsa05223	0.437803	1.16	0.775192	AllP_SingleGene	Adverse	3	Q03135;P48995;P10275	3	CAV1|857;TRPC1|7220;AR|367	0.263202	1.27	1.11623	AllP	Adverse	5	Q03135;P48995;P10275;Q9Y243;P27986	5	CAV1|857;TRPC1|7220;AR|367;AKT3|10000;PIK3R1|5295	0.00155543	0.01	0.159827	1.38	1.3997	AllP	Adverse
58	BLCA	Q03135	CAV1|857	hsa04151	0.437803	1.16	0.775192	AllP_SingleGene	Adverse	7	Q03135;P11362;P06241;P23219;Q06187;Q9UBN4;P06401	7	CAV1|857;FGFR1|2260;FYN|2534;PTGS1|5742;BTK|695;TRPC4|7223;PGR|5241	0.0597841	1.44	1.87208	AllP	Adverse	51	Q03135;P11362;P06241;P23219;Q06187;Q9UBN4;P06401;Q9Y243;P07333;P08138;P16234;P09619;Q02763;P08172;P09603;P09038;P21781;Q92915;P14210;P05019;P01138;Q9NRA1;O76093;P48736;O60262;P61952;P59768;P56199;P08648;Q13683;B4DN28;P05106;P12109;P12110;P12111;P12107;P24043;Q16363;P55268;Q13753;P07996;P22105;P04275;P10912;Q99650;O60674;P05231;Q96BA8;Q02930;P30279;P56279	51	CAV1|857;FGFR1|2260;FYN|2534;PTGS1|5742;BTK|695;TRPC4|7223;PGR|5241;AKT3|10000;CSF1R|1436;NGFR|4804;PDGFRA|5156;PDGFRB|5159;TEK|7010;CHRM2|1129;CSF1|1435;FGF2|2247;FGF7|2252;FGF14|2259;HGF|3082;IGF1|3479;NGF|4803;PDGFC|56034;FGF18|8817;PIK3CG|5294;GNG7|2788;GNG11|2791;GNG2|54331;ITGA1|3672;ITGA5|3678;ITGA7|3679;ITGA8|8516;ITGB3|3690;COL6A1|1291;COL6A2|1292;COL6A3|1293;COL11A1|1301;LAMA2|3908;LAMA…	1.98511e-13	0.2	0.000539119	1.94	3.39879	AllP	Sig. Adverse
59	BLCA	Q03135	CAV1|857	hsa04024	0.437803	1.16	0.775192	AllP_SingleGene	Adverse	2	Q03135;P08235	2	CAV1|857;NR3C2|4306	0.0535372	1.47	1.91899	AllP	Adverse	4	Q03135;P08235;P08172;O95622	4	CAV1|857;NR3C2|4306;CHRM2|1129;ADCY5|111	0.0438644	0.5	0.0126648	1.91	2.45012	AllP	Sig. Adverse
60	BLCA	Q03135	CAV1|857	hsa05230	0.437803	1.16	0.775192	AllP_SingleGene	Adverse	4	Q03135;P06241;P06401;P10275	4	CAV1|857;FYN|2534;PGR|5241;AR|367	0.0563071	1.53	1.89463	AllP	Adverse	10	Q03135;P06241;P06401;P10275;P11362;Q96CY4;P16234;P09619;P27986;Q9Y243	10	CAV1|857;FYN|2534;PGR|5241;AR|367;FGFR1|2260;NTRK3|4916;PDGFRA|5156;PDGFRB|5159;PIK3R1|5295;AKT3|10000	0.00107438	0.2	0.00566658	1.7	2.73453	AllP	Sig. Adverse
61	BLCA	Q03135	CAV1|857	hsa04066	0.437803	1.16	0.775192	AllP_SingleGene	Adverse	4	Q03135;Q06187;P10275;P00519	4	CAV1|857;BTK|695;AR|367;ABL1|25	0.0428405	1.66	2.00377	AllP	Sig. Adverse	12	Q03135;Q06187;P10275;P00519;P05019;P48736;P27986;Q9Y243;P05771;A8K161;Q02763;P05231	12	CAV1|857;BTK|695;AR|367;ABL1|25;IGF1|3479;PIK3CG|5294;PIK3R1|5295;AKT3|10000;PRKCB|5579;CAMK2A|815;TEK|7010;IL6|3569	0.0028823	0.07	0.0165469	1.59	2.37598	AllP	Sig. Adverse
62	BLCA	Q03135	CAV1|857	hsa05231	0.437803	1.16	0.775192	AllP_SingleGene	Adverse	3	Q03135;P10275;P35354	3	CAV1|857;AR|367;PTGS2|5743	NA	NA	NA	Undetermined	Undetermined	5	Q03135;P10275;P35354;P27986;P47712	5	CAV1|857;AR|367;PTGS2|5743;PIK3R1|5295;PLA2G4A|5321	0.00207234	0.01	0.00693848	1.68	2.67045	Undetermined	Undetermined
63	BLCA	Q03135	CAV1|857	hsa00564	0.437803	1.16	0.775192	AllP_SingleGene	Adverse	2	Q03135;P35354	2	CAV1|857;PTGS2|5743	NA	NA	NA	Undetermined	Undetermined	3	Q03135;P35354;P47712	3	CAV1|857;PTGS2|5743;PLA2G4A|5321	0.0279413	0.09	0.0132187	0.62	-2.45512	75upN	Sig. Favorable
64	BLCA	Q03135	CAV1|857	hsa04810	0.437803	1.16	0.775192	AllP_SingleGene	Adverse	10	Q03135;Q06187;P11362;P06241;P23219;P00519;P06401;Q9UBN4;Q13507;P14923	10	CAV1|857;BTK|695;FGFR1|2260;FYN|2534;PTGS1|5742;ABL1|25;PGR|5241;TRPC4|7223;TRPC3|7222;JUP|3728	0.0544643	1.46	1.91193	AllP	Adverse	38	Q03135;Q06187;P11362;P06241;P23219;P00519;P06401;Q9UBN4;Q13507;P14923;P55160;Q9Y281;P06396;P12814;P24844;Q15746;Q9NQU5;Q13576;P48736;P08172;P56199;P08648;Q13683;Q13797;P05106;P16144;P18564;B4DN28;O14807;P10301;P16234;P09619;P09038;P21781;O15520;Q92915;Q9NRA1;O76093	38	CAV1|857;BTK|695;FGFR1|2260;FYN|2534;PTGS1|5742;ABL1|25;PGR|5241;TRPC4|7223;TRPC3|7222;JUP|3728;NCKAP1L|3071;CFL2|1073;GSN|2934;ACTN1|87;MYL9|10398;MYLK|4638;PAK6|56924;IQGAP2|10788;PIK3CG|5294;CHRM2|1129;ITGA1|3672;ITGA5|3678;ITGA7|3679;ITGA9|3680;ITGB3|3690;ITGB4|3691;ITGB6|3694;ITGA8|8516;MRAS|22808;RRAS|6237;PDGFRA|5156;PDGFRB|5159;FGF2|2247;FGF7|2252;FGF10|2255;FGF14|2259;PDGFC|56034;FGF18|8…	5.63499e-14	0.06	0.0109174	1.78	2.51104	AllP	Sig. Adverse
65	BLCA	Q03135	CAV1|857	hsa05206	0.437803	1.16	0.775192	AllP_SingleGene	Adverse	5	Q03135;P00519;P06401;Q9UBN4;Q13507	5	CAV1|857;ABL1|25;PGR|5241;TRPC4|7223;TRPC3|7222	0.0611384	1.47	1.861	AllP	Adverse	21	Q03135;P00519;P06401;Q9UBN4;Q13507;F5H2A4;P37275;P09493;P56524;P61812;O60315;P51512;O95980;P08670;Q8WW38;P05106;P08648;P00749;P07996;P16234;P09619	21	CAV1|857;ABL1|25;PGR|5241;TRPC4|7223;TRPC3|7222;HMGA2|8091;ZEB1|6935;TPM1|7168;HDAC4|9759;TGFB2|7042;ZEB2|9839;MMP16|4325;RECK|8434;VIM|7431;ZFPM2|23414;ITGB3|3690;ITGA5|3678;PLAU|5328;THBS1|7057;PDGFRA|5156;PDGFRB|5159	1.03344e-09	0.07	0.0249754	1.54	2.22461	AllP	Sig. Adverse
66	BLCA	Q03135	CAV1|857	hsa05205	0.437803	1.16	0.775192	AllP_SingleGene	Adverse	8	Q03135;Q06187;P11362;P06241;P23219;P48995;P03372;P06401	8	CAV1|857;BTK|695;FGFR1|2260;FYN|2534;PTGS1|5742;TRPC1|7220;ESR1|2099;PGR|5241	0.0160661	1.65	2.38291	AllP	Sig. Adverse	38	Q03135;Q06187;P11362;P06241;P23219;P48995;P03372;P06401;Q01484;P48736;Q9Y243;A8K161;P21333;Q14315;O14807;P10301;P14780;P00749;P07585;P07996;P08253;P05019;P51884;P61812;P18827;Q8WWQ2;P05106;P14210;P34741;P09038;P08648;P05771;P98160;Q16082;Q8WVJ9;Q15672;P09544;Q2TNI1	37	CAV1|857;BTK|695;FGFR1|2260;FYN|2534;PTGS1|5742;TRPC1|7220;ESR1|2099;PGR|5241;ANK2|287;PIK3CG|5294;AKT3|10000;CAMK2A|815;FLNA|2316;FLNC|2318;MRAS|22808;RRAS|6237;MMP9|4318;PLAU|5328;DCN|1634;THBS1|7057;MMP2|4313;IGF1|3479;LUM|4060;TGFB2|7042;SDC1|6382;HPSE2|60495;ITGB3|3690;HGF|3082;SDC2|6383;FGF2|2247;ITGA5|3678;PRKCB|5579;HSPG2|3339;HSPB2|3316;TWIST2|117581;TWIST1|7291;WNT2|7472	1.25423e-14	0.2	0.000561358	1.93	3.38929	AllP	Sig. Adverse
67	BLCA	Q03135	CAV1|857	hsa04020	0.437803	1.16	0.775192	AllP_SingleGene	Adverse	4	Q03135;Q9UBN4;Q13507;P08235	4	CAV1|857;TRPC4|7223;TRPC3|7222;NR3C2|4306	0.0350547	1.53	2.09232	AllP	Sig. Adverse	13	Q03135;Q9UBN4;Q13507;P08235;P54750;P09619;Q15746;Q15147;Q13936;P08172;P25101;P43088;P26678	13	CAV1|857;TRPC4|7223;TRPC3|7222;NR3C2|4306;PDE1A|5136;PDGFRB|5159;MYLK|4638;PLCB4|5332;CACNA1C|775;CHRM2|1129;EDNRA|1909;PTGFR|5737;PLN|5350	0.000389447	0.6	0.00913018	1.71	2.57656	AllP	Sig. Adverse
68	BLCA	Q03135	CAV1|857	hsa05204	0.437803	1.16	0.775192	AllP_SingleGene	Adverse	2	Q03135;P35354	2	CAV1|857;PTGS2|5743	NA	NA	NA	Undetermined	Undetermined	2	Q03135;P35354	2	CAV1|857;PTGS2|5743	0.0209931	0.03	0.0413683	1.49	2.02681	Undetermined	Undetermined
69	BLCA	Q03135	CAV1|857	hsa05169	0.437803	1.16	0.775192	AllP_SingleGene	Adverse	3	Q03135;Q08881;P10275	3	CAV1|857;ITK|3702;AR|367	NA	NA	NA	Undetermined	Undetermined	11	Q03135;Q08881;P10275;P16150;P06734;P49961;P21580;P48736;P27986;P08670;Q13651	11	CAV1|857;ITK|3702;AR|367;SPN|6693;FCER2|2208;ENTPD1|953;TNFAIP3|7128;PIK3CG|5294;PIK3R1|5295;VIM|7431;IL10RA|3587	0.00717021	0.1	0.00170164	2.09	3.06919	75upP	Sig. Adverse
70	BLCA	Q03135	CAV1|857	hsa04662	0.437803	1.16	0.775192	AllP_SingleGene	Adverse	5	Q03135;Q08881;Q06187;P51451;P10275	5	CAV1|857;ITK|3702;BTK|695;BLK|640;AR|367	0.0326129	1.69	2.11286	75upP	Sig. Adverse	12	Q03135;Q08881;Q06187;P51451;P10275;P05771;P48736;P27986;P31994;O95644;P40259;P20273	12	CAV1|857;ITK|3702;BTK|695;BLK|640;AR|367;PRKCB|5579;PIK3CG|5294;PIK3R1|5295;FCGR2B|2213;NFATC1|4772;CD79B|974;CD22|933	2.63917e-06	0.1	0.00208089	1.84	3.03152	AllP	Sig. Adverse
71	BLCA	Q03135	CAV1|857	hsa04064	0.437803	1.16	0.775192	AllP_SingleGene	Adverse	5	Q03135;Q08881;Q06187;P51451;P35354	5	CAV1|857;ITK|3702;BTK|695;BLK|640;PTGS2|5743	NA	NA	NA	Undetermined	Undetermined	14	Q03135;Q08881;Q06187;P51451;P35354;Q13489;P29965;P05771;P21580;P48061;O75293;P19320;O00585;Q99731	14	CAV1|857;ITK|3702;BTK|695;BLK|640;PTGS2|5743;BIRC3|330;CD40LG|959;PRKCB|5579;TNFAIP3|7128;CXCL12|6387;GADD45B|4616;VCAM1|7412;CCL21|6366;CCL19|6363	6.74823e-09	0.06	0.0012739	1.89	3.1685	Undetermined	Undetermined
72	BLCA	Q03135	CAV1|857	hsa04062	0.437803	1.16	0.775192	AllP_SingleGene	Adverse	9	Q03135;Q08881;Q06187;P51451;P23219;P11362;P06241;P51813;P08235	9	CAV1|857;ITK|3702;BTK|695;BLK|640;PTGS1|5742;FGFR1|2260;FYN|2534;BMX|660;NR3C2|4306	0.000205063	2.05	3.63573	AllP	Sig. Adverse	37	Q03135;Q08881;Q06187;P51451;P23219;P11362;P06241;P51813;P08235;P51679;P51684;P32302;P61073;P02778;P13500;Q16627;Q99731;O00585;P55773;O14625;P48061;O60674;P48736;Q15147;O60262;P61952;P59768;Q92556;P34947;Q08462;O95622;O60503;Q8NFM4;Q7LDG7;P05771;Q9Y243;Q92608	37	CAV1|857;ITK|3702;BTK|695;BLK|640;PTGS1|5742;FGFR1|2260;FYN|2534;BMX|660;NR3C2|4306;CCR4|1233;CCR6|1235;CXCR5|643;CXCR4|7852;CXCL10|3627;CCL2|6347;CCL14|6358;CCL19|6363;CCL21|6366;CCL23|6368;CXCL11|6373;CXCL12|6387;JAK2|3717;PIK3CG|5294;PLCB4|5332;GNG7|2788;GNG11|2791;GNG2|54331;ELMO1|9844;GRK5|2869;ADCY2|108;ADCY5|111;ADCY9|115;ADCY4|196883;RASGRP2|10235;PRKCB|5579;AKT3|10000;DOCK2|1794	8.47079e-16	0.06	0.000148605	2.08	3.71089	AllP	Sig. Adverse
73	BLCA	Q03135	CAV1|857	hsa04142	0.437803	1.16	0.775192	AllP_SingleGene	Adverse	3	Q03135;P14923;Q13882	3	CAV1|857;JUP|3728;PTK6|5753	0.0371812	1.64	2.06292	AllP	Sig. Adverse	6	Q03135;P14923;Q13882;Q9Y6Q5;F6SFB5;Q86U03	6	CAV1|857;JUP|3728;PTK6|5753;AP1M2|10053;AP1S2|8905;AP1G2|8906	0.000593072	0.01	0.0425749	1.55	2.01195	Undetermined	Undetermined
74	BLCA	Q03135	CAV1|857	hsa05160	0.437803	1.16	0.775192	AllP_SingleGene	Adverse	2	Q03135;P10275	2	CAV1|857;AR|367	0.134599	1.34	1.49092	75upP	Adverse	3	Q03135;P10275;P27986	3	CAV1|857;AR|367;PIK3R1|5295	0.0265537	0.09	0.202755	1.34	1.2693	AllP	Adverse
75	BLCA	Q03135	CAV1|857	hsa04012	0.437803	1.16	0.775192	AllP_SingleGene	Adverse	4	Q03135;P14923;P00519;P10275	4	CAV1|857;JUP|3728;ABL1|25;AR|367	0.147372	1.4	1.44219	AllP	Adverse	9	Q03135;P14923;P00519;P10275;Q9NQU5;Q9ULV8;A8K161;P27986;Q9Y243	9	CAV1|857;JUP|3728;ABL1|25;AR|367;PAK6|56924;CBLC|23624;CAMK2A|815;PIK3R1|5295;AKT3|10000	6.93936e-05	0.001	0.00802872	1.91	2.60557	AllP	Sig. Adverse
76	BLCA	Q03135	CAV1|857	hsa04640	0.437803	1.16	0.775192	AllP_SingleGene	Adverse	7	Q03135;P06241;P23219;Q9UBN4;Q06187;Q08881;P51451	7	CAV1|857;FYN|2534;PTGS1|5742;TRPC4|7223;BTK|695;ITK|3702;BLK|640	0.00863846	1.68	2.59726	AllP	Sig. Adverse	23	Q03135;P06241;P23219;Q9UBN4;Q06187;Q08881;P51451;P56199;P08648;P05106;P17927;P07333;P06734;P11049;P11836;P20273;P09693;P29017;P06127;P28906;P36888;P09603;P05231	23	CAV1|857;FYN|2534;PTGS1|5742;TRPC4|7223;BTK|695;ITK|3702;BLK|640;ITGA1|3672;ITGA5|3678;ITGB3|3690;CR1|1378;CSF1R|1436;FCER2|2208;CD37|951;MS4A1|931;CD22|933;CD3G|917;CD1C|911;CD5|921;CD34|947;FLT3|2322;CSF1|1435;IL6|3569	1.38585e-16	0.04	0.000226727	2.02	3.61426	AllP	Sig. Adverse
77	BLCA	Q03135	CAV1|857	hsa04916	0.437803	1.16	0.775192	AllP_SingleGene	Adverse	2	Q03135;P08235	2	CAV1|857;NR3C2|4306	0.0535372	1.47	1.91899	AllP	Adverse	4	Q03135;P08235;Q15147;O95622	4	CAV1|857;NR3C2|4306;PLCB4|5332;ADCY5|111	0.00738981	0.03	0.00552087	1.77	2.73831	AllP	Sig. Adverse
78	BLCA	O00206	TLR4|7099	hsa04151	0.0854086	0.7	-1.71128	AllP_SingleGene	Favorable	1	O00206	1	TLR4|7099	0.0854086	0.7	-1.71128	AllP_SingleGene	Favorable	2	O00206;P52797	2	TLR4|7099;EFNA3|1944	0.0134771	1	0.0124286	1.64	2.47477	Undetermined	Undetermined
79	BLCA	O00206	TLR4|7099	hsa04066	0.0854086	0.7	-1.71128	AllP_SingleGene	Favorable	1	O00206	1	TLR4|7099	0.0854086	0.7	-1.71128	AllP_SingleGene	Favorable	1	O00206	1	TLR4|7099	0.0313347	1	0.0854086	0.7	-1.71128	AllP_SingleGene	Favorable
80	BLCA	O00206	TLR4|7099	hsa04064	0.0854086	0.7	-1.71128	AllP_SingleGene	Favorable	2	O00206;Q86XR7	2	TLR4|7099;TMED7-TICAM2|100302736,TICAM2|353376	0.161582	0.76	-1.39528	AllN	Favorable	2	O00206;Q86XR7	2	TLR4|7099;TMED7-TICAM2|100302736,TICAM2|353376	0.00102581	0.07	0.161582	0.76	-1.39528	AllN	Favorable
81	BLCA	O00206	TLR4|7099	hsa05161	0.0854086	0.7	-1.71128	AllP_SingleGene	Favorable	2	O00206;Q86XR7	2	TLR4|7099;TMED7-TICAM2|100302736,TICAM2|353376	0.161582	0.76	-1.39528	AllN	Favorable	2	O00206;Q86XR7	2	TLR4|7099;TMED7-TICAM2|100302736,TICAM2|353376	0.0253165	0.04	0.161582	0.76	-1.39528	AllN	Favorable
82	BLCA	O00238	BMPR1B|658	hsa05200	0.0383634	1.66	2.04893	AllP_SingleGene	Sig. Adverse	4	O00238;P37023;P61812;P12644	4	BMPR1B|658;ACVRL1|94;TGFB2|7042;BMP4|652	0.0287256	1.6	2.16779	AllP	Sig. Adverse	31	O00238;P37023;P61812;P12644;P24043;Q16363;P55268;P16234;P09619;P36888;P11362;P05019;Q9Y2T1;Q9HCS4;P10600;P08253;P07333;P05231;P09038;P21781;P43116;P25101;P24530;Q8NFM4;O60262;P61952;P59768;Q7LDG7;Q8TDF6;P61073;P48061	31	BMPR1B|658;ACVRL1|94;TGFB2|7042;BMP4|652;LAMA2|3908;LAMA4|3910;LAMB2|3913;PDGFRA|5156;PDGFRB|5159;FLT3|2322;FGFR1|2260;IGF1|3479;AXIN2|8313;TCF7L1|83439;TGFB3|7043;MMP2|4313;CSF1R|1436;IL6|3569;FGF2|2247;FGF7|2252;PTGER2|5732;EDNRA|1909;EDNRB|1910;ADCY4|196883;GNG7|2788;GNG11|2791;GNG2|54331;RASGRP2|10235;RASGRP4|115727;CXCR4|7852;CXCL12|6387	0.00228646	0.03	0.00124445	1.87	3.17681	AllP	Sig. Adverse
83	BLCA	O00238	BMPR1B|658	hsa04520	0.0383634	1.66	2.04893	AllP_SingleGene	Sig. Adverse	3	O00238;P61812;Q12841	3	BMPR1B|658;TGFB2|7042;FSTL1|11167	0.0467122	1.62	1.9701	AllP	Sig. Adverse	9	O00238;P61812;Q12841;Q9HCS4;P06241;O95863;P11362;Q9BX66;P12814	9	BMPR1B|658;TGFB2|7042;FSTL1|11167;TCF7L1|83439;FYN|2534;SNAI1|6615;FGFR1|2260;SORBS1|10580;ACTN1|87	0.00408454	0.04	0.00897578	1.72	2.58194	AllP	Sig. Adverse
84	BLCA	O00238	BMPR1B|658	hsa04310	0.0383634	1.66	2.04893	AllP_SingleGene	Sig. Adverse	2	O00238;P12644	2	BMPR1B|658;BMP4|652	0.0235403	1.66	2.24091	AllP	Sig. Adverse	4	O00238;P12644;Q969G9;Q9Y2T1	4	BMPR1B|658;BMP4|652;NKD1|85407;AXIN2|8313	0.00239026	0.01	0.0309784	1.56	2.14017	75upP	Sig. Adverse
85	BLCA	O00238	BMPR1B|658	hsa04512	0.0383634	1.66	2.04893	AllP_SingleGene	Sig. Adverse	5	O00238;P37023;Q12841;P61812;P37173	5	BMPR1B|658;ACVRL1|94;FSTL1|11167;TGFB2|7042;TGFBR2|7048	0.0180208	1.62	2.34284	AllP	Sig. Adverse	21	O00238;P37023;Q12841;P61812;P37173;P24043;Q16363;P55268;P12109;P12110;P12111;P12107;P22105;P04275;P07996;P05106;P98160;B4DN28;Q13683;P08648;P56199	21	BMPR1B|658;ACVRL1|94;FSTL1|11167;TGFB2|7042;TGFBR2|7048;LAMA2|3908;LAMA4|3910;LAMB2|3913;COL6A1|1291;COL6A2|1292;COL6A3|1293;COL11A1|1301;TNXB|7148;VWF|7450;THBS1|7057;ITGB3|3690;HSPG2|3339;ITGA8|8516;ITGA7|3679;ITGA5|3678;ITGA1|3672	6.81295e-11	0.002	0.00614023	1.71	2.70792	AllP	Sig. Adverse
86	BLCA	O00238	BMPR1B|658	hsa04060	0.0383634	1.66	2.04893	AllP_SingleGene	Sig. Adverse	2	O00238;P37023	2	BMPR1B|658;ACVRL1|94	0.00697776	1.82	2.6583	AllP	Sig. Adverse	19	O00238;P37023;Q9UHF5;P10600;P32971;Q13651;P36888;P07333;P09619;P16234;Q8TD55;P05231;P55773;Q16627;P13500;Q99731;P61073;P48061;O43508	19	BMPR1B|658;ACVRL1|94;IL17B|27190;TGFB3|7043;TNFSF8|944;IL10RA|3587;FLT3|2322;CSF1R|1436;PDGFRB|5159;PDGFRA|5156;PLEKHO2|80301;IL6|3569;CCL23|6368;CCL14|6358;CCL2|6347;CCL19|6363;CXCR4|7852;CXCL12|6387;TNFSF12|8742,TNFSF12-TNFSF13|407977	0.0156522	0.4	0.000687627	1.91	3.33644	AllP	Sig. Adverse
87	BLCA	O00238	BMPR1B|658	hsa04010	0.0383634	1.66	2.04893	AllP_SingleGene	Sig. Adverse	3	O00238;Q12841;P61812	3	BMPR1B|658;FSTL1|11167;TGFB2|7042	0.0467122	1.62	1.9701	AllP	Sig. Adverse	21	O00238;Q12841;P61812;Q9UP65;O14807;Q8TDF6;P16234;P09619;P11362;Q13936;P09038;P21781;Q92915;Q06413;Q9Y243;Q9NYL2;O75293;P10600;O95644;P21333;Q14315	21	BMPR1B|658;FSTL1|11167;TGFB2|7042;PLA2G4C|8605;MRAS|22808;RASGRP4|115727;PDGFRA|5156;PDGFRB|5159;FGFR1|2260;CACNA1C|775;FGF2|2247;FGF7|2252;FGF14|2259;MEF2C|4208;AKT3|10000;ZAK|51776;GADD45B|4616;TGFB3|7043;NFATC1|4772;FLNA|2316;FLNC|2318	0.00529649	0.02	0.00514848	1.71	2.76431	AllP	Sig. Adverse
88	BLCA	O00238	BMPR1B|658	hsa04350	0.0383634	1.66	2.04893	AllP_SingleGene	Sig. Adverse	6	O00238;P61812;P37173;Q12841;P12643;P12644	6	BMPR1B|658;TGFB2|7042;TGFBR2|7048;FSTL1|11167;BMP2|650;BMP4|652	0.0266173	1.65	2.19425	AllP	Sig. Adverse	13	O00238;P61812;P37173;Q12841;P12643;P12644;P07996;P08476;O00292;P10600;P07585;Q7Z5Y6;Q9H2X0	13	BMPR1B|658;TGFB2|7042;TGFBR2|7048;FSTL1|11167;BMP2|650;BMP4|652;THBS1|7057;INHBA|3624;LEFTY2|7044;TGFB3|7043;DCN|1634;BMP8A|353500;CHRD|8646	8.84737e-05	0.001	0.00774258	1.7	2.63266	AllP	Sig. Adverse
89	BLCA	O00238	BMPR1B|658	hsa04510	0.0383634	1.66	2.04893	AllP_SingleGene	Sig. Adverse	5	O00238;P61812;P37023;P37173;Q12841	5	BMPR1B|658;TGFB2|7042;ACVRL1|94;TGFBR2|7048;FSTL1|11167	0.0180208	1.62	2.34284	AllP	Sig. Adverse	37	O00238;P61812;P37023;P37173;Q12841;P05106;P56199;P08648;Q13683;B4DN28;P21333;Q14315;Q15746;P24844;Q9Y243;Q9NVD7;Q13418;Q9Y490;P12814;P06241;P12109;P12110;P12111;P12107;P24043;Q16363;P55268;P07996;P22105;P04275;Q2TNI1;P30279;P16234;P09619;P14210;P05019;Q9NRA1	37	BMPR1B|658;TGFB2|7042;ACVRL1|94;TGFBR2|7048;FSTL1|11167;ITGB3|3690;ITGA1|3672;ITGA5|3678;ITGA7|3679;ITGA8|8516;FLNA|2316;FLNC|2318;MYLK|4638;MYL9|10398;AKT3|10000;PARVA|55742;ILK|3611;TLN1|7094;ACTN1|87;FYN|2534;COL6A1|1291;COL6A2|1292;COL6A3|1293;COL11A1|1301;LAMA2|3908;LAMA4|3910;LAMB2|3913;THBS1|7057;TNXB|7148;VWF|7450;CAV1|857;CCND2|894;PDGFRA|5156;PDGFRB|5159;HGF|3082;IGF1|3479;PDGFC|56034	2.84052e-14	0.009	0.00594816	1.7	2.71908	AllP	Sig. Adverse
90	BLCA	O00238	BMPR1B|658	hsa05210	0.0383634	1.66	2.04893	AllP_SingleGene	Sig. Adverse	3	O00238;P61812;P12644	3	BMPR1B|658;TGFB2|7042;BMP4|652	0.08464	1.46	1.71429	AllP	Adverse	6	O00238;P61812;P12644;P10600;Q9Y2T1;Q9HCS4	6	BMPR1B|658;TGFB2|7042;BMP4|652;TGFB3|7043;AXIN2|8313;TCF7L1|83439	0.00252557	0.001	0.00327016	1.79	2.90053	AllP	Sig. Adverse
91	BLCA	O00238	BMPR1B|658	hsa05217	0.0383634	1.66	2.04893	AllP_SingleGene	Sig. Adverse	3	O00238;P12643;P12644	3	BMPR1B|658;BMP2|650;BMP4|652	0.0150844	1.88	2.39038	75upP	Sig. Adverse	4	O00238;P12643;P12644;Q9Y2T1	4	BMPR1B|658;BMP2|650;BMP4|652;AXIN2|8313	1.02182e-05	0.001	0.00140416	0.42	-3.09707	75upN	Sig. Favorable
92	BLCA	O00238	BMPR1B|658	hsa05218	0.0383634	1.66	2.04893	AllP_SingleGene	Sig. Adverse	2	O00238;Q12841	2	BMPR1B|658;FSTL1|11167	0.0289635	1.63	2.1626	AllP	Sig. Adverse	12	O00238;Q12841;P11362;P16234;P09619;P09038;P21781;Q92915;P14210;P05019;Q9NRA1;Q9Y243	12	BMPR1B|658;FSTL1|11167;FGFR1|2260;PDGFRA|5156;PDGFRB|5159;FGF2|2247;FGF7|2252;FGF14|2259;HGF|3082;IGF1|3479;PDGFC|56034;AKT3|10000	0.00372117	0.3	0.000350277	2.04	3.50184	AllP	Sig. Adverse
93	BLCA	O00238	BMPR1B|658	hsa05215	0.0383634	1.66	2.04893	AllP_SingleGene	Sig. Adverse	3	O00238;P61812;Q12841	3	BMPR1B|658;TGFB2|7042;FSTL1|11167	0.0467122	1.62	1.9701	AllP	Sig. Adverse	12	O00238;P61812;Q12841;Q9HCS4;P11362;P16234;P09619;Q96BA8;Q02930;P05019;Q9NRA1;Q9Y243	12	BMPR1B|658;TGFB2|7042;FSTL1|11167;TCF7L1|83439;FGFR1|2260;PDGFRA|5156;PDGFRB|5159;CREB3L1|90993;CREB5|9586;IGF1|3479;PDGFC|56034;AKT3|10000	0.000140944	0.003	0.00346423	1.82	2.88139	AllP	Sig. Adverse
94	BLCA	O00238	BMPR1B|658	hsa05213	0.0383634	1.66	2.04893	AllP_SingleGene	Sig. Adverse	2	O00238;P12644	2	BMPR1B|658;BMP4|652	0.0235403	1.66	2.24091	AllP	Sig. Adverse	3	O00238;P12644;Q9Y2T1	3	BMPR1B|658;BMP4|652;AXIN2|8313	0.0209637	0.02	0.00195169	2.1	3.02935	75upP	Sig. Adverse
95	BLCA	O00238	BMPR1B|658	hsa04151	0.0383634	1.66	2.04893	AllP_SingleGene	Sig. Adverse	5	O00238;Q12841;P37023;P61812;P37173	5	BMPR1B|658;FSTL1|11167;ACVRL1|94;TGFB2|7042;TGFBR2|7048	0.0180208	1.62	2.34284	AllP	Sig. Adverse	40	O00238;Q12841;P37023;P61812;P37173;Q9Y243;P07333;P11362;P16234;P09619;Q02763;P09603;P09038;P21781;Q92915;P14210;P05019;Q9NRA1;O60262;P61952;P59768;P56199;P08648;Q13683;B4DN28;P05106;P12109;P12110;P12111;P12107;P24043;Q16363;P55268;P07996;P22105;P04275;P05231;Q96BA8;Q02930;P30279	40	BMPR1B|658;FSTL1|11167;ACVRL1|94;TGFB2|7042;TGFBR2|7048;AKT3|10000;CSF1R|1436;FGFR1|2260;PDGFRA|5156;PDGFRB|5159;TEK|7010;CSF1|1435;FGF2|2247;FGF7|2252;FGF14|2259;HGF|3082;IGF1|3479;PDGFC|56034;GNG7|2788;GNG11|2791;GNG2|54331;ITGA1|3672;ITGA5|3678;ITGA7|3679;ITGA8|8516;ITGB3|3690;COL6A1|1291;COL6A2|1292;COL6A3|1293;COL11A1|1301;LAMA2|3908;LAMA4|3910;LAMB2|3913;THBS1|7057;TNXB|7148;VWF|7450;IL6|35…	4.97157e-11	0.004	0.00170971	1.87	3.0861	AllP	Sig. Adverse
96	BLCA	O00238	BMPR1B|658	hsa05230	0.0383634	1.66	2.04893	AllP_SingleGene	Sig. Adverse	2	O00238;P37023	2	BMPR1B|658;ACVRL1|94	0.00697776	1.82	2.6583	AllP	Sig. Adverse	7	O00238;P37023;P11362;P36888;Q96CY4;P16234;P09619	7	BMPR1B|658;ACVRL1|94;FGFR1|2260;FLT3|2322;NTRK3|4916;PDGFRA|5156;PDGFRB|5159	0.0219672	0.1	0.000337415	2.07	3.50906	AllP	Sig. Adverse
97	BLCA	O00238	BMPR1B|658	hsa04810	0.0383634	1.66	2.04893	AllP_SingleGene	Sig. Adverse	4	O00238;P37023;Q12841;P61812	4	BMPR1B|658;ACVRL1|94;FSTL1|11167;TGFB2|7042	0.0401331	1.49	2.03905	AllP	Sig. Adverse	23	O00238;P37023;Q12841;P61812;P55160;Q9Y281;P06396;P12814;P24844;Q15746;Q13576;P56199;P08648;Q13683;P05106;O14807;P11362;P16234;P09619;P09038;P21781;Q92915;Q9NRA1	23	BMPR1B|658;ACVRL1|94;FSTL1|11167;TGFB2|7042;NCKAP1L|3071;CFL2|1073;GSN|2934;ACTN1|87;MYL9|10398;MYLK|4638;IQGAP2|10788;ITGA1|3672;ITGA5|3678;ITGA7|3679;ITGB3|3690;MRAS|22808;FGFR1|2260;PDGFRA|5156;PDGFRB|5159;FGF2|2247;FGF7|2252;FGF14|2259;PDGFC|56034	3.0235e-06	0.04	0.00972931	1.65	2.55882	AllP	Sig. Adverse
98	BLCA	O00238	BMPR1B|658	hsa05202	0.0383634	1.66	2.04893	AllP_SingleGene	Sig. Adverse	2	O00238;P37173	2	BMPR1B|658;TGFBR2|7048	0.0115179	1.68	2.49873	AllP	Sig. Adverse	5	O00238;P37173;Q01543;P37275;Q06413	5	BMPR1B|658;TGFBR2|7048;FLI1|2313;ZEB1|6935;MEF2C|4208	0.0060031	0.02	0.0127934	1.66	2.46372	AllP	Sig. Adverse
99	BLCA	O00238	BMPR1B|658	hsa05206	0.0383634	1.66	2.04893	AllP_SingleGene	Sig. Adverse	4	O00238;P61812;P37173;Q12841	4	BMPR1B|658;TGFB2|7042;TGFBR2|7048;FSTL1|11167	0.00873825	1.7	2.59194	AllP	Sig. Adverse	19	O00238;P61812;P37173;Q12841;F5H2A4;P37275;P09493;P30279;O60315;P51512;O95980;P08670;Q8WW38;P05106;P22105;P08648;P07996;P16234;P09619	19	BMPR1B|658;TGFB2|7042;TGFBR2|7048;FSTL1|11167;HMGA2|8091;ZEB1|6935;TPM1|7168;CCND2|894;ZEB2|9839;MMP16|4325;RECK|8434;VIM|7431;ZFPM2|23414;ITGB3|3690;TNXB|7148;ITGA5|3678;THBS1|7057;PDGFRA|5156;PDGFRB|5159	1.59841e-05	0.01	0.0124398	1.63	2.47488	AllP	Sig. Adverse
100	BLCA	O00238	BMPR1B|658	hsa05205	0.0383634	1.66	2.04893	AllP_SingleGene	Sig. Adverse	3	O00238;Q12841;P61812	3	BMPR1B|658;FSTL1|11167;TGFB2|7042	0.0467122	1.62	1.9701	AllP	Sig. Adverse	26	O00238;Q12841;P61812;Q01484;Q9Y243;A8K161;P21333;Q14315;O14807;P07585;P07996;P08253;P05019;P51884;P05106;P14210;P34741;P09038;P11362;P08648;P98160;Q16082;Q8WVJ9;Q15672;P09544;Q2TNI1	26	BMPR1B|658;FSTL1|11167;TGFB2|7042;ANK2|287;AKT3|10000;CAMK2A|815;FLNA|2316;FLNC|2318;MRAS|22808;DCN|1634;THBS1|7057;MMP2|4313;IGF1|3479;LUM|4060;ITGB3|3690;HGF|3082;SDC2|6383;FGF2|2247;FGFR1|2260;ITGA5|3678;HSPG2|3339;HSPB2|3316;TWIST2|117581;TWIST1|7291;WNT2|7472;CAV1|857	7.14962e-07	0.09	0.0043322	1.73	2.81807	AllP	Sig. Adverse
101	BLCA	O00238	BMPR1B|658	hsa04340	0.0383634	1.66	2.04893	AllP_SingleGene	Sig. Adverse	3	O00238;P12643;P12644	3	BMPR1B|658;BMP2|650;BMP4|652	0.0150844	1.88	2.39038	75upP	Sig. Adverse	3	O00238;P12643;P12644	3	BMPR1B|658;BMP2|650;BMP4|652	0.00125399	0.005	0.0150844	1.88	2.39038	75upP	Sig. Adverse
102	BLCA	O00238	BMPR1B|658	hsa04062	0.0383634	1.66	2.04893	AllP_SingleGene	Sig. Adverse	2	O00238;P37023	2	BMPR1B|658;ACVRL1|94	0.00697776	1.82	2.6583	AllP	Sig. Adverse	16	O00238;P37023;P61073;P13500;Q16627;Q99731;P55773;P48061;O60262;P61952;P59768;Q92556;P34947;Q8NFM4;Q7LDG7;Q92608	16	BMPR1B|658;ACVRL1|94;CXCR4|7852;CCL2|6347;CCL14|6358;CCL19|6363;CCL23|6368;CXCL12|6387;GNG7|2788;GNG11|2791;GNG2|54331;ELMO1|9844;GRK5|2869;ADCY4|196883;RASGRP2|10235;DOCK2|1794	0.00549373	0.4	0.00465312	1.75	2.79436	AllP	Sig. Adverse
103	BLCA	O00238	BMPR1B|658	hsa04640	0.0383634	1.66	2.04893	AllP_SingleGene	Sig. Adverse	2	O00238;P37023	2	BMPR1B|658;ACVRL1|94	0.00697776	1.82	2.6583	AllP	Sig. Adverse	13	O00238;P37023;P56199;P08648;P05106;P17927;P07333;P11049;P20273;P06127;P28906;P36888;P05231	13	BMPR1B|658;ACVRL1|94;ITGA1|3672;ITGA5|3678;ITGB3|3690;CR1|1378;CSF1R|1436;CD37|951;CD22|933;CD5|921;CD34|947;FLT3|2322;IL6|3569	0.000374202	0.3	0.00346537	1.78	2.88419	AllP	Sig. Adverse
104	BLCA	O00481	BTN3A1|11119	hsa05160	0.000328197	0.42	-3.48391	AllP_SingleGene	Sig. Favorable	2	O00481;Q14164	2	BTN3A1|11119;IKBKE|9641	0.00116964	0.49	-3.17865	AllN	Sig. Favorable	2	O00481;Q14164	2	BTN3A1|11119;IKBKE|9641	0.0133615	0.008	0.00116964	0.49	-3.17865	AllN	Sig. Favorable
105	BLCA	O00481	BTN3A1|11119	hsa05161	0.000328197	0.42	-3.48391	AllP_SingleGene	Sig. Favorable	2	O00481;Q14164	2	BTN3A1|11119;IKBKE|9641	0.00116964	0.49	-3.17865	AllN	Sig. Favorable	2	O00481;Q14164	2	BTN3A1|11119;IKBKE|9641	0.0253165	0.04	0.00116964	0.49	-3.17865	AllN	Sig. Favorable
106	BLCA	O14511	NRG2|9542	hsa04510	0.00871838	1.72	2.5911	AllP_SingleGene	Sig. Adverse	2	O14511;P00519	2	NRG2|9542;ABL1|25	0.0461669	1.63	1.97416	AllP	Sig. Adverse	8	O14511;P00519;P05106;Q13797;Q15746;Q9Y243;Q9NVD7;Q9Y490	8	NRG2|9542;ABL1|25;ITGB3|3690;ITGA9|3680;MYLK|4638;AKT3|10000;PARVA|55742;TLN1|7094	0.00186436	0.2	0.0120374	1.62	2.48723	AllP	Sig. Adverse
107	BLCA	O14511	NRG2|9542	hsa05214	0.00871838	1.72	2.5911	AllP_SingleGene	Sig. Adverse	2	O14511;P00519	2	NRG2|9542;ABL1|25	0.0461669	1.63	1.97416	AllP	Sig. Adverse	4	O14511;P00519;A8K161;Q9Y243	4	NRG2|9542;ABL1|25;CAMK2A|815;AKT3|10000	0.0353755	0.07	0.000354685	2.04	3.49874	AllP	Sig. Adverse
108	BLCA	O14511	NRG2|9542	hsa05221	0.00871838	1.72	2.5911	AllP_SingleGene	Sig. Adverse	2	O14511;P00519	2	NRG2|9542;ABL1|25	0.0461669	1.63	1.97416	AllP	Sig. Adverse	4	O14511;P00519;Q06455;Q9Y243	4	NRG2|9542;ABL1|25;RUNX1T1|862;AKT3|10000	0.0238129	0.009	0.00236987	1.79	2.99803	AllP	Sig. Adverse
109	BLCA	O14511	NRG2|9542	hsa05220	0.00871838	1.72	2.5911	AllP_SingleGene	Sig. Adverse	2	O14511;P00519	2	NRG2|9542;ABL1|25	0.0461669	1.63	1.97416	AllP	Sig. Adverse	3	O14511;P00519;Q9Y243	3	NRG2|9542;ABL1|25;AKT3|10000	0.0353755	0.02	0.0297575	1.52	2.15782	AllP	Sig. Adverse
110	BLCA	O14511	NRG2|9542	hsa04066	0.00871838	1.72	2.5911	AllP_SingleGene	Sig. Adverse	2	O14511;P00519	2	NRG2|9542;ABL1|25	0.0461669	1.63	1.97416	AllP	Sig. Adverse	4	O14511;P00519;Q9Y243;A8K161	4	NRG2|9542;ABL1|25;AKT3|10000;CAMK2A|815	0.0313163	0.03	0.000354685	2.04	3.49874	AllP	Sig. Adverse
111	BLCA	O14511	NRG2|9542	hsa04810	0.00871838	1.72	2.5911	AllP_SingleGene	Sig. Adverse	2	O14511;P00519	2	NRG2|9542;ABL1|25	0.0461669	1.63	1.97416	AllP	Sig. Adverse	6	O14511;P00519;Q9Y281;Q15746;Q13797;P05106	6	NRG2|9542;ABL1|25;CFL2|1073;MYLK|4638;ITGA9|3680;ITGB3|3690	0.0192673	0.2	0.0177851	1.58	2.34996	AllP	Sig. Adverse
112	BLCA	O14511	NRG2|9542	hsa05206	0.00871838	1.72	2.5911	AllP_SingleGene	Sig. Adverse	2	O14511;P00519	2	NRG2|9542;ABL1|25	0.0461669	1.63	1.97416	AllP	Sig. Adverse	6	O14511;P00519;P37275;P56524;O60315;P05106	6	NRG2|9542;ABL1|25;ZEB1|6935;HDAC4|9759;ZEB2|9839;ITGB3|3690	0.00279454	0.05	0.0101075	1.64	2.54651	AllP	Sig. Adverse
113	BLCA	O14511	NRG2|9542	hsa04012	0.00871838	1.72	2.5911	AllP_SingleGene	Sig. Adverse	2	O14511;P00519	2	NRG2|9542;ABL1|25	0.0461669	1.63	1.97416	AllP	Sig. Adverse	4	O14511;P00519;A8K161;Q9Y243	4	NRG2|9542;ABL1|25;CAMK2A|815;AKT3|10000	0.00065107	0.01	0.000354685	2.04	3.49874	AllP	Sig. Adverse
114	BLCA	O14522	PTPRT|11122	hsa05200	0.0743237	0.71	-1.77578	AllP_SingleGene	Favorable	3	O14522;P16234;P09619	3	PTPRT|11122;PDGFRA|5156;PDGFRB|5159	0.000281753	2	3.56114	AllP	Sig. Adverse	37	O14522;P16234;P09619;P09544;P24043;Q16363;P55268;P11362;P14210;P05019;Q9HCS4;P61812;P10600;Q06455;P08151;P08253;P14780;P07333;P05231;Q9Y243;P10070;P09038;P21781;Q92915;P30556;P43116;P43115;P25101;P30411;Q08462;Q8NFM4;P61952;P59768;Q7LDG7;Q8TDF6;P61073;P48061	37	PTPRT|11122;PDGFRA|5156;PDGFRB|5159;WNT2|7472;LAMA2|3908;LAMA4|3910;LAMB2|3913;FGFR1|2260;HGF|3082;IGF1|3479;TCF7L1|83439;TGFB2|7042;TGFB3|7043;RUNX1T1|862;GLI1|2735;MMP2|4313;MMP9|4318;CSF1R|1436;IL6|3569;AKT3|10000;GLI2|2736;FGF2|2247;FGF7|2252;FGF14|2259;AGTR1|185;PTGER2|5732;PTGER3|5733;EDNRA|1909;BDKRB2|624;ADCY2|108;ADCY4|196883;GNG11|2791;GNG2|54331;RASGRP2|10235;RASGRP4|115727;CXCR4|7852;…	0.00278797	0.07	0.000765249	1.9	3.30843	AllP	Sig. Adverse
115	BLCA	O14522	PTPRT|11122	hsa04512	0.0743237	0.71	-1.77578	AllP_SingleGene	Favorable	4	O14522;P16234;P09619;P06241	4	PTPRT|11122;PDGFRA|5156;PDGFRB|5159;FYN|2534	0.00013585	2.06	3.7349	AllP	Sig. Adverse	20	O14522;P16234;P09619;P06241;P24043;Q16363;P55268;P12109;P12110;P12111;P12107;P22105;P04275;P07996;P05106;P18827;P98160;Q13683;P08648;P56199	20	PTPRT|11122;PDGFRA|5156;PDGFRB|5159;FYN|2534;LAMA2|3908;LAMA4|3910;LAMB2|3913;COL6A1|1291;COL6A2|1292;COL6A3|1293;COL11A1|1301;TNXB|7148;VWF|7450;THBS1|7057;ITGB3|3690;SDC1|6382;HSPG2|3339;ITGA7|3679;ITGA5|3678;ITGA1|3672	1.08259e-05	0.08	0.000130551	2.08	3.74415	AllP	Sig. Adverse
116	BLCA	O14522	PTPRT|11122	hsa04060	0.0743237	0.71	-1.77578	AllP_SingleGene	Favorable	4	O14522;Q06187;Q08881;P07333	4	PTPRT|11122;BTK|695;ITK|3702;CSF1R|1436	0.0121246	1.62	2.48446	75upP	Sig. Adverse	34	O14522;Q06187;Q08881;P07333;O95256;P08476;P10600;O14836;Q9Y5U5;P32971;P29965;Q13651;P36888;P09619;P16234;P09603;P14210;Q8TD55;Q9NRA1;Q99650;P05231;P51679;P51684;P55773;P13500;O00585;Q99731;P32302;P61073;P48061;O14625;P02778;O43508;P19875	34	PTPRT|11122;BTK|695;ITK|3702;CSF1R|1436;IL18RAP|8807;INHBA|3624;TGFB3|7043;TNFRSF13B|23495;TNFRSF18|8784;TNFSF8|944;CD40LG|959;IL10RA|3587;FLT3|2322;PDGFRB|5159;PDGFRA|5156;CSF1|1435;HGF|3082;PLEKHO2|80301;PDGFC|56034;OSMR|9180;IL6|3569;CCR4|1233;CCR6|1235;CCL23|6368;CCL2|6347;CCL21|6366;CCL19|6363;CXCR5|643;CXCR4|7852;CXCL12|6387;CXCL11|6373;CXCL10|3627;TNFSF12|8742,TNFSF12-TNFSF13|407977;CXCL2|…	1.76488e-14	0.003	1.13261e-07	2.69	5.09793	AllP	Sig. Adverse
117	BLCA	O14522	PTPRT|11122	hsa04510	0.0743237	0.71	-1.77578	AllP_SingleGene	Favorable	7	O14522;P06241;P00519;Q06187;P07333;P16234;P09619	7	PTPRT|11122;FYN|2534;ABL1|25;BTK|695;CSF1R|1436;PDGFRA|5156;PDGFRB|5159	0.044394	1.49	1.99715	AllP	Sig. Adverse	40	O14522;P06241;P00519;Q06187;P07333;P16234;P09619;P05106;P56199;P08648;Q13683;Q13797;P21333;Q14315;Q15746;P24844;Q9Y243;Q9NVD7;Q13418;P48736;Q9Y490;P12814;P05771;P12109;P12110;P12111;P12107;P24043;Q16363;P55268;P10451;P07996;P22105;P04275;Q2TNI1;Q13489;P30279;P14210;P05019;Q9NRA1	40	PTPRT|11122;FYN|2534;ABL1|25;BTK|695;CSF1R|1436;PDGFRA|5156;PDGFRB|5159;ITGB3|3690;ITGA1|3672;ITGA5|3678;ITGA7|3679;ITGA9|3680;FLNA|2316;FLNC|2318;MYLK|4638;MYL9|10398;AKT3|10000;PARVA|55742;ILK|3611;PIK3CG|5294;TLN1|7094;ACTN1|87;PRKCB|5579;COL6A1|1291;COL6A2|1292;COL6A3|1293;COL11A1|1301;LAMA2|3908;LAMA4|3910;LAMB2|3913;SPP1|6696;THBS1|7057;TNXB|7148;VWF|7450;CAV1|857;BIRC3|330;CCND2|894;HGF|30…	6.79684e-17	0.004	0.000866962	1.89	3.276	AllP	Sig. Adverse
118	BLCA	O14522	PTPRT|11122	hsa05214	0.0743237	0.71	-1.77578	AllP_SingleGene	Favorable	3	O14522;P07333;P00519	3	PTPRT|11122;CSF1R|1436;ABL1|25	0.0438015	1.48	2.00343	AllP	Sig. Adverse	10	O14522;P07333;P00519;P05019;P16234;P09619;A8K161;P05771;P48736;Q9Y243	10	PTPRT|11122;CSF1R|1436;ABL1|25;IGF1|3479;PDGFRA|5156;PDGFRB|5159;CAMK2A|815;PRKCB|5579;PIK3CG|5294;AKT3|10000	0.00844886	0.05	0.000262699	2	3.57833	AllP	Sig. Adverse
119	BLCA	O14522	PTPRT|11122	hsa05221	0.0743237	0.71	-1.77578	AllP_SingleGene	Favorable	3	O14522;P00519;P10721	3	PTPRT|11122;ABL1|25;KIT|3815	0.00800844	1.66	2.62354	AllP	Sig. Adverse	5	O14522;P00519;P10721;Q06455;Q9Y243	5	PTPRT|11122;ABL1|25;KIT|3815;RUNX1T1|862;AKT3|10000	0.00191038	0.001	0.000945694	1.88	3.25367	AllP	Sig. Adverse
120	BLCA	O14522	PTPRT|11122	hsa05220	0.0743237	0.71	-1.77578	AllP_SingleGene	Favorable	2	O14522;P00519	2	PTPRT|11122;ABL1|25	0.0703114	1.42	1.80083	75upP	Adverse	3	O14522;P00519;Q9Y243	3	PTPRT|11122;ABL1|25;AKT3|10000	0.0353755	0.07	0.00818605	1.68	2.61491	AllP	Sig. Adverse
121	BLCA	O14522	PTPRT|11122	hsa05218	0.0743237	0.71	-1.77578	AllP_SingleGene	Favorable	6	O14522;P07333;P06241;Q06187;P16234;P09619	6	PTPRT|11122;CSF1R|1436;FYN|2534;BTK|695;PDGFRA|5156;PDGFRB|5159	0.0819828	1.43	1.73014	AllP	Adverse	16	O14522;P07333;P06241;Q06187;P16234;P09619;O75030;P11362;P09038;P21781;Q92915;P14210;P05019;Q9NRA1;Q9Y243;P48736	16	PTPRT|11122;CSF1R|1436;FYN|2534;BTK|695;PDGFRA|5156;PDGFRB|5159;MITF|4286;FGFR1|2260;FGF2|2247;FGF7|2252;FGF14|2259;HGF|3082;IGF1|3479;PDGFC|56034;AKT3|10000;PIK3CG|5294	2.77665e-07	0.03	0.00407299	1.81	2.83125	AllP	Sig. Adverse
122	BLCA	O14522	PTPRT|11122	hsa05215	0.0743237	0.71	-1.77578	AllP_SingleGene	Favorable	4	O14522;P09619;Q06187;P07333	4	PTPRT|11122;PDGFRB|5159;BTK|695;CSF1R|1436	0.0333517	1.53	2.11188	AllP	Sig. Adverse	13	O14522;P09619;Q06187;P07333;Q9HCS4;P11362;P16234;Q96BA8;Q02930;P05019;Q9NRA1;Q9Y243;P48736	13	PTPRT|11122;PDGFRB|5159;BTK|695;CSF1R|1436;TCF7L1|83439;FGFR1|2260;PDGFRA|5156;CREB3L1|90993;CREB5|9586;IGF1|3479;PDGFC|56034;AKT3|10000;PIK3CG|5294	0.000465874	0.04	0.0040367	1.75	2.83883	AllP	Sig. Adverse
123	BLCA	O14522	PTPRT|11122	hsa04151	0.0743237	0.71	-1.77578	AllP_SingleGene	Favorable	6	O14522;P06241;P09619;Q06187;P07333;P16234	6	PTPRT|11122;FYN|2534;PDGFRB|5159;BTK|695;CSF1R|1436;PDGFRA|5156	0.0819828	1.43	1.73014	AllP	Adverse	42	O14522;P06241;P09619;Q06187;P07333;P16234;Q9Y243;P11362;Q02763;P09603;P09038;P21781;Q92915;P14210;P05019;P01138;Q9NRA1;P48736;P61952;P59768;P56199;P08648;Q13683;P05106;P12109;P12110;P12111;P12107;P24043;Q16363;P55268;P10451;P07996;P22105;P04275;Q99650;O60674;P05231;Q96BA8;Q02930;P30279;P56279	42	PTPRT|11122;FYN|2534;PDGFRB|5159;BTK|695;CSF1R|1436;PDGFRA|5156;AKT3|10000;FGFR1|2260;TEK|7010;CSF1|1435;FGF2|2247;FGF7|2252;FGF14|2259;HGF|3082;IGF1|3479;NGF|4803;PDGFC|56034;PIK3CG|5294;GNG11|2791;GNG2|54331;ITGA1|3672;ITGA5|3678;ITGA7|3679;ITGB3|3690;COL6A1|1291;COL6A2|1292;COL6A3|1293;COL11A1|1301;LAMA2|3908;LAMA4|3910;LAMB2|3913;SPP1|6696;THBS1|7057;TNXB|7148;VWF|7450;OSMR|9180;JAK2|3717;IL6…	2.40171e-09	0.02	0.00112638	1.9	3.2025	AllP	Sig. Adverse
124	BLCA	O14522	PTPRT|11122	hsa05230	0.0743237	0.71	-1.77578	AllP_SingleGene	Favorable	3	O14522;P06241;P10721	3	PTPRT|11122;FYN|2534;KIT|3815	0.0100251	1.64	2.54901	AllP	Sig. Adverse	7	O14522;P06241;P10721;P11362;P16234;P09619;Q9Y243	7	PTPRT|11122;FYN|2534;KIT|3815;FGFR1|2260;PDGFRA|5156;PDGFRB|5159;AKT3|10000	0.0119881	0.1	0.000277099	2	3.56555	AllP	Sig. Adverse
125	BLCA	O14522	PTPRT|11122	hsa04066	0.0743237	0.71	-1.77578	AllP_SingleGene	Favorable	3	O14522;Q06187;P00519	3	PTPRT|11122;BTK|695;ABL1|25	0.017243	1.6	2.35976	AllP	Sig. Adverse	10	O14522;Q06187;P00519;P05019;P48736;Q9Y243;P05771;A8K161;Q02763;P05231	10	PTPRT|11122;BTK|695;ABL1|25;IGF1|3479;PIK3CG|5294;AKT3|10000;PRKCB|5579;CAMK2A|815;TEK|7010;IL6|3569	0.00837729	0.02	0.00173524	1.83	3.0863	AllP	Sig. Adverse
126	BLCA	O14522	PTPRT|11122	hsa04810	0.0743237	0.71	-1.77578	AllP_SingleGene	Favorable	6	O14522;P06241;Q06187;P07333;P09619;P00519	6	PTPRT|11122;FYN|2534;BTK|695;CSF1R|1436;PDGFRB|5159;ABL1|25	0.102958	1.38	1.62365	AllP	Adverse	28	O14522;P06241;Q06187;P07333;P09619;P00519;P55160;Q9Y281;P06396;P12814;P24844;Q15746;Q13576;P48736;P30411;P56199;P08648;Q13683;Q13797;P05106;O14807;P10301;P11362;P16234;P09038;P21781;Q92915;Q9NRA1	28	PTPRT|11122;FYN|2534;BTK|695;CSF1R|1436;PDGFRB|5159;ABL1|25;NCKAP1L|3071;CFL2|1073;GSN|2934;ACTN1|87;MYL9|10398;MYLK|4638;IQGAP2|10788;PIK3CG|5294;BDKRB2|624;ITGA1|3672;ITGA5|3678;ITGA7|3679;ITGA9|3680;ITGB3|3690;MRAS|22808;RRAS|6237;FGFR1|2260;PDGFRA|5156;FGF2|2247;FGF7|2252;FGF14|2259;PDGFC|56034	2.50146e-08	0.02	0.00965729	1.65	2.56133	AllP	Sig. Adverse
127	BLCA	O14522	PTPRT|11122	hsa05206	0.0743237	0.71	-1.77578	AllP_SingleGene	Favorable	3	O14522;P00519;P09619	3	PTPRT|11122;ABL1|25;PDGFRB|5159	0.00594867	1.74	2.71679	AllP	Sig. Adverse	20	O14522;P00519;P09619;P37275;P09493;P14780;P30279;P56524;P61812;P35625;O60315;P51512;O95980;P08670;Q8WW38;P05106;P22105;P08648;P07996;P16234	20	PTPRT|11122;ABL1|25;PDGFRB|5159;ZEB1|6935;TPM1|7168;MMP9|4318;CCND2|894;HDAC4|9759;TGFB2|7042;TIMP3|7078;ZEB2|9839;MMP16|4325;RECK|8434;VIM|7431;ZFPM2|23414;ITGB3|3690;TNXB|7148;ITGA5|3678;THBS1|7057;PDGFRA|5156	0.00407981	0.2	0.0118444	1.63	2.492	AllP	Sig. Adverse
128	BLCA	O14522	PTPRT|11122	hsa05205	0.0743237	0.71	-1.77578	AllP_SingleGene	Favorable	5	O14522;P06241;Q06187;P09619;P07333	5	PTPRT|11122;FYN|2534;BTK|695;PDGFRB|5159;CSF1R|1436	0.136207	1.35	1.48465	AllP	Adverse	36	O14522;P06241;Q06187;P09619;P07333;Q01484;P48736;Q9Y243;A8K161;P21333;Q14315;O14807;P10301;P14780;P07585;P35625;P07996;P08253;P05019;P51884;P61812;P18827;Q8WWQ2;P05106;P14210;P34741;P09038;P11362;P08648;P05771;P98160;Q16082;Q8WVJ9;Q15672;P09544;Q2TNI1	36	PTPRT|11122;FYN|2534;BTK|695;PDGFRB|5159;CSF1R|1436;ANK2|287;PIK3CG|5294;AKT3|10000;CAMK2A|815;FLNA|2316;FLNC|2318;MRAS|22808;RRAS|6237;MMP9|4318;DCN|1634;TIMP3|7078;THBS1|7057;MMP2|4313;IGF1|3479;LUM|4060;TGFB2|7042;SDC1|6382;HPSE2|60495;ITGB3|3690;HGF|3082;SDC2|6383;FGF2|2247;FGFR1|2260;ITGA5|3678;PRKCB|5579;HSPG2|3339;HSPB2|3316;TWIST2|117581;TWIST1|7291;WNT2|7472;CAV1|857	1.30246e-10	0.03	0.000556766	1.93	3.39121	AllP	Sig. Adverse
129	BLCA	O14522	PTPRT|11122	hsa04020	0.0743237	0.71	-1.77578	AllP_SingleGene	Favorable	2	O14522;P16234	2	PTPRT|11122;PDGFRA|5156	6.44251e-06	2.37	4.37759	75upP	Sig. Adverse	19	O14522;P16234;P54750;P32418;P09619;P51575;Q15746;Q13936;Q9Y271;P30556;P25101;P28223;P41595;P43115;P43088;Q08462;Q8NFM4;P13945;P26678	19	PTPRT|11122;PDGFRA|5156;PDE1A|5136;SLC8A1|6546;PDGFRB|5159;P2RX1|5023;MYLK|4638;CACNA1C|775;CYSLTR1|10800;AGTR1|185;EDNRA|1909;HTR2A|3356;HTR2B|3357;PTGER3|5733;PTGFR|5737;ADCY2|108;ADCY4|196883;ADRB3|155;PLN|5350	0.025368	0.4	0.00553084	1.77	2.73775	AllP	Sig. Adverse
130	BLCA	O14522	PTPRT|11122	hsa05169	0.0743237	0.71	-1.77578	AllP_SingleGene	Favorable	2	O14522;Q08881	2	PTPRT|11122;ITK|3702	0.0195188	0.64	-2.31598	AllN	Sig. Favorable	9	O14522;Q08881;P16150;P06734;P49961;P21580;P48736;P08670;Q13651	9	PTPRT|11122;ITK|3702;SPN|6693;FCER2|2208;ENTPD1|953;TNFAIP3|7128;PIK3CG|5294;VIM|7431;IL10RA|3587	0.01831	0.08	0.00577122	0.59	-2.72859	75upN	Sig. Favorable
131	BLCA	O14522	PTPRT|11122	hsa04662	0.0743237	0.71	-1.77578	AllP_SingleGene	Favorable	4	O14522;Q06187;Q08881;P07333	4	PTPRT|11122;BTK|695;ITK|3702;CSF1R|1436	0.0121246	1.62	2.48446	75upP	Sig. Adverse	10	O14522;Q06187;Q08881;P07333;P05771;P48736;P31994;O95644;P40259;P20273	10	PTPRT|11122;BTK|695;ITK|3702;CSF1R|1436;PRKCB|5579;PIK3CG|5294;FCGR2B|2213;NFATC1|4772;CD79B|974;CD22|933	1.34804e-05	0.02	0.000100178	2.11	3.80301	75upP	Sig. Adverse
132	BLCA	O14522	PTPRT|11122	hsa04064	0.0743237	0.71	-1.77578	AllP_SingleGene	Favorable	4	O14522;Q06187;Q08881;P07333	4	PTPRT|11122;BTK|695;ITK|3702;CSF1R|1436	0.0121246	1.62	2.48446	75upP	Sig. Adverse	14	O14522;Q06187;Q08881;P07333;Q13489;P29965;P05771;P21580;P48061;O75293;P19320;P19875;O00585;Q99731	14	PTPRT|11122;BTK|695;ITK|3702;CSF1R|1436;BIRC3|330;CD40LG|959;PRKCB|5579;TNFAIP3|7128;CXCL12|6387;GADD45B|4616;VCAM1|7412;CXCL2|2920;CCL21|6366;CCL19|6363	5.17575e-10	0.002	0.000149683	2.05	3.71152	75upP	Sig. Adverse
133	BLCA	O14522	PTPRT|11122	hsa04062	0.0743237	0.71	-1.77578	AllP_SingleGene	Favorable	6	O14522;Q06187;Q08881;P07333;P16234;P06241	6	PTPRT|11122;BTK|695;ITK|3702;CSF1R|1436;PDGFRA|5156;FYN|2534	0.00623124	1.71	2.70342	AllP	Sig. Adverse	32	O14522;Q06187;Q08881;P07333;P16234;P06241;P51679;P51684;P32302;P61073;P19875;P02778;P13500;Q16627;Q99731;O00585;P55773;O14625;P48061;O60674;P48736;P61952;P59768;Q92556;P34947;Q08462;O60503;Q8NFM4;Q7LDG7;P05771;Q9Y243;Q92608	32	PTPRT|11122;BTK|695;ITK|3702;CSF1R|1436;PDGFRA|5156;FYN|2534;CCR4|1233;CCR6|1235;CXCR5|643;CXCR4|7852;CXCL2|2920;CXCL10|3627;CCL2|6347;CCL14|6358;CCL19|6363;CCL21|6366;CCL23|6368;CXCL11|6373;CXCL12|6387;JAK2|3717;PIK3CG|5294;GNG11|2791;GNG2|54331;ELMO1|9844;GRK5|2869;ADCY2|108;ADCY9|115;ADCY4|196883;RASGRP2|10235;PRKCB|5579;AKT3|10000;DOCK2|1794	3.80479e-15	0.003	2.69521e-06	2.46	4.54159	AllP	Sig. Adverse
134	BLCA	O14522	PTPRT|11122	hsa04012	0.0743237	0.71	-1.77578	AllP_SingleGene	Favorable	2	O14522;P00519	2	PTPRT|11122;ABL1|25	0.0703114	1.42	1.80083	75upP	Adverse	4	O14522;P00519;A8K161;Q9Y243	4	PTPRT|11122;ABL1|25;CAMK2A|815;AKT3|10000	0.00646876	0.01	0.00381283	1.95	2.84041	AllP	Sig. Adverse
135	BLCA	O14522	PTPRT|11122	hsa04640	0.0743237	0.71	-1.77578	AllP_SingleGene	Favorable	7	O14522;P06241;P07333;P09619;Q06187;Q08881;P10721	7	PTPRT|11122;FYN|2534;CSF1R|1436;PDGFRB|5159;BTK|695;ITK|3702;KIT|3815	0.000223232	2.03	3.61632	AllP	Sig. Adverse	22	O14522;P06241;P07333;P09619;Q06187;Q08881;P10721;P56199;P08648;P05106;P17927;P06734;P11049;P11836;P20273;P09693;P29017;P06127;P28906;P36888;P09603;P05231	22	PTPRT|11122;FYN|2534;CSF1R|1436;PDGFRB|5159;BTK|695;ITK|3702;KIT|3815;ITGA1|3672;ITGA5|3678;ITGB3|3690;CR1|1378;FCER2|2208;CD37|951;MS4A1|931;CD22|933;CD3G|917;CD1C|911;CD5|921;CD34|947;FLT3|2322;CSF1|1435;IL6|3569	4.61984e-13	0.004	5.75986e-07	2.55	4.82335	AllP	Sig. Adverse
136	BLCA	O14522	PTPRT|11122	hsa04916	0.0743237	0.71	-1.77578	AllP_SingleGene	Favorable	2	O14522;P10721	2	PTPRT|11122;KIT|3815	0.0131932	1.61	2.45541	75upP	Sig. Adverse	2	O14522;P10721	2	PTPRT|11122;KIT|3815	0.0196906	0.05	0.0131932	1.61	2.45541	75upP	Sig. Adverse
137	BLCA	O14786	NRP1|8829	hsa04512	0.152369	1.36	1.42574	AllP_SingleGene	Adverse	4	O14786;P21333;P08648;P53708	4	NRP1|8829;FLNA|2316;ITGA5|3678;ITGA8|8516	0.0381339	1.53	2.05814	AllP	Sig. Adverse	18	O14786;P21333;P08648;P53708;P24043;Q16363;P12109;P12110;P12111;P12107;P04275;P07996;P05106;P98160;Q13797;B4DN28;Q13683;P56199	17	NRP1|8829;FLNA|2316;ITGA5|3678;ITGA8|8516;LAMA2|3908;LAMA4|3910;COL6A1|1291;COL6A2|1292;COL6A3|1293;COL11A1|1301;VWF|7450;THBS1|7057;ITGB3|3690;HSPG2|3339;ITGA9|3680;ITGA7|3679;ITGA1|3672	8.38637e-05	0.03	0.00531966	1.74	2.75253	AllP	Sig. Adverse
138	BLCA	O14786	NRP1|8829	hsa04060	0.152369	1.36	1.42574	AllP_SingleGene	Adverse	2	O14786;P08648	2	NRP1|8829;ITGA5|3678	0.0453064	1.48	1.98905	AllP	Sig. Adverse	22	O14786;P08648;Q9UHF5;P08476;P10600;P61812;P32971;Q13651;P07333;P09619;P09603;P14210;Q8TD55;Q9NRA1;Q99650;P09919;P05231;P55773;P13500;O00585;P48061;P19875	22	NRP1|8829;ITGA5|3678;IL17B|27190;INHBA|3624;TGFB3|7043;TGFB2|7042;TNFSF8|944;IL10RA|3587;CSF1R|1436;PDGFRB|5159;CSF1|1435;HGF|3082;PLEKHO2|80301;PDGFC|56034;OSMR|9180;CSF3|1440;IL6|3569;CCL23|6368;CCL2|6347;CCL21|6366;CXCL12|6387;CXCL2|2920	0.0211693	0.2	0.00577506	1.71	2.72784	AllP	Sig. Adverse
139	BLCA	O14786	NRP1|8829	hsa04510	0.152369	1.36	1.42574	AllP_SingleGene	Adverse	5	O14786;P21333;P08648;P53708;Q14563	5	NRP1|8829;FLNA|2316;ITGA5|3678;ITGA8|8516;SEMA3A|10371	0.131705	1.37	1.50134	AllP	Adverse	35	O14786;P21333;P08648;P53708;Q14563;P05106;P56199;Q13683;Q13797;B4DN28;Q14315;Q15746;P24844;O60237;Q9Y243;Q9NVD7;Q13418;P18206;Q9Y490;P12814;P06241;P12109;P12110;P12111;P12107;P24043;Q16363;P07996;P04275;Q2TNI1;P09619;P14210;P05019;Q9NRA1;Q9GZP0	34	NRP1|8829;FLNA|2316;ITGA5|3678;ITGA8|8516;SEMA3A|10371;ITGB3|3690;ITGA1|3672;ITGA7|3679;ITGA9|3680;FLNC|2318;MYLK|4638;MYL9|10398;PPP1R12B|4660;AKT3|10000;PARVA|55742;ILK|3611;VCL|7414;TLN1|7094;ACTN1|87;FYN|2534;COL6A1|1291;COL6A2|1292;COL6A3|1293;COL11A1|1301;LAMA2|3908;LAMA4|3910;THBS1|7057;VWF|7450;CAV1|857;PDGFRB|5159;HGF|3082;IGF1|3479;PDGFC|56034;PDGFD|80310	7.27103e-11	0.003	0.0026703	1.78	2.96306	AllP	Sig. Adverse
140	BLCA	O14786	NRP1|8829	hsa05218	0.152369	1.36	1.42574	AllP_SingleGene	Adverse	3	O14786;P21333;P08648	3	NRP1|8829;FLNA|2316;ITGA5|3678	0.0509824	1.46	1.94025	AllP	Adverse	12	O14786;P21333;P08648;O75030;P11362;P09619;P09038;P21781;P14210;P05019;Q9NRA1;Q9Y243	12	NRP1|8829;FLNA|2316;ITGA5|3678;MITF|4286;FGFR1|2260;PDGFRB|5159;FGF2|2247;FGF7|2252;HGF|3082;IGF1|3479;PDGFC|56034;AKT3|10000	0.00151629	0.1	0.0013204	1.87	3.16058	AllP	Sig. Adverse
141	BLCA	O14786	NRP1|8829	hsa05211	0.152369	1.36	1.42574	AllP_SingleGene	Adverse	2	O14786;Q14563	2	NRP1|8829;SEMA3A|10371	0.0857396	1.43	1.70943	AllP	Adverse	4	O14786;Q14563;P10600;P14210	4	NRP1|8829;SEMA3A|10371;TGFB3|7043;HGF|3082	0.0395705	0.03	0.0172245	1.64	2.35847	AllP	Sig. Adverse
142	BLCA	O14786	NRP1|8829	hsa05215	0.152369	1.36	1.42574	AllP_SingleGene	Adverse	3	O14786;P21333;P08648	3	NRP1|8829;FLNA|2316;ITGA5|3678	0.0509824	1.46	1.94025	AllP	Adverse	11	O14786;P21333;P08648;Q9HCS4;P11362;P09619;Q96BA8;Q02930;P05019;Q9NRA1;Q9Y243	11	NRP1|8829;FLNA|2316;ITGA5|3678;TCF7L1|83439;FGFR1|2260;PDGFRB|5159;CREB3L1|90993;CREB5|9586;IGF1|3479;PDGFC|56034;AKT3|10000	0.00257193	0.02	0.00296165	1.77	2.93211	AllP	Sig. Adverse
143	BLCA	O14786	NRP1|8829	hsa04151	0.152369	1.36	1.42574	AllP_SingleGene	Adverse	4	O14786;P21333;P08648;P53708	4	NRP1|8829;FLNA|2316;ITGA5|3678;ITGA8|8516	0.0381339	1.53	2.05814	AllP	Sig. Adverse	39	O14786;P21333;P08648;P53708;Q9Y243;P07333;P11362;P09619;Q02763;P08172;Q9HBW0;P09603;P09038;P21781;P14210;P05019;P01138;Q9NRA1;Q9GZP0;P61952;P59768;P56199;Q13683;Q13797;B4DN28;P05106;P12109;P12110;P12111;P12107;P24043;Q16363;P07996;P04275;Q99650;P09919;P05231;Q96BA8;Q02930	38	NRP1|8829;FLNA|2316;ITGA5|3678;ITGA8|8516;AKT3|10000;CSF1R|1436;FGFR1|2260;PDGFRB|5159;TEK|7010;CHRM2|1129;LPAR2|9170;CSF1|1435;FGF2|2247;FGF7|2252;HGF|3082;IGF1|3479;NGF|4803;PDGFC|56034;PDGFD|80310;GNG11|2791;GNG2|54331;ITGA1|3672;ITGA7|3679;ITGA9|3680;ITGB3|3690;COL6A1|1291;COL6A2|1292;COL6A3|1293;COL11A1|1301;LAMA2|3908;LAMA4|3910;THBS1|7057;VWF|7450;OSMR|9180;CSF3|1440;IL6|3569;CREB3L1|90993…	5.14584e-06	0.01	0.000239425	2.03	3.59974	AllP	Sig. Adverse
144	BLCA	O14786	NRP1|8829	hsa04810	0.152369	1.36	1.42574	AllP_SingleGene	Adverse	4	O14786;P21333;P08648;P53708	4	NRP1|8829;FLNA|2316;ITGA5|3678;ITGA8|8516	0.0381339	1.53	2.05814	AllP	Sig. Adverse	28	O14786;P21333;P08648;P53708;P55160;Q9Y281;P06396;P18206;P12814;O60237;P24844;Q15746;P08172;P46663;P30411;P56199;Q13683;Q13797;P05106;B4DN28;O14807;P10301;P11362;P09619;P09038;P21781;Q9NRA1;Q9GZP0	27	NRP1|8829;FLNA|2316;ITGA5|3678;ITGA8|8516;NCKAP1L|3071;CFL2|1073;GSN|2934;VCL|7414;ACTN1|87;PPP1R12B|4660;MYL9|10398;MYLK|4638;CHRM2|1129;BDKRB1|623;BDKRB2|624;ITGA1|3672;ITGA7|3679;ITGA9|3680;ITGB3|3690;MRAS|22808;RRAS|6237;FGFR1|2260;PDGFRB|5159;FGF2|2247;FGF7|2252;PDGFC|56034;PDGFD|80310	2.91513e-06	0.004	0.00737628	1.67	2.65065	AllP	Sig. Adverse
145	BLCA	O14786	NRP1|8829	hsa05205	0.152369	1.36	1.42574	AllP_SingleGene	Adverse	4	O14786;P08648;P21333;Q14563	4	NRP1|8829;ITGA5|3678;FLNA|2316;SEMA3A|10371	0.0921876	1.43	1.67527	AllP	Adverse	28	O14786;P08648;P21333;Q14563;Q01484;Q9Y243;A8K161;Q14315;O14807;P10301;P14780;P07585;P07996;P08253;P05019;P51884;P61812;Q8WWQ2;P05106;P14210;P09038;P11362;P98160;Q16082;Q8WVJ9;Q15672;P09544;Q2TNI1	28	NRP1|8829;ITGA5|3678;FLNA|2316;SEMA3A|10371;ANK2|287;AKT3|10000;CAMK2A|815;FLNC|2318;MRAS|22808;RRAS|6237;MMP9|4318;DCN|1634;THBS1|7057;MMP2|4313;IGF1|3479;LUM|4060;TGFB2|7042;HPSE2|60495;ITGB3|3690;HGF|3082;FGF2|2247;FGFR1|2260;HSPG2|3339;HSPB2|3316;TWIST2|117581;TWIST1|7291;WNT2|7472;CAV1|857	6.5594e-11	0.001	0.00778747	1.67	2.63286	AllP	Sig. Adverse
146	BLCA	O14786	NRP1|8829	hsa04020	0.152369	1.36	1.42574	AllP_SingleGene	Adverse	2	O14786;P53708	2	NRP1|8829;ITGA8|8516	0.0775056	1.41	1.75706	AllP	Adverse	10	O14786;P53708;P54750;Q14123;Q14643;Q13936;P08172;P24530;P37288;O95180	10	NRP1|8829;ITGA8|8516;PDE1A|5136;PDE1C|5137;ITPR1|3708;CACNA1C|775;CHRM2|1129;EDNRB|1910;AVPR1A|552;CACNA1H|8912	0.00676309	0.09	0.00437127	2.03	2.7922	AllP	Sig. Adverse
147	BLCA	O14786	NRP1|8829	hsa05161	0.152369	1.36	1.42574	AllP_SingleGene	Adverse	2	O14786;P08648	2	NRP1|8829;ITGA5|3678	0.0453064	1.48	1.98905	AllP	Sig. Adverse	13	O14786;P08648;P14780;Q96BA8;Q02930;O95644;Q9Y243;P61812;P10600;P11161;Q06889;P98160;P05231	13	NRP1|8829;ITGA5|3678;MMP9|4318;CREB3L1|90993;CREB5|9586;NFATC1|4772;AKT3|10000;TGFB2|7042;TGFB3|7043;EGR2|1959;EGR3|1960;HSPG2|3339;IL6|3569	0.03454	0.06	0.0249705	1.55	2.22422	AllP	Sig. Adverse
148	BLCA	O14786	NRP1|8829	hsa04640	0.152369	1.36	1.42574	AllP_SingleGene	Adverse	2	O14786;P08648	2	NRP1|8829;ITGA5|3678	0.0453064	1.48	1.98905	AllP	Sig. Adverse	10	O14786;P08648;P56199;P05106;P17927;P07333;P11049;P09603;P09919;P05231	10	NRP1|8829;ITGA5|3678;ITGA1|3672;ITGB3|3690;CR1|1378;CSF1R|1436;CD37|951;CSF1|1435;CSF3|1440;IL6|3569	0.0314863	0.2	0.0291347	1.54	2.1651	AllP	Sig. Adverse
149	BLCA	O14836	TNFRSF13B|23495	hsa05200	0.0404162	1.56	2.03295	AllP_SingleGene	Sig. Adverse	2	O14836;Q12933	2	TNFRSF13B|23495;TRAF2|7186	0.0493636	0.68	-1.95385	75upN	Sig. Favorable	3	O14836;Q12933;P33552	3	TNFRSF13B|23495;TRAF2|7186;CKS2|1164	0.0427472	0.2	0.089398	0.72	-1.69073	AllN	Favorable
150	BLCA	O14836	TNFRSF13B|23495	hsa04060	0.0404162	1.56	2.03295	AllP_SingleGene	Sig. Adverse	1	O14836	1	TNFRSF13B|23495	0.0404162	1.56	2.03295	AllP_SingleGene	Sig. Adverse	17	O14836;O95256;P32971;P29965;Q13651;P36888;Q8TD55;P51679;P51684;P55773;Q16627;P13500;O00585;Q99731;P32302;P61073;P48061	17	TNFRSF13B|23495;IL18RAP|8807;TNFSF8|944;CD40LG|959;IL10RA|3587;FLT3|2322;PLEKHO2|80301;CCR4|1233;CCR6|1235;CCL23|6368;CCL14|6358;CCL2|6347;CCL21|6366;CCL19|6363;CXCR5|643;CXCR4|7852;CXCL12|6387	1.62803e-05	1	0.00154275	1.83	3.11968	AllP	Sig. Adverse
151	BLCA	O14836	TNFRSF13B|23495	hsa04210	0.0404162	1.56	2.03295	AllP_SingleGene	Sig. Adverse	2	O14836;Q12933	2	TNFRSF13B|23495;TRAF2|7186	0.0493636	0.68	-1.95385	75upN	Sig. Favorable	2	O14836;Q12933	2	TNFRSF13B|23495;TRAF2|7186	0.0388438	0.03	0.0493636	0.68	-1.95385	75upN	Sig. Favorable
152	BLCA	O14836	TNFRSF13B|23495	hsa05222	0.0404162	1.56	2.03295	AllP_SingleGene	Sig. Adverse	2	O14836;Q12933	2	TNFRSF13B|23495;TRAF2|7186	0.0493636	0.68	-1.95385	75upN	Sig. Favorable	3	O14836;Q12933;P33552	3	TNFRSF13B|23495;TRAF2|7186;CKS2|1164	0.00203585	0.006	0.089398	0.72	-1.69073	AllN	Favorable
153	BLCA	O14836	TNFRSF13B|23495	hsa04662	0.0404162	1.56	2.03295	AllP_SingleGene	Sig. Adverse	1	O14836	1	TNFRSF13B|23495	0.0404162	1.56	2.03295	AllP_SingleGene	Sig. Adverse	6	O14836;P05771;P31994;Q06187;P40259;P20273	6	TNFRSF13B|23495;PRKCB|5579;FCGR2B|2213;BTK|695;CD79B|974;CD22|933	0.00511351	1	0.0507681	1.47	1.94132	75upP	Adverse
154	BLCA	O14836	TNFRSF13B|23495	hsa04064	0.0404162	1.56	2.03295	AllP_SingleGene	Sig. Adverse	1	O14836	1	TNFRSF13B|23495	0.0404162	1.56	2.03295	AllP_SingleGene	Sig. Adverse	8	O14836;P29965;P05771;P48061;Q06187;P19320;O00585;Q99731	8	TNFRSF13B|23495;CD40LG|959;PRKCB|5579;CXCL12|6387;BTK|695;VCAM1|7412;CCL21|6366;CCL19|6363	0.000282524	1	0.0196636	1.69	2.30604	75upP	Sig. Adverse
155	BLCA	O14836	TNFRSF13B|23495	hsa04062	0.0404162	1.56	2.03295	AllP_SingleGene	Sig. Adverse	1	O14836	1	TNFRSF13B|23495	0.0404162	1.56	2.03295	AllP_SingleGene	Sig. Adverse	16	O14836;P51679;P51684;P32302;P61073;P13500;Q16627;Q99731;O00585;P55773;P48061;O60262;Q08881;Q7LDG7;P05771;Q92608	16	TNFRSF13B|23495;CCR4|1233;CCR6|1235;CXCR5|643;CXCR4|7852;CCL2|6347;CCL14|6358;CCL19|6363;CCL21|6366;CCL23|6368;CXCL12|6387;GNG7|2788;ITK|3702;RASGRP2|10235;PRKCB|5579;DOCK2|1794	1.96825e-06	1	0.00645812	1.76	2.68821	AllP	Sig. Adverse
156	BLCA	O14836	TNFRSF13B|23495	hsa04640	0.0404162	1.56	2.03295	AllP_SingleGene	Sig. Adverse	1	O14836	1	TNFRSF13B|23495	0.0404162	1.56	2.03295	AllP_SingleGene	Sig. Adverse	10	O14836;P17927;P06734;P11049;P11836;P20273;P09693;P29017;P06127;P36888	10	TNFRSF13B|23495;CR1|1378;FCER2|2208;CD37|951;MS4A1|931;CD22|933;CD3G|917;CD1C|911;CD5|921;FLT3|2322	8.89453e-05	1	0.000847532	0.52	-3.27931	75upN	Sig. Favorable
157	BLCA	O14931	NCR3|259197	hsa04060	0.0652094	0.7	-1.83413	AllP_SingleGene	Favorable	1	O14931	1	NCR3|259197	0.0652094	0.7	-1.83413	AllP_SingleGene	Favorable	18	O14931;O95256;O14836;P32971;P29965;Q13651;P36888;P07333;Q8TD55;P51679;P51684;P55773;P13500;O00585;Q99731;P32302;P61073;P02778	18	NCR3|259197;IL18RAP|8807;TNFRSF13B|23495;TNFSF8|944;CD40LG|959;IL10RA|3587;FLT3|2322;CSF1R|1436;PLEKHO2|80301;CCR4|1233;CCR6|1235;CCL23|6368;CCL2|6347;CCL21|6366;CCL19|6363;CXCR5|643;CXCR4|7852;CXCL10|3627	4.88278e-05	1	0.000191677	2.29	3.62585	75upP	Sig. Adverse
158	BLCA	O14931	NCR3|259197	hsa04510	0.0652094	0.7	-1.83413	AllP_SingleGene	Favorable	2	O14931;Q68D85	2	NCR3|259197;DKFZp686O24166|374383	NA	NA	NA	Undetermined	Undetermined	4	O14931;Q68D85;Q13464;O75116	4	NCR3|259197;DKFZp686O24166|374383;ROCK1|6093;ROCK2|9475	0.0235051	0.06	0.0451281	1.48	1.99079	AllP	Sig. Adverse
159	BLCA	O14931	NCR3|259197	hsa04024	0.0652094	0.7	-1.83413	AllP_SingleGene	Favorable	2	O14931;Q68D85	2	NCR3|259197;DKFZp686O24166|374383	NA	NA	NA	Undetermined	Undetermined	4	O14931;Q68D85;Q13464;O75116	4	NCR3|259197;DKFZp686O24166|374383;ROCK1|6093;ROCK2|9475	0.0222904	0.006	0.0451281	1.48	1.99079	AllP	Sig. Adverse
160	BLCA	O14931	NCR3|259197	hsa04810	0.0652094	0.7	-1.83413	AllP_SingleGene	Favorable	2	O14931;Q68D85	2	NCR3|259197;DKFZp686O24166|374383	NA	NA	NA	Undetermined	Undetermined	4	O14931;Q68D85;Q13464;O75116	4	NCR3|259197;DKFZp686O24166|374383;ROCK1|6093;ROCK2|9475	0.0141154	0.04	0.0451281	1.48	1.99079	AllP	Sig. Adverse
161	BLCA	O14931	NCR3|259197	hsa05205	0.0652094	0.7	-1.83413	AllP_SingleGene	Favorable	2	O14931;Q68D85	2	NCR3|259197;DKFZp686O24166|374383	NA	NA	NA	Undetermined	Undetermined	4	O14931;Q68D85;Q13464;O75116	4	NCR3|259197;DKFZp686O24166|374383;ROCK1|6093;ROCK2|9475	0.0177216	0.05	0.0451281	1.48	1.99079	AllP	Sig. Adverse
162	BLCA	O14931	NCR3|259197	hsa04662	0.0652094	0.7	-1.83413	AllP_SingleGene	Favorable	1	O14931	1	NCR3|259197	0.0652094	0.7	-1.83413	AllP_SingleGene	Favorable	7	O14931;P05771;P48736;P31994;Q06187;P40259;P20273	7	NCR3|259197;PRKCB|5579;PIK3CG|5294;FCGR2B|2213;BTK|695;CD79B|974;CD22|933	0.00110288	1	0.00747739	1.85	2.63464	Undetermined	Undetermined
163	BLCA	O14931	NCR3|259197	hsa04064	0.0652094	0.7	-1.83413	AllP_SingleGene	Favorable	1	O14931	1	NCR3|259197	0.0652094	0.7	-1.83413	AllP_SingleGene	Favorable	8	O14931;Q13489;P29965;P05771;Q06187;P19320;O00585;Q99731	8	NCR3|259197;BIRC3|330;CD40LG|959;PRKCB|5579;BTK|695;VCAM1|7412;CCL21|6366;CCL19|6363	0.000468211	1	0.00675134	0.6	-2.67898	75upN	Sig. Favorable
164	BLCA	O14931	NCR3|259197	hsa04062	0.0652094	0.7	-1.83413	AllP_SingleGene	Favorable	2	O14931;Q68D85	2	NCR3|259197;DKFZp686O24166|374383	NA	NA	NA	Undetermined	Undetermined	20	O14931;Q68D85;P51679;P51684;P32302;P61073;P02778;P13500;Q99731;O00585;P55773;P48736;P59768;Q92556;Q13464;O75116;Q08881;Q7LDG7;P05771;Q92608	20	NCR3|259197;DKFZp686O24166|374383;CCR4|1233;CCR6|1235;CXCR5|643;CXCR4|7852;CXCL10|3627;CCL2|6347;CCL19|6363;CCL21|6366;CCL23|6368;PIK3CG|5294;GNG2|54331;ELMO1|9844;ROCK1|6093;ROCK2|9475;ITK|3702;RASGRP2|10235;PRKCB|5579;DOCK2|1794	1.52658e-07	0.04	0.000334774	2.62	3.45283	AllP	Sig. Adverse
165	BLCA	O14931	NCR3|259197	hsa04640	0.0652094	0.7	-1.83413	AllP_SingleGene	Favorable	1	O14931	1	NCR3|259197	0.0652094	0.7	-1.83413	AllP_SingleGene	Favorable	11	O14931;P17927;P07333;P06734;P11049;P11836;P20273;P09693;P29017;P06127;P36888	11	NCR3|259197;CR1|1378;CSF1R|1436;FCER2|2208;CD37|951;MS4A1|931;CD22|933;CD3G|917;CD1C|911;CD5|921;FLT3|2322	2.47805e-05	1	0.00598712	0.54	-2.70541	75upN	Sig. Favorable
166	BLCA	O15031	PLXNB2|23654	hsa04512	0.0224354	0.64	-2.2648	AllP_SingleGene	Sig. Favorable	2	O15031;Q9NS98	2	PLXNB2|23654;SEMA3G|56920	0.00506214	0.58	-2.76855	AllN	Sig. Favorable	8	O15031;Q9NS98;P22105;P04275;P98160;O75578;B4DN28;Q13683	8	PLXNB2|23654;SEMA3G|56920;TNXB|7148;VWF|7450;HSPG2|3339;ITGA10|8515;ITGA8|8516;ITGA7|3679	0.0141492	0.7	0.0137081	1.61	2.4424	AllP	Sig. Adverse
167	BLCA	O15031	PLXNB2|23654	hsa04060	0.0224354	0.64	-2.2648	AllP_SingleGene	Sig. Favorable	2	O15031;Q08881	2	PLXNB2|23654;ITK|3702	0.00854488	0.53	-2.58698	AllN	Sig. Favorable	24	O15031;Q08881;O95256;O14836;P32971;P29965;Q13651;P36888;P07333;P16234;P09603;Q8TD55;P05231;P51679;P51684;P55773;P13500;O00585;Q99731;P32302;P61073;P48061;O14625;P02778	24	PLXNB2|23654;ITK|3702;IL18RAP|8807;TNFRSF13B|23495;TNFSF8|944;CD40LG|959;IL10RA|3587;FLT3|2322;CSF1R|1436;PDGFRA|5156;CSF1|1435;PLEKHO2|80301;IL6|3569;CCR4|1233;CCR6|1235;CCL23|6368;CCL2|6347;CCL21|6366;CCL19|6363;CXCR5|643;CXCR4|7852;CXCL12|6387;CXCL11|6373;CXCL10|3627	9.50384e-06	0.4	5.45143e-06	2.36	4.41232	Undetermined	Undetermined
168	BLCA	O15031	PLXNB2|23654	hsa04510	0.0224354	0.64	-2.2648	AllP_SingleGene	Sig. Favorable	2	O15031;Q14563	2	PLXNB2|23654;SEMA3A|10371	0.0414293	0.65	-2.02343	AllN	Sig. Favorable	11	O15031;Q14563;P08648;P21333;Q14315;Q15746;P12111;Q16363;Q2TNI1;P14210;Q9NRA1	11	PLXNB2|23654;SEMA3A|10371;ITGA5|3678;FLNA|2316;FLNC|2318;MYLK|4638;COL6A3|1293;LAMA4|3910;CAV1|857;HGF|3082;PDGFC|56034	0.000170964	0.7	0.00578222	1.72	2.72689	AllP	Sig. Adverse
169	BLCA	O15031	PLXNB2|23654	hsa05211	0.0224354	0.64	-2.2648	AllP_SingleGene	Sig. Favorable	2	O15031;Q14563	2	PLXNB2|23654;SEMA3A|10371	0.0414293	0.65	-2.02343	AllN	Sig. Favorable	4	O15031;Q14563;P10600;P14210	4	PLXNB2|23654;SEMA3A|10371;TGFB3|7043;HGF|3082	0.0395705	0.2	0.0077319	1.69	2.63317	75upP	Sig. Adverse
170	BLCA	O15031	PLXNB2|23654	hsa04151	0.0224354	0.64	-2.2648	AllP_SingleGene	Sig. Favorable	2	O15031;Q9NS98	2	PLXNB2|23654;SEMA3G|56920	0.00506214	0.58	-2.76855	AllN	Sig. Favorable	12	O15031;Q9NS98;Q02763;P05019;Q9GZP0;O60262;P61952;Q13683;O75578;B4DN28;P22105;P04275	12	PLXNB2|23654;SEMA3G|56920;TEK|7010;IGF1|3479;PDGFD|80310;GNG7|2788;GNG11|2791;ITGA7|3679;ITGA10|8515;ITGA8|8516;TNXB|7148;VWF|7450	0.0399729	0.8	0.000234527	2.06	3.60198	AllP	Sig. Adverse
171	BLCA	O15031	PLXNB2|23654	hsa05205	0.0224354	0.64	-2.2648	AllP_SingleGene	Sig. Favorable	2	O15031;Q14563	2	PLXNB2|23654;SEMA3A|10371	0.0414293	0.65	-2.02343	AllN	Sig. Favorable	8	O15031;Q14563;P21333;Q14315;P14210;P08648;Q15672;Q2TNI1	8	PLXNB2|23654;SEMA3A|10371;FLNA|2316;FLNC|2318;HGF|3082;ITGA5|3678;TWIST1|7291;CAV1|857	0.00890398	0.8	0.0127145	1.67	2.46513	AllP	Sig. Adverse
172	BLCA	O15031	PLXNB2|23654	hsa05169	0.0224354	0.64	-2.2648	AllP_SingleGene	Sig. Favorable	2	O15031;Q08881	2	PLXNB2|23654;ITK|3702	0.00854488	0.53	-2.58698	AllN	Sig. Favorable	9	O15031;Q08881;P16150;P06734;P49961;P21580;P48736;P08670;Q13651	9	PLXNB2|23654;ITK|3702;SPN|6693;FCER2|2208;ENTPD1|953;TNFAIP3|7128;PIK3CG|5294;VIM|7431;IL10RA|3587	0.01831	0.1	0.00042836	0.48	-3.4431	AllN	Sig. Favorable
173	BLCA	O15031	PLXNB2|23654	hsa04662	0.0224354	0.64	-2.2648	AllP_SingleGene	Sig. Favorable	2	O15031;Q08881	2	PLXNB2|23654;ITK|3702	0.00854488	0.53	-2.58698	AllN	Sig. Favorable	8	O15031;Q08881;P05771;P48736;P31994;Q06187;P40259;P20273	8	PLXNB2|23654;ITK|3702;PRKCB|5579;PIK3CG|5294;FCGR2B|2213;BTK|695;CD79B|974;CD22|933	0.00621218	0.4	4.50087e-05	0.46	-3.98184	AllN	Sig. Favorable
174	BLCA	O15031	PLXNB2|23654	hsa04064	0.0224354	0.64	-2.2648	AllP_SingleGene	Sig. Favorable	2	O15031;Q08881	2	PLXNB2|23654;ITK|3702	0.00854488	0.53	-2.58698	AllN	Sig. Favorable	11	O15031;Q08881;Q13489;P29965;P05771;P21580;P48061;Q06187;P19320;O00585;Q99731	11	PLXNB2|23654;ITK|3702;BIRC3|330;CD40LG|959;PRKCB|5579;TNFAIP3|7128;CXCL12|6387;BTK|695;VCAM1|7412;CCL21|6366;CCL19|6363	9.23185e-05	0.2	0.000202672	0.49	-3.64043	AllN	Sig. Favorable
175	BLCA	O15031	PLXNB2|23654	hsa04062	0.0224354	0.64	-2.2648	AllP_SingleGene	Sig. Favorable	3	O15031;Q08881;Q9NS98	3	PLXNB2|23654;ITK|3702;SEMA3G|56920	0.000783556	0.46	-3.27745	AllN	Sig. Favorable	26	O15031;Q08881;Q9NS98;P51679;P51684;P32302;P61073;P02778;P13500;Q16627;Q99731;O00585;P55773;O14625;P48061;O60674;P48736;O60262;P61952;P59768;Q92556;O95622;Q8NFM4;Q7LDG7;P05771;Q92608	26	PLXNB2|23654;ITK|3702;SEMA3G|56920;CCR4|1233;CCR6|1235;CXCR5|643;CXCR4|7852;CXCL10|3627;CCL2|6347;CCL14|6358;CCL19|6363;CCL21|6366;CCL23|6368;CXCL11|6373;CXCL12|6387;JAK2|3717;PIK3CG|5294;GNG7|2788;GNG11|2791;GNG2|54331;ELMO1|9844;ADCY5|111;ADCY4|196883;RASGRP2|10235;PRKCB|5579;DOCK2|1794	3.51721e-08	0.2	8.19429e-06	2.35	4.32833	75upP	Sig. Adverse
176	BLCA	O15031	PLXNB2|23654	hsa04640	0.0224354	0.64	-2.2648	AllP_SingleGene	Sig. Favorable	2	O15031;Q08881	2	PLXNB2|23654;ITK|3702	0.00854488	0.53	-2.58698	AllN	Sig. Favorable	13	O15031;Q08881;P17927;P07333;P06734;P11049;P11836;P20273;P09693;P06127;P36888;P09603;P05231	13	PLXNB2|23654;ITK|3702;CR1|1378;CSF1R|1436;FCER2|2208;CD37|951;MS4A1|931;CD22|933;CD3G|917;CD5|921;FLT3|2322;CSF1|1435;IL6|3569	8.18475e-05	0.5	0.00412783	0.51	-2.81538	AllN	Sig. Favorable
177	BLCA	O15031	PLXNB2|23654	hsa04120	0.0224354	0.64	-2.2648	AllP_SingleGene	Sig. Favorable	2	O15031;P61587	2	PLXNB2|23654;RND3|390	0.0417684	0.67	-2.02234	AllN	Sig. Favorable	3	O15031;P61587;O14543	3	PLXNB2|23654;RND3|390;SOCS3|9021	0.0333652	0.2	0.296527	0.78	-1.0413	AllN	Favorable
178	BLCA	O15146	MUSK|4593	hsa05200	0.00323069	0.57	-2.90596	AllP_SingleGene	Sig. Favorable	3	O15146;P11362;Q8NF91	3	MUSK|4593;FGFR1|2260;SYNE1|23345	0.0100485	1.65	2.54791	AllP	Sig. Adverse	45	O15146;P11362;Q8NF91;P09544;P24043;Q16363;P55268;P16234;P09619;P36888;P14210;P05019;Q9HCS4;P05771;P61812;P10600;Q05516;Q06455;O75030;P08151;P08253;P14780;P07333;P05231;Q9Y243;P10070;P09038;P21781;O15520;Q92915;O76093;P30556;P43116;P43115;P25101;Q08462;O95622;Q8NFM4;O60262;P61952;P59768;Q7LDG7;Q8TDF6;P61073;P48061	45	MUSK|4593;FGFR1|2260;SYNE1|23345;WNT2|7472;LAMA2|3908;LAMA4|3910;LAMB2|3913;PDGFRA|5156;PDGFRB|5159;FLT3|2322;HGF|3082;IGF1|3479;TCF7L1|83439;PRKCB|5579;TGFB2|7042;TGFB3|7043;ZBTB16|7704;RUNX1T1|862;MITF|4286;GLI1|2735;MMP2|4313;MMP9|4318;CSF1R|1436;IL6|3569;AKT3|10000;GLI2|2736;FGF2|2247;FGF7|2252;FGF10|2255;FGF14|2259;FGF18|8817;AGTR1|185;PTGER2|5732;PTGER3|5733;EDNRA|1909;ADCY2|108;ADCY5|111;A…	0.000968799	0.03	0.000666518	1.98	3.33942	AllP	Sig. Adverse
179	BLCA	O15146	MUSK|4593	hsa04512	0.00323069	0.57	-2.90596	AllP_SingleGene	Sig. Favorable	3	O15146;P11362;P06241	3	MUSK|4593;FGFR1|2260;FYN|2534	0.00589121	1.7	2.72243	AllP	Sig. Adverse	19	O15146;P11362;P06241;P24043;Q16363;P55268;P12109;P12110;P12111;P12107;P22105;P07996;P05106;Q7L1I2;P18827;P98160;Q13683;P08648;P56199	19	MUSK|4593;FGFR1|2260;FYN|2534;LAMA2|3908;LAMA4|3910;LAMB2|3913;COL6A1|1291;COL6A2|1292;COL6A3|1293;COL11A1|1301;TNXB|7148;THBS1|7057;ITGB3|3690;SV2B|9899;SDC1|6382;HSPG2|3339;ITGA7|3679;ITGA5|3678;ITGA1|3672	0.00029618	0.3	0.00556357	1.7	2.7406	AllP	Sig. Adverse
180	BLCA	O15146	MUSK|4593	hsa04510	0.00323069	0.57	-2.90596	AllP_SingleGene	Sig. Favorable	5	O15146;Q8NF91;P06241;P11362;P00519	5	MUSK|4593;SYNE1|23345;FYN|2534;FGFR1|2260;ABL1|25	0.0408725	1.5	2.03125	AllP	Sig. Adverse	36	O15146;Q8NF91;P06241;P11362;P00519;P05106;P56199;P08648;Q13683;Q13797;B4DN28;P21333;Q14315;Q15746;P24844;O60237;Q9Y243;Q9NVD7;Q13418;Q9Y490;P12814;P05771;P12109;P12110;P12111;P12107;P24043;Q16363;P55268;P07996;P22105;P16234;P09619;P14210;P05019;Q9NRA1	36	MUSK|4593;SYNE1|23345;FYN|2534;FGFR1|2260;ABL1|25;ITGB3|3690;ITGA1|3672;ITGA5|3678;ITGA7|3679;ITGA9|3680;ITGA8|8516;FLNA|2316;FLNC|2318;MYLK|4638;MYL9|10398;PPP1R12B|4660;AKT3|10000;PARVA|55742;ILK|3611;TLN1|7094;ACTN1|87;PRKCB|5579;COL6A1|1291;COL6A2|1292;COL6A3|1293;COL11A1|1301;LAMA2|3908;LAMA4|3910;LAMB2|3913;THBS1|7057;TNXB|7148;PDGFRA|5156;PDGFRB|5159;HGF|3082;IGF1|3479;PDGFC|56034	5.62043e-09	0.2	0.00673737	1.68	2.67976	AllP	Sig. Adverse
181	BLCA	O15146	MUSK|4593	hsa05214	0.00323069	0.57	-2.90596	AllP_SingleGene	Sig. Favorable	3	O15146;Q8NF91;P00519	3	MUSK|4593;SYNE1|23345;ABL1|25	0.0302591	1.55	2.14983	AllP	Sig. Adverse	9	O15146;Q8NF91;P00519;P05019;P16234;P09619;A8K161;P05771;Q9Y243	9	MUSK|4593;SYNE1|23345;ABL1|25;IGF1|3479;PDGFRA|5156;PDGFRB|5159;CAMK2A|815;PRKCB|5579;AKT3|10000	0.00285991	0.04	0.000891769	1.89	3.26796	AllP	Sig. Adverse
182	BLCA	O15146	MUSK|4593	hsa05221	0.00323069	0.57	-2.90596	AllP_SingleGene	Sig. Favorable	3	O15146;Q8NF91;P00519	3	MUSK|4593;SYNE1|23345;ABL1|25	0.0302591	1.55	2.14983	AllP	Sig. Adverse	7	O15146;Q8NF91;P00519;Q05516;P36888;Q06455;Q9Y243	7	MUSK|4593;SYNE1|23345;ABL1|25;ZBTB16|7704;FLT3|2322;RUNX1T1|862;AKT3|10000	0.00431544	0.003	0.0269357	1.53	2.19614	AllP	Sig. Adverse
183	BLCA	O15146	MUSK|4593	hsa05220	0.00323069	0.57	-2.90596	AllP_SingleGene	Sig. Favorable	2	O15146;P00519	2	MUSK|4593;ABL1|25	0.073967	1.53	1.77354	AllP	Adverse	3	O15146;P00519;Q9Y243	3	MUSK|4593;ABL1|25;AKT3|10000	0.0353755	0.09	0.0113245	1.66	2.50597	AllP	Sig. Adverse
184	BLCA	O15146	MUSK|4593	hsa05218	0.00323069	0.57	-2.90596	AllP_SingleGene	Sig. Favorable	4	O15146;Q8NF91;P06241;P11362	4	MUSK|4593;SYNE1|23345;FYN|2534;FGFR1|2260	0.0132559	1.62	2.4534	AllP	Sig. Adverse	16	O15146;Q8NF91;P06241;P11362;O75030;P16234;P09619;P09038;P21781;O15520;Q92915;P14210;P05019;Q9NRA1;O76093;Q9Y243	16	MUSK|4593;SYNE1|23345;FYN|2534;FGFR1|2260;MITF|4286;PDGFRA|5156;PDGFRB|5159;FGF2|2247;FGF7|2252;FGF10|2255;FGF14|2259;HGF|3082;IGF1|3479;PDGFC|56034;FGF18|8817;AKT3|10000	8.21587e-06	0.1	0.00150056	1.92	3.12036	AllP	Sig. Adverse
185	BLCA	O15146	MUSK|4593	hsa05215	0.00323069	0.57	-2.90596	AllP_SingleGene	Sig. Favorable	2	O15146;P11362	2	MUSK|4593;FGFR1|2260	0.000629083	1.93	3.35888	AllP	Sig. Adverse	10	O15146;P11362;Q9HCS4;P16234;P09619;Q96BA8;Q02930;P05019;Q9NRA1;Q9Y243	10	MUSK|4593;FGFR1|2260;TCF7L1|83439;PDGFRA|5156;PDGFRB|5159;CREB3L1|90993;CREB5|9586;IGF1|3479;PDGFC|56034;AKT3|10000	0.0363613	0.4	0.00214691	1.8	3.02607	AllP	Sig. Adverse
186	BLCA	O15146	MUSK|4593	hsa04151	0.00323069	0.57	-2.90596	AllP_SingleGene	Sig. Favorable	4	O15146;Q8NF91;P06241;P11362	4	MUSK|4593;SYNE1|23345;FYN|2534;FGFR1|2260	0.0132559	1.62	2.4534	AllP	Sig. Adverse	41	O15146;Q8NF91;P06241;P11362;Q9Y243;P07333;P16234;P09619;Q02763;P08172;P09038;P21781;O15520;Q92915;P14210;P05019;P01138;Q9NRA1;O76093;O60262;P61952;P59768;P56199;P08648;Q13683;Q13797;B4DN28;P05106;P12109;P12110;P12111;P12107;P24043;Q16363;P55268;P07996;P22105;P10912;P05231;Q96BA8;Q02930	41	MUSK|4593;SYNE1|23345;FYN|2534;FGFR1|2260;AKT3|10000;CSF1R|1436;PDGFRA|5156;PDGFRB|5159;TEK|7010;CHRM2|1129;FGF2|2247;FGF7|2252;FGF10|2255;FGF14|2259;HGF|3082;IGF1|3479;NGF|4803;PDGFC|56034;FGF18|8817;GNG7|2788;GNG11|2791;GNG2|54331;ITGA1|3672;ITGA5|3678;ITGA7|3679;ITGA9|3680;ITGA8|8516;ITGB3|3690;COL6A1|1291;COL6A2|1292;COL6A3|1293;COL11A1|1301;LAMA2|3908;LAMA4|3910;LAMB2|3913;THBS1|7057;TNXB|71…	3.21559e-06	0.2	0.00438166	1.73	2.81475	AllP	Sig. Adverse
187	BLCA	O15146	MUSK|4593	hsa05230	0.00323069	0.57	-2.90596	AllP_SingleGene	Sig. Favorable	3	O15146;P06241;Q8NF91	3	MUSK|4593;FYN|2534;SYNE1|23345	0.0251851	1.54	2.22146	AllP	Sig. Adverse	9	O15146;P06241;Q8NF91;P11362;P36888;Q96CY4;P16234;P09619;Q9Y243	9	MUSK|4593;FYN|2534;SYNE1|23345;FGFR1|2260;FLT3|2322;NTRK3|4916;PDGFRA|5156;PDGFRB|5159;AKT3|10000	0.000996246	0.04	0.00219193	1.8	3.02061	AllP	Sig. Adverse
188	BLCA	O15146	MUSK|4593	hsa04066	0.00323069	0.57	-2.90596	AllP_SingleGene	Sig. Favorable	2	O15146;P00519	2	MUSK|4593;ABL1|25	0.073967	1.53	1.77354	AllP	Adverse	4	O15146;P00519;Q9Y243;A8K161	4	MUSK|4593;ABL1|25;AKT3|10000;CAMK2A|815	0.0313163	0.1	0.00910586	1.97	2.55927	AllP	Sig. Adverse
189	BLCA	O15146	MUSK|4593	hsa04810	0.00323069	0.57	-2.90596	AllP_SingleGene	Sig. Favorable	5	O15146;Q8NF91;P06241;P11362;P00519	5	MUSK|4593;SYNE1|23345;FYN|2534;FGFR1|2260;ABL1|25	0.0408725	1.5	2.03125	AllP	Sig. Adverse	30	O15146;Q8NF91;P06241;P11362;P00519;P55160;Q9Y281;P06396;P12814;O60237;P24844;Q15746;Q15052;Q13576;P08172;P56199;P08648;Q13683;Q13797;P05106;B4DN28;O14807;P16234;P09619;P09038;P21781;O15520;Q92915;Q9NRA1;O76093	30	MUSK|4593;SYNE1|23345;FYN|2534;FGFR1|2260;ABL1|25;NCKAP1L|3071;CFL2|1073;GSN|2934;ACTN1|87;PPP1R12B|4660;MYL9|10398;MYLK|4638;ARHGEF6|9459;IQGAP2|10788;CHRM2|1129;ITGA1|3672;ITGA5|3678;ITGA7|3679;ITGA9|3680;ITGB3|3690;ITGA8|8516;MRAS|22808;PDGFRA|5156;PDGFRB|5159;FGF2|2247;FGF7|2252;FGF10|2255;FGF14|2259;PDGFC|56034;FGF18|8817	1.4629e-08	0.04	0.0163053	1.59	2.38117	AllP	Sig. Adverse
190	BLCA	O15146	MUSK|4593	hsa05206	0.00323069	0.57	-2.90596	AllP_SingleGene	Sig. Favorable	2	O15146;P00519	2	MUSK|4593;ABL1|25	0.073967	1.53	1.77354	AllP	Adverse	6	O15146;P00519;P37275;P56524;O60315;P05106	6	MUSK|4593;ABL1|25;ZEB1|6935;HDAC4|9759;ZEB2|9839;ITGB3|3690	0.00279454	0.3	0.0163157	1.59	2.38057	AllP	Sig. Adverse
191	BLCA	O15146	MUSK|4593	hsa05205	0.00323069	0.57	-2.90596	AllP_SingleGene	Sig. Favorable	3	O15146;P06241;P11362	3	MUSK|4593;FYN|2534;FGFR1|2260	0.00589121	1.7	2.72243	AllP	Sig. Adverse	28	O15146;P06241;P11362;Q01484;Q9Y243;A8K161;P21333;Q14315;O14807;P14780;P07585;P07996;P08253;P05019;P51884;P61812;P18827;Q8WWQ2;P05106;P14210;P34741;P09038;P08648;P98160;Q16082;Q8WVJ9;Q15672;P09544	28	MUSK|4593;FYN|2534;FGFR1|2260;ANK2|287;AKT3|10000;CAMK2A|815;FLNA|2316;FLNC|2318;MRAS|22808;MMP9|4318;DCN|1634;THBS1|7057;MMP2|4313;IGF1|3479;LUM|4060;TGFB2|7042;SDC1|6382;HPSE2|60495;ITGB3|3690;HGF|3082;SDC2|6383;FGF2|2247;ITGA5|3678;HSPG2|3339;HSPB2|3316;TWIST2|117581;TWIST1|7291;WNT2|7472	8.12978e-05	0.5	0.00217295	1.81	3.02193	AllP	Sig. Adverse
192	BLCA	O15146	MUSK|4593	hsa04020	0.00323069	0.57	-2.90596	AllP_SingleGene	Sig. Favorable	2	O15146;Q8NF91	2	MUSK|4593;SYNE1|23345	0.0875629	1.41	1.69997	AllP	Adverse	19	O15146;Q8NF91;P54750;P32418;P05771;P16234;P09619;P51575;Q15746;Q13936;Q9Y271;P08172;P30556;P28223;P43088;Q8NFM4;P13945;P26678;O95180	19	MUSK|4593;SYNE1|23345;PDE1A|5136;SLC8A1|6546;PRKCB|5579;PDGFRA|5156;PDGFRB|5159;P2RX1|5023;MYLK|4638;CACNA1C|775;CYSLTR1|10800;CHRM2|1129;AGTR1|185;HTR2A|3356;PTGFR|5737;ADCY4|196883;ADRB3|155;PLN|5350;CACNA1H|8912	0.000562416	0.2	0.0171099	1.69	2.35731	AllP	Sig. Adverse
193	BLCA	O15146	MUSK|4593	hsa04662	0.00323069	0.57	-2.90596	AllP_SingleGene	Sig. Favorable	2	O15146;Q8NF91	2	MUSK|4593;SYNE1|23345	0.0875629	1.41	1.69997	AllP	Adverse	7	O15146;Q8NF91;Q9Y243;P05771;Q06187;P40259;P20273	7	MUSK|4593;SYNE1|23345;AKT3|10000;PRKCB|5579;BTK|695;CD79B|974;CD22|933	0.020382	0.4	0.00536446	1.73	2.74999	AllP	Sig. Adverse
194	BLCA	O15146	MUSK|4593	hsa04064	0.00323069	0.57	-2.90596	AllP_SingleGene	Sig. Favorable	2	O15146;Q8NF91	2	MUSK|4593;SYNE1|23345	0.0875629	1.41	1.69997	AllP	Adverse	7	O15146;Q8NF91;P29965;P05771;Q06187;P19320;Q99731	7	MUSK|4593;SYNE1|23345;CD40LG|959;PRKCB|5579;BTK|695;VCAM1|7412;CCL19|6363	0.0418635	0.5	0.12783	1.37	1.51647	75upP	Adverse
195	BLCA	O15146	MUSK|4593	hsa04062	0.00323069	0.57	-2.90596	AllP_SingleGene	Sig. Favorable	4	O15146;Q8NF91;P06241;P11362	4	MUSK|4593;SYNE1|23345;FYN|2534;FGFR1|2260	0.0132559	1.62	2.4534	AllP	Sig. Adverse	24	O15146;Q8NF91;P06241;P11362;P51679;P61073;P13500;Q16627;Q99731;O00585;P48061;O60262;P61952;P59768;Q92556;P34947;Q08881;Q08462;O95622;Q8NFM4;Q7LDG7;P05771;Q9Y243;Q92608	24	MUSK|4593;SYNE1|23345;FYN|2534;FGFR1|2260;CCR4|1233;CXCR4|7852;CCL2|6347;CCL14|6358;CCL19|6363;CCL21|6366;CXCL12|6387;GNG7|2788;GNG11|2791;GNG2|54331;ELMO1|9844;GRK5|2869;ITK|3702;ADCY2|108;ADCY5|111;ADCY4|196883;RASGRP2|10235;PRKCB|5579;AKT3|10000;DOCK2|1794	2.22631e-05	0.3	0.000889258	1.92	3.26588	AllP	Sig. Adverse
196	BLCA	O15146	MUSK|4593	hsa04012	0.00323069	0.57	-2.90596	AllP_SingleGene	Sig. Favorable	2	O15146;P00519	2	MUSK|4593;ABL1|25	0.073967	1.53	1.77354	AllP	Adverse	4	O15146;P00519;A8K161;Q9Y243	4	MUSK|4593;ABL1|25;CAMK2A|815;AKT3|10000	0.00646876	0.01	0.00910586	1.97	2.55927	AllP	Sig. Adverse
197	BLCA	O15146	MUSK|4593	hsa04640	0.00323069	0.57	-2.90596	AllP_SingleGene	Sig. Favorable	2	O15146;P06241	2	MUSK|4593;FYN|2534	0.00674227	1.69	2.67874	AllP	Sig. Adverse	11	O15146;P06241;P56199;P08648;P05106;P17927;P07333;P11049;P06127;P28906;P05231	11	MUSK|4593;FYN|2534;ITGA1|3672;ITGA5|3678;ITGB3|3690;CR1|1378;CSF1R|1436;CD37|951;CD5|921;CD34|947;IL6|3569	0.00143369	0.5	0.00220502	1.84	3.01529	AllP	Sig. Adverse
198	BLCA	O15162	PLSCR1|5359	hsa04512	0.0265506	0.61	-2.19566	AllP_SingleGene	Sig. Favorable	3	O15162;P50222;P47902	3	PLSCR1|5359;MEOX2|4223;CDX1|1044	0.000210722	0.49	-3.63052	75upN	Sig. Favorable	16	O15162;P50222;P47902;P24043;Q16363;P12109;P12110;P12111;P12107;P22105;P07996;Q7L1I2;P98160;Q13683;P08648;P78509	16	PLSCR1|5359;MEOX2|4223;CDX1|1044;LAMA2|3908;LAMA4|3910;COL6A1|1291;COL6A2|1292;COL6A3|1293;COL11A1|1301;TNXB|7148;THBS1|7057;SV2B|9899;HSPG2|3339;ITGA7|3679;ITGA5|3678;RELN|5649	0.000661499	0.7	0.000491956	1.95	3.42177	AllP	Sig. Adverse
199	BLCA	O15162	PLSCR1|5359	hsa04060	0.0265506	0.61	-2.19566	AllP_SingleGene	Sig. Favorable	2	O15162;P50221	2	PLSCR1|5359;MEOX1|4222	0.0529608	0.67	-1.92272	75upN	Favorable	15	O15162;P50221;O14836;P32971;Q13651;P36888;Q8TD55;P05231;P55773;Q16627;P13500;O00585;Q99731;P32302;P48061	15	PLSCR1|5359;MEOX1|4222;TNFRSF13B|23495;TNFSF8|944;IL10RA|3587;FLT3|2322;PLEKHO2|80301;IL6|3569;CCL23|6368;CCL14|6358;CCL2|6347;CCL21|6366;CCL19|6363;CXCR5|643;CXCL12|6387	0.00751896	0.8	0.0107875	1.64	2.52436	AllP	Sig. Adverse
200	BLCA	O15162	PLSCR1|5359	hsa04350	0.0265506	0.61	-2.19566	AllP_SingleGene	Sig. Favorable	2	O15162;P47902	2	PLSCR1|5359;CDX1|1044	0.001634	0.44	-3.06184	75upN	Sig. Favorable	5	O15162;P47902;P10600;P07585;Q7Z5Y6	5	PLSCR1|5359;CDX1|1044;TGFB3|7043;DCN|1634;BMP8A|353500	0.0209356	0.2	0.00412691	2.07	2.80663	75upP	Sig. Adverse
201	BLCA	O15162	PLSCR1|5359	hsa04510	0.0265506	0.61	-2.19566	AllP_SingleGene	Sig. Favorable	3	O15162;P50222;P47902	3	PLSCR1|5359;MEOX2|4223;CDX1|1044	0.000210722	0.49	-3.63052	75upN	Sig. Favorable	27	O15162;P50222;P47902;P08648;Q13683;P21333;Q14315;Q15746;P24844;Q9Y243;Q13418;Q9Y490;P06241;P12109;P12110;P12111;P12107;P24043;Q16363;P78509;P07996;P22105;P16234;P09619;P14210;P05019;Q9NRA1	27	PLSCR1|5359;MEOX2|4223;CDX1|1044;ITGA5|3678;ITGA7|3679;FLNA|2316;FLNC|2318;MYLK|4638;MYL9|10398;AKT3|10000;ILK|3611;TLN1|7094;FYN|2534;COL6A1|1291;COL6A2|1292;COL6A3|1293;COL11A1|1301;LAMA2|3908;LAMA4|3910;RELN|5649;THBS1|7057;TNXB|7148;PDGFRA|5156;PDGFRB|5159;HGF|3082;IGF1|3479;PDGFC|56034	0.00030935	0.9	0.000894888	1.9	3.26604	AllP	Sig. Adverse
202	BLCA	O15162	PLSCR1|5359	hsa05218	0.0265506	0.61	-2.19566	AllP_SingleGene	Sig. Favorable	2	O15162;P50222	2	PLSCR1|5359;MEOX2|4223	0.000186746	0.46	-3.64817	75upN	Sig. Favorable	12	O15162;P50222;P11362;P16234;P09619;P09038;P21781;Q92915;P14210;P05019;Q9NRA1;Q9Y243	12	PLSCR1|5359;MEOX2|4223;FGFR1|2260;PDGFRA|5156;PDGFRB|5159;FGF2|2247;FGF7|2252;FGF14|2259;HGF|3082;IGF1|3479;PDGFC|56034;AKT3|10000	0.00889086	0.8	0.000128856	2.18	3.73566	AllP	Sig. Adverse
203	BLCA	O15162	PLSCR1|5359	hsa04151	0.0265506	0.61	-2.19566	AllP_SingleGene	Sig. Favorable	3	O15162;P50222;P47902	3	PLSCR1|5359;MEOX2|4223;CDX1|1044	0.000210722	0.49	-3.63052	75upN	Sig. Favorable	31	O15162;P50222;P47902;Q9Y243;P07333;P11362;P16234;P09619;Q02763;P08172;P09038;P21781;Q92915;P14210;P05019;Q9NRA1;P61952;P59768;P08648;Q13683;P12109;P12110;P12111;P12107;P24043;Q16363;P78509;P07996;P22105;P05231;P56279	31	PLSCR1|5359;MEOX2|4223;CDX1|1044;AKT3|10000;CSF1R|1436;FGFR1|2260;PDGFRA|5156;PDGFRB|5159;TEK|7010;CHRM2|1129;FGF2|2247;FGF7|2252;FGF14|2259;HGF|3082;IGF1|3479;PDGFC|56034;GNG11|2791;GNG2|54331;ITGA5|3678;ITGA7|3679;COL6A1|1291;COL6A2|1292;COL6A3|1293;COL11A1|1301;LAMA2|3908;LAMA4|3910;RELN|5649;THBS1|7057;TNXB|7148;IL6|3569;TCL1A|8115	0.000779142	0.8	0.000966421	1.89	3.24564	AllP	Sig. Adverse
204	BLCA	O15162	PLSCR1|5359	hsa05230	0.0265506	0.61	-2.19566	AllP_SingleGene	Sig. Favorable	3	O15162;P50222;P47902	3	PLSCR1|5359;MEOX2|4223;CDX1|1044	0.000210722	0.49	-3.63052	75upN	Sig. Favorable	9	O15162;P50222;P47902;P11362;P36888;Q96CY4;P16234;P09619;Q9Y243	9	PLSCR1|5359;MEOX2|4223;CDX1|1044;FGFR1|2260;FLT3|2322;NTRK3|4916;PDGFRA|5156;PDGFRB|5159;AKT3|10000	0.00478313	0.2	3.73653e-05	2.28	4.01182	AllP	Sig. Adverse
205	BLCA	O15162	PLSCR1|5359	hsa00190	0.0265506	0.61	-2.19566	AllP_SingleGene	Sig. Favorable	3	O15162;P28360;Q9UIW0	3	PLSCR1|5359;MSX1|4487;VAX2|25806	NA	NA	NA	Undetermined	Undetermined	5	O15162;P28360;Q9UIW0;P24310;P15313	5	PLSCR1|5359;MSX1|4487;VAX2|25806;COX7A1|1346;ATP6V1B1|525	0.000333857	0.004	0.0279202	1.53	2.1821	75upP	Sig. Adverse
206	BLCA	O15162	PLSCR1|5359	hsa05206	0.0265506	0.61	-2.19566	AllP_SingleGene	Sig. Favorable	2	O15162;P47902	2	PLSCR1|5359;CDX1|1044	0.001634	0.44	-3.06184	75upN	Sig. Favorable	9	O15162;P47902;P09493;P14780;O60315;P08670;Q8WW38;P08648;P09619	9	PLSCR1|5359;CDX1|1044;TPM1|7168;MMP9|4318;ZEB2|9839;VIM|7431;ZFPM2|23414;ITGA5|3678;PDGFRB|5159	0.000273052	0.3	0.00198737	1.82	3.04749	AllP	Sig. Adverse
207	BLCA	O15162	PLSCR1|5359	hsa05205	0.0265506	0.61	-2.19566	AllP_SingleGene	Sig. Favorable	3	O15162;P50222;P47902	3	PLSCR1|5359;MEOX2|4223;CDX1|1044	0.000210722	0.49	-3.63052	75upN	Sig. Favorable	25	O15162;P50222;P47902;Q01484;Q9Y243;A8K161;P21333;Q14315;O14807;P14780;P07585;P07996;P08253;P05019;P51884;Q8WWQ2;P14210;P34741;P09038;P11362;P08648;P98160;Q16082;Q8WVJ9;Q15672	25	PLSCR1|5359;MEOX2|4223;CDX1|1044;ANK2|287;AKT3|10000;CAMK2A|815;FLNA|2316;FLNC|2318;MRAS|22808;MMP9|4318;DCN|1634;THBS1|7057;MMP2|4313;IGF1|3479;LUM|4060;HPSE2|60495;HGF|3082;SDC2|6383;FGF2|2247;FGFR1|2260;ITGA5|3678;HSPG2|3339;HSPB2|3316;TWIST2|117581;TWIST1|7291	1.67009e-05	0.6	0.00163397	1.84	3.1028	AllP	Sig. Adverse
208	BLCA	O15162	PLSCR1|5359	hsa04062	0.0265506	0.61	-2.19566	AllP_SingleGene	Sig. Favorable	3	O15162;P50221;P50222	3	PLSCR1|5359;MEOX1|4222;MEOX2|4223	3.36076e-05	0.44	-4.03782	75upN	Sig. Favorable	19	O15162;P50221;P50222;P32302;P61073;P13500;Q16627;Q99731;O00585;P55773;P48061;P61952;P59768;Q92556;P34947;Q8NFM4;Q7LDG7;Q9Y243;Q92608	19	PLSCR1|5359;MEOX1|4222;MEOX2|4223;CXCR5|643;CXCR4|7852;CCL2|6347;CCL14|6358;CCL19|6363;CCL21|6366;CCL23|6368;CXCL12|6387;GNG11|2791;GNG2|54331;ELMO1|9844;GRK5|2869;ADCY4|196883;RASGRP2|10235;AKT3|10000;DOCK2|1794	0.000438693	0.7	0.00428453	1.76	2.81886	AllP	Sig. Adverse
209	BLCA	O15162	PLSCR1|5359	hsa04640	0.0265506	0.61	-2.19566	AllP_SingleGene	Sig. Favorable	3	O15162;P50222;P50221	3	PLSCR1|5359;MEOX2|4223;MEOX1|4222	3.36076e-05	0.44	-4.03782	75upN	Sig. Favorable	14	O15162;P50222;P50221;P08648;P17927;P07333;P06734;P11049;P11836;P20273;P06127;P28906;P36888;P05231	14	PLSCR1|5359;MEOX2|4223;MEOX1|4222;ITGA5|3678;CR1|1378;CSF1R|1436;FCER2|2208;CD37|951;MS4A1|931;CD22|933;CD5|921;CD34|947;FLT3|2322;IL6|3569	1.46314e-05	0.5	1.19587e-05	2.34	4.25229	75upP	Sig. Adverse
210	BLCA	O15197	EPHB6|2051	hsa04520	0.000319163	0.5	-3.53058	AllP_SingleGene	Sig. Favorable	3	O15197;P21709;Q13882	3	EPHB6|2051;EPHA1|2041;PTK6|5753	0.00243803	0.54	-2.9844	AllN	Sig. Favorable	8	O15197;P21709;Q13882;P12830;P06241;P11362;Q15223;Q96NY8	8	EPHB6|2051;EPHA1|2041;PTK6|5753;CDH1|999;FYN|2534;FGFR1|2260;PVRL1|5818;PVRL4|81607	2.43886e-05	0.002	0.00647886	0.55	-2.68381	AllN	Sig. Favorable
211	BLCA	O15197	EPHB6|2051	hsa04512	0.000319163	0.5	-3.53058	AllP_SingleGene	Sig. Favorable	2	O15197;P06241	2	EPHB6|2051;FYN|2534	NA	NA	NA	Undetermined	Undetermined	11	O15197;P06241;Q16363;P12109;P12110;P12111;P05106;P18827;Q13683;P08648;P56199	11	EPHB6|2051;FYN|2534;LAMA4|3910;COL6A1|1291;COL6A2|1292;COL6A3|1293;ITGB3|3690;SDC1|6382;ITGA7|3679;ITGA5|3678;ITGA1|3672	0.0145502	0.4	0.00805884	1.66	2.62175	AllP	Sig. Adverse
212	BLCA	O15197	EPHB6|2051	hsa04060	0.000319163	0.5	-3.53058	AllP_SingleGene	Sig. Favorable	4	O15197;Q08881;Q06187;P51451	4	EPHB6|2051;ITK|3702;BTK|695;BLK|640	0.00100057	0.52	-3.23263	AllN	Sig. Favorable	33	O15197;Q08881;Q06187;P51451;O95256;P10600;O14836;Q9Y5U5;P32971;P29965;Q13651;P36888;P07333;P09619;P16234;P09603;P14210;Q8TD55;Q9NRA1;P05231;P51679;P51684;P55773;Q16627;P13500;O00585;Q99731;P32302;P61073;P48061;O14625;P02778;O43508	33	EPHB6|2051;ITK|3702;BTK|695;BLK|640;IL18RAP|8807;TGFB3|7043;TNFRSF13B|23495;TNFRSF18|8784;TNFSF8|944;CD40LG|959;IL10RA|3587;FLT3|2322;CSF1R|1436;PDGFRB|5159;PDGFRA|5156;CSF1|1435;HGF|3082;PLEKHO2|80301;PDGFC|56034;IL6|3569;CCR4|1233;CCR6|1235;CCL23|6368;CCL14|6358;CCL2|6347;CCL21|6366;CCL19|6363;CXCR5|643;CXCR4|7852;CXCL12|6387;CXCL11|6373;CXCL10|3627;TNFSF12|8742,TNFSF12-TNFSF13|407977	7.27554e-12	0.005	1.63933e-07	2.68	5.03485	75upP	Sig. Adverse
213	BLCA	O15197	EPHB6|2051	hsa04150	0.000319163	0.5	-3.53058	AllP_SingleGene	Sig. Favorable	2	O15197;P51451	2	EPHB6|2051;BLK|640	0.00162449	0.53	-3.09953	AllN	Sig. Favorable	5	O15197;P51451;P48736;P05019;P05771	5	EPHB6|2051;BLK|640;PIK3CG|5294;IGF1|3479;PRKCB|5579	0.0431233	0.04	4.68532e-05	0.46	-3.96854	AllN	Sig. Favorable
214	BLCA	O15197	EPHB6|2051	hsa04510	0.000319163	0.5	-3.53058	AllP_SingleGene	Sig. Favorable	4	O15197;Q06187;P00519;P06241	4	EPHB6|2051;BTK|695;ABL1|25;FYN|2534	0.0106583	1.75	2.52181	AllP	Sig. Adverse	33	O15197;Q06187;P00519;P06241;P05106;P56199;P08648;Q13683;Q13797;P21333;Q14315;Q15746;P24844;Q9Y243;Q9NVD7;Q13418;P48736;Q9Y490;P12814;P05771;P12109;P12110;P12111;Q16363;P07996;P22105;Q13489;P30279;P16234;P09619;P14210;P05019;Q9NRA1	33	EPHB6|2051;BTK|695;ABL1|25;FYN|2534;ITGB3|3690;ITGA1|3672;ITGA5|3678;ITGA7|3679;ITGA9|3680;FLNA|2316;FLNC|2318;MYLK|4638;MYL9|10398;AKT3|10000;PARVA|55742;ILK|3611;PIK3CG|5294;TLN1|7094;ACTN1|87;PRKCB|5579;COL6A1|1291;COL6A2|1292;COL6A3|1293;LAMA4|3910;THBS1|7057;TNXB|7148;BIRC3|330;CCND2|894;PDGFRA|5156;PDGFRB|5159;HGF|3082;IGF1|3479;PDGFC|56034	2.41992e-07	0.1	0.00528665	1.71	2.75626	AllP	Sig. Adverse
215	BLCA	O15197	EPHB6|2051	hsa05214	0.000319163	0.5	-3.53058	AllP_SingleGene	Sig. Favorable	2	O15197;P00519	2	EPHB6|2051;ABL1|25	NA	NA	NA	Undetermined	Undetermined	4	O15197;P00519;A8K161;Q9Y243	4	EPHB6|2051;ABL1|25;CAMK2A|815;AKT3|10000	0.0353755	0.2	0.00410756	1.74	2.83522	75upP	Sig. Adverse
216	BLCA	O15197	EPHB6|2051	hsa05221	0.000319163	0.5	-3.53058	AllP_SingleGene	Sig. Favorable	2	O15197;P00519	2	EPHB6|2051;ABL1|25	NA	NA	NA	Undetermined	Undetermined	4	O15197;P00519;Q06455;Q9Y243	4	EPHB6|2051;ABL1|25;RUNX1T1|862;AKT3|10000	0.0238129	0.02	0.00618991	1.69	2.70709	75upP	Sig. Adverse
217	BLCA	O15197	EPHB6|2051	hsa05220	0.000319163	0.5	-3.53058	AllP_SingleGene	Sig. Favorable	2	O15197;P00519	2	EPHB6|2051;ABL1|25	NA	NA	NA	Undetermined	Undetermined	3	O15197;P00519;Q9Y243	3	EPHB6|2051;ABL1|25;AKT3|10000	0.0353755	0.05	0.00638853	1.74	2.69334	75upP	Sig. Adverse
218	BLCA	O15197	EPHB6|2051	hsa05218	0.000319163	0.5	-3.53058	AllP_SingleGene	Sig. Favorable	3	O15197;Q06187;P06241	3	EPHB6|2051;BTK|695;FYN|2534	0.0184152	1.63	2.33422	75upP	Sig. Adverse	13	O15197;Q06187;P06241;P11362;P16234;P09619;P09038;P21781;P14210;P05019;Q9NRA1;Q9Y243;P48736	13	EPHB6|2051;BTK|695;FYN|2534;FGFR1|2260;PDGFRA|5156;PDGFRB|5159;FGF2|2247;FGF7|2252;HGF|3082;IGF1|3479;PDGFC|56034;AKT3|10000;PIK3CG|5294	0.00258797	0.2	0.00044945	2	3.44133	AllP	Sig. Adverse
219	BLCA	O15197	EPHB6|2051	hsa05215	0.000319163	0.5	-3.53058	AllP_SingleGene	Sig. Favorable	2	O15197;Q06187	2	EPHB6|2051;BTK|695	0.00927916	0.6	-2.57369	75upN	Sig. Favorable	10	O15197;Q06187;P11362;P16234;P09619;Q96BA8;Q02930;P05019;Q9NRA1;P48736	10	EPHB6|2051;BTK|695;FGFR1|2260;PDGFRA|5156;PDGFRB|5159;CREB3L1|90993;CREB5|9586;IGF1|3479;PDGFC|56034;PIK3CG|5294	0.0466948	0.3	0.000907289	1.89	3.26351	AllP	Sig. Adverse
220	BLCA	O15197	EPHB6|2051	hsa04151	0.000319163	0.5	-3.53058	AllP_SingleGene	Sig. Favorable	3	O15197;P06241;Q06187	3	EPHB6|2051;FYN|2534;BTK|695	0.0184152	1.63	2.33422	75upP	Sig. Adverse	34	O15197;P06241;Q06187;Q9Y243;P07333;P11362;P16234;P09619;Q02763;P09603;P09038;P21781;P14210;P05019;Q9NRA1;P48736;P61952;P59768;P56199;P08648;Q13683;P05106;P12109;P12110;P12111;Q16363;P07996;P22105;O60674;P05231;Q96BA8;Q02930;P30279;P56279	34	EPHB6|2051;FYN|2534;BTK|695;AKT3|10000;CSF1R|1436;FGFR1|2260;PDGFRA|5156;PDGFRB|5159;TEK|7010;CSF1|1435;FGF2|2247;FGF7|2252;HGF|3082;IGF1|3479;PDGFC|56034;PIK3CG|5294;GNG11|2791;GNG2|54331;ITGA1|3672;ITGA5|3678;ITGA7|3679;ITGB3|3690;COL6A1|1291;COL6A2|1292;COL6A3|1293;LAMA4|3910;THBS1|7057;TNXB|7148;JAK2|3717;IL6|3569;CREB3L1|90993;CREB5|9586;CCND2|894;TCL1A|8115	0.000242752	0.2	0.0045968	1.75	2.79812	AllP	Sig. Adverse
221	BLCA	O15197	EPHB6|2051	hsa05230	0.000319163	0.5	-3.53058	AllP_SingleGene	Sig. Favorable	2	O15197;P06241	2	EPHB6|2051;FYN|2534	NA	NA	NA	Undetermined	Undetermined	6	O15197;P06241;P11362;P16234;P09619;Q9Y243	6	EPHB6|2051;FYN|2534;FGFR1|2260;PDGFRA|5156;PDGFRB|5159;AKT3|10000	0.0442601	0.3	0.0029234	1.81	2.93368	AllP	Sig. Adverse
222	BLCA	O15197	EPHB6|2051	hsa04066	0.000319163	0.5	-3.53058	AllP_SingleGene	Sig. Favorable	3	O15197;Q06187;P00519	3	EPHB6|2051;BTK|695;ABL1|25	0.0123466	1.62	2.47874	75upP	Sig. Adverse	10	O15197;Q06187;P00519;P05019;P48736;Q9Y243;P05771;A8K161;Q02763;P05231	10	EPHB6|2051;BTK|695;ABL1|25;IGF1|3479;PIK3CG|5294;AKT3|10000;PRKCB|5579;CAMK2A|815;TEK|7010;IL6|3569	0.00837729	0.02	0.00156298	1.85	3.11456	75upP	Sig. Adverse
223	BLCA	O15197	EPHB6|2051	hsa04810	0.000319163	0.5	-3.53058	AllP_SingleGene	Sig. Favorable	5	O15197;Q06187;P06241;P00519;P21709	5	EPHB6|2051;BTK|695;FYN|2534;ABL1|25;EPHA1|2041	0.0192794	1.61	2.31824	75upP	Sig. Adverse	29	O15197;Q06187;P06241;P00519;P21709;P55160;Q9Y281;P06396;P12814;P24844;Q15746;Q9NQU5;Q13576;P48736;P56199;P08648;Q13683;Q13797;P05106;P16144;P18564;O14807;P11362;P16234;P09619;P09038;P21781;Q9NRA1;Q7Z406	29	EPHB6|2051;BTK|695;FYN|2534;ABL1|25;EPHA1|2041;NCKAP1L|3071;CFL2|1073;GSN|2934;ACTN1|87;MYL9|10398;MYLK|4638;PAK6|56924;IQGAP2|10788;PIK3CG|5294;ITGA1|3672;ITGA5|3678;ITGA7|3679;ITGA9|3680;ITGB3|3690;ITGB4|3691;ITGB6|3694;MRAS|22808;FGFR1|2260;PDGFRA|5156;PDGFRB|5159;FGF2|2247;FGF7|2252;PDGFC|56034;MYH14|79784	7.41862e-06	0.05	0.00199782	1.81	3.04659	AllP	Sig. Adverse
224	BLCA	O15197	EPHB6|2051	hsa05206	0.000319163	0.5	-3.53058	AllP_SingleGene	Sig. Favorable	2	O15197;P00519	2	EPHB6|2051;ABL1|25	NA	NA	NA	Undetermined	Undetermined	6	O15197;P00519;P37275;P56524;O60315;P05106	6	EPHB6|2051;ABL1|25;ZEB1|6935;HDAC4|9759;ZEB2|9839;ITGB3|3690	0.00279454	0.1	0.00534746	1.71	2.75296	AllP	Sig. Adverse
225	BLCA	O15197	EPHB6|2051	hsa05205	0.000319163	0.5	-3.53058	AllP_SingleGene	Sig. Favorable	3	O15197;Q06187;P06241	3	EPHB6|2051;BTK|695;FYN|2534	0.0184152	1.63	2.33422	75upP	Sig. Adverse	27	O15197;Q06187;P06241;Q01484;P48736;Q9Y243;A8K161;P21333;Q14315;O14807;P14780;P07585;P07996;P08253;P05019;P51884;P18827;P05106;P14210;P09038;P11362;P08648;P05771;Q16082;Q8WVJ9;Q15672;P09544	27	EPHB6|2051;BTK|695;FYN|2534;ANK2|287;PIK3CG|5294;AKT3|10000;CAMK2A|815;FLNA|2316;FLNC|2318;MRAS|22808;MMP9|4318;DCN|1634;THBS1|7057;MMP2|4313;IGF1|3479;LUM|4060;SDC1|6382;ITGB3|3690;HGF|3082;FGF2|2247;FGFR1|2260;ITGA5|3678;PRKCB|5579;HSPB2|3316;TWIST2|117581;TWIST1|7291;WNT2|7472	0.000175561	0.2	0.00155677	1.84	3.1164	AllP	Sig. Adverse
226	BLCA	O15197	EPHB6|2051	hsa05169	0.000319163	0.5	-3.53058	AllP_SingleGene	Sig. Favorable	2	O15197;Q08881	2	EPHB6|2051;ITK|3702	0.000600043	0.42	-3.32866	AllN	Sig. Favorable	9	O15197;Q08881;P16150;P06734;P49961;P21580;P48736;P08670;Q13651	9	EPHB6|2051;ITK|3702;SPN|6693;FCER2|2208;ENTPD1|953;TNFAIP3|7128;PIK3CG|5294;VIM|7431;IL10RA|3587	0.01831	0.05	0.000242322	0.47	-3.58546	AllN	Sig. Favorable
227	BLCA	O15197	EPHB6|2051	hsa04662	0.000319163	0.5	-3.53058	AllP_SingleGene	Sig. Favorable	4	O15197;Q08881;Q06187;P51451	4	EPHB6|2051;ITK|3702;BTK|695;BLK|640	0.00100057	0.52	-3.23263	AllN	Sig. Favorable	10	O15197;Q08881;Q06187;P51451;P05771;P48736;P31994;O95644;P40259;P20273	10	EPHB6|2051;ITK|3702;BTK|695;BLK|640;PRKCB|5579;PIK3CG|5294;FCGR2B|2213;NFATC1|4772;CD79B|974;CD22|933	6.18222e-06	0.008	5.06393e-05	0.46	-3.95673	75upN	Sig. Favorable
228	BLCA	O15197	EPHB6|2051	hsa04064	0.000319163	0.5	-3.53058	AllP_SingleGene	Sig. Favorable	4	O15197;Q08881;Q06187;P51451	4	EPHB6|2051;ITK|3702;BTK|695;BLK|640	0.00100057	0.52	-3.23263	AllN	Sig. Favorable	13	O15197;Q08881;Q06187;P51451;Q13489;P29965;P05771;P21580;P48061;O75293;P19320;O00585;Q99731	13	EPHB6|2051;ITK|3702;BTK|695;BLK|640;BIRC3|330;CD40LG|959;PRKCB|5579;TNFAIP3|7128;CXCL12|6387;GADD45B|4616;VCAM1|7412;CCL21|6366;CCL19|6363	1.19685e-08	0.001	0.00029601	0.47	-3.53493	75upN	Sig. Favorable
229	BLCA	O15197	EPHB6|2051	hsa04062	0.000319163	0.5	-3.53058	AllP_SingleGene	Sig. Favorable	6	O15197;Q08881;Q06187;P51451;P06241;P51813	6	EPHB6|2051;ITK|3702;BTK|695;BLK|640;FYN|2534;BMX|660	NA	NA	NA	Undetermined	Undetermined	30	O15197;Q08881;Q06187;P51451;P06241;P51813;P51679;P51684;P32302;P61073;P02778;P13500;Q16627;Q99731;O00585;P55773;O14625;P48061;O60674;P48736;O60262;P61952;P59768;Q92556;P34947;Q8NFM4;Q7LDG7;P05771;Q9Y243;Q92608	30	EPHB6|2051;ITK|3702;BTK|695;BLK|640;FYN|2534;BMX|660;CCR4|1233;CCR6|1235;CXCR5|643;CXCR4|7852;CXCL10|3627;CCL2|6347;CCL14|6358;CCL19|6363;CCL21|6366;CCL23|6368;CXCL11|6373;CXCL12|6387;JAK2|3717;PIK3CG|5294;GNG7|2788;GNG11|2791;GNG2|54331;ELMO1|9844;GRK5|2869;ADCY4|196883;RASGRP2|10235;PRKCB|5579;AKT3|10000;DOCK2|1794	2.97915e-15	0.001	4.34549e-07	2.61	4.86871	AllP	Sig. Adverse
230	BLCA	O15197	EPHB6|2051	hsa04142	0.000319163	0.5	-3.53058	AllP_SingleGene	Sig. Favorable	3	O15197;P21709;Q13882	3	EPHB6|2051;EPHA1|2041;PTK6|5753	0.00243803	0.54	-2.9844	AllN	Sig. Favorable	6	O15197;P21709;Q13882;Q9Y6Q5;F6SFB5;Q86U03	6	EPHB6|2051;EPHA1|2041;PTK6|5753;AP1M2|10053;AP1S2|8905;AP1G2|8906	0.00181642	0.006	0.0369036	0.63	-2.06826	AllN	Sig. Favorable
231	BLCA	O15197	EPHB6|2051	hsa04012	0.000319163	0.5	-3.53058	AllP_SingleGene	Sig. Favorable	2	O15197;P00519	2	EPHB6|2051;ABL1|25	NA	NA	NA	Undetermined	Undetermined	4	O15197;P00519;A8K161;Q9Y243	4	EPHB6|2051;ABL1|25;CAMK2A|815;AKT3|10000	0.00646876	0.008	0.00410756	1.74	2.83522	75upP	Sig. Adverse
232	BLCA	O15197	EPHB6|2051	hsa04640	0.000319163	0.5	-3.53058	AllP_SingleGene	Sig. Favorable	5	O15197;P06241;Q06187;Q08881;P51451	5	EPHB6|2051;FYN|2534;BTK|695;ITK|3702;BLK|640	0.00295	0.57	-2.93378	75upN	Sig. Favorable	21	O15197;P06241;Q06187;Q08881;P51451;P56199;P08648;P05106;P17927;P07333;P06734;P11049;P11836;P20273;P09693;P29017;P06127;P28906;P36888;P09603;P05231	21	EPHB6|2051;FYN|2534;BTK|695;ITK|3702;BLK|640;ITGA1|3672;ITGA5|3678;ITGB3|3690;CR1|1378;CSF1R|1436;FCER2|2208;CD37|951;MS4A1|931;CD22|933;CD3G|917;CD1C|911;CD5|921;CD34|947;FLT3|2322;CSF1|1435;IL6|3569	7.65139e-14	0.001	0.000499048	1.94	3.41916	75upP	Sig. Adverse
233	BLCA	O15394	NCAM2|4685	hsa04510	0.0400075	1.59	2.03537	AllP_SingleGene	Sig. Adverse	2	O15394;P13591	2	NCAM2|4685;NCAM1|4684	0.000171262	2.15	3.67024	AllP	Sig. Adverse	22	O15394;P13591;P08648;Q13683;P21333;Q14315;Q15746;P24844;O60237;Q13418;Q9Y490;P12109;P12110;P12111;P24043;Q16363;P78509;P22105;P09619;P14210;P05019;Q9NRA1	22	NCAM2|4685;NCAM1|4684;ITGA5|3678;ITGA7|3679;FLNA|2316;FLNC|2318;MYLK|4638;MYL9|10398;PPP1R12B|4660;ILK|3611;TLN1|7094;COL6A1|1291;COL6A2|1292;COL6A3|1293;LAMA2|3908;LAMA4|3910;RELN|5649;TNXB|7148;PDGFRB|5159;HGF|3082;IGF1|3479;PDGFC|56034	0.00676894	0.2	0.0015147	1.92	3.117	AllP	Sig. Adverse
234	BLCA	O15394	NCAM2|4685	hsa05218	0.0400075	1.59	2.03537	AllP_SingleGene	Sig. Adverse	2	O15394;P13591	2	NCAM2|4685;NCAM1|4684	0.000171262	2.15	3.67024	AllP	Sig. Adverse	10	O15394;P13591;P11362;P09619;P09038;P21781;O15520;P14210;P05019;Q9NRA1	10	NCAM2|4685;NCAM1|4684;FGFR1|2260;PDGFRB|5159;FGF2|2247;FGF7|2252;FGF10|2255;HGF|3082;IGF1|3479;PDGFC|56034	0.0256482	0.2	0.000576449	1.95	3.3803	AllP	Sig. Adverse
235	BLCA	O15394	NCAM2|4685	hsa04810	0.0400075	1.59	2.03537	AllP_SingleGene	Sig. Adverse	2	O15394;P13591	2	NCAM2|4685;NCAM1|4684	0.000171262	2.15	3.67024	AllP	Sig. Adverse	16	O15394;P13591;P55160;Q9Y281;O60237;P24844;Q15746;P08172;P08648;Q13683;P11362;P09619;P09038;P21781;O15520;Q9NRA1	16	NCAM2|4685;NCAM1|4684;NCKAP1L|3071;CFL2|1073;PPP1R12B|4660;MYL9|10398;MYLK|4638;CHRM2|1129;ITGA5|3678;ITGA7|3679;FGFR1|2260;PDGFRB|5159;FGF2|2247;FGF7|2252;FGF10|2255;PDGFC|56034	0.0472143	0.2	0.000801389	1.93	3.2948	AllP	Sig. Adverse
236	BLCA	O15394	NCAM2|4685	hsa04020	0.0400075	1.59	2.03537	AllP_SingleGene	Sig. Adverse	2	O15394;P13591	2	NCAM2|4685;NCAM1|4684	0.000171262	2.15	3.67024	AllP	Sig. Adverse	23	O15394;P13591;P54750;A8K161;P09619;P51575;Q15746;Q9BRC7;Q16816;Q92736;Q13936;P08172;P30556;P25101;P28223;P43115;P43088;P21452;P25103;Q08462;P13945;P26678;O95180	23	NCAM2|4685;NCAM1|4684;PDE1A|5136;CAMK2A|815;PDGFRB|5159;P2RX1|5023;MYLK|4638;PLCD4|84812;PHKG1|5260;RYR2|6262;CACNA1C|775;CHRM2|1129;AGTR1|185;EDNRA|1909;HTR2A|3356;PTGER3|5733;PTGFR|5737;TACR2|6865;TACR1|6869;ADCY2|108;ADRB3|155;PLN|5350;CACNA1H|8912	0.00163078	0.04	0.00106785	1.94	3.21483	AllP	Sig. Adverse
237	BLCA	O15455	TLR3|7098	hsa05160	0.0438959	0.66	-2.00051	AllP_SingleGene	Sig. Favorable	1	O15455	1	TLR3|7098	0.0438959	0.66	-2.00051	AllP_SingleGene	Sig. Favorable	2	O15455;Q9Y6K5	2	TLR3|7098;OAS3|4940	0.000503702	1	0.00947781	0.6	-2.56689	AllN	Sig. Favorable
238	BLCA	O43157	PLXNB1|5364	hsa05200	0.00299727	0.53	-2.9182	AllP_SingleGene	Sig. Favorable	2	O43157;P30530	2	PLXNB1|5364;AXL|558	0.00818872	0.59	-2.6131	75upN	Sig. Favorable	32	O43157;P30530;P09544;Q9H1J7;P24043;Q16363;P55268;P16234;P09619;P11362;P14210;P05019;Q9HCS4;P61812;P10600;O75030;P08253;P14780;P07333;P05231;Q9Y243;P10070;P09038;P21781;P43116;P25101;O60503;P61952;P59768;Q7LDG7;Q8TDF6;P48061	32	PLXNB1|5364;AXL|558;WNT2|7472;WNT5B|81029;LAMA2|3908;LAMA4|3910;LAMB2|3913;PDGFRA|5156;PDGFRB|5159;FGFR1|2260;HGF|3082;IGF1|3479;TCF7L1|83439;TGFB2|7042;TGFB3|7043;MITF|4286;MMP2|4313;MMP9|4318;CSF1R|1436;IL6|3569;AKT3|10000;GLI2|2736;FGF2|2247;FGF7|2252;PTGER2|5732;EDNRA|1909;ADCY9|115;GNG11|2791;GNG2|54331;RASGRP2|10235;RASGRP4|115727;CXCL12|6387	0.0205285	0.5	0.000934356	1.88	3.25529	AllP	Sig. Adverse
239	BLCA	O43157	PLXNB1|5364	hsa04512	0.00299727	0.53	-2.9182	AllP_SingleGene	Sig. Favorable	3	O43157;P30530;Q9NS98	3	PLXNB1|5364;AXL|558;SEMA3G|56920	0.00114977	1.87	3.2002	75upP	Sig. Adverse	20	O43157;P30530;Q9NS98;P24043;Q16363;P55268;P12109;P12110;P12111;P12107;P22105;P04275;P07996;P05106;P98160;O75578;B4DN28;Q13683;P08648;P56199	20	PLXNB1|5364;AXL|558;SEMA3G|56920;LAMA2|3908;LAMA4|3910;LAMB2|3913;COL6A1|1291;COL6A2|1292;COL6A3|1293;COL11A1|1301;TNXB|7148;VWF|7450;THBS1|7057;ITGB3|3690;HSPG2|3339;ITGA10|8515;ITGA8|8516;ITGA7|3679;ITGA5|3678;ITGA1|3672	0.00077326	0.7	0.00115677	1.89	3.19609	AllP	Sig. Adverse
240	BLCA	O43157	PLXNB1|5364	hsa04060	0.00299727	0.53	-2.9182	AllP_SingleGene	Sig. Favorable	4	O43157;Q08881;Q06187;P30530	4	PLXNB1|5364;ITK|3702;BTK|695;AXL|558	0.0011451	0.54	-3.20125	75upN	Sig. Favorable	35	O43157;Q08881;Q06187;P30530;O95256;P08476;P10600;P61812;O14836;Q9Y5U5;P32971;P29965;Q13651;P36888;P07333;P09619;P16234;P09603;P14210;Q8TD55;Q9NRA1;Q99650;P05231;P51679;P51684;P55773;P13500;O00585;Q99731;P32302;P61073;P48061;O14625;P02778;O43508	35	PLXNB1|5364;ITK|3702;BTK|695;AXL|558;IL18RAP|8807;INHBA|3624;TGFB3|7043;TGFB2|7042;TNFRSF13B|23495;TNFRSF18|8784;TNFSF8|944;CD40LG|959;IL10RA|3587;FLT3|2322;CSF1R|1436;PDGFRB|5159;PDGFRA|5156;CSF1|1435;HGF|3082;PLEKHO2|80301;PDGFC|56034;OSMR|9180;IL6|3569;CCR4|1233;CCR6|1235;CCL23|6368;CCL2|6347;CCL21|6366;CCL19|6363;CXCR5|643;CXCR4|7852;CXCL12|6387;CXCL11|6373;CXCL10|3627;TNFSF12|8742,TNFSF12-TN…	1.39224e-09	0.2	8.60037e-09	2.93	5.49585	AllP	Sig. Adverse
241	BLCA	O43157	PLXNB1|5364	hsa04510	0.00299727	0.53	-2.9182	AllP_SingleGene	Sig. Favorable	5	O43157;P30530;P00519;Q06187;Q14563	5	PLXNB1|5364;AXL|558;ABL1|25;BTK|695;SEMA3A|10371	0.0806729	1.44	1.73749	AllP	Adverse	38	O43157;P30530;P00519;Q06187;Q14563;P05106;P56199;P08648;Q13797;P21333;Q14315;Q15746;P24844;Q9Y243;Q9NVD7;Q13418;P48736;Q9Y490;P12814;P05771;P06241;P12109;P12110;P12111;P12107;P24043;Q16363;P55268;P07996;P22105;Q2TNI1;Q13489;P30279;P16234;P09619;P14210;P05019;Q9NRA1	38	PLXNB1|5364;AXL|558;ABL1|25;BTK|695;SEMA3A|10371;ITGB3|3690;ITGA1|3672;ITGA5|3678;ITGA9|3680;FLNA|2316;FLNC|2318;MYLK|4638;MYL9|10398;AKT3|10000;PARVA|55742;ILK|3611;PIK3CG|5294;TLN1|7094;ACTN1|87;PRKCB|5579;FYN|2534;COL6A1|1291;COL6A2|1292;COL6A3|1293;COL11A1|1301;LAMA2|3908;LAMA4|3910;LAMB2|3913;THBS1|7057;TNXB|7148;CAV1|857;BIRC3|330;CCND2|894;PDGFRA|5156;PDGFRB|5159;HGF|3082;IGF1|3479;PDGFC|5…	5.32867e-12	0.3	0.000704339	1.91	3.33055	AllP	Sig. Adverse
242	BLCA	O43157	PLXNB1|5364	hsa05214	0.00299727	0.53	-2.9182	AllP_SingleGene	Sig. Favorable	2	O43157;P00519	2	PLXNB1|5364;ABL1|25	NA	NA	NA	Undetermined	Undetermined	4	O43157;P00519;A8K161;Q9Y243	4	PLXNB1|5364;ABL1|25;CAMK2A|815;AKT3|10000	0.0353755	0.5	0.0106004	1.64	2.53022	75upP	Sig. Adverse
243	BLCA	O43157	PLXNB1|5364	hsa05221	0.00299727	0.53	-2.9182	AllP_SingleGene	Sig. Favorable	2	O43157;P00519	2	PLXNB1|5364;ABL1|25	NA	NA	NA	Undetermined	Undetermined	4	O43157;P00519;Q06455;Q9Y243	4	PLXNB1|5364;ABL1|25;RUNX1T1|862;AKT3|10000	0.0238129	0.08	0.00303689	1.82	2.92111	75upP	Sig. Adverse
244	BLCA	O43157	PLXNB1|5364	hsa05220	0.00299727	0.53	-2.9182	AllP_SingleGene	Sig. Favorable	2	O43157;P00519	2	PLXNB1|5364;ABL1|25	NA	NA	NA	Undetermined	Undetermined	3	O43157;P00519;Q9Y243	3	PLXNB1|5364;ABL1|25;AKT3|10000	0.0353755	0.2	0.00031511	2.04	3.52906	75upP	Sig. Adverse
245	BLCA	O43157	PLXNB1|5364	hsa05218	0.00299727	0.53	-2.9182	AllP_SingleGene	Sig. Favorable	3	O43157;P30530;Q06187	3	PLXNB1|5364;AXL|558;BTK|695	0.0569541	1.48	1.89153	75upP	Adverse	14	O43157;P30530;Q06187;O75030;P11362;P16234;P09619;P09038;P21781;P14210;P05019;Q9NRA1;Q9Y243;P48736	14	PLXNB1|5364;AXL|558;BTK|695;MITF|4286;FGFR1|2260;PDGFRA|5156;PDGFRB|5159;FGF2|2247;FGF7|2252;HGF|3082;IGF1|3479;PDGFC|56034;AKT3|10000;PIK3CG|5294	0.000220909	0.6	0.000440105	2.05	3.44203	AllP	Sig. Adverse
246	BLCA	O43157	PLXNB1|5364	hsa05211	0.00299727	0.53	-2.9182	AllP_SingleGene	Sig. Favorable	2	O43157;Q14563	2	PLXNB1|5364;SEMA3A|10371	0.023582	0.64	-2.24634	75upN	Sig. Favorable	4	O43157;Q14563;P10600;P14210	4	PLXNB1|5364;SEMA3A|10371;TGFB3|7043;HGF|3082	0.0395705	0.3	0.00110577	1.87	3.21054	75upP	Sig. Adverse
247	BLCA	O43157	PLXNB1|5364	hsa05215	0.00299727	0.53	-2.9182	AllP_SingleGene	Sig. Favorable	3	O43157;P30530;Q06187	3	PLXNB1|5364;AXL|558;BTK|695	0.0569541	1.48	1.89153	75upP	Adverse	13	O43157;P30530;Q06187;Q9HCS4;P11362;P16234;P09619;Q96BA8;Q02930;P05019;Q9NRA1;Q9Y243;P48736	13	PLXNB1|5364;AXL|558;BTK|695;TCF7L1|83439;FGFR1|2260;PDGFRA|5156;PDGFRB|5159;CREB3L1|90993;CREB5|9586;IGF1|3479;PDGFC|56034;AKT3|10000;PIK3CG|5294	0.00119252	0.2	0.00107533	1.91	3.21467	AllP	Sig. Adverse
248	BLCA	O43157	PLXNB1|5364	hsa04151	0.00299727	0.53	-2.9182	AllP_SingleGene	Sig. Favorable	4	O43157;P30530;Q06187;Q9NS98	4	PLXNB1|5364;AXL|558;BTK|695;SEMA3G|56920	0.0130639	1.62	2.45885	75upP	Sig. Adverse	44	O43157;P30530;Q06187;Q9NS98;Q9Y243;P07333;P11362;P16234;P09619;Q02763;P09603;P09038;P21781;P14210;P05019;Q9NRA1;Q9GZP0;P48736;O60262;P61952;P59768;P56199;P08648;Q13683;O75578;B4DN28;P05106;P12109;P12110;P12111;P12107;P24043;Q16363;P55268;P07996;P22105;P04275;Q99650;O60674;P05231;Q96BA8;Q02930;P30279;P56279	44	PLXNB1|5364;AXL|558;BTK|695;SEMA3G|56920;AKT3|10000;CSF1R|1436;FGFR1|2260;PDGFRA|5156;PDGFRB|5159;TEK|7010;CSF1|1435;FGF2|2247;FGF7|2252;HGF|3082;IGF1|3479;PDGFC|56034;PDGFD|80310;PIK3CG|5294;GNG7|2788;GNG11|2791;GNG2|54331;ITGA1|3672;ITGA5|3678;ITGA7|3679;ITGA10|8515;ITGA8|8516;ITGB3|3690;COL6A1|1291;COL6A2|1292;COL6A3|1293;COL11A1|1301;LAMA2|3908;LAMA4|3910;LAMB2|3913;THBS1|7057;TNXB|7148;VWF|7…	4.63559e-06	0.6	0.000771078	1.9	3.30699	AllP	Sig. Adverse
249	BLCA	O43157	PLXNB1|5364	hsa04066	0.00299727	0.53	-2.9182	AllP_SingleGene	Sig. Favorable	3	O43157;Q06187;P00519	3	PLXNB1|5364;BTK|695;ABL1|25	0.0825858	1.41	1.72741	75upP	Adverse	10	O43157;Q06187;P00519;P05019;P48736;Q9Y243;P05771;A8K161;Q02763;P05231	10	PLXNB1|5364;BTK|695;ABL1|25;IGF1|3479;PIK3CG|5294;AKT3|10000;PRKCB|5579;CAMK2A|815;TEK|7010;IL6|3569	0.00837729	0.1	0.0018667	1.83	3.06505	AllP	Sig. Adverse
250	BLCA	O43157	PLXNB1|5364	hsa04810	0.00299727	0.53	-2.9182	AllP_SingleGene	Sig. Favorable	4	O43157;P30530;Q06187;P00519	4	PLXNB1|5364;AXL|558;BTK|695;ABL1|25	0.0762654	1.44	1.76325	AllP	Adverse	24	O43157;P30530;Q06187;P00519;P55160;Q9Y281;P06396;P12814;P24844;Q15746;Q13576;P48736;P56199;P08648;Q13797;P05106;O14807;P10301;P11362;P16234;P09619;P09038;P21781;Q9NRA1	24	PLXNB1|5364;AXL|558;BTK|695;ABL1|25;NCKAP1L|3071;CFL2|1073;GSN|2934;ACTN1|87;MYL9|10398;MYLK|4638;IQGAP2|10788;PIK3CG|5294;ITGA1|3672;ITGA5|3678;ITGA9|3680;ITGB3|3690;MRAS|22808;RRAS|6237;FGFR1|2260;PDGFRA|5156;PDGFRB|5159;FGF2|2247;FGF7|2252;PDGFC|56034	4.20291e-05	0.6	0.0136071	1.61	2.44473	AllP	Sig. Adverse
251	BLCA	O43157	PLXNB1|5364	hsa05206	0.00299727	0.53	-2.9182	AllP_SingleGene	Sig. Favorable	3	O43157;P30530;P00519	3	PLXNB1|5364;AXL|558;ABL1|25	0.017929	1.59	2.34636	AllP	Sig. Adverse	20	O43157;P30530;P00519;F5H2A4;P37275;P09493;P14780;P30279;P56524;P61812;O60315;O95980;P08670;Q8WW38;P05106;P08648;P00749;P07996;P16234;P09619	20	PLXNB1|5364;AXL|558;ABL1|25;HMGA2|8091;ZEB1|6935;TPM1|7168;MMP9|4318;CCND2|894;HDAC4|9759;TGFB2|7042;ZEB2|9839;RECK|8434;VIM|7431;ZFPM2|23414;ITGB3|3690;ITGA5|3678;PLAU|5328;THBS1|7057;PDGFRA|5156;PDGFRB|5159	0.000585825	0.4	0.0453518	1.48	1.98867	AllP	Sig. Adverse
252	BLCA	O43157	PLXNB1|5364	hsa05205	0.00299727	0.53	-2.9182	AllP_SingleGene	Sig. Favorable	4	O43157;Q06187;P30530;Q14563	4	PLXNB1|5364;BTK|695;AXL|558;SEMA3A|10371	0.0172168	1.63	2.35874	75upP	Sig. Adverse	33	O43157;Q06187;P30530;Q14563;Q01484;P48736;Q9Y243;A8K161;P21333;Q14315;O14807;P10301;P14780;P00749;P07585;P07996;P08253;P05019;P51884;P61812;P05106;P14210;P09038;P11362;P08648;P05771;P98160;Q16082;Q8WVJ9;Q15672;P09544;Q9H1J7;Q2TNI1	33	PLXNB1|5364;BTK|695;AXL|558;SEMA3A|10371;ANK2|287;PIK3CG|5294;AKT3|10000;CAMK2A|815;FLNA|2316;FLNC|2318;MRAS|22808;RRAS|6237;MMP9|4318;PLAU|5328;DCN|1634;THBS1|7057;MMP2|4313;IGF1|3479;LUM|4060;TGFB2|7042;ITGB3|3690;HGF|3082;FGF2|2247;FGFR1|2260;ITGA5|3678;PRKCB|5579;HSPG2|3339;HSPB2|3316;TWIST2|117581;TWIST1|7291;WNT2|7472;WNT5B|81029;CAV1|857	1.68733e-09	0.3	0.00128664	1.85	3.1693	AllP	Sig. Adverse
253	BLCA	O43157	PLXNB1|5364	hsa05169	0.00299727	0.53	-2.9182	AllP_SingleGene	Sig. Favorable	2	O43157;Q08881	2	PLXNB1|5364;ITK|3702	0.000285621	0.39	-3.50445	AllN	Sig. Favorable	9	O43157;Q08881;P16150;P06734;P49961;P21580;P48736;P08670;Q13651	9	PLXNB1|5364;ITK|3702;SPN|6693;FCER2|2208;ENTPD1|953;TNFAIP3|7128;PIK3CG|5294;VIM|7431;IL10RA|3587	0.01831	0.2	0.000518268	0.48	-3.39571	AllN	Sig. Favorable
254	BLCA	O43157	PLXNB1|5364	hsa04662	0.00299727	0.53	-2.9182	AllP_SingleGene	Sig. Favorable	3	O43157;Q08881;Q06187	3	PLXNB1|5364;ITK|3702;BTK|695	2.31441e-05	0.44	-4.12055	AllN	Sig. Favorable	9	O43157;Q08881;Q06187;P05771;P48736;P31994;O95644;P40259;P20273	9	PLXNB1|5364;ITK|3702;BTK|695;PRKCB|5579;PIK3CG|5294;FCGR2B|2213;NFATC1|4772;CD79B|974;CD22|933	0.000362436	0.3	4.98713e-06	0.41	-4.4248	75upN	Sig. Favorable
255	BLCA	O43157	PLXNB1|5364	hsa04064	0.00299727	0.53	-2.9182	AllP_SingleGene	Sig. Favorable	3	O43157;Q08881;Q06187	3	PLXNB1|5364;ITK|3702;BTK|695	2.31441e-05	0.44	-4.12055	AllN	Sig. Favorable	12	O43157;Q08881;Q06187;Q13489;P29965;P05771;P21580;P48061;O75293;P19320;O00585;Q99731	12	PLXNB1|5364;ITK|3702;BTK|695;BIRC3|330;CD40LG|959;PRKCB|5579;TNFAIP3|7128;CXCL12|6387;GADD45B|4616;VCAM1|7412;CCL21|6366;CCL19|6363	3.29885e-07	0.1	2.15661e-05	0.45	-4.13737	75upN	Sig. Favorable
256	BLCA	O43157	PLXNB1|5364	hsa04062	0.00299727	0.53	-2.9182	AllP_SingleGene	Sig. Favorable	4	O43157;Q08881;Q06187;Q9NS98	4	PLXNB1|5364;ITK|3702;BTK|695;SEMA3G|56920	0.000431672	0.51	-3.4557	75upN	Sig. Favorable	28	O43157;Q08881;Q06187;Q9NS98;P51679;P51684;P32302;P61073;P02778;P13500;Q16627;Q99731;O00585;P55773;O14625;P48061;O60674;P48736;O60262;P61952;P59768;Q92556;P34947;O95622;Q8NFM4;Q7LDG7;P05771;Q92608	28	PLXNB1|5364;ITK|3702;BTK|695;SEMA3G|56920;CCR4|1233;CCR6|1235;CXCR5|643;CXCR4|7852;CXCL10|3627;CCL2|6347;CCL14|6358;CCL19|6363;CCL21|6366;CCL23|6368;CXCL11|6373;CXCL12|6387;JAK2|3717;PIK3CG|5294;GNG7|2788;GNG11|2791;GNG2|54331;ELMO1|9844;GRK5|2869;ADCY5|111;ADCY4|196883;RASGRP2|10235;PRKCB|5579;DOCK2|1794	4.36004e-11	0.1	0.000507758	1.97	3.41174	AllP	Sig. Adverse
257	BLCA	O43157	PLXNB1|5364	hsa04012	0.00299727	0.53	-2.9182	AllP_SingleGene	Sig. Favorable	2	O43157;P00519	2	PLXNB1|5364;ABL1|25	NA	NA	NA	Undetermined	Undetermined	4	O43157;P00519;A8K161;Q9Y243	4	PLXNB1|5364;ABL1|25;CAMK2A|815;AKT3|10000	0.00646876	0.03	0.0106004	1.64	2.53022	75upP	Sig. Adverse
258	BLCA	O43157	PLXNB1|5364	hsa04640	0.00299727	0.53	-2.9182	AllP_SingleGene	Sig. Favorable	4	O43157;P30530;Q06187;Q08881	4	PLXNB1|5364;AXL|558;BTK|695;ITK|3702	0.0011451	0.54	-3.20125	75upN	Sig. Favorable	19	O43157;P30530;Q06187;Q08881;P56199;P08648;P05106;P17927;P07333;P06734;P11049;P11836;P20273;P09693;P29017;P06127;P36888;P09603;P05231	19	PLXNB1|5364;AXL|558;BTK|695;ITK|3702;ITGA1|3672;ITGA5|3678;ITGB3|3690;CR1|1378;CSF1R|1436;FCER2|2208;CD37|951;MS4A1|931;CD22|933;CD3G|917;CD1C|911;CD5|921;FLT3|2322;CSF1|1435;IL6|3569	6.8238e-09	0.2	1.82215e-05	2.29	4.16757	75upP	Sig. Adverse
259	BLCA	O43157	PLXNB1|5364	hsa04120	0.00299727	0.53	-2.9182	AllP_SingleGene	Sig. Favorable	2	O43157;P61587	2	PLXNB1|5364;RND3|390	0.00238205	0.56	-2.99598	AllN	Sig. Favorable	3	O43157;P61587;O14543	3	PLXNB1|5364;RND3|390;SOCS3|9021	0.0333652	0.3	0.0291818	0.64	-2.16383	AllN	Sig. Favorable
260	BLCA	O43184	ADAM12|8038	hsa04150	0.0223975	1.57	2.26446	AllP_SingleGene	Sig. Adverse	2	O43184;P17936	2	ADAM12|8038;IGFBP3|3486	0.0239748	0.64	-2.23985	75upN	Sig. Favorable	3	O43184;P17936;Q9H9S4	3	ADAM12|8038;IGFBP3|3486;CAB39L|81617	0.0415454	0.01	0.0163017	0.6	-2.37678	AllN	Sig. Favorable
261	BLCA	O43508	TNFSF12|8742,TNFSF12-TNFSF13|407977	hsa04060	0.0920439	1.4	1.67698	75upP	Adverse	1	O43508	1	TNFSF12|8742,TNFSF12-TNFSF13|407977	0.0920439	1.4	1.67698	75upP	Adverse	13	O43508;P10600;Q13651;P07333;P09619;P16234;Q8TD55;P55773;Q16627;P13500;Q99731;P61073;P48061	13	TNFSF12|8742,TNFSF12-TNFSF13|407977;TGFB3|7043;IL10RA|3587;CSF1R|1436;PDGFRB|5159;PDGFRA|5156;PLEKHO2|80301;CCL23|6368;CCL14|6358;CCL2|6347;CCL19|6363;CXCR4|7852;CXCL12|6387	0.0406109	1	0.00254382	1.8	2.9759	AllP	Sig. Adverse
262	BLCA	O43508	TNFSF12|8742,TNFSF12-TNFSF13|407977	hsa04064	0.0920439	1.4	1.67698	75upP	Adverse	1	O43508	1	TNFSF12|8742,TNFSF12-TNFSF13|407977	0.0920439	1.4	1.67698	75upP	Adverse	6	O43508;P48061;Q06187;O75293;P19320;Q99731	6	TNFSF12|8742,TNFSF12-TNFSF13|407977;CXCL12|6387;BTK|695;GADD45B|4616;VCAM1|7412;CCL19|6363	0.0418635	1	0.0472117	1.48	1.97188	AllP	Sig. Adverse
263	BLCA	O43508	TNFSF12|8742,TNFSF12-TNFSF13|407977	hsa04062	0.0920439	1.4	1.67698	75upP	Adverse	1	O43508	1	TNFSF12|8742,TNFSF12-TNFSF13|407977	0.0920439	1.4	1.67698	75upP	Adverse	12	O43508;P61073;P13500;Q16627;Q99731;P55773;P48061;O60262;P61952;Q8NFM4;Q7LDG7;Q92608	12	TNFSF12|8742,TNFSF12-TNFSF13|407977;CXCR4|7852;CCL2|6347;CCL14|6358;CCL19|6363;CCL23|6368;CXCL12|6387;GNG7|2788;GNG11|2791;ADCY4|196883;RASGRP2|10235;DOCK2|1794	0.0141126	1	0.0164465	1.63	2.37558	AllP	Sig. Adverse
264	BLCA	O43561	LAT|27040	hsa05200	0.00352777	0.56	-2.87656	AllP_SingleGene	Sig. Favorable	17	O43561;C9JXA2;P29320;P11362;M0R0W6;P30530;Q16832;P16234;P09619;Q8N3E9;P35590;Q02763;P34947;Q15111;Q9NYL2;P16066;P27986	15	LAT|27040;EPHA3|2042;FGFR1|2260;AXL|558;DDR2|4921;PDGFRA|5156;PDGFRB|5159;PLCD3|113026;TIE1|7075;TEK|7010;GRK5|2869;PLCL1|5334;ZAK|51776;NPR1|4881;PIK3R1|5295	0.0025226	1.78	2.97966	AllP	Sig. Adverse	72	O43561;C9JXA2;P29320;P11362;M0R0W6;P30530;Q16832;P16234;P09619;Q8N3E9;P35590;Q02763;P34947;Q15111;Q9NYL2;P16066;P27986;P09544;P56706;Q9H1J7;P24043;Q16363;P55268;P00519;P48736;P36888;P14210;P05019;P10275;Q9HCS4;Q15465;P61812;P10600;P37173;Q06455;O75030;P61024;P08151;P10415;Q9BUZ4;P08253;P14780;P07333;P05231;Q9Y243;P10070;P21583;P09038;P21781;O15520;Q92913;Q92915;O76093;P30556;Q9HBW0;P43116;P43115;…	70	LAT|27040;EPHA3|2042;FGFR1|2260;AXL|558;DDR2|4921;PDGFRA|5156;PDGFRB|5159;PLCD3|113026;TIE1|7075;TEK|7010;GRK5|2869;PLCL1|5334;ZAK|51776;NPR1|4881;PIK3R1|5295;WNT2|7472;WNT7B|7477;WNT5B|81029;LAMA2|3908;LAMA4|3910;LAMB2|3913;ABL1|25;PIK3CG|5294;FLT3|2322;HGF|3082;IGF1|3479;AR|367;TCF7L1|83439;SHH|6469;TGFB2|7042;TGFB3|7043;TGFBR2|7048;RUNX1T1|862;MITF|4286;CKS1B|1163;GLI1|2735;BCL2|596;TRAF4|9618…	1.18821e-17	0.001	0.000547143	1.95	3.39435	AllP	Sig. Adverse
265	BLCA	O43561	LAT|27040	hsa04520	0.00352777	0.56	-2.87656	AllP_SingleGene	Sig. Favorable	5	O43561;P21709;Q13882;Q16832;Q9Y243	5	LAT|27040;EPHA1|2041;PTK6|5753;DDR2|4921;AKT3|10000	0.0173965	0.56	-2.34522	75upN	Sig. Favorable	15	O43561;P21709;Q13882;Q16832;Q9Y243;P12830;P06241;O95863;P37173;P11362;P18206;Q9BX66;P12814;Q15223;Q96NY8	15	LAT|27040;EPHA1|2041;PTK6|5753;DDR2|4921;AKT3|10000;CDH1|999;FYN|2534;SNAI1|6615;TGFBR2|7048;FGFR1|2260;VCL|7414;SORBS1|10580;ACTN1|87;PVRL1|5818;PVRL4|81607	1.04196e-05	0.4	0.0110394	1.63	2.51678	75upP	Sig. Adverse
266	BLCA	O43561	LAT|27040	hsa04310	0.00352777	0.56	-2.87656	AllP_SingleGene	Sig. Favorable	3	O43561;P17252;Q9NQ66	3	LAT|27040;PRKCA|5578;PLCB1|23236	0.00554712	0.57	-2.73852	AllN	Sig. Favorable	3	O43561;P17252;Q9NQ66	3	LAT|27040;PRKCA|5578;PLCB1|23236	0.000821471	0.2	0.00554712	0.57	-2.73852	AllN	Sig. Favorable
267	BLCA	O43561	LAT|27040	hsa04512	0.00352777	0.56	-2.87656	AllP_SingleGene	Sig. Favorable	24	O43561;C9JXA2;P29320;P11362;M0R0W6;P30530;P35590;Q02763;Q01974;Q01973;Q16832;P16234;P09619;Q5S007;Q15746;P34947;Q15111;Q9Y243;P06241;Q9NYL2;P16066;Q13418;F2Z2J1;Q15349	21	LAT|27040;EPHA3|2042;FGFR1|2260;AXL|558;TIE1|7075;TEK|7010;ROR2|4920;ROR1|4919;DDR2|4921;PDGFRA|5156;PDGFRB|5159;LRRK2|120892;MYLK|4638;GRK5|2869;PLCL1|5334;AKT3|10000;FYN|2534;ZAK|51776;NPR1|4881;ILK|3611;RPS6KA2|6196	0.00240972	1.79	2.99298	AllP	Sig. Adverse	44	O43561;C9JXA2;P29320;P11362;M0R0W6;P30530;P35590;Q02763;Q01974;Q01973;Q16832;P16234;P09619;Q5S007;Q15746;P34947;Q15111;Q9Y243;P06241;Q9NYL2;P16066;Q13418;F2Z2J1;Q15349;P24043;Q16363;P55268;P12109;P12110;P12111;P12107;P22105;P04275;P07996;P05106;Q7L1I2;P18827;P98160;Q13797;B4DN28;Q13683;P08648;P56199;P78509	41	LAT|27040;EPHA3|2042;FGFR1|2260;AXL|558;TIE1|7075;TEK|7010;ROR2|4920;ROR1|4919;DDR2|4921;PDGFRA|5156;PDGFRB|5159;LRRK2|120892;MYLK|4638;GRK5|2869;PLCL1|5334;AKT3|10000;FYN|2534;ZAK|51776;NPR1|4881;ILK|3611;RPS6KA2|6196;LAMA2|3908;LAMA4|3910;LAMB2|3913;COL6A1|1291;COL6A2|1292;COL6A3|1293;COL11A1|1301;TNXB|7148;VWF|7450;THBS1|7057;ITGB3|3690;SV2B|9899;SDC1|6382;HSPG2|3339;ITGA9|3680;ITGA8|8516;ITGA…	3.74226e-40	0.007	0.000915983	1.89	3.26111	AllP	Sig. Adverse
268	BLCA	O43561	LAT|27040	hsa04060	0.00352777	0.56	-2.87656	AllP_SingleGene	Sig. Favorable	17	O43561;Q01973;Q16832;Q06187;Q08881;P07333;O60674;P36888;Q5JY90;Q5S007;O75791;P05771;P35590;M0R0W6;P30530;P34947;P51451	15	LAT|27040;ROR1|4919;DDR2|4921;BTK|695;ITK|3702;CSF1R|1436;JAK2|3717;FLT3|2322;LRRK2|120892;GRAP2|9402;PRKCB|5579;TIE1|7075;AXL|558;GRK5|2869;BLK|640	1.388e-06	2.49	4.66777	75upP	Sig. Adverse	52	O43561;Q01973;Q16832;Q06187;Q08881;P07333;O60674;P36888;Q5JY90;Q5S007;O75791;P05771;P35590;M0R0W6;P30530;P34947;P51451;P40189;O95256;P37173;Q9UHF5;P08476;P10600;P61812;O14836;Q9Y5U5;P32971;P29965;Q13651;P09619;P16234;P09603;P14210;Q8TD55;Q9NRA1;P10912;Q99650;P05231;P51679;P51684;P55773;Q16627;P13500;O00585;Q99731;P32302;P61073;P48061;O14625;P02778;O43508;P19875	50	LAT|27040;ROR1|4919;DDR2|4921;BTK|695;ITK|3702;CSF1R|1436;JAK2|3717;FLT3|2322;LRRK2|120892;GRAP2|9402;PRKCB|5579;TIE1|7075;AXL|558;GRK5|2869;BLK|640;IL6ST|3572;IL18RAP|8807;TGFBR2|7048;IL17B|27190;INHBA|3624;TGFB3|7043;TGFB2|7042;TNFRSF13B|23495;TNFRSF18|8784;TNFSF8|944;CD40LG|959;IL10RA|3587;PDGFRB|5159;PDGFRA|5156;CSF1|1435;HGF|3082;PLEKHO2|80301;PDGFC|56034;GHR|2690;OSMR|9180;IL6|3569;CCR4|123…	1.07384e-37	0.2	4.98944e-08	2.78	5.23148	AllP	Sig. Adverse
269	BLCA	O43561	LAT|27040	hsa04630	0.00352777	0.56	-2.87656	AllP_SingleGene	Sig. Favorable	5	O43561;Q01973;O60674;P27986;O00141	5	LAT|27040;ROR1|4919;JAK2|3717;PIK3R1|5295;SGK1|6446	0.0201738	0.63	-2.30217	AllN	Sig. Favorable	13	O43561;Q01973;O60674;P27986;O00141;Q9Y243;P48736;O14543;Q13642;P40189;Q13651;Q99650;Q06278	13	LAT|27040;ROR1|4919;JAK2|3717;PIK3R1|5295;SGK1|6446;AKT3|10000;PIK3CG|5294;SOCS3|9021;FHL1|2273;IL6ST|3572;IL10RA|3587;OSMR|9180;AOX1|316	9.72509e-05	0.3	0.000749849	2.01	3.30591	Undetermined	Undetermined
270	BLCA	O43561	LAT|27040	hsa04010	0.00352777	0.56	-2.87656	AllP_SingleGene	Sig. Favorable	10	O43561;Q02763;P16066;Q15111;Q9Y243;Q16288;B7Z7U4;Q01973;F8WBA3;Q15139	8	LAT|27040;TEK|7010;NPR1|4881;PLCL1|5334;AKT3|10000;NTRK3|4916;ROR1|4919;PRKD1|5587	0.00058327	1.95	3.37675	AllP	Sig. Adverse	33	O43561;Q02763;P16066;Q15111;Q9Y243;Q16288;B7Z7U4;Q01973;F8WBA3;Q15139;P54829;Q9UP65;O14807;Q7LDG7;Q8TDF6;P16234;P09619;P11362;Q13936;P54289;Q08289;O95180;P09038;P21781;P31371;O15520;Q92913;Q06413;Q9NYL2;P37173;P10600;P21333;Q14315	31	LAT|27040;TEK|7010;NPR1|4881;PLCL1|5334;AKT3|10000;NTRK3|4916;ROR1|4919;PRKD1|5587;PTPN5|84867;PLA2G4C|8605;MRAS|22808;RASGRP2|10235;RASGRP4|115727;PDGFRA|5156;PDGFRB|5159;FGFR1|2260;CACNA1C|775;CACNA2D1|781;CACNB2|783;CACNA1H|8912;FGF2|2247;FGF7|2252;FGF9|2254;FGF10|2255;FGF13|2258;MEF2C|4208;ZAK|51776;TGFBR2|7048;TGFB3|7043;FLNA|2316;FLNC|2318	2.14475e-08	0.01	0.000489017	1.94	3.42457	AllP	Sig. Adverse
271	BLCA	O43561	LAT|27040	hsa04150	0.00352777	0.56	-2.87656	AllP_SingleGene	Sig. Favorable	7	O43561;P54646;Q15418;P51451;P05771;P27986;P17252	7	LAT|27040;PRKAA2|5563;RPS6KA1|6195;BLK|640;PRKCB|5579;PIK3R1|5295;PRKCA|5578	0.0178407	0.62	-2.34637	AllN	Sig. Favorable	9	O43561;P54646;Q15418;P51451;P05771;P27986;P17252;P48736;P05019	9	LAT|27040;PRKAA2|5563;RPS6KA1|6195;BLK|640;PRKCB|5579;PIK3R1|5295;PRKCA|5578;PIK3CG|5294;IGF1|3479	3.48157e-06	0.002	0.000291253	0.49	-3.54845	AllN	Sig. Favorable
272	BLCA	O43561	LAT|27040	hsa04210	0.00352777	0.56	-2.87656	AllP_SingleGene	Sig. Favorable	2	O43561;P27986	2	LAT|27040;PIK3R1|5295	0.0510541	1.47	1.93924	75upP	Adverse	2	O43561;P27986	2	LAT|27040;PIK3R1|5295	0.0196005	0.4	0.0510541	1.47	1.93924	75upP	Adverse
273	BLCA	O43561	LAT|27040	hsa04115	0.00352777	0.56	-2.87656	AllP_SingleGene	Sig. Favorable	7	O43561;P51955;P06493;O14965;O00444;Q14680;Q96GD4	7	LAT|27040;NEK2|4751;CDK1|983;AURKA|6790;PLK4|10733;MELK|9833;AURKB|9212	0.00362332	0.56	-2.87039	AllN	Sig. Favorable	14	O43561;P51955;P06493;O14965;O00444;Q14680;Q96GD4;O14757;O96020;P31350;Q9NYZ3;B7Z3D6;P14635;O95067	13	LAT|27040;NEK2|4751;CDK1|983;AURKA|6790;PLK4|10733;MELK|9833;AURKB|9212;CHEK1|1111;CCNE2|9134;RRM2|6241;GTSE1|51512;CCNB1|891;CCNB2|9133	3.32137e-20	0.004	0.000338947	2.1	3.50375	AllP	Sig. Adverse
274	BLCA	O43561	LAT|27040	hsa04110	0.00352777	0.56	-2.87656	AllP_SingleGene	Sig. Favorable	8	O43561;P51955;P06493;O14965;Q8N3E9;O00444;Q14680;Q96GD4	8	LAT|27040;NEK2|4751;CDK1|983;AURKA|6790;PLCD3|113026;PLK4|10733;MELK|9833;AURKB|9212	0.000937226	0.53	-3.25389	AllN	Sig. Favorable	41	O43561;P51955;P06493;O14965;Q8N3E9;O00444;Q14680;Q96GD4;P49736;P33991;P33992;P33993;Q9Y5N6;Q13415;B7Z3D6;O60566;P12004;P53350;Q9UBU7;Q9UI95;Q13257;B4DYG2;O14757;Q13309;Q99640;O95997;Q14674;O00311;Q12834;P30307;O75419;Q99741;P30304;P14635;O95067;P20248;O96020;P33981;P28749;Q01094;Q14209	40	LAT|27040;NEK2|4751;CDK1|983;AURKA|6790;PLCD3|113026;PLK4|10733;MELK|9833;AURKB|9212;MCM2|4171;MCM4|4173;MCM5|4174;MCM7|4176;ORC6L|23594;ORC1L|4998;BUB1B|701;PCNA|5111;PLK1|5347;DBF4|10926;MAD2L2|10459;MAD2L1|4085;BUB1|699;CHEK1|1111;SKP2|6502;PKMYT1|9088;PTTG1|9232;ESPL1|9700;CDC7|8317;CDC20|991;CDC25C|995;CDC45|8318;CDC6|990;CDC25A|993;CCNB1|891;CCNB2|9133;CCNA2|890;CCNE2|9134;TTK|7272;RBL1|593…	2.22329e-168	0.003	0.00244021	1.79	2.98946	AllP	Sig. Adverse
275	BLCA	O43561	LAT|27040	hsa04370	0.00352777	0.56	-2.87656	AllP_SingleGene	Sig. Favorable	4	O43561;P27986;P17252;O15264	4	LAT|27040;PIK3R1|5295;PRKCA|5578;MAPK13|5603	0.00449396	0.58	-2.8061	AllN	Sig. Favorable	4	O43561;P27986;P17252;O15264	4	LAT|27040;PIK3R1|5295;PRKCA|5578;MAPK13|5603	3.02307e-05	0.02	0.00449396	0.58	-2.8061	AllN	Sig. Favorable
276	BLCA	O43561	LAT|27040	hsa04350	0.00352777	0.56	-2.87656	AllP_SingleGene	Sig. Favorable	3	O43561;Q16832;Q01973	3	LAT|27040;DDR2|4921;ROR1|4919	NA	NA	NA	Undetermined	Undetermined	12	O43561;Q16832;Q01973;Q14766;P07996;P08476;O00292;P37173;P10600;P07585;Q7Z5Y6;Q9H2X0	12	LAT|27040;DDR2|4921;ROR1|4919;LTBP1|4052;THBS1|7057;INHBA|3624;LEFTY2|7044;TGFBR2|7048;TGFB3|7043;DCN|1634;BMP8A|353500;CHRD|8646	0.00799763	0.7	0.0105169	1.63	2.53325	AllP	Sig. Adverse
277	BLCA	O43561	LAT|27040	hsa04510	0.00352777	0.56	-2.87656	AllP_SingleGene	Sig. Favorable	28	O43561;P06241;P00519;Q06187;C9JXA2;P29320;P11362;M0R0W6;P30530;P35590;Q02763;Q01974;Q01973;Q16832;P16234;P07333;P09619;Q5JY90;Q9NYL2;P16066;Q5S007;Q15746;P34947;Q15111;Q9Y243;Q13418;Q16288;B7Z7U4	24	LAT|27040;FYN|2534;ABL1|25;BTK|695;EPHA3|2042;FGFR1|2260;AXL|558;TIE1|7075;TEK|7010;ROR2|4920;ROR1|4919;DDR2|4921;PDGFRA|5156;CSF1R|1436;PDGFRB|5159;ZAK|51776;NPR1|4881;LRRK2|120892;MYLK|4638;GRK5|2869;PLCL1|5334;AKT3|10000;ILK|3611;NTRK3|4916	0.00326604	1.76	2.90321	AllP	Sig. Adverse	64	O43561;P06241;P00519;Q06187;C9JXA2;P29320;P11362;M0R0W6;P30530;P35590;Q02763;Q01974;Q01973;Q16832;P16234;P07333;P09619;Q5JY90;Q9NYL2;P16066;Q5S007;Q15746;P34947;Q15111;Q9Y243;Q13418;Q16288;B7Z7U4;P05106;P56199;P08648;Q13683;Q13797;B4DN28;P21333;Q14315;P24844;O60237;Q9NVD7;P18206;P48736;Q9Y490;P12814;P05771;P12109;P12110;P12111;P12107;P24043;Q16363;P55268;P78509;P10451;P07996;P22105;P04275;Q2TNI1;…	60	LAT|27040;FYN|2534;ABL1|25;BTK|695;EPHA3|2042;FGFR1|2260;AXL|558;TIE1|7075;TEK|7010;ROR2|4920;ROR1|4919;DDR2|4921;PDGFRA|5156;CSF1R|1436;PDGFRB|5159;ZAK|51776;NPR1|4881;LRRK2|120892;MYLK|4638;GRK5|2869;PLCL1|5334;AKT3|10000;ILK|3611;NTRK3|4916;ITGB3|3690;ITGA1|3672;ITGA5|3678;ITGA7|3679;ITGA9|3680;ITGA8|8516;FLNA|2316;FLNC|2318;MYL9|10398;PPP1R12B|4660;PARVA|55742;VCL|7414;PIK3CG|5294;TLN1|7094;A…	5.38408e-86	0.004	0.000885211	1.89	3.26973	AllP	Sig. Adverse
278	BLCA	O43561	LAT|27040	hsa05210	0.00352777	0.56	-2.87656	AllP_SingleGene	Sig. Favorable	3	O43561;Q01973;P27986	3	LAT|27040;ROR1|4919;PIK3R1|5295	0.015821	1.62	2.38999	75upP	Sig. Adverse	6	O43561;Q01973;P27986;P10600;Q9Y243;P37173	6	LAT|27040;ROR1|4919;PIK3R1|5295;TGFB3|7043;AKT3|10000;TGFBR2|7048	0.0103667	0.3	0.002898	1.79	2.93817	AllP	Sig. Adverse
279	BLCA	O43561	LAT|27040	hsa05212	0.00352777	0.56	-2.87656	AllP_SingleGene	Sig. Favorable	9	O43561;P27986;Q01973;P51955;P06493;O14965;O00444;Q14680;Q96GD4	9	LAT|27040;PIK3R1|5295;ROR1|4919;NEK2|4751;CDK1|983;AURKA|6790;PLK4|10733;MELK|9833;AURKB|9212	0.00048184	2.01	3.42292	75upP	Sig. Adverse	16	O43561;P27986;Q01973;P51955;P06493;O14965;O00444;Q14680;Q96GD4;Q9Y243;Q01094;Q14209;P10600;P37173;P51587;Q06609	16	LAT|27040;PIK3R1|5295;ROR1|4919;NEK2|4751;CDK1|983;AURKA|6790;PLK4|10733;MELK|9833;AURKB|9212;AKT3|10000;E2F1|1869;E2F2|1870;TGFB3|7043;TGFBR2|7048;BRCA2|675;RAD51|5888	1.62714e-10	0.001	0.000864748	1.91	3.27446	AllP	Sig. Adverse
280	BLCA	O43561	LAT|27040	hsa05214	0.00352777	0.56	-2.87656	AllP_SingleGene	Sig. Favorable	7	O43561;P07333;Q5S007;Q9Y243;P00519;P17252;P27986	7	LAT|27040;CSF1R|1436;LRRK2|120892;AKT3|10000;ABL1|25;PRKCA|5578;PIK3R1|5295	0.00879325	1.73	2.58814	AllP	Sig. Adverse	13	O43561;P07333;Q5S007;Q9Y243;P00519;P17252;P27986;P05019;P16234;P09619;A8K161;P05771;P48736	13	LAT|27040;CSF1R|1436;LRRK2|120892;AKT3|10000;ABL1|25;PRKCA|5578;PIK3R1|5295;IGF1|3479;PDGFRA|5156;PDGFRB|5159;CAMK2A|815;PRKCB|5579;PIK3CG|5294	6.63286e-06	0.5	0.000473038	1.95	3.43309	AllP	Sig. Adverse
281	BLCA	O43561	LAT|27040	hsa05216	0.00352777	0.56	-2.87656	AllP_SingleGene	Sig. Favorable	2	O43561;Q9BRC7	2	LAT|27040;PLCD4|84812	0.102001	0.69	-1.62598	AllN	Favorable	3	O43561;Q9BRC7;A0A087WZ88	3	LAT|27040;PLCD4|84812;RXRG|6258	0.0140054	0.4	0.062405	0.69	-1.85297	AllN	Favorable
282	BLCA	O43561	LAT|27040	hsa05221	0.00352777	0.56	-2.87656	AllP_SingleGene	Sig. Favorable	4	O43561;P00519;P10721;P27986	4	LAT|27040;ABL1|25;KIT|3815;PIK3R1|5295	0.00127171	1.93	3.16599	AllP	Sig. Adverse	6	O43561;P00519;P10721;P27986;Q06455;Q9Y243	6	LAT|27040;ABL1|25;KIT|3815;PIK3R1|5295;RUNX1T1|862;AKT3|10000	0.000137836	0.04	0.00160818	1.83	3.10845	AllP	Sig. Adverse
283	BLCA	O43561	LAT|27040	hsa05220	0.00352777	0.56	-2.87656	AllP_SingleGene	Sig. Favorable	5	O43561;P00519;Q01973;Q9NYL2;P27986	5	LAT|27040;ABL1|25;ROR1|4919;ZAK|51776;PIK3R1|5295	0.0004589	2.03	3.43385	AllP	Sig. Adverse	9	O43561;P00519;Q01973;Q9NYL2;P27986;P61812;P10600;P37173;Q9Y243	9	LAT|27040;ABL1|25;ROR1|4919;ZAK|51776;PIK3R1|5295;TGFB2|7042;TGFB3|7043;TGFBR2|7048;AKT3|10000	3.38943e-05	0.03	0.00745679	1.67	2.64729	AllP	Sig. Adverse
284	BLCA	O43561	LAT|27040	hsa05217	0.00352777	0.56	-2.87656	AllP_SingleGene	Sig. Favorable	2	O43561;Q8N3E9	2	LAT|27040;PLCD3|113026	0.000145563	0.48	-3.71461	AllN	Sig. Favorable	4	O43561;Q8N3E9;P56706;Q15465	4	LAT|27040;PLCD3|113026;WNT7B|7477;SHH|6469	0.00638021	0.3	0.012888	0.57	-2.455	AllN	Sig. Favorable
285	BLCA	O43561	LAT|27040	hsa05218	0.00352777	0.56	-2.87656	AllP_SingleGene	Sig. Favorable	26	O43561;M0R0W6;P30530;Q01974;Q16832;P07333;Q5S007;Q15746;P06241;Q06187;C9JXA2;P29320;P11362;P35590;Q02763;Q16288;Q01973;P16234;P09619;Q5JY90;B7Z7U4;P16066;P34947;Q15111;Q9Y243;P27986	22	LAT|27040;AXL|558;ROR2|4920;DDR2|4921;CSF1R|1436;LRRK2|120892;MYLK|4638;FYN|2534;BTK|695;EPHA3|2042;FGFR1|2260;TIE1|7075;TEK|7010;NTRK3|4916;ROR1|4919;PDGFRA|5156;PDGFRB|5159;NPR1|4881;GRK5|2869;PLCL1|5334;AKT3|10000;PIK3R1|5295	0.00551477	1.71	2.74311	AllP	Sig. Adverse	39	O43561;M0R0W6;P30530;Q01974;Q16832;P07333;Q5S007;Q15746;P06241;Q06187;C9JXA2;P29320;P11362;P35590;Q02763;Q16288;Q01973;P16234;P09619;Q5JY90;B7Z7U4;P16066;P34947;Q15111;Q9Y243;P27986;O75030;P09038;P21781;P31371;O15520;Q92913;Q92915;P14210;P05019;Q9NRA1;Q9GZP0;O76093;P48736	35	LAT|27040;AXL|558;ROR2|4920;DDR2|4921;CSF1R|1436;LRRK2|120892;MYLK|4638;FYN|2534;BTK|695;EPHA3|2042;FGFR1|2260;TIE1|7075;TEK|7010;NTRK3|4916;ROR1|4919;PDGFRA|5156;PDGFRB|5159;NPR1|4881;GRK5|2869;PLCL1|5334;AKT3|10000;PIK3R1|5295;MITF|4286;FGF2|2247;FGF7|2252;FGF9|2254;FGF10|2255;FGF13|2258;FGF14|2259;HGF|3082;IGF1|3479;PDGFC|56034;PDGFD|80310;FGF18|8817;PIK3CG|5294	6.54243e-44	0.004	0.000782023	2.05	3.28913	AllP	Sig. Adverse
286	BLCA	O43561	LAT|27040	hsa05211	0.00352777	0.56	-2.87656	AllP_SingleGene	Sig. Favorable	4	O43561;Q9NYL2;Q01973;P27986	4	LAT|27040;ZAK|51776;ROR1|4919;PIK3R1|5295	2.91265e-05	2.28	4.06818	AllP	Sig. Adverse	8	O43561;Q9NYL2;Q01973;P27986;P61812;P10600;Q9Y243;P14210	8	LAT|27040;ZAK|51776;ROR1|4919;PIK3R1|5295;TGFB2|7042;TGFB3|7043;AKT3|10000;HGF|3082	9.52174e-05	0.2	0.00143845	1.88	3.13529	AllP	Sig. Adverse
287	BLCA	O43561	LAT|27040	hsa05219	0.00352777	0.56	-2.87656	AllP_SingleGene	Sig. Favorable	2	O43561;O75582	2	LAT|27040;RPS6KA5|9252	NA	NA	NA	Undetermined	Undetermined	2	O43561;O75582	2	LAT|27040;RPS6KA5|9252	0.00914205	0.5	0.0495051	1.47	1.95235	Undetermined	Undetermined
288	BLCA	O43561	LAT|27040	hsa05215	0.00352777	0.56	-2.87656	AllP_SingleGene	Sig. Favorable	16	O43561;P27986;Q15111;P11362;M0R0W6;P30530;Q01974;P09619;Q06187;Q01973;Q16832;P07333;Q5JY90;Q5S007;Q9Y243;P21802	14	LAT|27040;PIK3R1|5295;PLCL1|5334;FGFR1|2260;AXL|558;ROR2|4920;PDGFRB|5159;BTK|695;ROR1|4919;DDR2|4921;CSF1R|1436;LRRK2|120892;AKT3|10000;FGFR2|2263	0.026264	1.55	2.20488	AllP	Sig. Adverse	25	O43561;P27986;Q15111;P11362;M0R0W6;P30530;Q01974;P09619;Q06187;Q01973;Q16832;P07333;Q5JY90;Q5S007;Q9Y243;P21802;P10275;P10415;Q9HCS4;P16234;Q96BA8;Q02930;P05019;Q9NRA1;P48736	23	LAT|27040;PIK3R1|5295;PLCL1|5334;FGFR1|2260;AXL|558;ROR2|4920;PDGFRB|5159;BTK|695;ROR1|4919;DDR2|4921;CSF1R|1436;LRRK2|120892;AKT3|10000;FGFR2|2263;AR|367;BCL2|596;TCF7L1|83439;PDGFRA|5156;CREB3L1|90993;CREB5|9586;IGF1|3479;PDGFC|56034;PIK3CG|5294	3.64593e-16	0.02	0.00384885	1.74	2.854	AllP	Sig. Adverse
289	BLCA	O43561	LAT|27040	hsa05213	0.00352777	0.56	-2.87656	AllP_SingleGene	Sig. Favorable	2	O43561;P27986	2	LAT|27040;PIK3R1|5295	0.0510541	1.47	1.93924	75upP	Adverse	2	O43561;P27986	2	LAT|27040;PIK3R1|5295	0.0140202	0.2	0.0510541	1.47	1.93924	75upP	Adverse
290	BLCA	O43561	LAT|27040	hsa05222	0.00352777	0.56	-2.87656	AllP_SingleGene	Sig. Favorable	8	O43561;P51955;P06493;O14965;O00444;Q14680;Q96GD4;P27986	8	LAT|27040;NEK2|4751;CDK1|983;AURKA|6790;PLK4|10733;MELK|9833;AURKB|9212;PIK3R1|5295	0.0203872	1.67	2.29426	75upP	Sig. Adverse	14	O43561;P51955;P06493;O14965;O00444;Q14680;Q96GD4;P27986;O96020;P61024;P33552;Q01094;Q14209;Q13309	14	LAT|27040;NEK2|4751;CDK1|983;AURKA|6790;PLK4|10733;MELK|9833;AURKB|9212;PIK3R1|5295;CCNE2|9134;CKS1B|1163;CKS2|1164;E2F1|1869;E2F2|1870;SKP2|6502	1.40399e-10	0.002	0.00221683	2.1	2.99119	Undetermined	Undetermined
291	BLCA	O43561	LAT|27040	hsa05223	0.00352777	0.56	-2.87656	AllP_SingleGene	Sig. Favorable	4	O43561;P17252;P27986;Q9BRC7	4	LAT|27040;PRKCA|5578;PIK3R1|5295;PLCD4|84812	0.0228714	0.62	-2.25432	AllN	Sig. Favorable	5	O43561;P17252;P27986;Q9BRC7;A0A087WZ88	5	LAT|27040;PRKCA|5578;PIK3R1|5295;PLCD4|84812;RXRG|6258	2.30128e-05	0.02	0.0119149	0.59	-2.48615	AllN	Sig. Favorable
292	BLCA	O43561	LAT|27040	hsa04151	0.00352777	0.56	-2.87656	AllP_SingleGene	Sig. Favorable	28	O43561;P06241;P11362;M0R0W6;P30530;Q02763;Q01974;Q01973;Q16832;P09619;Q9NYL2;Q5S007;Q15746;Q15111;Q9Y243;Q06187;P35590;P16234;P07333;Q5JY90;P34947;C9JXA2;P29320;Q16288;B7Z7U4;P16066;F2Z2J1;Q15349	23	LAT|27040;FYN|2534;FGFR1|2260;AXL|558;TEK|7010;ROR2|4920;ROR1|4919;DDR2|4921;PDGFRB|5159;ZAK|51776;LRRK2|120892;MYLK|4638;PLCL1|5334;AKT3|10000;BTK|695;TIE1|7075;PDGFRA|5156;CSF1R|1436;GRK5|2869;EPHA3|2042;NTRK3|4916;NPR1|4881;RPS6KA2|6196	0.00235074	1.79	2.99987	AllP	Sig. Adverse	76	O43561;P06241;P11362;M0R0W6;P30530;Q02763;Q01974;Q01973;Q16832;P09619;Q9NYL2;Q5S007;Q15746;Q15111;Q9Y243;Q06187;P35590;P16234;P07333;Q5JY90;P34947;C9JXA2;P29320;Q16288;B7Z7U4;P16066;F2Z2J1;Q15349;P08172;Q9HBW0;P09603;P09038;P21781;P31371;O15520;Q92913;Q92915;P14210;P05019;P21583;P01138;Q9NRA1;Q9GZP0;O76093;P48736;O60262;P61952;P59768;Q9UBI6;P56199;P08648;Q13683;Q13797;B4DN28;P05106;P12109;P12110;…	71	LAT|27040;FYN|2534;FGFR1|2260;AXL|558;TEK|7010;ROR2|4920;ROR1|4919;DDR2|4921;PDGFRB|5159;ZAK|51776;LRRK2|120892;MYLK|4638;PLCL1|5334;AKT3|10000;BTK|695;TIE1|7075;PDGFRA|5156;CSF1R|1436;GRK5|2869;EPHA3|2042;NTRK3|4916;NPR1|4881;RPS6KA2|6196;CHRM2|1129;LPAR2|9170;CSF1|1435;FGF2|2247;FGF7|2252;FGF9|2254;FGF10|2255;FGF13|2258;FGF14|2259;HGF|3082;IGF1|3479;KITLG|4254;NGF|4803;PDGFC|56034;PDGFD|80310;F…	2.45689e-60	0.001	0.000330069	2.01	3.51975	AllP	Sig. Adverse
293	BLCA	O43561	LAT|27040	hsa04024	0.00352777	0.56	-2.87656	AllP_SingleGene	Sig. Favorable	3	O43561;C9JXA2;P29320	2	LAT|27040;EPHA3|2042	NA	NA	NA	Undetermined	Undetermined	17	O43561;C9JXA2;P29320;Q13936;Q92736;P50993;P14415;P08172;P25101;P43115;O95622;P26678;P43116;Q14432;Q07343;P08151;P24844	16	LAT|27040;EPHA3|2042;CACNA1C|775;RYR2|6262;ATP1A2|477;ATP1B2|482;CHRM2|1129;EDNRA|1909;PTGER3|5733;ADCY5|111;PLN|5350;PTGER2|5732;PDE3A|5139;PDE4B|5142;GLI1|2735;MYL9|10398	0.00327077	0.9	0.000866344	1.97	3.26941	AllP	Sig. Adverse
294	BLCA	O43561	LAT|27040	hsa05230	0.00352777	0.56	-2.87656	AllP_SingleGene	Sig. Favorable	9	O43561;P06241;Q02763;Q01973;Q5S007;Q15111;P21802;P10721;P27986	9	LAT|27040;FYN|2534;TEK|7010;ROR1|4919;LRRK2|120892;PLCL1|5334;FGFR2|2263;KIT|3815;PIK3R1|5295	0.0141831	1.61	2.43035	AllP	Sig. Adverse	16	O43561;P06241;Q02763;Q01973;Q5S007;Q15111;P21802;P10721;P27986;P11362;P36888;Q96CY4;P16234;P09619;P48736;Q9Y243	16	LAT|27040;FYN|2534;TEK|7010;ROR1|4919;LRRK2|120892;PLCL1|5334;FGFR2|2263;KIT|3815;PIK3R1|5295;FGFR1|2260;FLT3|2322;NTRK3|4916;PDGFRA|5156;PDGFRB|5159;PIK3CG|5294;AKT3|10000	1.25417e-08	0.3	6.38261e-05	2.14	3.90552	AllP	Sig. Adverse
295	BLCA	O43561	LAT|27040	hsa04066	0.00352777	0.56	-2.87656	AllP_SingleGene	Sig. Favorable	10	O43561;Q06187;P36888;Q5JY90;Q5S007;O75791;Q9Y243;P27986;P00519;P17252	9	LAT|27040;BTK|695;FLT3|2322;LRRK2|120892;GRAP2|9402;AKT3|10000;PIK3R1|5295;ABL1|25;PRKCA|5578	0.00337852	1.78	2.89096	AllP	Sig. Adverse	16	O43561;Q06187;P36888;Q5JY90;Q5S007;O75791;Q9Y243;P27986;P00519;P17252;P05019;P48736;P05771;A8K161;Q02763;P05231	15	LAT|27040;BTK|695;FLT3|2322;LRRK2|120892;GRAP2|9402;AKT3|10000;PIK3R1|5295;ABL1|25;PRKCA|5578;IGF1|3479;PIK3CG|5294;PRKCB|5579;CAMK2A|815;TEK|7010;IL6|3569	1.17142e-08	0.009	2.45757e-05	2.44	4.08588	AllP	Sig. Adverse
296	BLCA	O43561	LAT|27040	hsa05231	0.00352777	0.56	-2.87656	AllP_SingleGene	Sig. Favorable	3	O43561;P27986;P17252	3	LAT|27040;PIK3R1|5295;PRKCA|5578	0.00865183	0.6	-2.598	75upN	Sig. Favorable	3	O43561;P27986;P17252	3	LAT|27040;PIK3R1|5295;PRKCA|5578	0.00104895	0.2	0.00865183	0.6	-2.598	75upN	Sig. Favorable
297	BLCA	O43561	LAT|27040	hsa00564	0.00352777	0.56	-2.87656	AllP_SingleGene	Sig. Favorable	2	O43561;Q9H3Y6	2	LAT|27040;SRMS|6725	0.00117516	0.52	-3.18883	AllN	Sig. Favorable	4	O43561;Q9H3Y6;Q9BZM2;Q8N335	4	LAT|27040;SRMS|6725;PLA2G2F|64600;GPD1L|23171	0.0200474	0.4	0.00128104	0.53	-3.16711	AllN	Sig. Favorable
298	BLCA	O43561	LAT|27040	hsa04810	0.00352777	0.56	-2.87656	AllP_SingleGene	Sig. Favorable	30	O43561;P06241;Q06187;P11362;M0R0W6;P30530;Q01974;Q16832;P07333;P09619;Q5JY90;Q13418;Q5S007;Q15746;P34947;Q15111;P00519;Q01973;Q9NYL2;Q9Y243;C9JXA2;P29320;Q02763;Q16288;B7Z7U4;P35590;P16066;Q9H1R3;P21709;P21802	26	LAT|27040;FYN|2534;BTK|695;FGFR1|2260;AXL|558;ROR2|4920;DDR2|4921;CSF1R|1436;PDGFRB|5159;ILK|3611;LRRK2|120892;MYLK|4638;GRK5|2869;PLCL1|5334;ABL1|25;ROR1|4919;ZAK|51776;AKT3|10000;EPHA3|2042;TEK|7010;NTRK3|4916;TIE1|7075;NPR1|4881;MYLK2|85366;EPHA1|2041;FGFR2|2263	0.00439964	1.72	2.81335	AllP	Sig. Adverse	64	O43561;P06241;Q06187;P11362;M0R0W6;P30530;Q01974;Q16832;P07333;P09619;Q5JY90;Q13418;Q5S007;Q15746;P34947;Q15111;P00519;Q01973;Q9NYL2;Q9Y243;C9JXA2;P29320;Q02763;Q16288;B7Z7U4;P35590;P16066;Q9H1R3;P21709;P21802;P55160;Q9Y281;P06396;P18206;P12814;O60237;P24844;Q9NQU5;Q13576;P48736;Q9UBI6;P08172;P30411;P56199;P08648;Q13683;Q13797;P05106;P16144;P18564;B4DN28;O14807;P10301;P16234;P09038;P21781;P31371;…	60	LAT|27040;FYN|2534;BTK|695;FGFR1|2260;AXL|558;ROR2|4920;DDR2|4921;CSF1R|1436;PDGFRB|5159;ILK|3611;LRRK2|120892;MYLK|4638;GRK5|2869;PLCL1|5334;ABL1|25;ROR1|4919;ZAK|51776;AKT3|10000;EPHA3|2042;TEK|7010;NTRK3|4916;TIE1|7075;NPR1|4881;MYLK2|85366;EPHA1|2041;FGFR2|2263;NCKAP1L|3071;CFL2|1073;GSN|2934;VCL|7414;ACTN1|87;PPP1R12B|4660;MYL9|10398;PAK6|56924;IQGAP2|10788;PIK3CG|5294;GNG12|55970;CHRM2|1129…	3.59556e-49	0.002	0.000338891	1.99	3.51484	AllP	Sig. Adverse
299	BLCA	O43561	LAT|27040	hsa05202	0.00352777	0.56	-2.87656	AllP_SingleGene	Sig. Favorable	2	O43561;O75791	2	LAT|27040;GRAP2|9402	0.0426914	0.62	-2.00816	AllN	Sig. Favorable	12	O43561;O75791;Q01543;P05019;P05231;P14780;P37275;Q13489;Q06413;P36888;P30279;P07333	12	LAT|27040;GRAP2|9402;FLI1|2313;IGF1|3479;IL6|3569;MMP9|4318;ZEB1|6935;BIRC3|330;MEF2C|4208;FLT3|2322;CCND2|894;CSF1R|1436	0.0197689	0.7	7.90333e-06	2.33	4.3425	AllP	Sig. Adverse
300	BLCA	O43561	LAT|27040	hsa05206	0.00352777	0.56	-2.87656	AllP_SingleGene	Sig. Favorable	18	O43561;P51955;P06493;O14965;O00444;Q14680;Q96GD4;M0R0W6;P30530;Q9NYL2;P00519;Q01973;P09619;P16066;P34947;Q9Y243;P17252;O75582	17	LAT|27040;NEK2|4751;CDK1|983;AURKA|6790;PLK4|10733;MELK|9833;AURKB|9212;AXL|558;ZAK|51776;ABL1|25;ROR1|4919;PDGFRB|5159;NPR1|4881;GRK5|2869;AKT3|10000;PRKCA|5578;RPS6KA5|9252	0.00661432	1.69	2.68482	AllP	Sig. Adverse	46	O43561;P51955;P06493;O14965;O00444;Q14680;Q96GD4;M0R0W6;P30530;Q9NYL2;P00519;Q01973;P09619;P16066;P34947;Q9Y243;P17252;O75582;P30304;P30307;F5H2A4;P37275;P09493;P16949;P14780;P30279;O96020;P56524;P61812;P35625;O60315;P51512;O95980;Q01094;Q14209;P08670;Q15910;Q96FF9;Q8WW38;P05106;P22105;P08648;P00749;P38398;P07996;P16234	45	LAT|27040;NEK2|4751;CDK1|983;AURKA|6790;PLK4|10733;MELK|9833;AURKB|9212;AXL|558;ZAK|51776;ABL1|25;ROR1|4919;PDGFRB|5159;NPR1|4881;GRK5|2869;AKT3|10000;PRKCA|5578;RPS6KA5|9252;CDC25A|993;CDC25C|995;HMGA2|8091;ZEB1|6935;TPM1|7168;STMN1|3925;MMP9|4318;CCND2|894;CCNE2|9134;HDAC4|9759;TGFB2|7042;TIMP3|7078;ZEB2|9839;MMP16|4325;RECK|8434;E2F1|1869;E2F2|1870;VIM|7431;EZH2|2146;CDCA5|113130;ZFPM2|23414;I…	1.44911e-25	0.004	0.00733161	1.67	2.65253	AllP	Sig. Adverse
301	BLCA	O43561	LAT|27040	hsa05205	0.00352777	0.56	-2.87656	AllP_SingleGene	Sig. Favorable	23	O43561;P06241;Q06187;C9JXA2;P29320;P11362;Q01974;Q16832;P09619;Q5JY90;Q5S007;Q15746;Q15111;Q9Y243;P07333;M0R0W6;P30530;Q02763;Q01973;Q9NYL2;P34947;P35590;P17252	20	LAT|27040;FYN|2534;BTK|695;EPHA3|2042;FGFR1|2260;ROR2|4920;DDR2|4921;PDGFRB|5159;LRRK2|120892;MYLK|4638;PLCL1|5334;AKT3|10000;CSF1R|1436;AXL|558;TEK|7010;ROR1|4919;ZAK|51776;GRK5|2869;TIE1|7075;PRKCA|5578	0.0237241	1.55	2.2437	AllP	Sig. Adverse	56	O43561;P06241;Q06187;C9JXA2;P29320;P11362;Q01974;Q16832;P09619;Q5JY90;Q5S007;Q15746;Q15111;Q9Y243;P07333;M0R0W6;P30530;Q02763;Q01973;Q9NYL2;P34947;P35590;P17252;Q01484;P48736;O60237;A8K161;P21333;Q14315;O14807;P10301;P14780;P00749;P07585;P35625;P07996;P08253;P05019;P51884;P61812;P18827;Q8WWQ2;Q96P44;P05106;P14210;P34741;P09038;P08648;P05771;P98160;Q16082;Q8WVJ9;Q15672;P09544;Q9H1J7;Q2TNI1	53	LAT|27040;FYN|2534;BTK|695;EPHA3|2042;FGFR1|2260;ROR2|4920;DDR2|4921;PDGFRB|5159;LRRK2|120892;MYLK|4638;PLCL1|5334;AKT3|10000;CSF1R|1436;AXL|558;TEK|7010;ROR1|4919;ZAK|51776;GRK5|2869;TIE1|7075;PRKCA|5578;ANK2|287;PIK3CG|5294;PPP1R12B|4660;CAMK2A|815;FLNA|2316;FLNC|2318;MRAS|22808;RRAS|6237;MMP9|4318;PLAU|5328;DCN|1634;TIMP3|7078;THBS1|7057;MMP2|4313;IGF1|3479;LUM|4060;TGFB2|7042;SDC1|6382;HPSE2|…	1.06284e-51	0.07	0.00291867	1.77	2.93663	AllP	Sig. Adverse
302	BLCA	O43561	LAT|27040	hsa04020	0.00352777	0.56	-2.87656	AllP_SingleGene	Sig. Favorable	15	O43561;C9JXA2;P29320;P35590;Q02763;Q16288;Q16832;P16234;B7Z7U4;Q15746;F8WBA3;Q15139;P17252;Q9H1R3;Q9NQ66	12	LAT|27040;EPHA3|2042;TIE1|7075;TEK|7010;NTRK3|4916;DDR2|4921;PDGFRA|5156;MYLK|4638;PRKD1|5587;PRKCA|5578;MYLK2|85366;PLCB1|23236	0.00313816	1.87	2.90677	AllP	Sig. Adverse	45	O43561;C9JXA2;P29320;P35590;Q02763;Q16288;Q16832;P16234;B7Z7U4;Q15746;F8WBA3;Q15139;P17252;Q9H1R3;Q9NQ66;P54750;Q14123;P32418;A8K161;P09619;P51575;Q99572;Q16816;Q92736;Q13936;Q9Y271;P08172;P25100;P30556;P25101;P24530;P28223;P41595;P37288;P43115;P43088;P21452;P25103;Q08462;O60503;Q8NFM4;P13945;P26678;P38405;O95180	42	LAT|27040;EPHA3|2042;TIE1|7075;TEK|7010;NTRK3|4916;DDR2|4921;PDGFRA|5156;MYLK|4638;PRKD1|5587;PRKCA|5578;MYLK2|85366;PLCB1|23236;PDE1A|5136;PDE1C|5137;SLC8A1|6546;CAMK2A|815;PDGFRB|5159;P2RX1|5023;P2RX7|5027;PHKG1|5260;RYR2|6262;CACNA1C|775;CYSLTR1|10800;CHRM2|1129;ADRA1D|146;AGTR1|185;EDNRA|1909;EDNRB|1910;HTR2A|3356;HTR2B|3357;AVPR1A|552;PTGER3|5733;PTGFR|5737;TACR2|6865;TACR1|6869;ADCY2|108;AD…	5.11932e-14	0.5	0.000270048	2.14	3.55805	AllP	Sig. Adverse
303	BLCA	O43561	LAT|27040	hsa04340	0.00352777	0.56	-2.87656	AllP_SingleGene	Sig. Favorable	2	O43561;Q8N3E9	2	LAT|27040;PLCD3|113026	0.000145563	0.48	-3.71461	AllN	Sig. Favorable	4	O43561;Q8N3E9;P56706;Q15465	4	LAT|27040;PLCD3|113026;WNT7B|7477;SHH|6469	0.00702859	0.3	0.012888	0.57	-2.455	AllN	Sig. Favorable
304	BLCA	O43561	LAT|27040	hsa05203	0.00352777	0.56	-2.87656	AllP_SingleGene	Sig. Favorable	5	O43561;P51955;O14965;O00444;Q14680	5	LAT|27040;NEK2|4751;AURKA|6790;PLK4|10733;MELK|9833	0.000403274	0.5	-3.47228	75upN	Sig. Favorable	15	O43561;P51955;O14965;O00444;Q14680;P28749;P43487;P20248;O96020;Q13309;Q12834;O14757;B7Z3D6;P23527;P06899	15	LAT|27040;NEK2|4751;AURKA|6790;PLK4|10733;MELK|9833;RBL1|5933;RANBP1|5902;CCNA2|890;CCNE2|9134;SKP2|6502;CDC20|991;CHEK1|1111;CDK1|983;HIST1H2BO|8348;HIST1H2BJ|8970	2.6683e-06	0.07	6.91199e-06	2.38	4.36213	Undetermined	Undetermined
305	BLCA	O43561	LAT|27040	hsa05166	0.00352777	0.56	-2.87656	AllP_SingleGene	Sig. Favorable	7	O43561;P51955;P06493;O14965;O00444;Q14680;Q96GD4	7	LAT|27040;NEK2|4751;CDK1|983;AURKA|6790;PLK4|10733;MELK|9833;AURKB|9212	0.00362332	0.56	-2.87039	AllN	Sig. Favorable	20	O43561;P51955;P06493;O14965;O00444;Q14680;Q96GD4;P12004;P28340;P56282;Q12834;O95067;O95997;O60566;Q13257;P43487;Q01094;Q14209;P10244;O14757	20	LAT|27040;NEK2|4751;CDK1|983;AURKA|6790;PLK4|10733;MELK|9833;AURKB|9212;PCNA|5111;POLD1|5424;POLE2|5427;CDC20|991;CCNB2|9133;PTTG1|9232;BUB1B|701;MAD2L1|4085;RANBP1|5902;E2F1|1869;E2F2|1870;MYBL2|4605;CHEK1|1111	1.76031e-18	0.005	1.89676e-05	2.26	4.16536	75upP	Sig. Adverse
306	BLCA	O43561	LAT|27040	hsa05169	0.00352777	0.56	-2.87656	AllP_SingleGene	Sig. Favorable	6	O43561;Q08881;O60674;O75791;Q15111;P27986	6	LAT|27040;ITK|3702;JAK2|3717;GRAP2|9402;PLCL1|5334;PIK3R1|5295	0.00868663	0.55	-2.58597	75upN	Sig. Favorable	16	O43561;Q08881;O60674;O75791;Q15111;P27986;P16150;Q16082;P06734;P49961;P10415;P21580;P48736;Q9Y243;P08670;Q13651	16	LAT|27040;ITK|3702;JAK2|3717;GRAP2|9402;PLCL1|5334;PIK3R1|5295;SPN|6693;HSPB2|3316;FCER2|2208;ENTPD1|953;BCL2|596;TNFAIP3|7128;PIK3CG|5294;AKT3|10000;VIM|7431;IL10RA|3587	6.90312e-06	0.2	0.000492756	2.36	3.38139	75upP	Sig. Adverse
307	BLCA	O43561	LAT|27040	hsa04662	0.00352777	0.56	-2.87656	AllP_SingleGene	Sig. Favorable	12	O43561;Q5S007;P51451;Q06187;Q08881;P07333;P36888;Q5JY90;O75791;P05771;O60674;P27986	11	LAT|27040;LRRK2|120892;BLK|640;BTK|695;ITK|3702;CSF1R|1436;FLT3|2322;GRAP2|9402;PRKCB|5579;JAK2|3717;PIK3R1|5295	0.00289032	0.55	-2.93558	75upN	Sig. Favorable	18	O43561;Q5S007;P51451;Q06187;Q08881;P07333;P36888;Q5JY90;O75791;P05771;O60674;P27986;Q9Y243;P48736;P31994;O95644;P40259;P20273	17	LAT|27040;LRRK2|120892;BLK|640;BTK|695;ITK|3702;CSF1R|1436;FLT3|2322;GRAP2|9402;PRKCB|5579;JAK2|3717;PIK3R1|5295;AKT3|10000;PIK3CG|5294;FCGR2B|2213;NFATC1|4772;CD79B|974;CD22|933	7.5266e-18	0.1	8.39899e-07	2.54	4.75715	75upP	Sig. Adverse
308	BLCA	O43561	LAT|27040	hsa04064	0.00352777	0.56	-2.87656	AllP_SingleGene	Sig. Favorable	10	O43561;Q06187;Q08881;P07333;P36888;Q5JY90;O75791;P51451;Q5S007;P05771	9	LAT|27040;BTK|695;ITK|3702;CSF1R|1436;FLT3|2322;GRAP2|9402;BLK|640;LRRK2|120892;PRKCB|5579	0.00130607	0.52	-3.15804	75upN	Sig. Favorable	19	O43561;Q06187;Q08881;P07333;P36888;Q5JY90;O75791;P51451;Q5S007;P05771;Q13489;P29965;P21580;P48061;O75293;P19320;P19875;O00585;Q99731	18	LAT|27040;BTK|695;ITK|3702;CSF1R|1436;FLT3|2322;GRAP2|9402;BLK|640;LRRK2|120892;PRKCB|5579;BIRC3|330;CD40LG|959;TNFAIP3|7128;CXCL12|6387;GADD45B|4616;VCAM1|7412;CXCL2|2920;CCL21|6366;CCL19|6363	2.41232e-21	0.2	6.88346e-05	2.21	3.87834	Undetermined	Undetermined
309	BLCA	O43561	LAT|27040	hsa04062	0.00352777	0.56	-2.87656	AllP_SingleGene	Sig. Favorable	20	O43561;P51451;Q06187;Q08881;Q02763;P16234;P07333;P36888;Q5JY90;Q5S007;O75791;P05771;Q15111;P06241;P11362;P35590;P16066;O60674;P51813;Q9NQ66	19	LAT|27040;BLK|640;BTK|695;ITK|3702;TEK|7010;PDGFRA|5156;CSF1R|1436;FLT3|2322;LRRK2|120892;GRAP2|9402;PRKCB|5579;PLCL1|5334;FYN|2534;FGFR1|2260;TIE1|7075;NPR1|4881;JAK2|3717;BMX|660;PLCB1|23236	1.15626e-06	2.52	4.69823	AllP	Sig. Adverse	46	O43561;P51451;Q06187;Q08881;Q02763;P16234;P07333;P36888;Q5JY90;Q5S007;O75791;P05771;Q15111;P06241;P11362;P35590;P16066;O60674;P51813;Q9NQ66;P51679;P51684;P32302;P61073;P19875;P02778;P13500;Q16627;Q99731;O00585;P55773;O14625;P48061;P48736;O60262;P61952;P59768;Q92556;P34947;Q08462;O95622;O60503;Q8NFM4;Q7LDG7;Q9Y243;Q92608	45	LAT|27040;BLK|640;BTK|695;ITK|3702;TEK|7010;PDGFRA|5156;CSF1R|1436;FLT3|2322;LRRK2|120892;GRAP2|9402;PRKCB|5579;PLCL1|5334;FYN|2534;FGFR1|2260;TIE1|7075;NPR1|4881;JAK2|3717;BMX|660;PLCB1|23236;CCR4|1233;CCR6|1235;CXCR5|643;CXCR4|7852;CXCL2|2920;CXCL10|3627;CCL2|6347;CCL14|6358;CCL19|6363;CCL21|6366;CCL23|6368;CXCL11|6373;CXCL12|6387;PIK3CG|5294;GNG7|2788;GNG11|2791;GNG2|54331;ELMO1|9844;GRK5|2869…	1.79239e-44	0.08	7.95524e-06	2.49	4.3173	AllP	Sig. Adverse
310	BLCA	O43561	LAT|27040	hsa04142	0.00352777	0.56	-2.87656	AllP_SingleGene	Sig. Favorable	4	O43561;P21709;O15264;Q13882	4	LAT|27040;EPHA1|2041;MAPK13|5603;PTK6|5753	0.0420338	0.66	-2.01847	AllN	Sig. Favorable	7	O43561;P21709;O15264;Q13882;Q9Y6Q5;F6SFB5;Q86U03	7	LAT|27040;EPHA1|2041;MAPK13|5603;PTK6|5753;AP1M2|10053;AP1S2|8905;AP1G2|8906	0.00024498	0.2	0.0369175	0.66	-2.07154	AllN	Sig. Favorable
311	BLCA	O43561	LAT|27040	hsa05160	0.00352777	0.56	-2.87656	AllP_SingleGene	Sig. Favorable	3	O43561;O15264;P27986	3	LAT|27040;MAPK13|5603;PIK3R1|5295	0.00871875	0.59	-2.59292	75upN	Sig. Favorable	4	O43561;O15264;P27986;O95471	4	LAT|27040;MAPK13|5603;PIK3R1|5295;CLDN7|1366	4.28447e-05	0.05	0.0392996	0.67	-2.04765	AllN	Sig. Favorable
312	BLCA	O43561	LAT|27040	hsa05161	0.00352777	0.56	-2.87656	AllP_SingleGene	Sig. Favorable	8	O43561;P51955;P06493;O14965;O00444;Q14680;Q96GD4;P17252	8	LAT|27040;NEK2|4751;CDK1|983;AURKA|6790;PLK4|10733;MELK|9833;AURKB|9212;PRKCA|5578	0.00177734	0.53	-3.07541	AllN	Sig. Favorable	14	O43561;P51955;P06493;O14965;O00444;Q14680;Q96GD4;P17252;O15392;P12004;O96020;Q01094;Q14209;P20248	14	LAT|27040;NEK2|4751;CDK1|983;AURKA|6790;PLK4|10733;MELK|9833;AURKB|9212;PRKCA|5578;BIRC5|332;PCNA|5111;CCNE2|9134;E2F1|1869;E2F2|1870;CCNA2|890	1.64307e-09	0.007	0.00238551	1.96	2.98165	Undetermined	Undetermined
313	BLCA	O43561	LAT|27040	hsa04012	0.00352777	0.56	-2.87656	AllP_SingleGene	Sig. Favorable	4	O43561;P17252;P00519;P27986	4	LAT|27040;PRKCA|5578;ABL1|25;PIK3R1|5295	0.000211527	2.05	3.62878	75upP	Sig. Adverse	6	O43561;P17252;P00519;P27986;A8K161;Q9Y243	6	LAT|27040;PRKCA|5578;ABL1|25;PIK3R1|5295;CAMK2A|815;AKT3|10000	6.41436e-05	0.04	0.00314975	1.77	2.91488	AllP	Sig. Adverse
314	BLCA	O43561	LAT|27040	hsa04640	0.00352777	0.56	-2.87656	AllP_SingleGene	Sig. Favorable	20	O43561;P06241;M0R0W6;P30530;P35590;Q01974;P07333;P09619;P16066;Q5S007;P34947;Q15111;Q06187;Q5JY90;P51451;Q08881;P36888;O75791;P05771;P10721	18	LAT|27040;FYN|2534;AXL|558;TIE1|7075;ROR2|4920;CSF1R|1436;PDGFRB|5159;NPR1|4881;LRRK2|120892;GRK5|2869;PLCL1|5334;BTK|695;BLK|640;ITK|3702;FLT3|2322;GRAP2|9402;PRKCB|5579;KIT|3815	0.000467264	1.95	3.43463	AllP	Sig. Adverse	35	O43561;P06241;M0R0W6;P30530;P35590;Q01974;P07333;P09619;P16066;Q5S007;P34947;Q15111;Q06187;Q5JY90;P51451;Q08881;P36888;O75791;P05771;P10721;P56199;P08648;P05106;P17927;P06734;P11049;P11836;P20273;P09693;P29017;P15812;P06127;P28906;P09603;P05231	33	LAT|27040;FYN|2534;AXL|558;TIE1|7075;ROR2|4920;CSF1R|1436;PDGFRB|5159;NPR1|4881;LRRK2|120892;GRK5|2869;PLCL1|5334;BTK|695;BLK|640;ITK|3702;FLT3|2322;GRAP2|9402;PRKCB|5579;KIT|3815;ITGA1|3672;ITGA5|3678;ITGB3|3690;CR1|1378;FCER2|2208;CD37|951;MS4A1|931;CD22|933;CD3G|917;CD1C|911;CD1E|913;CD5|921;CD34|947;CSF1|1435;IL6|3569	1.19513e-41	0.1	1.37413e-07	2.67	5.06546	AllP	Sig. Adverse
315	BLCA	O43561	LAT|27040	hsa04916	0.00352777	0.56	-2.87656	AllP_SingleGene	Sig. Favorable	4	O43561;P10721;Q9NQ66;P17252	4	LAT|27040;KIT|3815;PLCB1|23236;PRKCA|5578	NA	NA	NA	Undetermined	Undetermined	4	O43561;P10721;Q9NQ66;P17252	4	LAT|27040;KIT|3815;PLCB1|23236;PRKCA|5578	7.36909e-06	0.01	0.0131346	1.8	2.44527	Undetermined	Undetermined
316	BLCA	O43561	LAT|27040	hsa04120	0.00352777	0.56	-2.87656	AllP_SingleGene	Sig. Favorable	9	O43561;P51955;O00444;O00141;P06493;O14965;Q14680;Q96GD4;Q59H18	9	LAT|27040;NEK2|4751;PLK4|10733;SGK1|6446;CDK1|983;AURKA|6790;MELK|9833;AURKB|9212;TNNI3K|51086	0.00569844	0.59	-2.73296	AllN	Sig. Favorable	16	O43561;P51955;O00444;O00141;P06493;O14965;Q14680;Q96GD4;Q59H18;Q13309;O14543;Q12834;P38398;O60260;Q16763;O00762	16	LAT|27040;NEK2|4751;PLK4|10733;SGK1|6446;CDK1|983;AURKA|6790;MELK|9833;AURKB|9212;TNNI3K|51086;SKP2|6502;SOCS3|9021;CDC20|991;BRCA1|672;PARK2|5071;UBE2S|27338;UBE2C|11065	1.65017e-12	0.004	0.00415444	0.57	-2.82929	AllN	Sig. Favorable
317	BLCA	O60235	TMPRSS11D|9407	hsa04512	0.0582383	1.61	1.87626	AllP_SingleGene	Adverse	2	O60235;P14210	2	TMPRSS11D|9407;HGF|3082	0.00020048	2.09	3.64013	AllP	Sig. Adverse	14	O60235;P14210;P24043;Q16363;P12109;P12110;P12111;P22105;P07996;P05106;P98160;Q13683;P08648;P56199	14	TMPRSS11D|9407;HGF|3082;LAMA2|3908;LAMA4|3910;COL6A1|1291;COL6A2|1292;COL6A3|1293;TNXB|7148;THBS1|7057;ITGB3|3690;HSPG2|3339;ITGA7|3679;ITGA5|3678;ITGA1|3672	0.00656529	0.08	0.000344229	2	3.50994	AllP	Sig. Adverse
318	BLCA	O60235	TMPRSS11D|9407	hsa04510	0.0582383	1.61	1.87626	AllP_SingleGene	Adverse	2	O60235;P14210	2	TMPRSS11D|9407;HGF|3082	0.00020048	2.09	3.64013	AllP	Sig. Adverse	24	O60235;P14210;P05106;P56199;P08648;Q13683;P21333;Q14315;Q15746;P24844;O60237;Q9Y490;P12814;P12109;P12110;P12111;P24043;Q16363;P07996;P22105;P16234;P09619;P05019;Q9NRA1	24	TMPRSS11D|9407;HGF|3082;ITGB3|3690;ITGA1|3672;ITGA5|3678;ITGA7|3679;FLNA|2316;FLNC|2318;MYLK|4638;MYL9|10398;PPP1R12B|4660;TLN1|7094;ACTN1|87;COL6A1|1291;COL6A2|1292;COL6A3|1293;LAMA2|3908;LAMA4|3910;THBS1|7057;TNXB|7148;PDGFRA|5156;PDGFRB|5159;IGF1|3479;PDGFC|56034	0.000272994	0.1	0.00123138	1.85	3.18147	AllP	Sig. Adverse
319	BLCA	O60235	TMPRSS11D|9407	hsa05218	0.0582383	1.61	1.87626	AllP_SingleGene	Adverse	2	O60235;P14210	2	TMPRSS11D|9407;HGF|3082	0.00020048	2.09	3.64013	AllP	Sig. Adverse	9	O60235;P14210;P11362;P16234;P09619;P09038;P21781;P05019;Q9NRA1	9	TMPRSS11D|9407;HGF|3082;FGFR1|2260;PDGFRA|5156;PDGFRB|5159;FGF2|2247;FGF7|2252;IGF1|3479;PDGFC|56034	0.021456	0.1	0.000213971	2.03	3.62755	AllP	Sig. Adverse
320	BLCA	O60235	TMPRSS11D|9407	hsa04151	0.0582383	1.61	1.87626	AllP_SingleGene	Adverse	2	O60235;P14210	2	TMPRSS11D|9407;HGF|3082	0.00020048	2.09	3.64013	AllP	Sig. Adverse	27	O60235;P14210;P07333;P11362;P16234;P09619;Q02763;P08172;P09038;P21781;P05019;Q9NRA1;P61952;P59768;P56199;P08648;Q13683;P05106;P12109;P12110;P12111;P24043;Q16363;P07996;P22105;Q99650;P05231	27	TMPRSS11D|9407;HGF|3082;CSF1R|1436;FGFR1|2260;PDGFRA|5156;PDGFRB|5159;TEK|7010;CHRM2|1129;FGF2|2247;FGF7|2252;IGF1|3479;PDGFC|56034;GNG11|2791;GNG2|54331;ITGA1|3672;ITGA5|3678;ITGA7|3679;ITGB3|3690;COL6A1|1291;COL6A2|1292;COL6A3|1293;LAMA2|3908;LAMA4|3910;THBS1|7057;TNXB|7148;OSMR|9180;IL6|3569	0.00209511	0.08	0.00173076	1.82	3.08723	AllP	Sig. Adverse
321	BLCA	O60235	TMPRSS11D|9407	hsa04810	0.0582383	1.61	1.87626	AllP_SingleGene	Adverse	2	O60235;P14210	2	TMPRSS11D|9407;HGF|3082	0.00020048	2.09	3.64013	AllP	Sig. Adverse	21	O60235;P14210;P55160;Q9Y281;P12814;O60237;P24844;Q15746;Q13576;P08172;P56199;P08648;Q13683;P05106;O14807;P11362;P16234;P09619;P09038;P21781;Q9NRA1	21	TMPRSS11D|9407;HGF|3082;NCKAP1L|3071;CFL2|1073;ACTN1|87;PPP1R12B|4660;MYL9|10398;MYLK|4638;IQGAP2|10788;CHRM2|1129;ITGA1|3672;ITGA5|3678;ITGA7|3679;ITGB3|3690;MRAS|22808;FGFR1|2260;PDGFRA|5156;PDGFRB|5159;FGF2|2247;FGF7|2252;PDGFC|56034	0.000331693	0.03	0.00437302	1.74	2.81395	AllP	Sig. Adverse
322	BLCA	O60235	TMPRSS11D|9407	hsa05205	0.0582383	1.61	1.87626	AllP_SingleGene	Adverse	2	O60235;P14210	2	TMPRSS11D|9407;HGF|3082	0.00020048	2.09	3.64013	AllP	Sig. Adverse	23	O60235;P14210;Q01484;O60237;A8K161;P21333;Q14315;O14807;P07585;P07996;P08253;P05019;P51884;Q8WWQ2;P05106;P34741;P09038;P11362;P08648;P98160;Q16082;Q8WVJ9;Q15672	23	TMPRSS11D|9407;HGF|3082;ANK2|287;PPP1R12B|4660;CAMK2A|815;FLNA|2316;FLNC|2318;MRAS|22808;DCN|1634;THBS1|7057;MMP2|4313;IGF1|3479;LUM|4060;HPSE2|60495;ITGB3|3690;SDC2|6383;FGF2|2247;FGFR1|2260;ITGA5|3678;HSPG2|3339;HSPB2|3316;TWIST2|117581;TWIST1|7291	6.62493e-05	0.03	0.0153263	1.59	2.40311	AllP	Sig. Adverse
323	BLCA	O60486	PLXNC1|10154	hsa04512	0.275715	1.24	1.08794	AllP_SingleGene	Adverse	2	O60486;Q9NS98	2	PLXNC1|10154;SEMA3G|56920	0.177163	1.3	1.34571	AllP	Adverse	8	O60486;Q9NS98;P22105;P04275;P98160;O75578;B4DN28;Q13683	8	PLXNC1|10154;SEMA3G|56920;TNXB|7148;VWF|7450;HSPG2|3339;ITGA10|8515;ITGA8|8516;ITGA7|3679	0.0141492	0.4	0.01988	1.58	2.30884	AllP	Sig. Adverse
324	BLCA	O60486	PLXNC1|10154	hsa04510	0.275715	1.24	1.08794	AllP_SingleGene	Adverse	2	O60486;Q14563	2	PLXNC1|10154;SEMA3A|10371	0.262004	1.26	1.11925	AllP	Adverse	11	O60486;Q14563;P08648;P21333;Q14315;Q15746;P12111;Q16363;Q2TNI1;P14210;Q9NRA1	11	PLXNC1|10154;SEMA3A|10371;ITGA5|3678;FLNA|2316;FLNC|2318;MYLK|4638;COL6A3|1293;LAMA4|3910;CAV1|857;HGF|3082;PDGFC|56034	0.000170964	0.4	0.0176949	1.58	2.35177	AllP	Sig. Adverse
325	BLCA	O60486	PLXNC1|10154	hsa05211	0.275715	1.24	1.08794	AllP_SingleGene	Adverse	2	O60486;Q14563	2	PLXNC1|10154;SEMA3A|10371	0.262004	1.26	1.11925	AllP	Adverse	4	O60486;Q14563;P10600;P14210	4	PLXNC1|10154;SEMA3A|10371;TGFB3|7043;HGF|3082	0.0395705	0.08	0.0500631	1.46	1.94802	AllP	Adverse
326	BLCA	O60486	PLXNC1|10154	hsa04151	0.275715	1.24	1.08794	AllP_SingleGene	Adverse	2	O60486;Q9NS98	2	PLXNC1|10154;SEMA3G|56920	0.177163	1.3	1.34571	AllP	Adverse	12	O60486;Q9NS98;Q02763;P05019;Q9GZP0;O60262;P61952;Q13683;O75578;B4DN28;P22105;P04275	12	PLXNC1|10154;SEMA3G|56920;TEK|7010;IGF1|3479;PDGFD|80310;GNG7|2788;GNG11|2791;ITGA7|3679;ITGA10|8515;ITGA8|8516;TNXB|7148;VWF|7450	0.0399729	0.6	0.000277949	2.01	3.56399	AllP	Sig. Adverse
327	BLCA	O60486	PLXNC1|10154	hsa05205	0.275715	1.24	1.08794	AllP_SingleGene	Adverse	2	O60486;Q14563	2	PLXNC1|10154;SEMA3A|10371	0.262004	1.26	1.11925	AllP	Adverse	8	O60486;Q14563;P21333;Q14315;P14210;P08648;Q15672;Q2TNI1	8	PLXNC1|10154;SEMA3A|10371;FLNA|2316;FLNC|2318;HGF|3082;ITGA5|3678;TWIST1|7291;CAV1|857	0.00890398	0.5	0.0099662	1.76	2.54409	AllP	Sig. Adverse
328	BLCA	O60486	PLXNC1|10154	hsa04062	0.275715	1.24	1.08794	AllP_SingleGene	Adverse	2	O60486;Q9NS98	2	PLXNC1|10154;SEMA3G|56920	0.177163	1.3	1.34571	AllP	Adverse	10	O60486;Q9NS98;Q16627;P48061;O60262;P61952;Q92556;O95622;Q8NFM4;Q7LDG7	10	PLXNC1|10154;SEMA3G|56920;CCL14|6358;CXCL12|6387;GNG7|2788;GNG11|2791;ELMO1|9844;ADCY5|111;ADCY4|196883;RASGRP2|10235	0.00574547	0.3	0.00261842	1.87	2.96118	AllP	Sig. Adverse
329	BLCA	O60894	RAMP1|10267	hsa05200	0.0278563	1.72	2.17301	AllP_SingleGene	Sig. Adverse	1	O60894	1	RAMP1|10267	0.0278563	1.72	2.17301	AllP_SingleGene	Sig. Adverse	31	O60894;P09544;Q9H1J7;P24043;Q16363;P55268;P16234;P09619;P11362;P14210;P05019;Q9HCS4;P10600;O75030;P08253;P14780;P07333;P05231;P10070;P09038;P21781;Q92915;P43116;P43115;P25101;Q8NFM4;P61952;P59768;Q7LDG7;Q8TDF6;P48061	31	RAMP1|10267;WNT2|7472;WNT5B|81029;LAMA2|3908;LAMA4|3910;LAMB2|3913;PDGFRA|5156;PDGFRB|5159;FGFR1|2260;HGF|3082;IGF1|3479;TCF7L1|83439;TGFB3|7043;MITF|4286;MMP2|4313;MMP9|4318;CSF1R|1436;IL6|3569;GLI2|2736;FGF2|2247;FGF7|2252;FGF14|2259;PTGER2|5732;PTGER3|5733;EDNRA|1909;ADCY4|196883;GNG11|2791;GNG2|54331;RASGRP2|10235;RASGRP4|115727;CXCL12|6387	0.0391545	1	0.00243759	1.83	2.98598	AllP	Sig. Adverse
330	BLCA	O60894	RAMP1|10267	hsa04520	0.0278563	1.72	2.17301	AllP_SingleGene	Sig. Adverse	1	O60894	1	RAMP1|10267	0.0278563	1.72	2.17301	AllP_SingleGene	Sig. Adverse	7	O60894;Q9HCS4;P06241;O95863;P11362;Q9BX66;P12814	7	RAMP1|10267;TCF7L1|83439;FYN|2534;SNAI1|6615;FGFR1|2260;SORBS1|10580;ACTN1|87	0.0435259	1	0.00988205	1.99	2.5302	AllP	Sig. Adverse
331	BLCA	O60894	RAMP1|10267	hsa04512	0.0278563	1.72	2.17301	AllP_SingleGene	Sig. Adverse	1	O60894	1	RAMP1|10267	0.0278563	1.72	2.17301	AllP_SingleGene	Sig. Adverse	12	O60894;P24043;Q16363;P55268;P12109;P12110;P12111;P22105;P04004;P07996;Q13683;P08648	12	RAMP1|10267;LAMA2|3908;LAMA4|3910;LAMB2|3913;COL6A1|1291;COL6A2|1292;COL6A3|1293;TNXB|7148;VTN|7448;THBS1|7057;ITGA7|3679;ITGA5|3678	0.0418599	1	0.0179025	1.6	2.34652	AllP	Sig. Adverse
332	BLCA	O60894	RAMP1|10267	hsa04060	0.0278563	1.72	2.17301	AllP_SingleGene	Sig. Adverse	1	O60894	1	RAMP1|10267	0.0278563	1.72	2.17301	AllP_SingleGene	Sig. Adverse	21	O60894;Q9UHF5;P10600;P32971;Q13651;P07333;P09619;P16234;P14210;Q8TD55;Q9NRA1;P05231;P55773;Q16627;P13500;O00585;Q99731;P32302;P48061;P08138;O43508	21	RAMP1|10267;IL17B|27190;TGFB3|7043;TNFSF8|944;IL10RA|3587;CSF1R|1436;PDGFRB|5159;PDGFRA|5156;HGF|3082;PLEKHO2|80301;PDGFC|56034;IL6|3569;CCL23|6368;CCL14|6358;CCL2|6347;CCL21|6366;CCL19|6363;CXCR5|643;CXCL12|6387;NGFR|4804;TNFSF12|8742,TNFSF12-TNFSF13|407977	0.0211693	1	0.00118222	1.87	3.19104	AllP	Sig. Adverse
333	BLCA	O60894	RAMP1|10267	hsa04510	0.0278563	1.72	2.17301	AllP_SingleGene	Sig. Adverse	1	O60894	1	RAMP1|10267	0.0278563	1.72	2.17301	AllP_SingleGene	Sig. Adverse	27	O60894;P08648;Q13683;P21333;Q14315;Q15746;P24844;Q9NVD7;Q13418;Q9Y490;P12814;P06241;P12109;P12110;P12111;P24043;Q16363;P55268;P07996;P22105;P04004;Q2TNI1;P16234;P09619;P14210;P05019;Q9NRA1	27	RAMP1|10267;ITGA5|3678;ITGA7|3679;FLNA|2316;FLNC|2318;MYLK|4638;MYL9|10398;PARVA|55742;ILK|3611;TLN1|7094;ACTN1|87;FYN|2534;COL6A1|1291;COL6A2|1292;COL6A3|1293;LAMA2|3908;LAMA4|3910;LAMB2|3913;THBS1|7057;TNXB|7148;VTN|7448;CAV1|857;PDGFRA|5156;PDGFRB|5159;HGF|3082;IGF1|3479;PDGFC|56034	8.60388e-05	1	0.00785092	1.72	2.62704	AllP	Sig. Adverse
334	BLCA	O60894	RAMP1|10267	hsa05218	0.0278563	1.72	2.17301	AllP_SingleGene	Sig. Adverse	1	O60894	1	RAMP1|10267	0.0278563	1.72	2.17301	AllP_SingleGene	Sig. Adverse	11	O60894;O75030;P11362;P16234;P09619;P09038;P21781;Q92915;P14210;P05019;Q9NRA1	11	RAMP1|10267;MITF|4286;FGFR1|2260;PDGFRA|5156;PDGFRB|5159;FGF2|2247;FGF7|2252;FGF14|2259;HGF|3082;IGF1|3479;PDGFC|56034	0.00408738	1	7.40996e-05	2.28	3.8547	AllP	Sig. Adverse
335	BLCA	O60894	RAMP1|10267	hsa04151	0.0278563	1.72	2.17301	AllP_SingleGene	Sig. Adverse	1	O60894	1	RAMP1|10267	0.0278563	1.72	2.17301	AllP_SingleGene	Sig. Adverse	27	O60894;P07333;P11362;P08138;P16234;P09619;P09038;P21781;Q92915;P14210;P05019;Q9NRA1;P61952;P59768;P08648;Q13683;P12109;P12110;P12111;P24043;Q16363;P55268;P07996;P22105;P04004;P05231;Q96BA8	27	RAMP1|10267;CSF1R|1436;FGFR1|2260;NGFR|4804;PDGFRA|5156;PDGFRB|5159;FGF2|2247;FGF7|2252;FGF14|2259;HGF|3082;IGF1|3479;PDGFC|56034;GNG11|2791;GNG2|54331;ITGA5|3678;ITGA7|3679;COL6A1|1291;COL6A2|1292;COL6A3|1293;LAMA2|3908;LAMA4|3910;LAMB2|3913;THBS1|7057;TNXB|7148;VTN|7448;IL6|3569;CREB3L1|90993	0.0116023	1	0.00360896	1.77	2.87199	AllP	Sig. Adverse
336	BLCA	O60894	RAMP1|10267	hsa04810	0.0278563	1.72	2.17301	AllP_SingleGene	Sig. Adverse	1	O60894	1	RAMP1|10267	0.0278563	1.72	2.17301	AllP_SingleGene	Sig. Adverse	18	O60894;P55160;Q9Y281;P06396;P12814;P24844;Q15746;P08648;Q13683;O14807;P10301;P11362;P16234;P09619;P09038;P21781;Q92915;Q9NRA1	18	RAMP1|10267;NCKAP1L|3071;CFL2|1073;GSN|2934;ACTN1|87;MYL9|10398;MYLK|4638;ITGA5|3678;ITGA7|3679;MRAS|22808;RRAS|6237;FGFR1|2260;PDGFRA|5156;PDGFRB|5159;FGF2|2247;FGF7|2252;FGF14|2259;PDGFC|56034	0.0101599	1	0.0210375	1.57	2.2882	AllP	Sig. Adverse
337	BLCA	O60894	RAMP1|10267	hsa05205	0.0278563	1.72	2.17301	AllP_SingleGene	Sig. Adverse	1	O60894	1	RAMP1|10267	0.0278563	1.72	2.17301	AllP_SingleGene	Sig. Adverse	24	O60894;A8K161;P21333;Q14315;O14807;P10301;P14780;P07585;P07996;P08253;P05019;P51884;Q8WWQ2;P14210;P09038;P11362;P08648;Q16082;P04004;Q8WVJ9;Q15672;P09544;Q9H1J7;Q2TNI1	24	RAMP1|10267;CAMK2A|815;FLNA|2316;FLNC|2318;MRAS|22808;RRAS|6237;MMP9|4318;DCN|1634;THBS1|7057;MMP2|4313;IGF1|3479;LUM|4060;HPSE2|60495;HGF|3082;FGF2|2247;FGFR1|2260;ITGA5|3678;HSPB2|3316;VTN|7448;TWIST2|117581;TWIST1|7291;WNT2|7472;WNT5B|81029;CAV1|857	0.000146902	1	0.00882807	1.65	2.59164	AllP	Sig. Adverse
338	BLCA	O75051	PLXNA2|5362	hsa04512	0.0476901	0.67	-1.96706	AllP_SingleGene	Sig. Favorable	3	O75051;Q9HCM2;Q9NS98	3	PLXNA2|5362;PLXNA4|91584;SEMA3G|56920	NA	NA	NA	Undetermined	Undetermined	19	O75051;Q9HCM2;Q9NS98;P24043;Q16363;P12109;P12110;P12111;P12107;P22105;P04275;P07996;P05106;Q7L1I2;P98160;O75578;B4DN28;Q13683;P08648	19	PLXNA2|5362;PLXNA4|91584;SEMA3G|56920;LAMA2|3908;LAMA4|3910;COL6A1|1291;COL6A2|1292;COL6A3|1293;COL11A1|1301;TNXB|7148;VWF|7450;THBS1|7057;ITGB3|3690;SV2B|9899;HSPG2|3339;ITGA10|8515;ITGA8|8516;ITGA7|3679;ITGA5|3678	0.000152347	0.4	0.00138928	1.85	3.14802	AllP	Sig. Adverse
339	BLCA	O75051	PLXNA2|5362	hsa04510	0.0476901	0.67	-1.96706	AllP_SingleGene	Sig. Favorable	3	O75051;Q9HCM2;Q14563	3	PLXNA2|5362;PLXNA4|91584;SEMA3A|10371	NA	NA	NA	Undetermined	Undetermined	28	O75051;Q9HCM2;Q14563;P05106;P08648;Q13683;P21333;Q14315;Q15746;P24844;Q9Y243;Q9Y490;P12814;P06241;P12109;P12110;P12111;P12107;P24043;Q16363;P07996;P22105;Q2TNI1;P16234;P09619;P14210;P05019;Q9NRA1	28	PLXNA2|5362;PLXNA4|91584;SEMA3A|10371;ITGB3|3690;ITGA5|3678;ITGA7|3679;FLNA|2316;FLNC|2318;MYLK|4638;MYL9|10398;AKT3|10000;TLN1|7094;ACTN1|87;FYN|2534;COL6A1|1291;COL6A2|1292;COL6A3|1293;COL11A1|1301;LAMA2|3908;LAMA4|3910;THBS1|7057;TNXB|7148;CAV1|857;PDGFRA|5156;PDGFRB|5159;HGF|3082;IGF1|3479;PDGFC|56034	4.37908e-08	0.4	0.00260719	1.78	2.96999	AllP	Sig. Adverse
340	BLCA	O75051	PLXNA2|5362	hsa05218	0.0476901	0.67	-1.96706	AllP_SingleGene	Sig. Favorable	2	O75051;Q9HCM2	2	PLXNA2|5362;PLXNA4|91584	0.0462158	0.6	-1.97206	75upN	Sig. Favorable	13	O75051;Q9HCM2;O75030;P11362;P16234;P09619;P09038;P21781;Q92915;P14210;P05019;Q9NRA1;Q9Y243	13	PLXNA2|5362;PLXNA4|91584;MITF|4286;FGFR1|2260;PDGFRA|5156;PDGFRB|5159;FGF2|2247;FGF7|2252;FGF14|2259;HGF|3082;IGF1|3479;PDGFC|56034;AKT3|10000	0.000126411	0.4	0.00044484	2.1	3.43416	AllP	Sig. Adverse
341	BLCA	O75051	PLXNA2|5362	hsa05211	0.0476901	0.67	-1.96706	AllP_SingleGene	Sig. Favorable	2	O75051;Q14563	2	PLXNA2|5362;SEMA3A|10371	0.0713518	0.7	-1.79364	75upN	Favorable	4	O75051;Q14563;P10600;P14210	4	PLXNA2|5362;SEMA3A|10371;TGFB3|7043;HGF|3082	0.0395705	0.2	0.014347	1.69	2.42125	75upP	Sig. Adverse
342	BLCA	O75051	PLXNA2|5362	hsa05215	0.0476901	0.67	-1.96706	AllP_SingleGene	Sig. Favorable	2	O75051;Q9HCM2	2	PLXNA2|5362;PLXNA4|91584	0.0462158	0.6	-1.97206	75upN	Sig. Favorable	9	O75051;Q9HCM2;P11362;P16234;P09619;Q96BA8;P05019;Q9NRA1;Q9Y243	9	PLXNA2|5362;PLXNA4|91584;FGFR1|2260;PDGFRA|5156;PDGFRB|5159;CREB3L1|90993;IGF1|3479;PDGFC|56034;AKT3|10000	0.0297006	0.4	0.00541246	1.72	2.74836	AllP	Sig. Adverse
343	BLCA	O75051	PLXNA2|5362	hsa04151	0.0476901	0.67	-1.96706	AllP_SingleGene	Sig. Favorable	3	O75051;Q9HCM2;Q9NS98	3	PLXNA2|5362;PLXNA4|91584;SEMA3G|56920	NA	NA	NA	Undetermined	Undetermined	34	O75051;Q9HCM2;Q9NS98;Q9Y243;P07333;P11362;P16234;P09619;Q02763;P09038;P21781;Q92915;P14210;P05019;Q9NRA1;Q9GZP0;O60262;P61952;P59768;P08648;Q13683;O75578;B4DN28;P05106;P12109;P12110;P12111;P12107;P24043;Q16363;P07996;P22105;P04275;Q96BA8	34	PLXNA2|5362;PLXNA4|91584;SEMA3G|56920;AKT3|10000;CSF1R|1436;FGFR1|2260;PDGFRA|5156;PDGFRB|5159;TEK|7010;FGF2|2247;FGF7|2252;FGF14|2259;HGF|3082;IGF1|3479;PDGFC|56034;PDGFD|80310;GNG7|2788;GNG11|2791;GNG2|54331;ITGA5|3678;ITGA7|3679;ITGA10|8515;ITGA8|8516;ITGB3|3690;COL6A1|1291;COL6A2|1292;COL6A3|1293;COL11A1|1301;LAMA2|3908;LAMA4|3910;THBS1|7057;TNXB|7148;VWF|7450;CREB3L1|90993	0.000367506	0.6	0.00308373	1.76	2.92032	AllP	Sig. Adverse
344	BLCA	O75051	PLXNA2|5362	hsa04810	0.0476901	0.67	-1.96706	AllP_SingleGene	Sig. Favorable	2	O75051;Q9HCM2	2	PLXNA2|5362;PLXNA4|91584	0.0462158	0.6	-1.97206	75upN	Sig. Favorable	19	O75051;Q9HCM2;P55160;Q9Y281;P12814;P24844;Q15746;Q13576;P08648;Q13683;P05106;O14807;P11362;P16234;P09619;P09038;P21781;Q92915;Q9NRA1	19	PLXNA2|5362;PLXNA4|91584;NCKAP1L|3071;CFL2|1073;ACTN1|87;MYL9|10398;MYLK|4638;IQGAP2|10788;ITGA5|3678;ITGA7|3679;ITGB3|3690;MRAS|22808;FGFR1|2260;PDGFRA|5156;PDGFRB|5159;FGF2|2247;FGF7|2252;FGF14|2259;PDGFC|56034	0.000819912	0.6	0.0112095	1.65	2.51015	AllP	Sig. Adverse
345	BLCA	O75051	PLXNA2|5362	hsa05206	0.0476901	0.67	-1.96706	AllP_SingleGene	Sig. Favorable	2	O75051;Q9HCM2	2	PLXNA2|5362;PLXNA4|91584	0.0462158	0.6	-1.97206	75upN	Sig. Favorable	15	O75051;Q9HCM2;P37275;P09493;P14780;O60315;O95980;P08670;Q8WW38;P05106;P22105;P08648;P07996;P16234;P09619	15	PLXNA2|5362;PLXNA4|91584;ZEB1|6935;TPM1|7168;MMP9|4318;ZEB2|9839;RECK|8434;VIM|7431;ZFPM2|23414;ITGB3|3690;TNXB|7148;ITGA5|3678;THBS1|7057;PDGFRA|5156;PDGFRB|5159	0.0267848	0.6	0.00483888	1.72	2.78375	AllP	Sig. Adverse
346	BLCA	O75051	PLXNA2|5362	hsa05205	0.0476901	0.67	-1.96706	AllP_SingleGene	Sig. Favorable	3	O75051;Q9HCM2;Q14563	3	PLXNA2|5362;PLXNA4|91584;SEMA3A|10371	NA	NA	NA	Undetermined	Undetermined	26	O75051;Q9HCM2;Q14563;Q01484;Q9Y243;A8K161;P21333;Q14315;O14807;P14780;P07585;P07996;P08253;P05019;P51884;Q8WWQ2;P05106;P14210;P09038;P11362;P08648;Q16082;Q8WVJ9;Q15672;P09544;Q2TNI1	26	PLXNA2|5362;PLXNA4|91584;SEMA3A|10371;ANK2|287;AKT3|10000;CAMK2A|815;FLNA|2316;FLNC|2318;MRAS|22808;MMP9|4318;DCN|1634;THBS1|7057;MMP2|4313;IGF1|3479;LUM|4060;HPSE2|60495;ITGB3|3690;HGF|3082;FGF2|2247;FGFR1|2260;ITGA5|3678;HSPB2|3316;TWIST2|117581;TWIST1|7291;WNT2|7472;CAV1|857	7.46496e-07	0.4	0.00313441	1.76	2.91572	AllP	Sig. Adverse
347	BLCA	O75051	PLXNA2|5362	hsa04062	0.0476901	0.67	-1.96706	AllP_SingleGene	Sig. Favorable	2	O75051;Q9NS98	2	PLXNA2|5362;SEMA3G|56920	0.0383419	0.65	-2.05583	75upN	Sig. Favorable	10	O75051;Q9NS98;Q16627;P48061;O60262;P61952;Q92556;O95622;Q8NFM4;Q7LDG7	10	PLXNA2|5362;SEMA3G|56920;CCL14|6358;CXCL12|6387;GNG7|2788;GNG11|2791;ELMO1|9844;ADCY5|111;ADCY4|196883;RASGRP2|10235	0.00574547	0.7	0.0118848	1.62	2.49128	AllP	Sig. Adverse
348	BLCA	O75056	SDC3|9672	hsa04520	0.299168	1.22	1.03649	AllP_SingleGene	Adverse	2	O75056;P18827	2	SDC3|9672;SDC1|6382	0.300223	1.24	1.03398	AllP	Adverse	6	O75056;P18827;P12830;P06241;Q15223;Q96NY8	6	SDC3|9672;SDC1|6382;CDH1|999;FYN|2534;PVRL1|5818;PVRL4|81607	0.000186506	0.005	0.00198913	0.53	-3.04073	75upN	Sig. Favorable
349	BLCA	O75056	SDC3|9672	hsa04350	0.299168	1.22	1.03649	AllP_SingleGene	Adverse	2	O75056;Q8IVF5	2	SDC3|9672;TIAM2|26230	0.200348	1.28	1.27733	AllP	Adverse	3	O75056;Q8IVF5;P10600	3	SDC3|9672;TIAM2|26230;TGFB3|7043	0.0334821	0.04	0.00854112	1.72	2.59862	AllP	Sig. Adverse
350	BLCA	O75056	SDC3|9672	hsa05210	0.299168	1.22	1.03649	AllP_SingleGene	Adverse	2	O75056;Q8IVF5	2	SDC3|9672;TIAM2|26230	0.200348	1.28	1.27733	AllP	Adverse	3	O75056;Q8IVF5;P10600	3	SDC3|9672;TIAM2|26230;TGFB3|7043	0.0209931	0.01	0.00854112	1.72	2.59862	AllP	Sig. Adverse
351	BLCA	O75056	SDC3|9672	hsa05212	0.299168	1.22	1.03649	AllP_SingleGene	Adverse	2	O75056;Q8IVF5	2	SDC3|9672;TIAM2|26230	0.200348	1.28	1.27733	AllP	Adverse	3	O75056;Q8IVF5;P10600	3	SDC3|9672;TIAM2|26230;TGFB3|7043	0.0209931	0.02	0.00854112	1.72	2.59862	AllP	Sig. Adverse
352	BLCA	O75056	SDC3|9672	hsa05220	0.299168	1.22	1.03649	AllP_SingleGene	Adverse	2	O75056;Q8IVF5	2	SDC3|9672;TIAM2|26230	0.200348	1.28	1.27733	AllP	Adverse	3	O75056;Q8IVF5;P10600	3	SDC3|9672;TIAM2|26230;TGFB3|7043	0.0223847	0.02	0.00854112	1.72	2.59862	AllP	Sig. Adverse
353	BLCA	O75056	SDC3|9672	hsa05211	0.299168	1.22	1.03649	AllP_SingleGene	Adverse	2	O75056;Q8IVF5	2	SDC3|9672;TIAM2|26230	0.200348	1.28	1.27733	AllP	Adverse	3	O75056;Q8IVF5;P10600	3	SDC3|9672;TIAM2|26230;TGFB3|7043	0.0154167	0.01	0.00854112	1.72	2.59862	AllP	Sig. Adverse
354	BLCA	O75096	LRP4|4038	hsa05200	0.179649	1.31	1.33786	AllP_SingleGene	Adverse	2	O75096;Q7Z2X4	2	LRP4|4038;PID1|55022	0.00353075	1.76	2.88134	AllP	Sig. Adverse	23	O75096;Q7Z2X4;P24043;P16234;P09619;P11362;P14210;P05019;P10600;Q06455;P08151;P08253;P10070;P09038;P21781;P43116;P43115;P25101;P61952;P59768;Q7LDG7;Q8TDF6;P48061	23	LRP4|4038;PID1|55022;LAMA2|3908;PDGFRA|5156;PDGFRB|5159;FGFR1|2260;HGF|3082;IGF1|3479;TGFB3|7043;RUNX1T1|862;GLI1|2735;MMP2|4313;GLI2|2736;FGF2|2247;FGF7|2252;PTGER2|5732;PTGER3|5733;EDNRA|1909;GNG11|2791;GNG2|54331;RASGRP2|10235;RASGRP4|115727;CXCL12|6387	0.0118484	0.005	0.00127096	1.9	3.16961	AllP	Sig. Adverse
355	BLCA	O75096	LRP4|4038	hsa04510	0.179649	1.31	1.33786	AllP_SingleGene	Adverse	2	O75096;Q7Z2X4	2	LRP4|4038;PID1|55022	0.00353075	1.76	2.88134	AllP	Sig. Adverse	16	O75096;Q7Z2X4;Q13683;Q14315;Q15746;P24844;P12109;P12110;P12111;P24043;P07996;P16234;P09619;P14210;P05019;Q9NRA1	16	LRP4|4038;PID1|55022;ITGA7|3679;FLNC|2318;MYLK|4638;MYL9|10398;COL6A1|1291;COL6A2|1292;COL6A3|1293;LAMA2|3908;THBS1|7057;PDGFRA|5156;PDGFRB|5159;HGF|3082;IGF1|3479;PDGFC|56034	0.0104496	0.04	0.00181566	1.85	3.07128	AllP	Sig. Adverse
356	BLCA	O75096	LRP4|4038	hsa05218	0.179649	1.31	1.33786	AllP_SingleGene	Adverse	2	O75096;Q7Z2X4	2	LRP4|4038;PID1|55022	0.00353075	1.76	2.88134	AllP	Sig. Adverse	10	O75096;Q7Z2X4;P11362;P16234;P09619;P09038;P21781;P14210;P05019;Q9NRA1	10	LRP4|4038;PID1|55022;FGFR1|2260;PDGFRA|5156;PDGFRB|5159;FGF2|2247;FGF7|2252;HGF|3082;IGF1|3479;PDGFC|56034	0.00149471	0.006	0.000201426	2.11	3.63435	AllP	Sig. Adverse
357	BLCA	O75096	LRP4|4038	hsa04151	0.179649	1.31	1.33786	AllP_SingleGene	Adverse	2	O75096;Q7Z2X4	2	LRP4|4038;PID1|55022	0.00353075	1.76	2.88134	AllP	Sig. Adverse	20	O75096;Q7Z2X4;P11362;P16234;P09619;Q02763;P09038;P21781;P14210;P05019;Q9NRA1;P61952;P59768;Q13683;P12109;P12110;P12111;P24043;P07996;P10912	20	LRP4|4038;PID1|55022;FGFR1|2260;PDGFRA|5156;PDGFRB|5159;TEK|7010;FGF2|2247;FGF7|2252;HGF|3082;IGF1|3479;PDGFC|56034;GNG11|2791;GNG2|54331;ITGA7|3679;COL6A1|1291;COL6A2|1292;COL6A3|1293;LAMA2|3908;THBS1|7057;GHR|2690	0.0060647	0.02	0.000274085	2.03	3.5653	AllP	Sig. Adverse
358	BLCA	O75096	LRP4|4038	hsa05205	0.179649	1.31	1.33786	AllP_SingleGene	Adverse	2	O75096;Q7Z2X4	2	LRP4|4038;PID1|55022	0.00353075	1.76	2.88134	AllP	Sig. Adverse	15	O75096;Q7Z2X4;Q01484;Q14315;P07585;P07996;P08253;P05019;P51884;Q8WWQ2;P14210;P09038;P11362;Q16082;Q8WVJ9	15	LRP4|4038;PID1|55022;ANK2|287;FLNC|2318;DCN|1634;THBS1|7057;MMP2|4313;IGF1|3479;LUM|4060;HPSE2|60495;HGF|3082;FGF2|2247;FGFR1|2260;HSPB2|3316;TWIST2|117581	0.0072062	0.03	0.00103468	2.05	3.21259	AllP	Sig. Adverse
359	BLCA	O75096	LRP4|4038	hsa04020	0.179649	1.31	1.33786	AllP_SingleGene	Adverse	2	O75096;Q7Z2X4	2	LRP4|4038;PID1|55022	0.00353075	1.76	2.88134	AllP	Sig. Adverse	15	O75096;Q7Z2X4;P54750;P16234;P09619;P51575;Q15746;Q92736;Q13936;P25101;P28223;P43115;P43088;P13945;P26678	15	LRP4|4038;PID1|55022;PDE1A|5136;PDGFRA|5156;PDGFRB|5159;P2RX1|5023;MYLK|4638;RYR2|6262;CACNA1C|775;EDNRA|1909;HTR2A|3356;PTGER3|5733;PTGFR|5737;ADRB3|155;PLN|5350	0.0175665	0.009	0.00480167	1.73	2.78608	AllP	Sig. Adverse
360	BLCA	O75197	LRP5|4041	hsa05200	0.214139	1.27	1.23936	AllP_SingleGene	Adverse	3	O75197;Q9Y2T1;E7ES00	2	LRP5|4041;AXIN2|8313	0.190256	1.29	1.30635	75upP	Adverse	4	O75197;Q9Y2T1;E7ES00;P12644	3	LRP5|4041;AXIN2|8313;BMP4|652	0.000832079	0.01	0.26172	1.25	1.12007	AllP	Adverse
361	BLCA	O75197	LRP5|4041	hsa04310	0.214139	1.27	1.23936	AllP_SingleGene	Adverse	5	O75197;Q9Y2T1;E7ES00;O94907;P56703	4	LRP5|4041;AXIN2|8313;DKK1|22943;WNT3|7473	0.0226822	0.63	-2.25858	75upN	Sig. Favorable	6	O75197;Q9Y2T1;E7ES00;O94907;P56703;Q969G9	5	LRP5|4041;AXIN2|8313;DKK1|22943;WNT3|7473;NKD1|85407	1.40116e-08	0.001	0.00782445	0.59	-2.62873	75upN	Sig. Favorable
362	BLCA	O75197	LRP5|4041	hsa04512	0.214139	1.27	1.23936	AllP_SingleGene	Adverse	2	O75197;Q5S007	2	LRP5|4041;LRRK2|120892	0.0395117	1.58	2.04149	AllP	Sig. Adverse	14	O75197;Q5S007;P24043;Q16363;P12109;P12110;P12111;P07996;P05106;Q7L1I2;P98160;Q13683;P08648;P56199	14	LRP5|4041;LRRK2|120892;LAMA2|3908;LAMA4|3910;COL6A1|1291;COL6A2|1292;COL6A3|1293;THBS1|7057;ITGB3|3690;SV2B|9899;HSPG2|3339;ITGA7|3679;ITGA5|3678;ITGA1|3672	0.0200948	0.3	0.00902526	1.65	2.58438	AllP	Sig. Adverse
363	BLCA	O75197	LRP5|4041	hsa04060	0.214139	1.27	1.23936	AllP_SingleGene	Adverse	2	O75197;Q5S007	2	LRP5|4041;LRRK2|120892	0.0395117	1.58	2.04149	AllP	Sig. Adverse	28	O75197;Q5S007;O95256;P10600;O14836;P32971;P29965;Q13651;P36888;P07333;P09619;P16234;P09603;P14210;Q8TD55;Q9NRA1;P10912;Q99650;P05231;P51679;P51684;P55773;P13500;O00585;Q99731;P32302;P61073;P48061	28	LRP5|4041;LRRK2|120892;IL18RAP|8807;TGFB3|7043;TNFRSF13B|23495;TNFSF8|944;CD40LG|959;IL10RA|3587;FLT3|2322;CSF1R|1436;PDGFRB|5159;PDGFRA|5156;CSF1|1435;HGF|3082;PLEKHO2|80301;PDGFC|56034;GHR|2690;OSMR|9180;IL6|3569;CCR4|1233;CCR6|1235;CCL23|6368;CCL2|6347;CCL21|6366;CCL19|6363;CXCR5|643;CXCR4|7852;CXCL12|6387	0.000160183	0.2	0.000468047	1.98	3.43235	AllP	Sig. Adverse
364	BLCA	O75197	LRP5|4041	hsa04350	0.214139	1.27	1.23936	AllP_SingleGene	Adverse	3	O75197;Q9Y2T1;E7ES00	2	LRP5|4041;AXIN2|8313	0.190256	1.29	1.30635	75upP	Adverse	4	O75197;Q9Y2T1;E7ES00;P12644	3	LRP5|4041;AXIN2|8313;BMP4|652	0.00400782	0.002	0.26172	1.25	1.12007	AllP	Adverse
365	BLCA	O75197	LRP5|4041	hsa04510	0.214139	1.27	1.23936	AllP_SingleGene	Adverse	2	O75197;Q5S007	2	LRP5|4041;LRRK2|120892	0.0395117	1.58	2.04149	AllP	Sig. Adverse	26	O75197;Q5S007;P05106;P56199;P08648;Q13683;P21333;Q14315;Q15746;P24844;Q9Y243;P48736;Q9Y490;P05771;P12109;P12110;P12111;P24043;Q16363;P07996;P30279;P16234;P09619;P14210;P05019;Q9NRA1	26	LRP5|4041;LRRK2|120892;ITGB3|3690;ITGA1|3672;ITGA5|3678;ITGA7|3679;FLNA|2316;FLNC|2318;MYLK|4638;MYL9|10398;AKT3|10000;PIK3CG|5294;TLN1|7094;PRKCB|5579;COL6A1|1291;COL6A2|1292;COL6A3|1293;LAMA2|3908;LAMA4|3910;THBS1|7057;CCND2|894;PDGFRA|5156;PDGFRB|5159;HGF|3082;IGF1|3479;PDGFC|56034	0.00089845	0.3	0.00149104	1.83	3.12903	AllP	Sig. Adverse
366	BLCA	O75197	LRP5|4041	hsa05210	0.214139	1.27	1.23936	AllP_SingleGene	Adverse	3	O75197;Q9Y2T1;E7ES00	2	LRP5|4041;AXIN2|8313	0.190256	1.29	1.30635	75upP	Adverse	3	O75197;Q9Y2T1;E7ES00	2	LRP5|4041;AXIN2|8313	0.00157205	0.001	0.190256	1.29	1.30635	75upP	Adverse
367	BLCA	O75197	LRP5|4041	hsa05214	0.214139	1.27	1.23936	AllP_SingleGene	Adverse	2	O75197;Q5S007	2	LRP5|4041;LRRK2|120892	0.0395117	1.58	2.04149	AllP	Sig. Adverse	9	O75197;Q5S007;P05019;P16234;P09619;A8K161;P05771;P48736;Q9Y243	9	LRP5|4041;LRRK2|120892;IGF1|3479;PDGFRA|5156;PDGFRB|5159;CAMK2A|815;PRKCB|5579;PIK3CG|5294;AKT3|10000	0.0132763	0.04	9.63471e-05	2.2	3.80342	AllP	Sig. Adverse
368	BLCA	O75197	LRP5|4041	hsa05217	0.214139	1.27	1.23936	AllP_SingleGene	Adverse	4	O75197;Q9Y2T1;E7ES00;P56703	3	LRP5|4041;AXIN2|8313;WNT3|7473	NA	NA	NA	Undetermined	Undetermined	5	O75197;Q9Y2T1;E7ES00;P56703;P12644	4	LRP5|4041;AXIN2|8313;WNT3|7473;BMP4|652	9.55508e-09	0.001	0.137968	1.37	1.47735	AllP	Adverse
369	BLCA	O75197	LRP5|4041	hsa05218	0.214139	1.27	1.23936	AllP_SingleGene	Adverse	2	O75197;Q5S007	2	LRP5|4041;LRRK2|120892	0.0395117	1.58	2.04149	AllP	Sig. Adverse	13	O75197;Q5S007;O75030;P11362;P16234;P09619;P09038;P21781;P14210;P05019;Q9NRA1;Q9Y243;P48736	13	LRP5|4041;LRRK2|120892;MITF|4286;FGFR1|2260;PDGFRA|5156;PDGFRB|5159;FGF2|2247;FGF7|2252;HGF|3082;IGF1|3479;PDGFC|56034;AKT3|10000;PIK3CG|5294	0.00120233	0.1	6.91085e-05	2.29	3.8701	AllP	Sig. Adverse
370	BLCA	O75197	LRP5|4041	hsa05215	0.214139	1.27	1.23936	AllP_SingleGene	Adverse	2	O75197;Q5S007	2	LRP5|4041;LRRK2|120892	0.0395117	1.58	2.04149	AllP	Sig. Adverse	10	O75197;Q5S007;P11362;P16234;P09619;Q02930;P05019;Q9NRA1;Q9Y243;P48736	10	LRP5|4041;LRRK2|120892;FGFR1|2260;PDGFRA|5156;PDGFRB|5159;CREB5|9586;IGF1|3479;PDGFC|56034;AKT3|10000;PIK3CG|5294	0.0363553	0.2	0.000123323	2.14	3.7505	AllP	Sig. Adverse
371	BLCA	O75197	LRP5|4041	hsa05213	0.214139	1.27	1.23936	AllP_SingleGene	Adverse	3	O75197;Q9Y2T1;E7ES00	2	LRP5|4041;AXIN2|8313	0.190256	1.29	1.30635	75upP	Adverse	3	O75197;Q9Y2T1;E7ES00	2	LRP5|4041;AXIN2|8313	0.00069314	0.001	0.190256	1.29	1.30635	75upP	Adverse
372	BLCA	O75197	LRP5|4041	hsa04151	0.214139	1.27	1.23936	AllP_SingleGene	Adverse	2	O75197;Q5S007	2	LRP5|4041;LRRK2|120892	0.0395117	1.58	2.04149	AllP	Sig. Adverse	32	O75197;Q5S007;Q9Y243;P07333;P11362;P16234;P09619;Q02763;P09603;P09038;P21781;P14210;P05019;Q9NRA1;P48736;P59768;P56199;P08648;Q13683;P05106;P12109;P12110;P12111;P24043;Q16363;P07996;P10912;Q99650;P05231;Q02930;P30279;P56279	32	LRP5|4041;LRRK2|120892;AKT3|10000;CSF1R|1436;FGFR1|2260;PDGFRA|5156;PDGFRB|5159;TEK|7010;CSF1|1435;FGF2|2247;FGF7|2252;HGF|3082;IGF1|3479;PDGFC|56034;PIK3CG|5294;GNG2|54331;ITGA1|3672;ITGA5|3678;ITGA7|3679;ITGB3|3690;COL6A1|1291;COL6A2|1292;COL6A3|1293;LAMA2|3908;LAMA4|3910;THBS1|7057;GHR|2690;OSMR|9180;IL6|3569;CREB5|9586;CCND2|894;TCL1A|8115	0.000802167	0.2	0.000146106	2.06	3.71743	AllP	Sig. Adverse
373	BLCA	O75197	LRP5|4041	hsa05230	0.214139	1.27	1.23936	AllP_SingleGene	Adverse	2	O75197;Q5S007	2	LRP5|4041;LRRK2|120892	0.0395117	1.58	2.04149	AllP	Sig. Adverse	8	O75197;Q5S007;P11362;P36888;P16234;P09619;P48736;Q9Y243	8	LRP5|4041;LRRK2|120892;FGFR1|2260;FLT3|2322;PDGFRA|5156;PDGFRB|5159;PIK3CG|5294;AKT3|10000	0.0162455	0.06	0.000235198	2.02	3.60547	AllP	Sig. Adverse
374	BLCA	O75197	LRP5|4041	hsa04066	0.214139	1.27	1.23936	AllP_SingleGene	Adverse	2	O75197;Q5S007	2	LRP5|4041;LRRK2|120892	0.0395117	1.58	2.04149	AllP	Sig. Adverse	9	O75197;Q5S007;P05019;P48736;Q9Y243;P05771;A8K161;Q02763;P05231	9	LRP5|4041;LRRK2|120892;IGF1|3479;PIK3CG|5294;AKT3|10000;PRKCB|5579;CAMK2A|815;TEK|7010;IL6|3569	0.00876313	0.008	0.000769588	1.97	3.30105	AllP	Sig. Adverse
375	BLCA	O75197	LRP5|4041	hsa04810	0.214139	1.27	1.23936	AllP_SingleGene	Adverse	2	O75197;Q5S007	2	LRP5|4041;LRRK2|120892	0.0395117	1.58	2.04149	AllP	Sig. Adverse	19	O75197;Q5S007;P55160;Q9Y281;P24844;Q15746;Q13576;P48736;P56199;P08648;Q13683;P05106;O14807;P11362;P16234;P09619;P09038;P21781;Q9NRA1	19	LRP5|4041;LRRK2|120892;NCKAP1L|3071;CFL2|1073;MYL9|10398;MYLK|4638;IQGAP2|10788;PIK3CG|5294;ITGA1|3672;ITGA5|3678;ITGA7|3679;ITGB3|3690;MRAS|22808;FGFR1|2260;PDGFRA|5156;PDGFRB|5159;FGF2|2247;FGF7|2252;PDGFC|56034	0.0124347	0.3	0.00945927	1.71	2.56494	AllP	Sig. Adverse
376	BLCA	O75197	LRP5|4041	hsa05206	0.214139	1.27	1.23936	AllP_SingleGene	Adverse	2	O75197;P56703	2	LRP5|4041;WNT3|7473	0.241863	1.25	1.16788	AllP	Adverse	2	O75197;P56703	2	LRP5|4041;WNT3|7473	0.0379747	0.2	0.241863	1.25	1.16788	AllP	Adverse
377	BLCA	O75197	LRP5|4041	hsa05205	0.214139	1.27	1.23936	AllP_SingleGene	Adverse	3	O75197;Q5S007;P56703	3	LRP5|4041;LRRK2|120892;WNT3|7473	0.238126	1.3	1.17627	AllP	Adverse	25	O75197;Q5S007;P56703;Q01484;P48736;Q9Y243;A8K161;P21333;Q14315;O14807;P07585;P07996;P05019;P51884;Q8WWQ2;P05106;P14210;P09038;P11362;P08648;P05771;P98160;Q16082;Q8WVJ9;Q15672	25	LRP5|4041;LRRK2|120892;WNT3|7473;ANK2|287;PIK3CG|5294;AKT3|10000;CAMK2A|815;FLNA|2316;FLNC|2318;MRAS|22808;DCN|1634;THBS1|7057;IGF1|3479;LUM|4060;HPSE2|60495;ITGB3|3690;HGF|3082;FGF2|2247;FGFR1|2260;ITGA5|3678;PRKCB|5579;HSPG2|3339;HSPB2|3316;TWIST2|117581;TWIST1|7291	0.000497586	0.2	0.00585841	1.71	2.72387	AllP	Sig. Adverse
378	BLCA	O75197	LRP5|4041	hsa04340	0.214139	1.27	1.23936	AllP_SingleGene	Adverse	4	O75197;Q9Y2T1;E7ES00;P56703	3	LRP5|4041;AXIN2|8313;WNT3|7473	NA	NA	NA	Undetermined	Undetermined	5	O75197;Q9Y2T1;E7ES00;P56703;P12644	4	LRP5|4041;AXIN2|8313;WNT3|7473;BMP4|652	0.000103027	0.001	0.137968	1.37	1.47735	AllP	Adverse
379	BLCA	O75197	LRP5|4041	hsa05166	0.214139	1.27	1.23936	AllP_SingleGene	Adverse	2	O75197;P56703	2	LRP5|4041;WNT3|7473	0.241863	1.25	1.16788	AllP	Adverse	2	O75197;P56703	2	LRP5|4041;WNT3|7473	0.0492264	0.09	0.241863	1.25	1.16788	AllP	Adverse
380	BLCA	O75197	LRP5|4041	hsa04662	0.214139	1.27	1.23936	AllP_SingleGene	Adverse	2	O75197;Q5S007	2	LRP5|4041;LRRK2|120892	0.0395117	1.58	2.04149	AllP	Sig. Adverse	10	O75197;Q5S007;Q9Y243;P05771;P48736;P31994;O95644;Q06187;P40259;P20273	10	LRP5|4041;LRRK2|120892;AKT3|10000;PRKCB|5579;PIK3CG|5294;FCGR2B|2213;NFATC1|4772;BTK|695;CD79B|974;CD22|933	0.00296044	0.08	0.00918024	1.71	2.57488	AllP	Sig. Adverse
381	BLCA	O75197	LRP5|4041	hsa04064	0.214139	1.27	1.23936	AllP_SingleGene	Adverse	2	O75197;Q5S007	2	LRP5|4041;LRRK2|120892	0.0395117	1.58	2.04149	AllP	Sig. Adverse	9	O75197;Q5S007;P29965;P05771;P48061;Q06187;P19320;O00585;Q99731	9	LRP5|4041;LRRK2|120892;CD40LG|959;PRKCB|5579;CXCL12|6387;BTK|695;VCAM1|7412;CCL21|6366;CCL19|6363	0.0363111	0.2	0.102441	1.38	1.62612	AllP	Adverse
382	BLCA	O75197	LRP5|4041	hsa04062	0.214139	1.27	1.23936	AllP_SingleGene	Adverse	2	O75197;Q5S007	2	LRP5|4041;LRRK2|120892	0.0395117	1.58	2.04149	AllP	Sig. Adverse	19	O75197;Q5S007;P51679;P51684;P32302;P61073;P13500;Q99731;O00585;P55773;P48061;P48736;P59768;Q92556;Q08881;Q7LDG7;P05771;Q9Y243;Q92608	19	LRP5|4041;LRRK2|120892;CCR4|1233;CCR6|1235;CXCR5|643;CXCR4|7852;CCL2|6347;CCL19|6363;CCL21|6366;CCL23|6368;CXCL12|6387;PIK3CG|5294;GNG2|54331;ELMO1|9844;ITK|3702;RASGRP2|10235;PRKCB|5579;AKT3|10000;DOCK2|1794	0.00438121	0.2	0.00440601	1.78	2.80916	AllP	Sig. Adverse
383	BLCA	O75197	LRP5|4041	hsa04640	0.214139	1.27	1.23936	AllP_SingleGene	Adverse	2	O75197;Q5S007	2	LRP5|4041;LRRK2|120892	0.0395117	1.58	2.04149	AllP	Sig. Adverse	15	O75197;Q5S007;P56199;P08648;P05106;P17927;P07333;P11049;P11836;P20273;P09693;P06127;P36888;P09603;P05231	15	LRP5|4041;LRRK2|120892;ITGA1|3672;ITGA5|3678;ITGB3|3690;CR1|1378;CSF1R|1436;CD37|951;MS4A1|931;CD22|933;CD3G|917;CD5|921;FLT3|2322;CSF1|1435;IL6|3569	0.000230474	0.2	1.97913e-08	2.92	5.36373	75upP	Sig. Adverse
384	BLCA	O75197	LRP5|4041	hsa04916	0.214139	1.27	1.23936	AllP_SingleGene	Adverse	2	O75197;P56703	2	LRP5|4041;WNT3|7473	0.241863	1.25	1.16788	AllP	Adverse	2	O75197;P56703	2	LRP5|4041;WNT3|7473	0.0196906	0.02	0.241863	1.25	1.16788	AllP	Adverse
385	BLCA	O75578	ITGA10|8515	hsa04512	0.555065	0.89	-0.589869	AllP_SingleGene	Favorable	2	O75578;P08648	2	ITGA10|8515;ITGA5|3678	0.0545223	1.45	1.9117	AllP	Adverse	13	O75578;P08648;P24043;Q16363;P12109;P12110;P12111;P12107;P07996;P05106;P98160;Q13683;P56199	13	ITGA10|8515;ITGA5|3678;LAMA2|3908;LAMA4|3910;COL6A1|1291;COL6A2|1292;COL6A3|1293;COL11A1|1301;THBS1|7057;ITGB3|3690;HSPG2|3339;ITGA7|3679;ITGA1|3672	0.0172385	0.05	0.000190831	2.06	3.65242	AllP	Sig. Adverse
386	BLCA	O75578	ITGA10|8515	hsa04060	0.555065	0.89	-0.589869	AllP_SingleGene	Favorable	2	O75578;P08648	2	ITGA10|8515;ITGA5|3678	0.0545223	1.45	1.9117	AllP	Adverse	22	O75578;P08648;Q9UHF5;P08476;P10600;P61812;P32971;Q13651;P07333;P09619;P09603;P14210;Q8TD55;Q9NRA1;Q99650;P09919;P05231;P55773;P13500;O00585;P48061;P19875	22	ITGA10|8515;ITGA5|3678;IL17B|27190;INHBA|3624;TGFB3|7043;TGFB2|7042;TNFSF8|944;IL10RA|3587;CSF1R|1436;PDGFRB|5159;CSF1|1435;HGF|3082;PLEKHO2|80301;PDGFC|56034;OSMR|9180;CSF3|1440;IL6|3569;CCL23|6368;CCL2|6347;CCL21|6366;CXCL12|6387;CXCL2|2920	0.0211693	0.04	0.0303843	1.55	2.14806	AllP	Sig. Adverse
387	BLCA	O75578	ITGA10|8515	hsa04510	0.555065	0.89	-0.589869	AllP_SingleGene	Favorable	2	O75578;P08648	2	ITGA10|8515;ITGA5|3678	0.0545223	1.45	1.9117	AllP	Adverse	27	O75578;P08648;P05106;P56199;Q13683;P21333;Q14315;Q15746;P24844;Q9Y243;Q9NVD7;Q13418;Q9Y490;P12814;P06241;P12109;P12110;P12111;P12107;P24043;Q16363;P07996;Q2TNI1;P09619;P14210;P05019;Q9NRA1	27	ITGA10|8515;ITGA5|3678;ITGB3|3690;ITGA1|3672;ITGA7|3679;FLNA|2316;FLNC|2318;MYLK|4638;MYL9|10398;AKT3|10000;PARVA|55742;ILK|3611;TLN1|7094;ACTN1|87;FYN|2534;COL6A1|1291;COL6A2|1292;COL6A3|1293;COL11A1|1301;LAMA2|3908;LAMA4|3910;THBS1|7057;CAV1|857;PDGFRB|5159;HGF|3082;IGF1|3479;PDGFC|56034	8.60388e-05	0.03	0.00126588	1.85	3.17395	AllP	Sig. Adverse
388	BLCA	O75578	ITGA10|8515	hsa05218	0.555065	0.89	-0.589869	AllP_SingleGene	Favorable	2	O75578;P08648	2	ITGA10|8515;ITGA5|3678	0.0545223	1.45	1.9117	AllP	Adverse	10	O75578;P08648;P11362;P09619;P09038;P21781;P14210;P05019;Q9NRA1;Q9Y243	10	ITGA10|8515;ITGA5|3678;FGFR1|2260;PDGFRB|5159;FGF2|2247;FGF7|2252;HGF|3082;IGF1|3479;PDGFC|56034;AKT3|10000	0.0417781	0.07	0.000571985	2.03	3.37488	AllP	Sig. Adverse
389	BLCA	O75578	ITGA10|8515	hsa05215	0.555065	0.89	-0.589869	AllP_SingleGene	Favorable	2	O75578;P08648	2	ITGA10|8515;ITGA5|3678	0.0545223	1.45	1.9117	AllP	Adverse	10	O75578;P08648;Q9HCS4;P11362;P09619;Q96BA8;Q02930;P05019;Q9NRA1;Q9Y243	10	ITGA10|8515;ITGA5|3678;TCF7L1|83439;FGFR1|2260;PDGFRB|5159;CREB3L1|90993;CREB5|9586;IGF1|3479;PDGFC|56034;AKT3|10000	0.0325702	0.03	0.00279603	1.77	2.94945	AllP	Sig. Adverse
390	BLCA	O75578	ITGA10|8515	hsa04151	0.555065	0.89	-0.589869	AllP_SingleGene	Favorable	2	O75578;P08648	2	ITGA10|8515;ITGA5|3678	0.0545223	1.45	1.9117	AllP	Adverse	31	O75578;P08648;Q9Y243;P07333;P11362;P09619;Q02763;P09603;P09038;P21781;P14210;P05019;P01138;Q9NRA1;P61952;P59768;P56199;Q13683;P05106;P12109;P12110;P12111;P12107;P24043;Q16363;P07996;Q99650;P09919;P05231;Q96BA8;Q02930	31	ITGA10|8515;ITGA5|3678;AKT3|10000;CSF1R|1436;FGFR1|2260;PDGFRB|5159;TEK|7010;CSF1|1435;FGF2|2247;FGF7|2252;HGF|3082;IGF1|3479;NGF|4803;PDGFC|56034;GNG11|2791;GNG2|54331;ITGA1|3672;ITGA7|3679;ITGB3|3690;COL6A1|1291;COL6A2|1292;COL6A3|1293;COL11A1|1301;LAMA2|3908;LAMA4|3910;THBS1|7057;OSMR|9180;CSF3|1440;IL6|3569;CREB3L1|90993;CREB5|9586	0.00055833	0.02	0.000245661	2.02	3.59403	AllP	Sig. Adverse
391	BLCA	O75578	ITGA10|8515	hsa04024	0.555065	0.89	-0.589869	AllP_SingleGene	Favorable	1	O75578	1	ITGA10|8515	0.555065	0.89	-0.589869	AllP_SingleGene	Favorable	4	O75578;P14415;Q8NFM4;O00168	4	ITGA10|8515;ATP1B2|482;ADCY4|196883;FXYD1|5348	0.0189644	1	0.0140733	1.7	2.42728	AllP	Sig. Adverse
392	BLCA	O75578	ITGA10|8515	hsa04810	0.555065	0.89	-0.589869	AllP_SingleGene	Favorable	2	O75578;P08648	2	ITGA10|8515;ITGA5|3678	0.0545223	1.45	1.9117	AllP	Adverse	20	O75578;P08648;P55160;Q9Y281;P06396;P12814;P24844;Q15746;P46663;P30411;P56199;Q13683;P05106;O14807;P10301;P11362;P09619;P09038;P21781;Q9NRA1	20	ITGA10|8515;ITGA5|3678;NCKAP1L|3071;CFL2|1073;GSN|2934;ACTN1|87;MYL9|10398;MYLK|4638;BDKRB1|623;BDKRB2|624;ITGA1|3672;ITGA7|3679;ITGB3|3690;MRAS|22808;RRAS|6237;FGFR1|2260;PDGFRB|5159;FGF2|2247;FGF7|2252;PDGFC|56034	0.00160903	0.02	0.0184471	1.57	2.33689	AllP	Sig. Adverse
393	BLCA	O75578	ITGA10|8515	hsa05205	0.555065	0.89	-0.589869	AllP_SingleGene	Favorable	2	O75578;P08648	2	ITGA10|8515;ITGA5|3678	0.0545223	1.45	1.9117	AllP	Adverse	27	O75578;P08648;Q01484;Q9Y243;A8K161;P21333;Q14315;O14807;P10301;P14780;P07585;P07996;P08253;P05019;P51884;P61812;Q8WWQ2;P05106;P14210;P09038;P11362;P98160;Q16082;Q8WVJ9;Q15672;P09544;Q2TNI1	27	ITGA10|8515;ITGA5|3678;ANK2|287;AKT3|10000;CAMK2A|815;FLNA|2316;FLNC|2318;MRAS|22808;RRAS|6237;MMP9|4318;DCN|1634;THBS1|7057;MMP2|4313;IGF1|3479;LUM|4060;TGFB2|7042;HPSE2|60495;ITGB3|3690;HGF|3082;FGF2|2247;FGFR1|2260;HSPG2|3339;HSPB2|3316;TWIST2|117581;TWIST1|7291;WNT2|7472;CAV1|857	3.81695e-06	0.005	0.00621983	1.69	2.70515	AllP	Sig. Adverse
394	BLCA	O75578	ITGA10|8515	hsa05161	0.555065	0.89	-0.589869	AllP_SingleGene	Favorable	2	O75578;P08648	2	ITGA10|8515;ITGA5|3678	0.0545223	1.45	1.9117	AllP	Adverse	13	O75578;P08648;P14780;Q96BA8;Q02930;O95644;Q9Y243;P61812;P10600;P11161;Q06889;P98160;P05231	13	ITGA10|8515;ITGA5|3678;MMP9|4318;CREB3L1|90993;CREB5|9586;NFATC1|4772;AKT3|10000;TGFB2|7042;TGFB3|7043;EGR2|1959;EGR3|1960;HSPG2|3339;IL6|3569	0.03454	0.009	0.0349449	1.51	2.09428	AllP	Sig. Adverse
395	BLCA	O75578	ITGA10|8515	hsa04640	0.555065	0.89	-0.589869	AllP_SingleGene	Favorable	2	O75578;P08648	2	ITGA10|8515;ITGA5|3678	0.0545223	1.45	1.9117	AllP	Adverse	10	O75578;P08648;P56199;P05106;P17927;P07333;P11049;P09603;P09919;P05231	10	ITGA10|8515;ITGA5|3678;ITGA1|3672;ITGB3|3690;CR1|1378;CSF1R|1436;CD37|951;CSF1|1435;CSF3|1440;IL6|3569	0.0314863	0.04	0.0955849	1.42	1.6584	AllP	Adverse
396	BLCA	O75581	LRP6|4040	hsa05200	0.320146	1.24	0.99224	AllP_SingleGene	Adverse	4	O75581;Q07954;Q9Y2T1;E7ES00	3	LRP6|4040;LRP1|4035;AXIN2|8313	0.018841	1.6	2.32741	AllP	Sig. Adverse	19	O75581;Q07954;Q9Y2T1;E7ES00;P24043;Q16363;P16234;P09619;P11362;P05019;P10600;P12644;P08253;P07333;P10070;P21781;P25101;Q8TDF6;P48061	18	LRP6|4040;LRP1|4035;AXIN2|8313;LAMA2|3908;LAMA4|3910;PDGFRA|5156;PDGFRB|5159;FGFR1|2260;IGF1|3479;TGFB3|7043;BMP4|652;MMP2|4313;CSF1R|1436;GLI2|2736;FGF7|2252;EDNRA|1909;RASGRP4|115727;CXCL12|6387	0.00114633	0.04	0.00228347	1.8	3.00777	AllP	Sig. Adverse
397	BLCA	O75581	LRP6|4040	hsa04310	0.320146	1.24	0.99224	AllP_SingleGene	Adverse	5	O75581;Q9Y2T1;E7ES00;O94907;P56703	4	LRP6|4040;AXIN2|8313;DKK1|22943;WNT3|7473	0.0085564	0.59	-2.60072	75upN	Sig. Favorable	6	O75581;Q9Y2T1;E7ES00;O94907;P56703;Q969G9	5	LRP6|4040;AXIN2|8313;DKK1|22943;WNT3|7473;NKD1|85407	1.40116e-08	0.001	0.0163645	0.62	-2.3786	75upN	Sig. Favorable
398	BLCA	O75581	LRP6|4040	hsa04512	0.320146	1.24	0.99224	AllP_SingleGene	Adverse	3	O75581;Q07954;Q5S007	3	LRP6|4040;LRP1|4035;LRRK2|120892	0.00624938	1.69	2.7041	AllP	Sig. Adverse	16	O75581;Q07954;Q5S007;P24043;Q16363;P12109;P12110;P12111;P12107;P07996;P05106;Q7L1I2;P98160;Q13683;P08648;P56199	16	LRP6|4040;LRP1|4035;LRRK2|120892;LAMA2|3908;LAMA4|3910;COL6A1|1291;COL6A2|1292;COL6A3|1293;COL11A1|1301;THBS1|7057;ITGB3|3690;SV2B|9899;HSPG2|3339;ITGA7|3679;ITGA5|3678;ITGA1|3672	7.59244e-05	0.2	0.00231785	1.8	3.00372	AllP	Sig. Adverse
399	BLCA	O75581	LRP6|4040	hsa04060	0.320146	1.24	0.99224	AllP_SingleGene	Adverse	2	O75581;Q5S007	2	LRP6|4040;LRRK2|120892	0.0757565	1.54	1.76247	AllP	Adverse	28	O75581;Q5S007;O95256;P10600;O14836;P32971;P29965;Q13651;P36888;P07333;P09619;P16234;P09603;P14210;Q8TD55;Q9NRA1;P10912;Q99650;P05231;P51679;P51684;P55773;P13500;O00585;Q99731;P32302;P61073;P48061	28	LRP6|4040;LRRK2|120892;IL18RAP|8807;TGFB3|7043;TNFRSF13B|23495;TNFSF8|944;CD40LG|959;IL10RA|3587;FLT3|2322;CSF1R|1436;PDGFRB|5159;PDGFRA|5156;CSF1|1435;HGF|3082;PLEKHO2|80301;PDGFC|56034;GHR|2690;OSMR|9180;IL6|3569;CCR4|1233;CCR6|1235;CCL23|6368;CCL2|6347;CCL21|6366;CCL19|6363;CXCR5|643;CXCR4|7852;CXCL12|6387	0.000160183	0.3	0.000661928	1.94	3.34379	AllP	Sig. Adverse
400	BLCA	O75581	LRP6|4040	hsa04350	0.320146	1.24	0.99224	AllP_SingleGene	Adverse	4	O75581;Q07954;Q9Y2T1;E7ES00	3	LRP6|4040;LRP1|4035;AXIN2|8313	0.018841	1.6	2.32741	AllP	Sig. Adverse	10	O75581;Q07954;Q9Y2T1;E7ES00;P07996;P08476;P10600;P07585;P12644;Q9H2X0	9	LRP6|4040;LRP1|4035;AXIN2|8313;THBS1|7057;INHBA|3624;TGFB3|7043;DCN|1634;BMP4|652;CHRD|8646	0.0008118	0.003	0.0286654	1.52	2.17218	AllP	Sig. Adverse
401	BLCA	O75581	LRP6|4040	hsa04510	0.320146	1.24	0.99224	AllP_SingleGene	Adverse	3	O75581;Q5S007;Q07954	3	LRP6|4040;LRRK2|120892;LRP1|4035	0.00624938	1.69	2.7041	AllP	Sig. Adverse	29	O75581;Q5S007;Q07954;P05106;P56199;P08648;Q13683;P21333;Q14315;Q15746;P24844;Q9Y243;P48736;Q9Y490;P12814;P05771;P12109;P12110;P12111;P12107;P24043;Q16363;P07996;P30279;P16234;P09619;P14210;P05019;Q9NRA1	29	LRP6|4040;LRRK2|120892;LRP1|4035;ITGB3|3690;ITGA1|3672;ITGA5|3678;ITGA7|3679;FLNA|2316;FLNC|2318;MYLK|4638;MYL9|10398;AKT3|10000;PIK3CG|5294;TLN1|7094;ACTN1|87;PRKCB|5579;COL6A1|1291;COL6A2|1292;COL6A3|1293;COL11A1|1301;LAMA2|3908;LAMA4|3910;THBS1|7057;CCND2|894;PDGFRA|5156;PDGFRB|5159;HGF|3082;IGF1|3479;PDGFC|56034	3.33017e-08	0.2	0.000427118	1.96	3.45853	AllP	Sig. Adverse
402	BLCA	O75581	LRP6|4040	hsa05210	0.320146	1.24	0.99224	AllP_SingleGene	Adverse	3	O75581;Q9Y2T1;E7ES00	2	LRP6|4040;AXIN2|8313	0.181546	1.31	1.33198	75upP	Adverse	3	O75581;Q9Y2T1;E7ES00	2	LRP6|4040;AXIN2|8313	0.00157205	0.004	0.181546	1.31	1.33198	75upP	Adverse
403	BLCA	O75581	LRP6|4040	hsa05214	0.320146	1.24	0.99224	AllP_SingleGene	Adverse	3	O75581;Q07954;Q5S007	3	LRP6|4040;LRP1|4035;LRRK2|120892	0.00624938	1.69	2.7041	AllP	Sig. Adverse	10	O75581;Q07954;Q5S007;P05019;P16234;P09619;A8K161;P05771;P48736;Q9Y243	10	LRP6|4040;LRP1|4035;LRRK2|120892;IGF1|3479;PDGFRA|5156;PDGFRB|5159;CAMK2A|815;PRKCB|5579;PIK3CG|5294;AKT3|10000	0.000704613	0.008	0.000182266	2.05	3.66523	AllP	Sig. Adverse
404	BLCA	O75581	LRP6|4040	hsa05217	0.320146	1.24	0.99224	AllP_SingleGene	Adverse	4	O75581;Q9Y2T1;E7ES00;P56703	3	LRP6|4040;AXIN2|8313;WNT3|7473	0.0762126	0.68	-1.76202	75upN	Favorable	5	O75581;Q9Y2T1;E7ES00;P56703;P12644	4	LRP6|4040;AXIN2|8313;WNT3|7473;BMP4|652	9.55508e-09	0.001	0.0547286	1.46	1.91011	75upP	Adverse
405	BLCA	O75581	LRP6|4040	hsa05218	0.320146	1.24	0.99224	AllP_SingleGene	Adverse	3	O75581;Q5S007;Q07954	3	LRP6|4040;LRRK2|120892;LRP1|4035	0.00624938	1.69	2.7041	AllP	Sig. Adverse	14	O75581;Q5S007;Q07954;O75030;P11362;P16234;P09619;P09038;P21781;P14210;P05019;Q9NRA1;Q9Y243;P48736	14	LRP6|4040;LRRK2|120892;LRP1|4035;MITF|4286;FGFR1|2260;PDGFRA|5156;PDGFRB|5159;FGF2|2247;FGF7|2252;HGF|3082;IGF1|3479;PDGFC|56034;AKT3|10000;PIK3CG|5294	1.59699e-05	0.1	0.000123728	2.14	3.74963	AllP	Sig. Adverse
406	BLCA	O75581	LRP6|4040	hsa05215	0.320146	1.24	0.99224	AllP_SingleGene	Adverse	3	O75581;Q07954;Q5S007	3	LRP6|4040;LRP1|4035;LRRK2|120892	0.00624938	1.69	2.7041	AllP	Sig. Adverse	12	O75581;Q07954;Q5S007;P11362;P16234;P09619;Q96BA8;Q02930;P05019;Q9NRA1;Q9Y243;P48736	12	LRP6|4040;LRP1|4035;LRRK2|120892;FGFR1|2260;PDGFRA|5156;PDGFRB|5159;CREB3L1|90993;CREB5|9586;IGF1|3479;PDGFC|56034;AKT3|10000;PIK3CG|5294	0.000561019	0.04	0.00052478	1.95	3.40507	AllP	Sig. Adverse
407	BLCA	O75581	LRP6|4040	hsa05213	0.320146	1.24	0.99224	AllP_SingleGene	Adverse	3	O75581;Q9Y2T1;E7ES00	2	LRP6|4040;AXIN2|8313	0.181546	1.31	1.33198	75upP	Adverse	3	O75581;Q9Y2T1;E7ES00	2	LRP6|4040;AXIN2|8313	0.00069314	0.001	0.181546	1.31	1.33198	75upP	Adverse
408	BLCA	O75581	LRP6|4040	hsa04151	0.320146	1.24	0.99224	AllP_SingleGene	Adverse	3	O75581;Q5S007;Q07954	3	LRP6|4040;LRRK2|120892;LRP1|4035	0.00624938	1.69	2.7041	AllP	Sig. Adverse	35	O75581;Q5S007;Q07954;Q9Y243;P07333;P11362;P16234;P09619;Q02763;P09603;P09038;P21781;P14210;P05019;Q9NRA1;P48736;P59768;P56199;P08648;Q13683;P05106;P12109;P12110;P12111;P12107;P24043;Q16363;P07996;P10912;Q99650;P05231;Q96BA8;Q02930;P30279;P56279	35	LRP6|4040;LRRK2|120892;LRP1|4035;AKT3|10000;CSF1R|1436;FGFR1|2260;PDGFRA|5156;PDGFRB|5159;TEK|7010;CSF1|1435;FGF2|2247;FGF7|2252;HGF|3082;IGF1|3479;PDGFC|56034;PIK3CG|5294;GNG2|54331;ITGA1|3672;ITGA5|3678;ITGA7|3679;ITGB3|3690;COL6A1|1291;COL6A2|1292;COL6A3|1293;COL11A1|1301;LAMA2|3908;LAMA4|3910;THBS1|7057;GHR|2690;OSMR|9180;IL6|3569;CREB3L1|90993;CREB5|9586;CCND2|894;TCL1A|8115	1.61515e-06	0.1	2.80117e-05	2.21	4.08308	AllP	Sig. Adverse
409	BLCA	O75581	LRP6|4040	hsa05230	0.320146	1.24	0.99224	AllP_SingleGene	Adverse	3	O75581;Q07954;Q5S007	3	LRP6|4040;LRP1|4035;LRRK2|120892	0.00624938	1.69	2.7041	AllP	Sig. Adverse	9	O75581;Q07954;Q5S007;P11362;P36888;P16234;P09619;P48736;Q9Y243	9	LRP6|4040;LRP1|4035;LRRK2|120892;FGFR1|2260;FLT3|2322;PDGFRA|5156;PDGFRB|5159;PIK3CG|5294;AKT3|10000	0.00204968	0.04	0.000117921	2.31	3.74314	AllP	Sig. Adverse
410	BLCA	O75581	LRP6|4040	hsa04066	0.320146	1.24	0.99224	AllP_SingleGene	Adverse	2	O75581;Q5S007	2	LRP6|4040;LRRK2|120892	0.0757565	1.54	1.76247	AllP	Adverse	9	O75581;Q5S007;P05019;P48736;Q9Y243;P05771;A8K161;Q02763;P05231	9	LRP6|4040;LRRK2|120892;IGF1|3479;PIK3CG|5294;AKT3|10000;PRKCB|5579;CAMK2A|815;TEK|7010;IL6|3569	0.00876313	0.02	0.00175022	1.83	3.08406	AllP	Sig. Adverse
411	BLCA	O75581	LRP6|4040	hsa04810	0.320146	1.24	0.99224	AllP_SingleGene	Adverse	3	O75581;Q5S007;Q07954	3	LRP6|4040;LRRK2|120892;LRP1|4035	0.00624938	1.69	2.7041	AllP	Sig. Adverse	21	O75581;Q5S007;Q07954;P55160;Q9Y281;P12814;P24844;Q15746;Q13576;P48736;P56199;P08648;Q13683;P05106;O14807;P11362;P16234;P09619;P09038;P21781;Q9NRA1	21	LRP6|4040;LRRK2|120892;LRP1|4035;NCKAP1L|3071;CFL2|1073;ACTN1|87;MYL9|10398;MYLK|4638;IQGAP2|10788;PIK3CG|5294;ITGA1|3672;ITGA5|3678;ITGA7|3679;ITGB3|3690;MRAS|22808;FGFR1|2260;PDGFRA|5156;PDGFRB|5159;FGF2|2247;FGF7|2252;PDGFC|56034	0.0004188	0.3	0.0118468	1.67	2.49002	AllP	Sig. Adverse
412	BLCA	O75581	LRP6|4040	hsa05206	0.320146	1.24	0.99224	AllP_SingleGene	Adverse	3	O75581;Q07954;P56703	3	LRP6|4040;LRP1|4035;WNT3|7473	0.0127353	1.67	2.46478	AllP	Sig. Adverse	13	O75581;Q07954;P56703;P37275;P09493;O60315;O95980;P08670;Q8WW38;P08648;P07996;P16234;P09619	13	LRP6|4040;LRP1|4035;WNT3|7473;ZEB1|6935;TPM1|7168;ZEB2|9839;RECK|8434;VIM|7431;ZFPM2|23414;ITGA5|3678;THBS1|7057;PDGFRA|5156;PDGFRB|5159	0.000351729	0.09	0.00624631	1.69	2.70383	AllP	Sig. Adverse
413	BLCA	O75581	LRP6|4040	hsa05205	0.320146	1.24	0.99224	AllP_SingleGene	Adverse	4	O75581;Q5S007;Q07954;P56703	4	LRP6|4040;LRRK2|120892;LRP1|4035;WNT3|7473	0.0272849	1.53	2.19134	AllP	Sig. Adverse	27	O75581;Q5S007;Q07954;P56703;Q01484;P48736;Q9Y243;A8K161;P21333;Q14315;O14807;P07585;P07996;P08253;P05019;P51884;Q8WWQ2;P05106;P14210;P09038;P11362;P08648;P05771;P98160;Q16082;Q8WVJ9;Q15672	27	LRP6|4040;LRRK2|120892;LRP1|4035;WNT3|7473;ANK2|287;PIK3CG|5294;AKT3|10000;CAMK2A|815;FLNA|2316;FLNC|2318;MRAS|22808;DCN|1634;THBS1|7057;MMP2|4313;IGF1|3479;LUM|4060;HPSE2|60495;ITGB3|3690;HGF|3082;FGF2|2247;FGFR1|2260;ITGA5|3678;PRKCB|5579;HSPG2|3339;HSPB2|3316;TWIST2|117581;TWIST1|7291	3.75149e-07	0.1	0.00084041	1.91	3.28315	AllP	Sig. Adverse
414	BLCA	O75581	LRP6|4040	hsa04340	0.320146	1.24	0.99224	AllP_SingleGene	Adverse	5	O75581;Q9Y2T1;E7ES00;P56703;P98164	4	LRP6|4040;AXIN2|8313;WNT3|7473;LRP2|4036	0.00970128	0.59	-2.55742	75upN	Sig. Favorable	6	O75581;Q9Y2T1;E7ES00;P56703;P98164;P12644	5	LRP6|4040;AXIN2|8313;WNT3|7473;LRP2|4036;BMP4|652	2.96287e-06	0.001	0.00696635	1.84	2.65791	75upP	Sig. Adverse
415	BLCA	O75581	LRP6|4040	hsa05166	0.320146	1.24	0.99224	AllP_SingleGene	Adverse	2	O75581;P56703	2	LRP6|4040;WNT3|7473	0.193269	1.29	1.29753	AllP	Adverse	2	O75581;P56703	2	LRP6|4040;WNT3|7473	0.0492264	0.2	0.193269	1.29	1.29753	AllP	Adverse
416	BLCA	O75581	LRP6|4040	hsa04662	0.320146	1.24	0.99224	AllP_SingleGene	Adverse	2	O75581;Q5S007	2	LRP6|4040;LRRK2|120892	0.0757565	1.54	1.76247	AllP	Adverse	10	O75581;Q5S007;Q9Y243;P05771;P48736;P31994;O95644;Q06187;P40259;P20273	10	LRP6|4040;LRRK2|120892;AKT3|10000;PRKCB|5579;PIK3CG|5294;FCGR2B|2213;NFATC1|4772;BTK|695;CD79B|974;CD22|933	0.00296044	0.2	0.00620658	1.75	2.70203	AllP	Sig. Adverse
417	BLCA	O75581	LRP6|4040	hsa04064	0.320146	1.24	0.99224	AllP_SingleGene	Adverse	2	O75581;Q5S007	2	LRP6|4040;LRRK2|120892	0.0757565	1.54	1.76247	AllP	Adverse	9	O75581;Q5S007;P29965;P05771;P48061;Q06187;P19320;O00585;Q99731	9	LRP6|4040;LRRK2|120892;CD40LG|959;PRKCB|5579;CXCL12|6387;BTK|695;VCAM1|7412;CCL21|6366;CCL19|6363	0.0363111	0.4	0.0421132	1.49	2.01908	AllP	Sig. Adverse
418	BLCA	O75581	LRP6|4040	hsa04062	0.320146	1.24	0.99224	AllP_SingleGene	Adverse	2	O75581;Q5S007	2	LRP6|4040;LRRK2|120892	0.0757565	1.54	1.76247	AllP	Adverse	19	O75581;Q5S007;P51679;P51684;P32302;P61073;P13500;Q99731;O00585;P55773;P48061;P48736;P59768;Q92556;Q08881;Q7LDG7;P05771;Q9Y243;Q92608	19	LRP6|4040;LRRK2|120892;CCR4|1233;CCR6|1235;CXCR5|643;CXCR4|7852;CCL2|6347;CCL19|6363;CCL21|6366;CCL23|6368;CXCL12|6387;PIK3CG|5294;GNG2|54331;ELMO1|9844;ITK|3702;RASGRP2|10235;PRKCB|5579;AKT3|10000;DOCK2|1794	0.00438121	0.5	0.0050015	1.82	2.76629	AllP	Sig. Adverse
419	BLCA	O75581	LRP6|4040	hsa04640	0.320146	1.24	0.99224	AllP_SingleGene	Adverse	2	O75581;Q5S007	2	LRP6|4040;LRRK2|120892	0.0757565	1.54	1.76247	AllP	Adverse	15	O75581;Q5S007;P56199;P08648;P05106;P17927;P07333;P11049;P11836;P20273;P09693;P06127;P36888;P09603;P05231	15	LRP6|4040;LRRK2|120892;ITGA1|3672;ITGA5|3678;ITGB3|3690;CR1|1378;CSF1R|1436;CD37|951;MS4A1|931;CD22|933;CD3G|917;CD5|921;FLT3|2322;CSF1|1435;IL6|3569	0.000230474	0.3	4.91141e-07	2.61	4.84809	75upP	Sig. Adverse
420	BLCA	O75581	LRP6|4040	hsa04916	0.320146	1.24	0.99224	AllP_SingleGene	Adverse	2	O75581;P56703	2	LRP6|4040;WNT3|7473	0.193269	1.29	1.29753	AllP	Adverse	2	O75581;P56703	2	LRP6|4040;WNT3|7473	0.0196906	0.05	0.193269	1.29	1.29753	AllP	Adverse
421	BLCA	O75787	ATP6AP2|10159	hsa04024	0.0100294	0.6	-2.54814	AllP_SingleGene	Sig. Favorable	2	O75787;Q05516	2	ATP6AP2|10159;ZBTB16|7704	0.00164525	0.5	-3.08556	AllN	Sig. Favorable	10	O75787;Q05516;Q13936;P50993;P08172;O95622;Q8NFM4;P26678;P41587;O00168	10	ATP6AP2|10159;ZBTB16|7704;CACNA1C|775;ATP1A2|477;CHRM2|1129;ADCY5|111;ADCY4|196883;PLN|5350;VIPR2|7434;FXYD1|5348	0.00817376	0.02	0.00491838	2.01	2.75644	75upP	Sig. Adverse
422	BLCA	O75787	ATP6AP2|10159	hsa04020	0.0100294	0.6	-2.54814	AllP_SingleGene	Sig. Favorable	2	O75787;Q05516	2	ATP6AP2|10159;ZBTB16|7704	0.00164525	0.5	-3.08556	AllN	Sig. Favorable	12	O75787;Q05516;P54750;P51575;Q13936;P08172;P24530;P21452;Q8NFM4;P13945;P26678;O95180	12	ATP6AP2|10159;ZBTB16|7704;PDE1A|5136;P2RX1|5023;CACNA1C|775;CHRM2|1129;EDNRB|1910;TACR2|6865;ADCY4|196883;ADRB3|155;PLN|5350;CACNA1H|8912	0.000456134	0.05	0.0110438	1.81	2.50514	75upP	Sig. Adverse
423	BLCA	O75787	ATP6AP2|10159	hsa04120	0.0100294	0.6	-2.54814	AllP_SingleGene	Sig. Favorable	2	O75787;Q6ZN57	2	ATP6AP2|10159;ZFP2|80108	0.0228969	0.62	-2.25484	AllN	Sig. Favorable	3	O75787;Q6ZN57;O60260	3	ATP6AP2|10159;ZFP2|80108;PARK2|5071	0.0168123	0.04	0.000853966	0.45	-3.24771	AllN	Sig. Favorable
424	BLCA	O94985	CLSTN1|22883	hsa00564	0.153033	1.38	1.42266	AllP_SingleGene	Adverse	2	O94985;Q02410	2	CLSTN1|22883;APBA1|320	0.0033451	1.9	2.88497	AllP	Sig. Adverse	3	O94985;Q02410;Q8N335	3	CLSTN1|22883;APBA1|320;GPD1L|23171	0.0140647	0.009	0.00333427	1.77	2.89576	AllP	Sig. Adverse
425	BLCA	O95185	UNC5C|8633	hsa04512	0.000461767	1.96	3.43843	AllP_SingleGene	Sig. Adverse	1	O95185	1	UNC5C|8633	0.000461767	1.96	3.43843	AllP_SingleGene	Sig. Adverse	11	O95185;P24043;Q16363;P12109;P12110;P12111;P07996;P05106;P98160;P08648;P56199	11	UNC5C|8633;LAMA2|3908;LAMA4|3910;COL6A1|1291;COL6A2|1292;COL6A3|1293;THBS1|7057;ITGB3|3690;HSPG2|3339;ITGA5|3678;ITGA1|3672	0.000706695	1	0.00443721	1.75	2.80928	AllP	Sig. Adverse
426	BLCA	O95185	UNC5C|8633	hsa04010	0.000461767	1.96	3.43843	AllP_SingleGene	Sig. Adverse	1	O95185	1	UNC5C|8633	0.000461767	1.96	3.43843	AllP_SingleGene	Sig. Adverse	14	O95185;P16234;P09619;P11362;Q13936;P54289;P21781;O15520;Q06413;Q9Y243;Q9NYL2;P10600;P21333;Q14315	14	UNC5C|8633;PDGFRA|5156;PDGFRB|5159;FGFR1|2260;CACNA1C|775;CACNA2D1|781;FGF7|2252;FGF10|2255;MEF2C|4208;AKT3|10000;ZAK|51776;TGFB3|7043;FLNA|2316;FLNC|2318	0.00905101	1	0.00549652	1.71	2.74462	AllP	Sig. Adverse
427	BLCA	O95185	UNC5C|8633	hsa04510	0.000461767	1.96	3.43843	AllP_SingleGene	Sig. Adverse	1	O95185	1	UNC5C|8633	0.000461767	1.96	3.43843	AllP_SingleGene	Sig. Adverse	20	O95185;P05106;P56199;P08648;P21333;Q14315;Q15746;Q9Y243;Q9Y490;P12109;P12110;P12111;P24043;Q16363;P07996;P16234;P09619;P14210;P05019;Q9NRA1	20	UNC5C|8633;ITGB3|3690;ITGA1|3672;ITGA5|3678;FLNA|2316;FLNC|2318;MYLK|4638;AKT3|10000;TLN1|7094;COL6A1|1291;COL6A2|1292;COL6A3|1293;LAMA2|3908;LAMA4|3910;THBS1|7057;PDGFRA|5156;PDGFRB|5159;HGF|3082;IGF1|3479;PDGFC|56034	4.27481e-06	1	0.00157532	1.83	3.11364	AllP	Sig. Adverse
428	BLCA	O95185	UNC5C|8633	hsa05214	0.000461767	1.96	3.43843	AllP_SingleGene	Sig. Adverse	1	O95185	1	UNC5C|8633	0.000461767	1.96	3.43843	AllP_SingleGene	Sig. Adverse	6	O95185;P05019;P16234;P09619;A8K161;Q9Y243	6	UNC5C|8633;IGF1|3479;PDGFRA|5156;PDGFRB|5159;CAMK2A|815;AKT3|10000	0.00864779	1	0.00122431	1.86	3.1831	AllP	Sig. Adverse
429	BLCA	O95185	UNC5C|8633	hsa05218	0.000461767	1.96	3.43843	AllP_SingleGene	Sig. Adverse	1	O95185	1	UNC5C|8633	0.000461767	1.96	3.43843	AllP_SingleGene	Sig. Adverse	10	O95185;P11362;P16234;P09619;P21781;O15520;P14210;P05019;Q9NRA1;Q9Y243	10	UNC5C|8633;FGFR1|2260;PDGFRA|5156;PDGFRB|5159;FGF7|2252;FGF10|2255;HGF|3082;IGF1|3479;PDGFC|56034;AKT3|10000	8.15557e-05	1	0.000525891	2.03	3.39711	AllP	Sig. Adverse
430	BLCA	O95185	UNC5C|8633	hsa05215	0.000461767	1.96	3.43843	AllP_SingleGene	Sig. Adverse	1	O95185	1	UNC5C|8633	0.000461767	1.96	3.43843	AllP_SingleGene	Sig. Adverse	7	O95185;P11362;P16234;P09619;P05019;Q9NRA1;Q9Y243	7	UNC5C|8633;FGFR1|2260;PDGFRA|5156;PDGFRB|5159;IGF1|3479;PDGFC|56034;AKT3|10000	0.0105346	1	0.00231725	1.8	3.00393	AllP	Sig. Adverse
431	BLCA	O95185	UNC5C|8633	hsa04151	0.000461767	1.96	3.43843	AllP_SingleGene	Sig. Adverse	1	O95185	1	UNC5C|8633	0.000461767	1.96	3.43843	AllP_SingleGene	Sig. Adverse	22	O95185;Q9Y243;P11362;P16234;P09619;Q02763;P21781;O15520;P14210;P05019;Q9NRA1;P59768;P56199;P08648;P05106;P12109;P12110;P12111;P24043;Q16363;P07996;P10912	22	UNC5C|8633;AKT3|10000;FGFR1|2260;PDGFRA|5156;PDGFRB|5159;TEK|7010;FGF7|2252;FGF10|2255;HGF|3082;IGF1|3479;PDGFC|56034;GNG2|54331;ITGA1|3672;ITGA5|3678;ITGB3|3690;COL6A1|1291;COL6A2|1292;COL6A3|1293;LAMA2|3908;LAMA4|3910;THBS1|7057;GHR|2690	3.51774e-05	1	0.00062189	1.92	3.36277	AllP	Sig. Adverse
432	BLCA	O95185	UNC5C|8633	hsa05230	0.000461767	1.96	3.43843	AllP_SingleGene	Sig. Adverse	1	O95185	1	UNC5C|8633	0.000461767	1.96	3.43843	AllP_SingleGene	Sig. Adverse	5	O95185;P11362;P16234;P09619;Q9Y243	5	UNC5C|8633;FGFR1|2260;PDGFRA|5156;PDGFRB|5159;AKT3|10000	0.0200423	1	0.00517516	2.07	2.73608	AllP	Sig. Adverse
433	BLCA	O95185	UNC5C|8633	hsa04066	0.000461767	1.96	3.43843	AllP_SingleGene	Sig. Adverse	1	O95185	1	UNC5C|8633	0.000461767	1.96	3.43843	AllP_SingleGene	Sig. Adverse	5	O95185;P05019;Q9Y243;A8K161;Q02763	5	UNC5C|8633;IGF1|3479;AKT3|10000;CAMK2A|815;TEK|7010	0.0334564	1	0.000271578	2.01	3.56998	AllP	Sig. Adverse
434	BLCA	O95185	UNC5C|8633	hsa04810	0.000461767	1.96	3.43843	AllP_SingleGene	Sig. Adverse	1	O95185	1	UNC5C|8633	0.000461767	1.96	3.43843	AllP_SingleGene	Sig. Adverse	13	O95185;Q9Y281;Q15746;Q13576;P56199;P08648;P05106;P11362;P16234;P09619;P21781;O15520;Q9NRA1	13	UNC5C|8633;CFL2|1073;MYLK|4638;IQGAP2|10788;ITGA1|3672;ITGA5|3678;ITGB3|3690;FGFR1|2260;PDGFRA|5156;PDGFRB|5159;FGF7|2252;FGF10|2255;PDGFC|56034	0.00197004	1	0.0225453	1.55	2.26305	AllP	Sig. Adverse
435	BLCA	O95185	UNC5C|8633	hsa05206	0.000461767	1.96	3.43843	AllP_SingleGene	Sig. Adverse	1	O95185	1	UNC5C|8633	0.000461767	1.96	3.43843	AllP_SingleGene	Sig. Adverse	12	O95185;P37275;O60315;P51512;O95980;P08670;Q8WW38;P05106;P08648;P07996;P16234;P09619	12	UNC5C|8633;ZEB1|6935;ZEB2|9839;MMP16|4325;RECK|8434;VIM|7431;ZFPM2|23414;ITGB3|3690;ITGA5|3678;THBS1|7057;PDGFRA|5156;PDGFRB|5159	0.00464112	1	0.00952021	1.65	2.56641	AllP	Sig. Adverse
436	BLCA	O95185	UNC5C|8633	hsa05205	0.000461767	1.96	3.43843	AllP_SingleGene	Sig. Adverse	1	O95185	1	UNC5C|8633	0.000461767	1.96	3.43843	AllP_SingleGene	Sig. Adverse	18	O95185;Q01484;Q9Y243;A8K161;P21333;Q14315;P07585;P07996;P05019;P51884;Q8WWQ2;P05106;P14210;P34741;P11362;P08648;P98160;Q15672	18	UNC5C|8633;ANK2|287;AKT3|10000;CAMK2A|815;FLNA|2316;FLNC|2318;DCN|1634;THBS1|7057;IGF1|3479;LUM|4060;HPSE2|60495;ITGB3|3690;HGF|3082;SDC2|6383;FGFR1|2260;ITGA5|3678;HSPG2|3339;TWIST1|7291	8.55893e-06	1	0.00713795	1.78	2.65372	AllP	Sig. Adverse
437	BLCA	O95185	UNC5C|8633	hsa04020	0.000461767	1.96	3.43843	AllP_SingleGene	Sig. Adverse	1	O95185	1	UNC5C|8633	0.000461767	1.96	3.43843	AllP_SingleGene	Sig. Adverse	12	O95185;P54750;A8K161;P16234;P09619;Q15746;Q13936;P25101;P28223;P43115;P43088;P26678	12	UNC5C|8633;PDE1A|5136;CAMK2A|815;PDGFRA|5156;PDGFRB|5159;MYLK|4638;CACNA1C|775;EDNRA|1909;HTR2A|3356;PTGER3|5733;PTGFR|5737;PLN|5350	0.0319084	1	0.0114354	1.63	2.50458	AllP	Sig. Adverse
438	BLCA	O95210	STBD1|8987	hsa03320	0.00478074	0.58	-2.78764	AllP_SingleGene	Sig. Favorable	2	O95210;Q9H0R8	2	STBD1|8987;GABARAPL1|23710	0.0443644	0.67	-1.99747	AllN	Sig. Favorable	3	O95210;Q9H0R8;P78380	3	STBD1|8987;GABARAPL1|23710;OLR1|4973	0.0279413	0.007	0.0264405	0.65	-2.20227	AllN	Sig. Favorable
439	BLCA	O95210	STBD1|8987	hsa05206	0.00478074	0.58	-2.78764	AllP_SingleGene	Sig. Favorable	1	O95210	1	STBD1|8987	0.00478074	0.58	-2.78764	AllP_SingleGene	Sig. Favorable	2	O95210;Q16658	2	STBD1|8987;FSCN1|6624	0.0379747	1	0.00425319	1.78	2.81983	75upP	Sig. Adverse
440	BLCA	O95210	STBD1|8987	hsa04640	0.00478074	0.58	-2.78764	AllP_SingleGene	Sig. Favorable	2	O95210;Q9BXW4	2	STBD1|8987;MAP1LC3C|440738	0.0106976	0.55	-2.51455	AllN	Sig. Favorable	5	O95210;Q9BXW4;P17927;P07333;P11049	5	STBD1|8987;MAP1LC3C|440738;CR1|1378;CSF1R|1436;CD37|951	0.0377919	0.2	0.0137287	0.55	-2.42765	75upN	Sig. Favorable
441	BLCA	O95727	CRTAM|56253	hsa04060	0.339457	0.82	-0.953738	AllP_SingleGene	Favorable	2	O95727;Q8N126	2	CRTAM|56253;CADM3|57863	NA	NA	NA	Undetermined	Undetermined	23	O95727;Q8N126;P10600;O14836;P32971;Q13651;P36888;P07333;P09619;P14210;Q8TD55;P05231;P51679;P51684;P55773;Q16627;P13500;O00585;Q99731;P32302;P61073;P48061;P08138	23	CRTAM|56253;CADM3|57863;TGFB3|7043;TNFRSF13B|23495;TNFSF8|944;IL10RA|3587;FLT3|2322;CSF1R|1436;PDGFRB|5159;HGF|3082;PLEKHO2|80301;IL6|3569;CCR4|1233;CCR6|1235;CCL23|6368;CCL14|6358;CCL2|6347;CCL21|6366;CCL19|6363;CXCR5|643;CXCR4|7852;CXCL12|6387;NGFR|4804	0.0169711	0.2	0.000932038	1.89	3.25575	AllP	Sig. Adverse
442	BLCA	O95727	CRTAM|56253	hsa04066	0.339457	0.82	-0.953738	AllP_SingleGene	Favorable	2	O95727;Q8N126	2	CRTAM|56253;CADM3|57863	NA	NA	NA	Undetermined	Undetermined	8	O95727;Q8N126;P05019;Q9Y243;P05771;A8K161;Q02763;P05231	8	CRTAM|56253;CADM3|57863;IGF1|3479;AKT3|10000;PRKCB|5579;CAMK2A|815;TEK|7010;IL6|3569	0.0385631	0.05	0.000246239	2.22	3.57204	75upP	Sig. Adverse
443	BLCA	O95727	CRTAM|56253	hsa05205	0.339457	0.82	-0.953738	AllP_SingleGene	Favorable	2	O95727;Q8N126	2	CRTAM|56253;CADM3|57863	NA	NA	NA	Undetermined	Undetermined	19	O95727;Q8N126;Q01484;Q9Y243;A8K161;P21333;Q14315;O14807;P07585;P05019;Q8WWQ2;P14210;P09038;P11362;P08648;P05771;Q16082;Q8WVJ9;Q15672	19	CRTAM|56253;CADM3|57863;ANK2|287;AKT3|10000;CAMK2A|815;FLNA|2316;FLNC|2318;MRAS|22808;DCN|1634;IGF1|3479;HPSE2|60495;HGF|3082;FGF2|2247;FGFR1|2260;ITGA5|3678;PRKCB|5579;HSPB2|3316;TWIST2|117581;TWIST1|7291	0.0481689	0.3	0.000948179	1.92	3.24902	AllP	Sig. Adverse
444	BLCA	O95727	CRTAM|56253	hsa04062	0.339457	0.82	-0.953738	AllP_SingleGene	Favorable	2	O95727;Q8N126	2	CRTAM|56253;CADM3|57863	NA	NA	NA	Undetermined	Undetermined	23	O95727;Q8N126;P51679;P51684;P32302;P61073;P13500;Q16627;Q99731;O00585;P55773;P48061;O60262;P61952;P59768;Q92556;P34947;Q08881;Q8NFM4;Q7LDG7;P05771;Q9Y243;Q92608	23	CRTAM|56253;CADM3|57863;CCR4|1233;CCR6|1235;CXCR5|643;CXCR4|7852;CCL2|6347;CCL14|6358;CCL19|6363;CCL21|6366;CCL23|6368;CXCL12|6387;GNG7|2788;GNG11|2791;GNG2|54331;ELMO1|9844;GRK5|2869;ITK|3702;ADCY4|196883;RASGRP2|10235;PRKCB|5579;AKT3|10000;DOCK2|1794	7.32432e-05	0.08	8.36681e-05	2.11	3.84484	AllP	Sig. Adverse
445	BLCA	O95727	CRTAM|56253	hsa04640	0.339457	0.82	-0.953738	AllP_SingleGene	Favorable	2	O95727;Q8N126	2	CRTAM|56253;CADM3|57863	NA	NA	NA	Undetermined	Undetermined	12	O95727;Q8N126;P08648;P17927;P07333;P06734;P11049;P11836;P20273;P06127;P36888;P05231	12	CRTAM|56253;CADM3|57863;ITGA5|3678;CR1|1378;CSF1R|1436;FCER2|2208;CD37|951;MS4A1|931;CD22|933;CD5|921;FLT3|2322;IL6|3569	0.0147198	0.2	0.000161935	2.1	3.68919	75upP	Sig. Adverse
446	BLCA	P00533	EGFR|1956	hsa05200	0.00626894	1.7	2.70253	AllP_SingleGene	Sig. Adverse	2	P00533;P27986	2	EGFR|1956;PIK3R1|5295	0.00723534	1.74	2.65266	AllP	Sig. Adverse	3	P00533;P27986;P10275	3	EGFR|1956;PIK3R1|5295;AR|367	0.00804489	0.9	0.0949545	1.41	1.6616	AllP	Adverse
447	BLCA	P00533	EGFR|1956	hsa04520	0.00626894	1.7	2.70253	AllP_SingleGene	Sig. Adverse	6	P00533;Q9ULV8;Q14451;Q05513;P14923;Q13882	6	EGFR|1956;CBLC|23624;GRB7|2886;PRKCZ|5590;JUP|3728;PTK6|5753	0.000787067	1.92	3.30154	75upP	Sig. Adverse	11	P00533;Q9ULV8;Q14451;Q05513;P14923;Q13882;P12830;P06241;P11362;Q15223;Q96NY8	11	EGFR|1956;CBLC|23624;GRB7|2886;PRKCZ|5590;JUP|3728;PTK6|5753;CDH1|999;FYN|2534;FGFR1|2260;PVRL1|5818;PVRL4|81607	2.84736e-09	0.004	0.00852007	0.53	-2.58655	75upN	Sig. Favorable
448	BLCA	P00533	EGFR|1956	hsa04310	0.00626894	1.7	2.70253	AllP_SingleGene	Sig. Adverse	5	P00533;P17252;P22694;B1APG3;B1APF9	3	EGFR|1956;PRKCA|5578;PRKACB|5567	0.00196019	1.84	3.04978	AllP	Sig. Adverse	5	P00533;P17252;P22694;B1APG3;B1APF9	3	EGFR|1956;PRKCA|5578;PRKACB|5567	6.66795e-07	0.005	0.00196019	1.84	3.04978	AllP	Sig. Adverse
449	BLCA	P00533	EGFR|1956	hsa04512	0.00626894	1.7	2.70253	AllP_SingleGene	Sig. Adverse	8	P00533;P07585;Q13576;Q03135;P06241;Q8IVF2;Q02952;P14923	8	EGFR|1956;DCN|1634;IQGAP2|10788;CAV1|857;FYN|2534;AHNAK2|113146;AKAP12|9590;JUP|3728	0.0874947	1.43	1.69977	AllP	Adverse	28	P00533;P07585;Q13576;Q03135;P06241;Q8IVF2;Q02952;P14923;P24043;Q16363;Q13753;P12109;P12110;P12111;P12107;P22105;P04275;P07996;P05106;Q7L1I2;P18827;P98160;P16144;P18564;Q13797;Q13683;P08648;P56199	28	EGFR|1956;DCN|1634;IQGAP2|10788;CAV1|857;FYN|2534;AHNAK2|113146;AKAP12|9590;JUP|3728;LAMA2|3908;LAMA4|3910;LAMC2|3918;COL6A1|1291;COL6A2|1292;COL6A3|1293;COL11A1|1301;TNXB|7148;VWF|7450;THBS1|7057;ITGB3|3690;SV2B|9899;SDC1|6382;HSPG2|3339;ITGB4|3691;ITGB6|3694;ITGA9|3680;ITGA7|3679;ITGA5|3678;ITGA1|3672	6.04122e-10	0.8	0.00112444	1.87	3.20667	AllP	Sig. Adverse
450	BLCA	P00533	EGFR|1956	hsa04060	0.00626894	1.7	2.70253	AllP_SingleGene	Sig. Adverse	10	P00533;P08575;P05771;O60674;Q06187;Q08881;Q13576;P07585;Q03135;P51451	10	EGFR|1956;PTPRC|5788;PRKCB|5579;JAK2|3717;BTK|695;ITK|3702;IQGAP2|10788;DCN|1634;CAV1|857;BLK|640	0.00101028	1.9	3.23338	75upP	Sig. Adverse	44	P00533;P08575;P05771;O60674;Q06187;Q08881;Q13576;P07585;Q03135;P51451;O95256;Q9UHF5;P08476;P10600;P61812;O14836;Q9Y5U5;P32971;P29965;Q13651;P36888;P07333;P09619;P16234;P09603;P14210;Q8TD55;Q9NRA1;P10912;Q99650;P05231;P51679;P51684;P55773;Q16627;P13500;O00585;Q99731;P32302;P61073;P48061;O14625;P02778;O43508	44	EGFR|1956;PTPRC|5788;PRKCB|5579;JAK2|3717;BTK|695;ITK|3702;IQGAP2|10788;DCN|1634;CAV1|857;BLK|640;IL18RAP|8807;IL17B|27190;INHBA|3624;TGFB3|7043;TGFB2|7042;TNFRSF13B|23495;TNFRSF18|8784;TNFSF8|944;CD40LG|959;IL10RA|3587;FLT3|2322;CSF1R|1436;PDGFRB|5159;PDGFRA|5156;CSF1|1435;HGF|3082;PLEKHO2|80301;PDGFC|56034;GHR|2690;OSMR|9180;IL6|3569;CCR4|1233;CCR6|1235;CCL23|6368;CCL14|6358;CCL2|6347;CCL21|636…	5.63563e-25	0.1	7.85979e-08	2.77	5.15007	AllP	Sig. Adverse
451	BLCA	P00533	EGFR|1956	hsa04630	0.00626894	1.7	2.70253	AllP_SingleGene	Sig. Adverse	3	P00533;O60674;P27986	3	EGFR|1956;JAK2|3717;PIK3R1|5295	0.032906	1.58	2.11554	AllP	Sig. Adverse	5	P00533;O60674;P27986;P48736;Q13651	5	EGFR|1956;JAK2|3717;PIK3R1|5295;PIK3CG|5294;IL10RA|3587	0.00512806	0.3	0.0258436	1.57	2.20976	Undetermined	Undetermined
452	BLCA	P00533	EGFR|1956	hsa04150	0.00626894	1.7	2.70253	AllP_SingleGene	Sig. Adverse	6	P00533;Q02952;P05771;P51451;P27986;P17252	6	EGFR|1956;AKAP12|9590;PRKCB|5579;BLK|640;PIK3R1|5295;PRKCA|5578	0.0114458	1.69	2.50038	75upP	Sig. Adverse	9	P00533;Q02952;P05771;P51451;P27986;P17252;Q9Y243;P48736;P05019	9	EGFR|1956;AKAP12|9590;PRKCB|5579;BLK|640;PIK3R1|5295;PRKCA|5578;AKT3|10000;PIK3CG|5294;IGF1|3479	2.84522e-05	0.002	1.23761e-09	3.09	5.77518	AllP	Sig. Adverse
453	BLCA	P00533	EGFR|1956	hsa04210	0.00626894	1.7	2.70253	AllP_SingleGene	Sig. Adverse	5	P00533;P22694;B1APG3;B1APF9;P27986	3	EGFR|1956;PRKACB|5567;PIK3R1|5295	0.0334068	1.56	2.11015	AllP	Sig. Adverse	5	P00533;P22694;B1APG3;B1APF9;P27986	3	EGFR|1956;PRKACB|5567;PIK3R1|5295	4.18427e-08	0.001	0.0334068	1.56	2.11015	AllP	Sig. Adverse
454	BLCA	P00533	EGFR|1956	hsa04115	0.00626894	1.7	2.70253	AllP_SingleGene	Sig. Adverse	3	P00533;P12004;Q86VI3	3	EGFR|1956;PCNA|5111;IQGAP3|128239	0.00228024	0.55	-3.00834	AllN	Sig. Favorable	10	P00533;P12004;Q86VI3;O14757;O96020;P31350;Q9NYZ3;B7Z3D6;P14635;O95067	10	EGFR|1956;PCNA|5111;IQGAP3|128239;CHEK1|1111;CCNE2|9134;RRM2|6241;GTSE1|51512;CDK1|983;CCNB1|891;CCNB2|9133	3.92898e-09	0.06	0.000228818	2.02	3.61299	AllP	Sig. Adverse
455	BLCA	P00533	EGFR|1956	hsa04110	0.00626894	1.7	2.70253	AllP_SingleGene	Sig. Adverse	3	P00533;P12004;Q86VI3	3	EGFR|1956;PCNA|5111;IQGAP3|128239	0.00228024	0.55	-3.00834	AllN	Sig. Favorable	33	P00533;P12004;Q86VI3;P49736;P33991;P33992;P33993;Q9Y5N6;Q13415;B7Z3D6;O60566;P53350;Q9UBU7;Q13257;B4DYG2;O14757;Q99640;O95997;Q14674;O00311;Q12834;P30307;O75419;Q99741;P30304;P14635;O95067;P20248;O96020;P33981;P28749;Q01094;Q14209	33	EGFR|1956;PCNA|5111;IQGAP3|128239;MCM2|4171;MCM4|4173;MCM5|4174;MCM7|4176;ORC6L|23594;ORC1L|4998;CDK1|983;BUB1B|701;PLK1|5347;DBF4|10926;MAD2L1|4085;BUB1|699;CHEK1|1111;PKMYT1|9088;PTTG1|9232;ESPL1|9700;CDC7|8317;CDC20|991;CDC25C|995;CDC45|8318;CDC6|990;CDC25A|993;CCNB1|891;CCNB2|9133;CCNA2|890;CCNE2|9134;TTK|7272;RBL1|5933;E2F1|1869;E2F2|1870	4.05878e-53	0.1	0.0204915	1.56	2.29848	AllP	Sig. Adverse
456	BLCA	P00533	EGFR|1956	hsa04370	0.00626894	1.7	2.70253	AllP_SingleGene	Sig. Adverse	4	P00533;P27986;P17252;O15264	4	EGFR|1956;PIK3R1|5295;PRKCA|5578;MAPK13|5603	NA	NA	NA	Undetermined	Undetermined	4	P00533;P27986;P17252;O15264	4	EGFR|1956;PIK3R1|5295;PRKCA|5578;MAPK13|5603	3.02307e-05	0.007	9.3189e-05	2.11	3.82272	Undetermined	Undetermined
457	BLCA	P00533	EGFR|1956	hsa03320	0.00626894	1.7	2.70253	AllP_SingleGene	Sig. Adverse	2	P00533;Q9H0R8	2	EGFR|1956;GABARAPL1|23710	NA	NA	NA	Undetermined	Undetermined	3	P00533;Q9H0R8;P78380	3	EGFR|1956;GABARAPL1|23710;OLR1|4973	0.0279413	0.1	0.00702268	0.54	-2.65385	75upN	Sig. Favorable
458	BLCA	P00533	EGFR|1956	hsa04510	0.00626894	1.7	2.70253	AllP_SingleGene	Sig. Adverse	10	P00533;Q03135;P08575;P00519;Q06187;P06241;P07585;Q13576;Q02952;Q8IVF2	10	EGFR|1956;CAV1|857;PTPRC|5788;ABL1|25;BTK|695;FYN|2534;DCN|1634;IQGAP2|10788;AKAP12|9590;AHNAK2|113146	0.043869	1.5	2.00184	AllP	Sig. Adverse	45	P00533;Q03135;P08575;P00519;Q06187;P06241;P07585;Q13576;Q02952;Q8IVF2;P05106;P56199;P08648;Q13683;Q13797;P21333;Q14315;Q15746;P24844;O60237;Q9Y243;Q9NVD7;Q13418;P48736;Q9Y490;P12814;P05771;P12109;P12110;P12111;P12107;P24043;Q16363;Q13753;P07996;P22105;P04275;Q2TNI1;Q13489;P30279;P16234;P09619;P14210;P05019;Q9NRA1	44	EGFR|1956;CAV1|857;PTPRC|5788;ABL1|25;BTK|695;FYN|2534;DCN|1634;IQGAP2|10788;AKAP12|9590;AHNAK2|113146;ITGB3|3690;ITGA1|3672;ITGA5|3678;ITGA7|3679;ITGA9|3680;FLNA|2316;FLNC|2318;MYLK|4638;MYL9|10398;PPP1R12B|4660;AKT3|10000;PARVA|55742;ILK|3611;PIK3CG|5294;TLN1|7094;ACTN1|87;PRKCB|5579;COL6A1|1291;COL6A2|1292;COL6A3|1293;COL11A1|1301;LAMA2|3908;LAMA4|3910;LAMC2|3918;THBS1|7057;TNXB|7148;VWF|7450;…	4.90687e-19	0.8	0.000769196	1.9	3.30791	AllP	Sig. Adverse
459	BLCA	P00533	EGFR|1956	hsa05210	0.00626894	1.7	2.70253	AllP_SingleGene	Sig. Adverse	2	P00533;P27986	2	EGFR|1956;PIK3R1|5295	0.00723534	1.74	2.65266	AllP	Sig. Adverse	2	P00533;P27986	2	EGFR|1956;PIK3R1|5295	0.0209931	0.3	0.00723534	1.74	2.65266	AllP	Sig. Adverse
460	BLCA	P00533	EGFR|1956	hsa05212	0.00626894	1.7	2.70253	AllP_SingleGene	Sig. Adverse	6	P00533;P27986;P01135;F8VNR3;P12004;Q86VI3	5	EGFR|1956;PIK3R1|5295;TGFA|7039;PCNA|5111;IQGAP3|128239	0.00105536	1.95	3.21811	75upP	Sig. Adverse	9	P00533;P27986;P01135;F8VNR3;P12004;Q86VI3;Q01094;Q14209;Q06609	8	EGFR|1956;PIK3R1|5295;TGFA|7039;PCNA|5111;IQGAP3|128239;E2F1|1869;E2F2|1870;RAD51|5888	7.84242e-06	0.01	0.00114457	1.92	3.19732	75upP	Sig. Adverse
461	BLCA	P00533	EGFR|1956	hsa05214	0.00626894	1.7	2.70253	AllP_SingleGene	Sig. Adverse	7	P00533;P01135;F8VNR3;Q13576;P00519;P17252;P27986	6	EGFR|1956;TGFA|7039;IQGAP2|10788;ABL1|25;PRKCA|5578;PIK3R1|5295	0.000509067	1.95	3.41454	AllP	Sig. Adverse	14	P00533;P01135;F8VNR3;Q13576;P00519;P17252;P27986;P05019;P16234;P09619;A8K161;P05771;P48736;Q9Y243	13	EGFR|1956;TGFA|7039;IQGAP2|10788;ABL1|25;PRKCA|5578;PIK3R1|5295;IGF1|3479;PDGFRA|5156;PDGFRB|5159;CAMK2A|815;PRKCB|5579;PIK3CG|5294;AKT3|10000	1.99564e-05	0.2	0.00302618	1.81	2.92321	AllP	Sig. Adverse
462	BLCA	P00533	EGFR|1956	hsa05221	0.00626894	1.7	2.70253	AllP_SingleGene	Sig. Adverse	3	P00533;P00519;P27986	3	EGFR|1956;ABL1|25;PIK3R1|5295	0.00600934	1.7	2.71628	AllP	Sig. Adverse	5	P00533;P00519;P27986;Q06455;Q9Y243	5	EGFR|1956;ABL1|25;PIK3R1|5295;RUNX1T1|862;AKT3|10000	0.00211791	0.05	0.00541203	1.74	2.74688	AllP	Sig. Adverse
463	BLCA	P00533	EGFR|1956	hsa05220	0.00626894	1.7	2.70253	AllP_SingleGene	Sig. Adverse	3	P00533;P00519;P27986	3	EGFR|1956;ABL1|25;PIK3R1|5295	0.00600934	1.7	2.71628	AllP	Sig. Adverse	4	P00533;P00519;P27986;Q9Y243	4	EGFR|1956;ABL1|25;PIK3R1|5295;AKT3|10000	0.00387756	0.1	0.00262009	1.79	2.96804	AllP	Sig. Adverse
464	BLCA	P00533	EGFR|1956	hsa05218	0.00626894	1.7	2.70253	AllP_SingleGene	Sig. Adverse	7	P00533;P07585;Q06187;P06241;Q13576;P08575;P27986	7	EGFR|1956;DCN|1634;BTK|695;FYN|2534;IQGAP2|10788;PTPRC|5788;PIK3R1|5295	0.0263771	1.56	2.20287	AllP	Sig. Adverse	19	P00533;P07585;Q06187;P06241;Q13576;P08575;P27986;O75030;P11362;P16234;P09619;P09038;P21781;Q92915;P14210;P05019;Q9NRA1;Q9Y243;P48736	19	EGFR|1956;DCN|1634;BTK|695;FYN|2534;IQGAP2|10788;PTPRC|5788;PIK3R1|5295;MITF|4286;FGFR1|2260;PDGFRA|5156;PDGFRB|5159;FGF2|2247;FGF7|2252;FGF14|2259;HGF|3082;IGF1|3479;PDGFC|56034;AKT3|10000;PIK3CG|5294	4.07188e-08	0.9	0.000356115	2.11	3.4905	AllP	Sig. Adverse
465	BLCA	P00533	EGFR|1956	hsa05211	0.00626894	1.7	2.70253	AllP_SingleGene	Sig. Adverse	5	P00533;P01135;F8VNR3;Q02952;P27986	4	EGFR|1956;TGFA|7039;AKAP12|9590;PIK3R1|5295	0.00448749	1.77	2.80413	AllP	Sig. Adverse	6	P00533;P01135;F8VNR3;Q02952;P27986;Q9Y243	5	EGFR|1956;TGFA|7039;AKAP12|9590;PIK3R1|5295;AKT3|10000	6.32536e-07	0.005	0.0277733	1.53	2.18425	AllP	Sig. Adverse
466	BLCA	P00533	EGFR|1956	hsa05215	0.00626894	1.7	2.70253	AllP_SingleGene	Sig. Adverse	6	P00533;P27986;Q06187;Q13576;P01135;F8VNR3	5	EGFR|1956;PIK3R1|5295;BTK|695;IQGAP2|10788;TGFA|7039	0.021939	1.56	2.27308	AllP	Sig. Adverse	16	P00533;P27986;Q06187;Q13576;P01135;F8VNR3;P10275;P11362;P16234;P09619;Q96BA8;Q02930;P05019;Q9NRA1;Q9Y243;P48736	15	EGFR|1956;PIK3R1|5295;BTK|695;IQGAP2|10788;TGFA|7039;AR|367;FGFR1|2260;PDGFRA|5156;PDGFRB|5159;CREB3L1|90993;CREB5|9586;IGF1|3479;PDGFC|56034;AKT3|10000;PIK3CG|5294	8.00217e-05	0.6	0.00630463	1.69	2.70089	AllP	Sig. Adverse
467	BLCA	P00533	EGFR|1956	hsa05213	0.00626894	1.7	2.70253	AllP_SingleGene	Sig. Adverse	3	P00533;Q02952;P27986	3	EGFR|1956;AKAP12|9590;PIK3R1|5295	0.00511729	1.75	2.76406	AllP	Sig. Adverse	4	P00533;Q02952;P27986;Q9Y243	4	EGFR|1956;AKAP12|9590;PIK3R1|5295;AKT3|10000	0.00128297	0.03	0.0069494	1.76	2.66508	AllP	Sig. Adverse
468	BLCA	P00533	EGFR|1956	hsa05222	0.00626894	1.7	2.70253	AllP_SingleGene	Sig. Adverse	4	P00533;P12004;Q86VI3;P27986	4	EGFR|1956;PCNA|5111;IQGAP3|128239;PIK3R1|5295	0.000227512	0.48	-3.60653	75upN	Sig. Favorable	8	P00533;P12004;Q86VI3;P27986;O96020;P61024;Q01094;Q14209	8	EGFR|1956;PCNA|5111;IQGAP3|128239;PIK3R1|5295;CCNE2|9134;CKS1B|1163;E2F1|1869;E2F2|1870	0.000624295	0.2	0.00794108	1.67	2.62733	AllP	Sig. Adverse
469	BLCA	P00533	EGFR|1956	hsa05223	0.00626894	1.7	2.70253	AllP_SingleGene	Sig. Adverse	6	P00533;P17252;Q02952;P27986;P01135;F8VNR3	5	EGFR|1956;PRKCA|5578;AKAP12|9590;PIK3R1|5295;TGFA|7039	0.000406532	2.02	3.46654	AllP	Sig. Adverse	7	P00533;P17252;Q02952;P27986;P01135;F8VNR3;Q9Y243	6	EGFR|1956;PRKCA|5578;AKAP12|9590;PIK3R1|5295;TGFA|7039;AKT3|10000	1.02609e-08	0.001	0.00327122	1.8	2.89992	AllP	Sig. Adverse
470	BLCA	P00533	EGFR|1956	hsa04151	0.00626894	1.7	2.70253	AllP_SingleGene	Sig. Adverse	8	P00533;P06241;P07585;Q13576;Q02952;Q03135;P08575;Q06187	8	EGFR|1956;FYN|2534;DCN|1634;IQGAP2|10788;AKAP12|9590;CAV1|857;PTPRC|5788;BTK|695	0.0142627	1.6	2.42832	AllP	Sig. Adverse	48	P00533;P06241;P07585;Q13576;Q02952;Q03135;P08575;Q06187;Q9Y243;P07333;P11362;P16234;P09619;Q02763;P08172;P09603;P09038;P21781;Q92915;P14210;P05019;Q9NRA1;P48736;P61952;P59768;P56199;P08648;Q13683;Q13797;P05106;P12109;P12110;P12111;P12107;P24043;Q16363;Q13753;P07996;P22105;P04275;P10912;Q99650;O60674;P05231;Q96BA8;Q02930;P30279;P56279	48	EGFR|1956;FYN|2534;DCN|1634;IQGAP2|10788;AKAP12|9590;CAV1|857;PTPRC|5788;BTK|695;AKT3|10000;CSF1R|1436;FGFR1|2260;PDGFRA|5156;PDGFRB|5159;TEK|7010;CHRM2|1129;CSF1|1435;FGF2|2247;FGF7|2252;FGF14|2259;HGF|3082;IGF1|3479;PDGFC|56034;PIK3CG|5294;GNG11|2791;GNG2|54331;ITGA1|3672;ITGA5|3678;ITGA7|3679;ITGA9|3680;ITGB3|3690;COL6A1|1291;COL6A2|1292;COL6A3|1293;COL11A1|1301;LAMA2|3908;LAMA4|3910;LAMC2|391…	4.61475e-12	0.8	0.000522054	1.94	3.40807	AllP	Sig. Adverse
471	BLCA	P00533	EGFR|1956	hsa04024	0.00626894	1.7	2.70253	AllP_SingleGene	Sig. Adverse	4	P00533;P22694;B1APG3;B1APF9	2	EGFR|1956;PRKACB|5567	0.0122411	1.65	2.47971	AllP	Sig. Adverse	4	P00533;P22694;B1APG3;B1APF9	2	EGFR|1956;PRKACB|5567	0.000122812	0.2	0.0122411	1.65	2.47971	AllP	Sig. Adverse
472	BLCA	P00533	EGFR|1956	hsa05230	0.00626894	1.7	2.70253	AllP_SingleGene	Sig. Adverse	4	P00533;P06241;Q13576;P27986	4	EGFR|1956;FYN|2534;IQGAP2|10788;PIK3R1|5295	0.0123752	1.62	2.47791	AllP	Sig. Adverse	10	P00533;P06241;Q13576;P27986;P11362;P36888;P16234;P09619;P48736;Q9Y243	10	EGFR|1956;FYN|2534;IQGAP2|10788;PIK3R1|5295;FGFR1|2260;FLT3|2322;PDGFRA|5156;PDGFRB|5159;PIK3CG|5294;AKT3|10000	0.000348828	0.6	0.000747173	1.9	3.31568	AllP	Sig. Adverse
473	BLCA	P00533	EGFR|1956	hsa04066	0.00626894	1.7	2.70253	AllP_SingleGene	Sig. Adverse	7	P00533;P08575;Q06187;Q13576;P27986;P00519;P17252	7	EGFR|1956;PTPRC|5788;BTK|695;IQGAP2|10788;PIK3R1|5295;ABL1|25;PRKCA|5578	0.000957941	1.96	3.24439	AllP	Sig. Adverse	14	P00533;P08575;Q06187;Q13576;P27986;P00519;P17252;P05019;P48736;Q9Y243;P05771;A8K161;Q02763;P05231	14	EGFR|1956;PTPRC|5788;BTK|695;IQGAP2|10788;PIK3R1|5295;ABL1|25;PRKCA|5578;IGF1|3479;PIK3CG|5294;AKT3|10000;PRKCB|5579;CAMK2A|815;TEK|7010;IL6|3569	1.08064e-05	0.02	0.000570145	1.94	3.38571	AllP	Sig. Adverse
474	BLCA	P00533	EGFR|1956	hsa05231	0.00626894	1.7	2.70253	AllP_SingleGene	Sig. Adverse	3	P00533;P27986;P17252	3	EGFR|1956;PIK3R1|5295;PRKCA|5578	2.75489e-05	2.23	4.09081	75upP	Sig. Adverse	3	P00533;P27986;P17252	3	EGFR|1956;PIK3R1|5295;PRKCA|5578	0.00104895	0.05	2.75489e-05	2.23	4.09081	75upP	Sig. Adverse
475	BLCA	P00533	EGFR|1956	hsa00564	0.00626894	1.7	2.70253	AllP_SingleGene	Sig. Adverse	3	P00533;Q14451;Q9H3Y6	3	EGFR|1956;GRB7|2886;SRMS|6725	8.37609e-05	0.47	-3.84462	75upN	Sig. Favorable	6	P00533;Q14451;Q9H3Y6;Q9BZM2;Q8N335;Q92903	6	EGFR|1956;GRB7|2886;SRMS|6725;PLA2G2F|64600;GPD1L|23171;CDS1|1040	0.00233589	0.05	0.000761756	0.51	-3.30532	AllN	Sig. Favorable
476	BLCA	P00533	EGFR|1956	hsa04810	0.00626894	1.7	2.70253	AllP_SingleGene	Sig. Adverse	10	P00533;Q8IVF2;Q06187;P06241;P07585;Q13576;Q03135;P00519;P14923;Q02952	10	EGFR|1956;AHNAK2|113146;BTK|695;FYN|2534;DCN|1634;IQGAP2|10788;CAV1|857;ABL1|25;JUP|3728;AKAP12|9590	0.125247	1.35	1.52761	AllP	Adverse	37	P00533;Q8IVF2;Q06187;P06241;P07585;Q13576;Q03135;P00519;P14923;Q02952;Q9NR80;P55160;Q9Y281;P06396;P12814;O60237;P24844;Q15746;Q9NQU5;P48736;P08172;P56199;P08648;Q13683;Q13797;P05106;P16144;P18564;O14807;P10301;P11362;P16234;P09619;P09038;P21781;Q92915;Q9NRA1	37	EGFR|1956;AHNAK2|113146;BTK|695;FYN|2534;DCN|1634;IQGAP2|10788;CAV1|857;ABL1|25;JUP|3728;AKAP12|9590;ARHGEF4|50649;NCKAP1L|3071;CFL2|1073;GSN|2934;ACTN1|87;PPP1R12B|4660;MYL9|10398;MYLK|4638;PAK6|56924;PIK3CG|5294;CHRM2|1129;ITGA1|3672;ITGA5|3678;ITGA7|3679;ITGA9|3680;ITGB3|3690;ITGB4|3691;ITGB6|3694;MRAS|22808;RRAS|6237;FGFR1|2260;PDGFRA|5156;PDGFRB|5159;FGF2|2247;FGF7|2252;FGF14|2259;PDGFC|56034	2.05003e-11	0.8	0.000848749	1.89	3.28166	AllP	Sig. Adverse
477	BLCA	P00533	EGFR|1956	hsa05206	0.00626894	1.7	2.70253	AllP_SingleGene	Sig. Adverse	7	P00533;P12004;Q86VI3;Q03135;P00519;Q02952;P17252	7	EGFR|1956;PCNA|5111;IQGAP3|128239;CAV1|857;ABL1|25;AKAP12|9590;PRKCA|5578	0.000962081	1.88	3.24895	75upP	Sig. Adverse	29	P00533;P12004;Q86VI3;Q03135;P00519;Q02952;P17252;P30304;P30307;F5H2A4;P37275;P09493;P16949;O96020;P56524;P61812;O60315;O95980;Q01094;Q14209;P08670;Q15910;Q96FF9;P05106;P08648;P00749;P38398;P07996;P09619	29	EGFR|1956;PCNA|5111;IQGAP3|128239;CAV1|857;ABL1|25;AKAP12|9590;PRKCA|5578;CDC25A|993;CDC25C|995;HMGA2|8091;ZEB1|6935;TPM1|7168;STMN1|3925;CCNE2|9134;HDAC4|9759;TGFB2|7042;ZEB2|9839;RECK|8434;E2F1|1869;E2F2|1870;VIM|7431;EZH2|2146;CDCA5|113130;ITGB3|3690;ITGA5|3678;PLAU|5328;BRCA1|672;THBS1|7057;PDGFRB|5159	2.98961e-12	0.09	0.028503	1.53	2.17439	AllP	Sig. Adverse
478	BLCA	P00533	EGFR|1956	hsa05205	0.00626894	1.7	2.70253	AllP_SingleGene	Sig. Adverse	12	P00533;Q06187;P06241;P07585;Q13576;Q02952;Q03135;Q8IVF2;P17252;P22694;B1APG3;B1APF9	10	EGFR|1956;BTK|695;FYN|2534;DCN|1634;IQGAP2|10788;AKAP12|9590;CAV1|857;AHNAK2|113146;PRKCA|5578;PRKACB|5567	0.0860851	1.4	1.70861	AllP	Adverse	44	P00533;Q06187;P06241;P07585;Q13576;Q02952;Q03135;Q8IVF2;P17252;P22694;B1APG3;B1APF9;Q01484;P48736;Q9Y243;O60237;A8K161;P21333;Q14315;O14807;P10301;P14780;P00749;P35625;P07996;P08253;P05019;P51884;P61812;P18827;Q8WWQ2;P05106;P14210;P34741;P09038;P11362;P08648;P05771;P98160;Q16082;Q8WVJ9;Q15672;P09544;Q2TNI1	41	EGFR|1956;BTK|695;FYN|2534;DCN|1634;IQGAP2|10788;AKAP12|9590;CAV1|857;AHNAK2|113146;PRKCA|5578;PRKACB|5567;ANK2|287;PIK3CG|5294;AKT3|10000;PPP1R12B|4660;CAMK2A|815;FLNA|2316;FLNC|2318;MRAS|22808;RRAS|6237;MMP9|4318;PLAU|5328;TIMP3|7078;THBS1|7057;MMP2|4313;IGF1|3479;LUM|4060;TGFB2|7042;SDC1|6382;HPSE2|60495;ITGB3|3690;HGF|3082;SDC2|6383;FGF2|2247;FGFR1|2260;ITGA5|3678;PRKCB|5579;HSPG2|3339;HSPB2|…	8.82783e-12	0.9	0.00152163	1.83	3.12304	AllP	Sig. Adverse
479	BLCA	P00533	EGFR|1956	hsa04020	0.00626894	1.7	2.70253	AllP_SingleGene	Sig. Adverse	5	P00533;P17252;P22694;B1APG3;B1APF9	3	EGFR|1956;PRKCA|5578;PRKACB|5567	0.00196019	1.84	3.04978	AllP	Sig. Adverse	5	P00533;P17252;P22694;B1APG3;B1APF9	3	EGFR|1956;PRKCA|5578;PRKACB|5567	5.75316e-06	0.8	0.00196019	1.84	3.04978	AllP	Sig. Adverse
480	BLCA	P00533	EGFR|1956	hsa04340	0.00626894	1.7	2.70253	AllP_SingleGene	Sig. Adverse	4	P00533;P22694;B1APG3;B1APF9	2	EGFR|1956;PRKACB|5567	0.0122411	1.65	2.47971	AllP	Sig. Adverse	4	P00533;P22694;B1APG3;B1APF9	2	EGFR|1956;PRKACB|5567	3.07118e-06	0.009	0.0122411	1.65	2.47971	AllP	Sig. Adverse
481	BLCA	P00533	EGFR|1956	hsa05203	0.00626894	1.7	2.70253	AllP_SingleGene	Sig. Adverse	6	P00533;P12004;Q86VI3;P22694;B1APG3;B1APF9	4	EGFR|1956;PCNA|5111;IQGAP3|128239;PRKACB|5567	0.00155075	0.54	-3.11756	75upN	Sig. Favorable	12	P00533;P12004;Q86VI3;P22694;B1APG3;B1APF9;P28749;P20248;O96020;Q12834;O14757;B7Z3D6	10	EGFR|1956;PCNA|5111;IQGAP3|128239;PRKACB|5567;RBL1|5933;CCNA2|890;CCNE2|9134;CDC20|991;CHEK1|1111;CDK1|983	3.33948e-05	0.05	0.00518478	1.77	2.75949	AllP	Sig. Adverse
482	BLCA	P00533	EGFR|1956	hsa05166	0.00626894	1.7	2.70253	AllP_SingleGene	Sig. Adverse	6	P00533;P22694;B1APG3;B1APF9;P12004;Q86VI3	4	EGFR|1956;PRKACB|5567;PCNA|5111;IQGAP3|128239	0.00155075	0.54	-3.11756	75upN	Sig. Favorable	17	P00533;P22694;B1APG3;B1APF9;P12004;Q86VI3;P28340;P56282;Q12834;O95067;O95997;O60566;Q13257;Q01094;Q14209;P10244;O14757	15	EGFR|1956;PRKACB|5567;PCNA|5111;IQGAP3|128239;POLD1|5424;POLE2|5427;CDC20|991;CCNB2|9133;PTTG1|9232;BUB1B|701;MAD2L1|4085;E2F1|1869;E2F2|1870;MYBL2|4605;CHEK1|1111	2.46421e-09	0.07	0.000900296	1.93	3.26317	AllP	Sig. Adverse
483	BLCA	P00533	EGFR|1956	hsa05169	0.00626894	1.7	2.70253	AllP_SingleGene	Sig. Adverse	8	P00533;O60674;Q08881;P54652;P27986;P22694;B1APG3;B1APF9	6	EGFR|1956;JAK2|3717;ITK|3702;HSPA2|3306;PIK3R1|5295;PRKACB|5567	0.00513948	1.9	2.75193	AllP	Sig. Adverse	15	P00533;O60674;Q08881;P54652;P27986;P22694;B1APG3;B1APF9;P16150;P06734;P49961;P21580;P48736;P08670;Q13651	13	EGFR|1956;JAK2|3717;ITK|3702;HSPA2|3306;PIK3R1|5295;PRKACB|5567;SPN|6693;FCER2|2208;ENTPD1|953;TNFAIP3|7128;PIK3CG|5294;VIM|7431;IL10RA|3587	1.86324e-06	0.01	0.000115993	2.35	3.74058	AllP	Sig. Adverse
484	BLCA	P00533	EGFR|1956	hsa04662	0.00626894	1.7	2.70253	AllP_SingleGene	Sig. Adverse	9	P00533;Q13576;P08575;P05771;Q06187;P51451;Q08881;O60674;P27986	9	EGFR|1956;IQGAP2|10788;PTPRC|5788;PRKCB|5579;BTK|695;BLK|640;ITK|3702;JAK2|3717;PIK3R1|5295	NA	NA	NA	Undetermined	Undetermined	15	P00533;Q13576;P08575;P05771;Q06187;P51451;Q08881;O60674;P27986;Q9Y243;P48736;P31994;O95644;P40259;P20273	15	EGFR|1956;IQGAP2|10788;PTPRC|5788;PRKCB|5579;BTK|695;BLK|640;ITK|3702;JAK2|3717;PIK3R1|5295;AKT3|10000;PIK3CG|5294;FCGR2B|2213;NFATC1|4772;CD79B|974;CD22|933	4.38969e-13	0.05	1.4946e-06	2.5	4.6513	AllP	Sig. Adverse
485	BLCA	P00533	EGFR|1956	hsa04064	0.00626894	1.7	2.70253	AllP_SingleGene	Sig. Adverse	6	P00533;P08575;Q06187;Q08881;P05771;P51451	6	EGFR|1956;PTPRC|5788;BTK|695;ITK|3702;PRKCB|5579;BLK|640	0.0228928	0.64	-2.25672	75upN	Sig. Favorable	14	P00533;P08575;Q06187;Q08881;P05771;P51451;Q13489;P29965;P21580;P48061;O75293;P19320;O00585;Q99731	14	EGFR|1956;PTPRC|5788;BTK|695;ITK|3702;PRKCB|5579;BLK|640;BIRC3|330;CD40LG|959;TNFAIP3|7128;CXCL12|6387;GADD45B|4616;VCAM1|7412;CCL21|6366;CCL19|6363	5.14579e-13	0.2	0.00125809	1.89	3.1723	Undetermined	Undetermined
486	BLCA	P00533	EGFR|1956	hsa04062	0.00626894	1.7	2.70253	AllP_SingleGene	Sig. Adverse	14	P00533;P08575;P05771;Q06187;P51451;Q08881;P07585;Q13576;P06241;O60674;P51813;P22694;B1APG3;B1APF9	12	EGFR|1956;PTPRC|5788;PRKCB|5579;BTK|695;BLK|640;ITK|3702;DCN|1634;IQGAP2|10788;FYN|2534;JAK2|3717;BMX|660;PRKACB|5567	3.70185e-06	2.39	4.48591	AllP	Sig. Adverse	37	P00533;P08575;P05771;Q06187;P51451;Q08881;P07585;Q13576;P06241;O60674;P51813;P22694;B1APG3;B1APF9;P51679;P51684;P32302;P61073;P02778;P13500;Q16627;Q99731;O00585;P55773;O14625;P48061;P48736;O60262;P61952;P59768;Q92556;P34947;Q08462;Q8NFM4;Q7LDG7;Q9Y243;Q92608	35	EGFR|1956;PTPRC|5788;PRKCB|5579;BTK|695;BLK|640;ITK|3702;DCN|1634;IQGAP2|10788;FYN|2534;JAK2|3717;BMX|660;PRKACB|5567;CCR4|1233;CCR6|1235;CXCR5|643;CXCR4|7852;CXCL10|3627;CCL2|6347;CCL14|6358;CCL19|6363;CCL21|6366;CCL23|6368;CXCL11|6373;CXCL12|6387;PIK3CG|5294;GNG7|2788;GNG11|2791;GNG2|54331;ELMO1|9844;GRK5|2869;ADCY2|108;ADCY4|196883;RASGRP2|10235;AKT3|10000;DOCK2|1794	1.67922e-27	0.07	1.51156e-06	2.51	4.64659	AllP	Sig. Adverse
487	BLCA	P00533	EGFR|1956	hsa04142	0.00626894	1.7	2.70253	AllP_SingleGene	Sig. Adverse	6	P00533;Q14451;Q05513;O15264;P14923;Q13882	6	EGFR|1956;GRB7|2886;PRKCZ|5590;MAPK13|5603;JUP|3728;PTK6|5753	NA	NA	NA	Undetermined	Undetermined	9	P00533;Q14451;Q05513;O15264;P14923;Q13882;Q9Y6Q5;F6SFB5;Q86U03	9	EGFR|1956;GRB7|2886;PRKCZ|5590;MAPK13|5603;JUP|3728;PTK6|5753;AP1M2|10053;AP1S2|8905;AP1G2|8906	1.67849e-08	0.001	0.00510151	0.57	-2.76493	75upN	Sig. Favorable
488	BLCA	P00533	EGFR|1956	hsa05160	0.00626894	1.7	2.70253	AllP_SingleGene	Sig. Adverse	3	P00533;O15264;P27986	3	EGFR|1956;MAPK13|5603;PIK3R1|5295	0.00100049	1.91	3.23444	AllP	Sig. Adverse	4	P00533;O15264;P27986;O95471	4	EGFR|1956;MAPK13|5603;PIK3R1|5295;CLDN7|1366	4.28447e-05	0.02	0.000632054	0.5	-3.35323	75upN	Sig. Favorable
489	BLCA	P00533	EGFR|1956	hsa05161	0.00626894	1.7	2.70253	AllP_SingleGene	Sig. Adverse	4	P00533;Q86VI3;P17252;P12004	4	EGFR|1956;IQGAP3|128239;PRKCA|5578;PCNA|5111	0.000140786	0.48	-3.72665	AllN	Sig. Favorable	9	P00533;Q86VI3;P17252;P12004;O15392;O96020;Q01094;Q14209;P20248	9	EGFR|1956;IQGAP3|128239;PRKCA|5578;PCNA|5111;BIRC5|332;CCNE2|9134;E2F1|1869;E2F2|1870;CCNA2|890	0.000312479	0.2	0.00242277	1.84	2.98792	75upP	Sig. Adverse
490	BLCA	P00533	EGFR|1956	hsa04012	0.00626894	1.7	2.70253	AllP_SingleGene	Sig. Adverse	7	P00533;P14923;P01135;F8VNR3;P17252;P00519;P27986	6	EGFR|1956;JUP|3728;TGFA|7039;PRKCA|5578;ABL1|25;PIK3R1|5295	6.33743e-05	2.18	3.90414	AllP	Sig. Adverse	11	P00533;P14923;P01135;F8VNR3;P17252;P00519;P27986;Q9NQU5;Q9ULV8;A8K161;Q9Y243	10	EGFR|1956;JUP|3728;TGFA|7039;PRKCA|5578;ABL1|25;PIK3R1|5295;PAK6|56924;CBLC|23624;CAMK2A|815;AKT3|10000	5.40051e-08	0.001	0.000669756	1.92	3.34496	AllP	Sig. Adverse
491	BLCA	P00533	EGFR|1956	hsa04640	0.00626894	1.7	2.70253	AllP_SingleGene	Sig. Adverse	10	P00533;P08575;P06241;P07585;Q13576;Q03135;Q06187;P05771;P51451;Q08881	10	EGFR|1956;PTPRC|5788;FYN|2534;DCN|1634;IQGAP2|10788;CAV1|857;BTK|695;PRKCB|5579;BLK|640;ITK|3702	0.000795363	1.92	3.29727	AllP	Sig. Adverse	26	P00533;P08575;P06241;P07585;Q13576;Q03135;Q06187;P05771;P51451;Q08881;P56199;P08648;P05106;P17927;P07333;P06734;P11049;P11836;P20273;P09693;P29017;P06127;P28906;P36888;P09603;P05231	26	EGFR|1956;PTPRC|5788;FYN|2534;DCN|1634;IQGAP2|10788;CAV1|857;BTK|695;PRKCB|5579;BLK|640;ITK|3702;ITGA1|3672;ITGA5|3678;ITGB3|3690;CR1|1378;CSF1R|1436;FCER2|2208;CD37|951;MS4A1|931;CD22|933;CD3G|917;CD1C|911;CD5|921;CD34|947;FLT3|2322;CSF1|1435;IL6|3569	4.93238e-27	0.07	1.91237e-05	2.25	4.16341	AllP	Sig. Adverse
492	BLCA	P00533	EGFR|1956	hsa04916	0.00626894	1.7	2.70253	AllP_SingleGene	Sig. Adverse	5	P00533;P22694;B1APG3;B1APF9;P17252	3	EGFR|1956;PRKACB|5567;PRKCA|5578	0.00196019	1.84	3.04978	AllP	Sig. Adverse	5	P00533;P22694;B1APG3;B1APF9;P17252	3	EGFR|1956;PRKACB|5567;PRKCA|5578	1.42554e-07	0.001	0.00196019	1.84	3.04978	AllP	Sig. Adverse
493	BLCA	P00533	EGFR|1956	hsa04120	0.00626894	1.7	2.70253	AllP_SingleGene	Sig. Adverse	3	P00533;P12004;Q86VI3	3	EGFR|1956;PCNA|5111;IQGAP3|128239	0.00228024	0.55	-3.00834	AllN	Sig. Favorable	6	P00533;P12004;Q86VI3;Q12834;P38398;O00762	6	EGFR|1956;PCNA|5111;IQGAP3|128239;CDC20|991;BRCA1|672;UBE2C|11065	0.000467948	0.3	1.04053e-05	0.42	-4.27974	75upN	Sig. Favorable
494	BLCA	P01130	LDLR|3949	hsa05160	0.0326252	1.51	2.12184	AllP_SingleGene	Sig. Adverse	1	P01130	1	LDLR|3949	0.0326252	1.51	2.12184	AllP_SingleGene	Sig. Adverse	1	P01130	1	LDLR|3949	0.0133615	1	0.0326252	1.51	2.12184	AllP_SingleGene	Sig. Adverse
495	BLCA	P01133	EGF|1950	hsa04520	0.0520686	1.55	1.92749	AllP_SingleGene	Adverse	2	P01133;Q13882	2	EGF|1950;PTK6|5753	0.0214297	0.64	-2.28201	75upN	Sig. Favorable	5	P01133;Q13882;P06241;P11362;Q96NY8	5	EGF|1950;PTK6|5753;FYN|2534;FGFR1|2260;PVRL4|81607	0.00137552	0.03	0.00527286	1.89	2.74394	Undetermined	Undetermined
496	BLCA	P01133	EGF|1950	hsa04512	0.0520686	1.55	1.92749	AllP_SingleGene	Adverse	2	P01133;P06241	2	EGF|1950;FYN|2534	0.017085	1.67	2.35915	AllP	Sig. Adverse	11	P01133;P06241;Q16363;P12109;P12110;P12111;P05106;P18827;Q13683;P08648;P56199	11	EGF|1950;FYN|2534;LAMA4|3910;COL6A1|1291;COL6A2|1292;COL6A3|1293;ITGB3|3690;SDC1|6382;ITGA7|3679;ITGA5|3678;ITGA1|3672	0.0145502	0.5	0.00277593	1.8	2.94944	AllP	Sig. Adverse
497	BLCA	P01133	EGF|1950	hsa04060	0.0520686	1.55	1.92749	AllP_SingleGene	Adverse	3	P01133;Q08881;O60674	3	EGF|1950;ITK|3702;JAK2|3717	0.00390502	0.54	-2.8427	75upN	Sig. Favorable	25	P01133;Q08881;O60674;O95256;O14836;P32971;P29965;Q13651;P36888;P07333;P16234;P09603;Q8TD55;P05231;P51679;P51684;P55773;P13500;O00585;Q99731;P32302;P61073;P48061;O14625;P02778	25	EGF|1950;ITK|3702;JAK2|3717;IL18RAP|8807;TNFRSF13B|23495;TNFSF8|944;CD40LG|959;IL10RA|3587;FLT3|2322;CSF1R|1436;PDGFRA|5156;CSF1|1435;PLEKHO2|80301;IL6|3569;CCR4|1233;CCR6|1235;CCL23|6368;CCL2|6347;CCL21|6366;CCL19|6363;CXCR5|643;CXCR4|7852;CXCL12|6387;CXCL11|6373;CXCL10|3627	8.4431e-07	0.1	1.80903e-05	2.27	4.17094	Undetermined	Undetermined
498	BLCA	P01133	EGF|1950	hsa04630	0.0520686	1.55	1.92749	AllP_SingleGene	Adverse	2	P01133;O60674	2	EGF|1950;JAK2|3717	0.00918849	0.52	-2.5603	75upN	Sig. Favorable	4	P01133;O60674;P48736;Q13651	4	EGF|1950;JAK2|3717;PIK3CG|5294;IL10RA|3587	0.0272045	0.1	0.0551611	0.64	-1.90229	AllN	Favorable
499	BLCA	P01133	EGF|1950	hsa04510	0.0520686	1.55	1.92749	AllP_SingleGene	Adverse	3	P01133;P00519;P06241	3	EGF|1950;ABL1|25;FYN|2534	0.00827191	1.93	2.59402	AllP	Sig. Adverse	21	P01133;P00519;P06241;P05106;P56199;P08648;Q13683;Q13797;Q15746;P24844;Q9Y243;Q9NVD7;Q13418;Q9Y490;P12109;P12110;P12111;Q16363;P16234;P09619;P05019	21	EGF|1950;ABL1|25;FYN|2534;ITGB3|3690;ITGA1|3672;ITGA5|3678;ITGA7|3679;ITGA9|3680;MYLK|4638;MYL9|10398;AKT3|10000;PARVA|55742;ILK|3611;TLN1|7094;COL6A1|1291;COL6A2|1292;COL6A3|1293;LAMA4|3910;PDGFRA|5156;PDGFRB|5159;IGF1|3479	3.28099e-05	0.4	0.00421789	1.81	2.82072	AllP	Sig. Adverse
500	BLCA	P01133	EGF|1950	hsa05214	0.0520686	1.55	1.92749	AllP_SingleGene	Adverse	2	P01133;P00519	2	EGF|1950;ABL1|25	0.0388762	1.68	2.04283	AllP	Sig. Adverse	4	P01133;P00519;A8K161;Q9Y243	4	EGF|1950;ABL1|25;CAMK2A|815;AKT3|10000	0.0353755	0.2	0.0045451	1.76	2.80114	AllP	Sig. Adverse
501	BLCA	P01133	EGF|1950	hsa05221	0.0520686	1.55	1.92749	AllP_SingleGene	Adverse	2	P01133;P00519	2	EGF|1950;ABL1|25	0.0388762	1.68	2.04283	AllP	Sig. Adverse	4	P01133;P00519;Q06455;Q9Y243	4	EGF|1950;ABL1|25;RUNX1T1|862;AKT3|10000	0.0238129	0.02	0.000507406	1.96	3.41396	AllP	Sig. Adverse
502	BLCA	P01133	EGF|1950	hsa05220	0.0520686	1.55	1.92749	AllP_SingleGene	Adverse	2	P01133;P00519	2	EGF|1950;ABL1|25	0.0388762	1.68	2.04283	AllP	Sig. Adverse	3	P01133;P00519;Q9Y243	3	EGF|1950;ABL1|25;AKT3|10000	0.0353755	0.08	0.00340522	1.86	2.88274	AllP	Sig. Adverse
503	BLCA	P01133	EGF|1950	hsa05218	0.0520686	1.55	1.92749	AllP_SingleGene	Adverse	2	P01133;P06241	2	EGF|1950;FYN|2534	0.017085	1.67	2.35915	AllP	Sig. Adverse	8	P01133;P06241;P11362;P16234;P09619;P09038;P05019;Q9Y243	8	EGF|1950;FYN|2534;FGFR1|2260;PDGFRA|5156;PDGFRB|5159;FGF2|2247;IGF1|3479;AKT3|10000	0.0387248	0.6	2.31531e-05	2.26	4.12102	AllP	Sig. Adverse
504	BLCA	P01133	EGF|1950	hsa04151	0.0520686	1.55	1.92749	AllP_SingleGene	Adverse	2	P01133;P06241	2	EGF|1950;FYN|2534	0.017085	1.67	2.35915	AllP	Sig. Adverse	21	P01133;P06241;Q9Y243;P07333;P11362;P16234;P09619;Q02763;P09038;P05019;P61952;P59768;P56199;P08648;Q13683;P05106;P12109;P12110;P12111;Q16363;P05231	21	EGF|1950;FYN|2534;AKT3|10000;CSF1R|1436;FGFR1|2260;PDGFRA|5156;PDGFRB|5159;TEK|7010;FGF2|2247;IGF1|3479;GNG11|2791;GNG2|54331;ITGA1|3672;ITGA5|3678;ITGA7|3679;ITGB3|3690;COL6A1|1291;COL6A2|1292;COL6A3|1293;LAMA4|3910;IL6|3569	0.00695523	0.5	0.00356033	1.76	2.87668	AllP	Sig. Adverse
505	BLCA	P01133	EGF|1950	hsa05230	0.0520686	1.55	1.92749	AllP_SingleGene	Adverse	2	P01133;P06241	2	EGF|1950;FYN|2534	0.017085	1.67	2.35915	AllP	Sig. Adverse	6	P01133;P06241;P11362;P16234;P09619;Q9Y243	6	EGF|1950;FYN|2534;FGFR1|2260;PDGFRA|5156;PDGFRB|5159;AKT3|10000	0.0442601	0.3	0.00131925	1.85	3.16275	AllP	Sig. Adverse
506	BLCA	P01133	EGF|1950	hsa04066	0.0520686	1.55	1.92749	AllP_SingleGene	Adverse	2	P01133;P00519	2	EGF|1950;ABL1|25	0.0388762	1.68	2.04283	AllP	Sig. Adverse	4	P01133;P00519;Q9Y243;A8K161	4	EGF|1950;ABL1|25;AKT3|10000;CAMK2A|815	0.0313163	0.09	0.0045451	1.76	2.80114	AllP	Sig. Adverse
507	BLCA	P01133	EGF|1950	hsa04810	0.0520686	1.55	1.92749	AllP_SingleGene	Adverse	3	P01133;P06241;P00519	3	EGF|1950;FYN|2534;ABL1|25	0.00827191	1.93	2.59402	AllP	Sig. Adverse	18	P01133;P06241;P00519;P55160;Q9Y281;P24844;Q15746;Q13576;P56199;P08648;Q13683;Q13797;P05106;O14807;P11362;P16234;P09619;P09038	18	EGF|1950;FYN|2534;ABL1|25;NCKAP1L|3071;CFL2|1073;MYL9|10398;MYLK|4638;IQGAP2|10788;ITGA1|3672;ITGA5|3678;ITGA7|3679;ITGA9|3680;ITGB3|3690;MRAS|22808;FGFR1|2260;PDGFRA|5156;PDGFRB|5159;FGF2|2247	0.00019308	0.2	0.00758287	1.7	2.63975	AllP	Sig. Adverse
508	BLCA	P01133	EGF|1950	hsa05206	0.0520686	1.55	1.92749	AllP_SingleGene	Adverse	2	P01133;P00519	2	EGF|1950;ABL1|25	0.0388762	1.68	2.04283	AllP	Sig. Adverse	6	P01133;P00519;P37275;P56524;O60315;P05106	6	EGF|1950;ABL1|25;ZEB1|6935;HDAC4|9759;ZEB2|9839;ITGB3|3690	0.00279454	0.2	0.00375509	1.79	2.85845	AllP	Sig. Adverse
509	BLCA	P01133	EGF|1950	hsa05205	0.0520686	1.55	1.92749	AllP_SingleGene	Adverse	2	P01133;P06241	2	EGF|1950;FYN|2534	0.017085	1.67	2.35915	AllP	Sig. Adverse	14	P01133;P06241;Q01484;Q9Y243;O14807;P05019;P18827;P05106;P09038;P11362;P08648;Q16082;Q8WVJ9;Q15672	14	EGF|1950;FYN|2534;ANK2|287;AKT3|10000;MRAS|22808;IGF1|3479;SDC1|6382;ITGB3|3690;FGF2|2247;FGFR1|2260;ITGA5|3678;HSPB2|3316;TWIST2|117581;TWIST1|7291	0.0344961	0.7	0.000239614	2.08	3.59379	AllP	Sig. Adverse
510	BLCA	P01133	EGF|1950	hsa05169	0.0520686	1.55	1.92749	AllP_SingleGene	Adverse	3	P01133;Q08881;O60674	3	EGF|1950;ITK|3702;JAK2|3717	0.00390502	0.54	-2.8427	75upN	Sig. Favorable	10	P01133;Q08881;O60674;P16150;P06734;P49961;P21580;P48736;P08670;Q13651	10	EGF|1950;ITK|3702;JAK2|3717;SPN|6693;FCER2|2208;ENTPD1|953;TNFAIP3|7128;PIK3CG|5294;VIM|7431;IL10RA|3587	0.00141889	0.007	0.000697646	0.46	-3.30681	75upN	Sig. Favorable
511	BLCA	P01133	EGF|1950	hsa04662	0.0520686	1.55	1.92749	AllP_SingleGene	Adverse	3	P01133;Q08881;O60674	3	EGF|1950;ITK|3702;JAK2|3717	0.00390502	0.54	-2.8427	75upN	Sig. Favorable	9	P01133;Q08881;O60674;P05771;P48736;P31994;Q06187;P40259;P20273	9	EGF|1950;ITK|3702;JAK2|3717;PRKCB|5579;PIK3CG|5294;FCGR2B|2213;BTK|695;CD79B|974;CD22|933	0.000925967	0.1	0.000332026	0.43	-3.4879	75upN	Sig. Favorable
512	BLCA	P01133	EGF|1950	hsa04064	0.0520686	1.55	1.92749	AllP_SingleGene	Adverse	2	P01133;Q08881	2	EGF|1950;ITK|3702	0.00198859	0.51	-3.0359	75upN	Sig. Favorable	11	P01133;Q08881;Q13489;P29965;P05771;P21580;P48061;Q06187;P19320;O00585;Q99731	11	EGF|1950;ITK|3702;BIRC3|330;CD40LG|959;PRKCB|5579;TNFAIP3|7128;CXCL12|6387;BTK|695;VCAM1|7412;CCL21|6366;CCL19|6363	9.23185e-05	0.08	0.000193162	0.42	-3.61446	75upN	Sig. Favorable
513	BLCA	P01133	EGF|1950	hsa04062	0.0520686	1.55	1.92749	AllP_SingleGene	Adverse	5	P01133;Q08881;P06241;O60674;P51813	5	EGF|1950;ITK|3702;FYN|2534;JAK2|3717;BMX|660	NA	NA	NA	Undetermined	Undetermined	26	P01133;Q08881;P06241;O60674;P51813;P51679;P51684;P32302;P61073;P02778;P13500;Q16627;Q99731;O00585;P55773;O14625;P48061;P48736;P61952;P59768;Q92556;P34947;Q7LDG7;P05771;Q9Y243;Q92608	26	EGF|1950;ITK|3702;FYN|2534;JAK2|3717;BMX|660;CCR4|1233;CCR6|1235;CXCR5|643;CXCR4|7852;CXCL10|3627;CCL2|6347;CCL14|6358;CCL19|6363;CCL21|6366;CCL23|6368;CXCL11|6373;CXCL12|6387;PIK3CG|5294;GNG11|2791;GNG2|54331;ELMO1|9844;GRK5|2869;RASGRP2|10235;PRKCB|5579;AKT3|10000;DOCK2|1794	1.06588e-09	0.02	1.16959e-06	2.52	4.69745	AllP	Sig. Adverse
514	BLCA	P01133	EGF|1950	hsa04142	0.0520686	1.55	1.92749	AllP_SingleGene	Adverse	2	P01133;Q13882	2	EGF|1950;PTK6|5753	0.0214297	0.64	-2.28201	75upN	Sig. Favorable	4	P01133;Q13882;F6SFB5;Q86U03	4	EGF|1950;PTK6|5753;AP1S2|8905;AP1G2|8906	0.0169926	0.03	0.0112045	0.54	-2.49794	75upN	Sig. Favorable
515	BLCA	P01133	EGF|1950	hsa04012	0.0520686	1.55	1.92749	AllP_SingleGene	Adverse	2	P01133;P00519	2	EGF|1950;ABL1|25	0.0388762	1.68	2.04283	AllP	Sig. Adverse	4	P01133;P00519;A8K161;Q9Y243	4	EGF|1950;ABL1|25;CAMK2A|815;AKT3|10000	0.00646876	0.009	0.0045451	1.76	2.80114	AllP	Sig. Adverse
516	BLCA	P01133	EGF|1950	hsa04640	0.0520686	1.55	1.92749	AllP_SingleGene	Adverse	3	P01133;P06241;Q08881	3	EGF|1950;FYN|2534;ITK|3702	8.01209e-05	2.14	3.85276	AllP	Sig. Adverse	18	P01133;P06241;Q08881;P56199;P08648;P05106;P17927;P07333;P06734;P11049;P11836;P20273;P09693;P06127;P28906;P36888;P09603;P05231	18	EGF|1950;FYN|2534;ITK|3702;ITGA1|3672;ITGA5|3678;ITGB3|3690;CR1|1378;CSF1R|1436;FCER2|2208;CD37|951;MS4A1|931;CD22|933;CD3G|917;CD5|921;CD34|947;FLT3|2322;CSF1|1435;IL6|3569	4.73999e-07	0.09	3.04675e-05	2.2	4.0659	75upP	Sig. Adverse
517	BLCA	P01135	TGFA|7039	hsa04510	0.330249	1.23	0.971918	AllP_SingleGene	Adverse	2	P01135;P00519	2	TGFA|7039;ABL1|25	0.37186	1.21	0.891645	AllP	Adverse	8	P01135;P00519;P05106;Q13797;Q15746;Q9Y243;Q9NVD7;Q9Y490	8	TGFA|7039;ABL1|25;ITGB3|3690;ITGA9|3680;MYLK|4638;AKT3|10000;PARVA|55742;TLN1|7094	0.00186436	0.5	0.00961462	1.66	2.56284	AllP	Sig. Adverse
518	BLCA	P01135	TGFA|7039	hsa05212	0.330249	1.23	0.971918	AllP_SingleGene	Adverse	1	P01135	1	TGFA|7039	0.330249	1.23	0.971918	AllP_SingleGene	Adverse	1	P01135	1	TGFA|7039	0.0105485	1	0.330249	1.23	0.971918	AllP_SingleGene	Adverse
519	BLCA	P01135	TGFA|7039	hsa05214	0.330249	1.23	0.971918	AllP_SingleGene	Adverse	2	P01135;P00519	2	TGFA|7039;ABL1|25	0.37186	1.21	0.891645	AllP	Adverse	4	P01135;P00519;A8K161;Q9Y243	4	TGFA|7039;ABL1|25;CAMK2A|815;AKT3|10000	0.00350309	0.1	0.0693012	1.55	1.80207	AllP	Adverse
520	BLCA	P01135	TGFA|7039	hsa05221	0.330249	1.23	0.971918	AllP_SingleGene	Adverse	2	P01135;P00519	2	TGFA|7039;ABL1|25	0.37186	1.21	0.891645	AllP	Adverse	4	P01135;P00519;Q06455;Q9Y243	4	TGFA|7039;ABL1|25;RUNX1T1|862;AKT3|10000	0.0238129	0.02	0.049808	1.47	1.94985	AllP	Sig. Adverse
521	BLCA	P01135	TGFA|7039	hsa05220	0.330249	1.23	0.971918	AllP_SingleGene	Adverse	2	P01135;P00519	2	TGFA|7039;ABL1|25	0.37186	1.21	0.891645	AllP	Adverse	3	P01135;P00519;Q9Y243	3	TGFA|7039;ABL1|25;AKT3|10000	0.0353755	0.07	0.0914377	1.42	1.6793	AllP	Adverse
522	BLCA	P01135	TGFA|7039	hsa05211	0.330249	1.23	0.971918	AllP_SingleGene	Adverse	1	P01135	1	TGFA|7039	0.330249	1.23	0.971918	AllP_SingleGene	Adverse	1	P01135	1	TGFA|7039	0.00773558	1	0.330249	1.23	0.971918	AllP_SingleGene	Adverse
523	BLCA	P01135	TGFA|7039	hsa05215	0.330249	1.23	0.971918	AllP_SingleGene	Adverse	1	P01135	1	TGFA|7039	0.330249	1.23	0.971918	AllP_SingleGene	Adverse	1	P01135	1	TGFA|7039	0.0161744	1	0.330249	1.23	0.971918	AllP_SingleGene	Adverse
524	BLCA	P01135	TGFA|7039	hsa05223	0.330249	1.23	0.971918	AllP_SingleGene	Adverse	1	P01135	1	TGFA|7039	0.330249	1.23	0.971918	AllP_SingleGene	Adverse	1	P01135	1	TGFA|7039	0.00773558	1	0.330249	1.23	0.971918	AllP_SingleGene	Adverse
525	BLCA	P01135	TGFA|7039	hsa04066	0.330249	1.23	0.971918	AllP_SingleGene	Adverse	2	P01135;P00519	2	TGFA|7039;ABL1|25	0.37186	1.21	0.891645	AllP	Adverse	4	P01135;P00519;Q9Y243;A8K161	4	TGFA|7039;ABL1|25;AKT3|10000;CAMK2A|815	0.0313163	0.07	0.0693012	1.55	1.80207	AllP	Adverse
526	BLCA	P01135	TGFA|7039	hsa04810	0.330249	1.23	0.971918	AllP_SingleGene	Adverse	2	P01135;P00519	2	TGFA|7039;ABL1|25	0.37186	1.21	0.891645	AllP	Adverse	6	P01135;P00519;Q9Y281;Q15746;Q13797;P05106	6	TGFA|7039;ABL1|25;CFL2|1073;MYLK|4638;ITGA9|3680;ITGB3|3690	0.0192673	0.5	0.0373915	1.51	2.06699	AllP	Sig. Adverse
527	BLCA	P01135	TGFA|7039	hsa05206	0.330249	1.23	0.971918	AllP_SingleGene	Adverse	2	P01135;P00519	2	TGFA|7039;ABL1|25	0.37186	1.21	0.891645	AllP	Adverse	6	P01135;P00519;P37275;P56524;O60315;P05106	6	TGFA|7039;ABL1|25;ZEB1|6935;HDAC4|9759;ZEB2|9839;ITGB3|3690	0.00279454	0.2	0.0284358	1.55	2.17389	AllP	Sig. Adverse
528	BLCA	P01135	TGFA|7039	hsa04012	0.330249	1.23	0.971918	AllP_SingleGene	Adverse	2	P01135;P00519	2	TGFA|7039;ABL1|25	0.37186	1.21	0.891645	AllP	Adverse	4	P01135;P00519;A8K161;Q9Y243	4	TGFA|7039;ABL1|25;CAMK2A|815;AKT3|10000	0.00065107	0.03	0.0693012	1.55	1.80207	AllP	Adverse
529	BLCA	P01375	TNF|7124	hsa04512	0.137264	0.74	-1.48072	AllP_SingleGene	Favorable	2	P01375;P06241	2	TNF|7124;FYN|2534	0.00946712	1.69	2.56574	75upP	Sig. Adverse	11	P01375;P06241;Q16363;P12109;P12110;P12111;P05106;P18827;Q13683;P08648;P56199	11	TNF|7124;FYN|2534;LAMA4|3910;COL6A1|1291;COL6A2|1292;COL6A3|1293;ITGB3|3690;SDC1|6382;ITGA7|3679;ITGA5|3678;ITGA1|3672	0.0145502	0.5	0.00635557	1.71	2.69729	AllP	Sig. Adverse
530	BLCA	P01375	TNF|7124	hsa04060	0.137264	0.74	-1.48072	AllP_SingleGene	Favorable	3	P01375;Q08881;P21580	3	TNF|7124;ITK|3702;TNFAIP3|7128	0.115054	0.73	-1.56967	AllN	Favorable	30	P01375;Q08881;P21580;O95256;P08476;O14836;P32971;P29965;Q13651;P36888;P07333;P16234;P09603;Q8TD55;P04141;P09919;P05231;P51679;P51684;P55773;P13500;O00585;Q99731;P32302;P61073;P48061;O14625;P02778;P42830;P19875	30	TNF|7124;ITK|3702;TNFAIP3|7128;IL18RAP|8807;INHBA|3624;TNFRSF13B|23495;TNFSF8|944;CD40LG|959;IL10RA|3587;FLT3|2322;CSF1R|1436;PDGFRA|5156;CSF1|1435;PLEKHO2|80301;CSF2|1437;CSF3|1440;IL6|3569;CCR4|1233;CCR6|1235;CCL23|6368;CCL2|6347;CCL21|6366;CCL19|6363;CXCR5|643;CXCR4|7852;CXCL12|6387;CXCL11|6373;CXCL10|3627;CXCL5|6374;CXCL2|2920	5.6535e-10	0.04	1.60883e-05	2.27	4.19673	75upP	Sig. Adverse
531	BLCA	P01375	TNF|7124	hsa04630	0.137264	0.74	-1.48072	AllP_SingleGene	Favorable	2	P01375;P21580	2	TNF|7124;TNFAIP3|7128	0.103247	0.72	-1.62187	AllN	Favorable	7	P01375;P21580;O14543;Q13651;P04141;P05231;P09919	7	TNF|7124;TNFAIP3|7128;SOCS3|9021;IL10RA|3587;CSF2|1437;IL6|3569;CSF3|1440	0.00430293	0.04	0.00616205	0.59	-2.70794	AllN	Sig. Favorable
532	BLCA	P01375	TNF|7124	hsa04510	0.137264	0.74	-1.48072	AllP_SingleGene	Favorable	2	P01375;P06241	2	TNF|7124;FYN|2534	0.00946712	1.69	2.56574	75upP	Sig. Adverse	18	P01375;P06241;P05106;P56199;P08648;Q13683;Q15746;P24844;Q9Y243;Q13418;Q9Y490;P12109;P12110;P12111;Q16363;P16234;P09619;P05019	18	TNF|7124;FYN|2534;ITGB3|3690;ITGA1|3672;ITGA5|3678;ITGA7|3679;MYLK|4638;MYL9|10398;AKT3|10000;ILK|3611;TLN1|7094;COL6A1|1291;COL6A2|1292;COL6A3|1293;LAMA4|3910;PDGFRA|5156;PDGFRB|5159;IGF1|3479	0.00139221	0.6	0.00828825	1.67	2.61185	AllP	Sig. Adverse
533	BLCA	P01375	TNF|7124	hsa05218	0.137264	0.74	-1.48072	AllP_SingleGene	Favorable	2	P01375;P06241	2	TNF|7124;FYN|2534	0.00946712	1.69	2.56574	75upP	Sig. Adverse	8	P01375;P06241;P11362;P16234;P09619;P09038;P05019;Q9Y243	8	TNF|7124;FYN|2534;FGFR1|2260;PDGFRA|5156;PDGFRB|5159;FGF2|2247;IGF1|3479;AKT3|10000	0.0387248	0.6	4.11673e-05	2.3	3.98772	AllP	Sig. Adverse
534	BLCA	P01375	TNF|7124	hsa04151	0.137264	0.74	-1.48072	AllP_SingleGene	Favorable	2	P01375;P06241	2	TNF|7124;FYN|2534	0.00946712	1.69	2.56574	75upP	Sig. Adverse	21	P01375;P06241;Q9Y243;P07333;P11362;P16234;P09619;Q02763;P09038;P05019;P61952;P59768;P56199;P08648;Q13683;P05106;P12109;P12110;P12111;Q16363;P05231	21	TNF|7124;FYN|2534;AKT3|10000;CSF1R|1436;FGFR1|2260;PDGFRA|5156;PDGFRB|5159;TEK|7010;FGF2|2247;IGF1|3479;GNG11|2791;GNG2|54331;ITGA1|3672;ITGA5|3678;ITGA7|3679;ITGB3|3690;COL6A1|1291;COL6A2|1292;COL6A3|1293;LAMA4|3910;IL6|3569	0.00695523	0.5	0.00557755	1.7	2.73969	AllP	Sig. Adverse
535	BLCA	P01375	TNF|7124	hsa05230	0.137264	0.74	-1.48072	AllP_SingleGene	Favorable	2	P01375;P06241	2	TNF|7124;FYN|2534	0.00946712	1.69	2.56574	75upP	Sig. Adverse	6	P01375;P06241;P11362;P16234;P09619;Q9Y243	6	TNF|7124;FYN|2534;FGFR1|2260;PDGFRA|5156;PDGFRB|5159;AKT3|10000	0.0442601	0.3	0.000382932	2.04	3.47908	AllP	Sig. Adverse
536	BLCA	P01375	TNF|7124	hsa04810	0.137264	0.74	-1.48072	AllP_SingleGene	Favorable	2	P01375;P06241	2	TNF|7124;FYN|2534	0.00946712	1.69	2.56574	75upP	Sig. Adverse	16	P01375;P06241;P55160;Q9Y281;P24844;Q15746;Q13576;P56199;P08648;Q13683;P05106;O14807;P11362;P16234;P09619;P09038	16	TNF|7124;FYN|2534;NCKAP1L|3071;CFL2|1073;MYL9|10398;MYLK|4638;IQGAP2|10788;ITGA1|3672;ITGA5|3678;ITGA7|3679;ITGB3|3690;MRAS|22808;FGFR1|2260;PDGFRA|5156;PDGFRB|5159;FGF2|2247	0.00181637	0.4	0.0110664	1.64	2.51575	AllP	Sig. Adverse
537	BLCA	P01375	TNF|7124	hsa05202	0.137264	0.74	-1.48072	AllP_SingleGene	Favorable	2	P01375;P21580	2	TNF|7124;TNFAIP3|7128	0.103247	0.72	-1.62187	AllN	Favorable	7	P01375;P21580;Q92570;P05231;Q9BYH8;Q13489;P04141	7	TNF|7124;TNFAIP3|7128;NR4A3|8013;IL6|3569;NFKBIZ|64332;BIRC3|330;CSF2|1437	0.0257219	0.07	0.00708035	0.6	-2.66362	AllN	Sig. Favorable
538	BLCA	P01375	TNF|7124	hsa05205	0.137264	0.74	-1.48072	AllP_SingleGene	Favorable	2	P01375;P06241	2	TNF|7124;FYN|2534	0.00946712	1.69	2.56574	75upP	Sig. Adverse	14	P01375;P06241;Q01484;Q9Y243;O14807;P05019;P18827;P05106;P09038;P11362;P08648;Q16082;Q8WVJ9;Q15672	14	TNF|7124;FYN|2534;ANK2|287;AKT3|10000;MRAS|22808;IGF1|3479;SDC1|6382;ITGB3|3690;FGF2|2247;FGFR1|2260;ITGA5|3678;HSPB2|3316;TWIST2|117581;TWIST1|7291	0.0344961	0.7	0.0015009	1.86	3.12462	AllP	Sig. Adverse
539	BLCA	P01375	TNF|7124	hsa05169	0.137264	0.74	-1.48072	AllP_SingleGene	Favorable	3	P01375;P21580;Q08881	3	TNF|7124;TNFAIP3|7128;ITK|3702	0.115054	0.73	-1.56967	AllN	Favorable	9	P01375;P21580;Q08881;P16150;P06734;P49961;P48736;P08670;Q13651	9	TNF|7124;TNFAIP3|7128;ITK|3702;SPN|6693;FCER2|2208;ENTPD1|953;PIK3CG|5294;VIM|7431;IL10RA|3587	0.00290374	0.008	0.00681589	0.53	-2.66084	75upN	Sig. Favorable
540	BLCA	P01375	TNF|7124	hsa04662	0.137264	0.74	-1.48072	AllP_SingleGene	Favorable	2	P01375;Q08881	2	TNF|7124;ITK|3702	0.0454916	0.63	-1.98211	AllN	Sig. Favorable	8	P01375;Q08881;P05771;P48736;P31994;Q06187;P40259;P20273	8	TNF|7124;ITK|3702;PRKCB|5579;PIK3CG|5294;FCGR2B|2213;BTK|695;CD79B|974;CD22|933	0.00621218	0.2	0.0019385	0.54	-3.05255	75upN	Sig. Favorable
541	BLCA	P01375	TNF|7124	hsa04064	0.137264	0.74	-1.48072	AllP_SingleGene	Favorable	3	P01375;P21580;Q08881	3	TNF|7124;TNFAIP3|7128;ITK|3702	0.115054	0.73	-1.56967	AllN	Favorable	12	P01375;P21580;Q08881;Q13489;P29965;P05771;P48061;Q06187;P19320;P19875;O00585;Q99731	12	TNF|7124;TNFAIP3|7128;ITK|3702;BIRC3|330;CD40LG|959;PRKCB|5579;CXCL12|6387;BTK|695;VCAM1|7412;CXCL2|2920;CCL21|6366;CCL19|6363	1.39285e-06	0.03	0.000226675	0.49	-3.61156	75upN	Sig. Favorable
542	BLCA	P01375	TNF|7124	hsa04062	0.137264	0.74	-1.48072	AllP_SingleGene	Favorable	4	P01375;P21580;Q08881;P06241	4	TNF|7124;TNFAIP3|7128;ITK|3702;FYN|2534	0.045356	0.67	-1.9884	75upN	Sig. Favorable	27	P01375;P21580;Q08881;P06241;P51679;P51684;P32302;P61073;P19875;P02778;P13500;Q99731;O00585;P55773;O14625;P42830;P48061;O60674;P48736;P61952;P59768;Q92556;P34947;Q7LDG7;P05771;Q9Y243;Q92608	27	TNF|7124;TNFAIP3|7128;ITK|3702;FYN|2534;CCR4|1233;CCR6|1235;CXCR5|643;CXCR4|7852;CXCL2|2920;CXCL10|3627;CCL2|6347;CCL19|6363;CCL21|6366;CCL23|6368;CXCL11|6373;CXCL5|6374;CXCL12|6387;JAK2|3717;PIK3CG|5294;GNG11|2791;GNG2|54331;ELMO1|9844;GRK5|2869;RASGRP2|10235;PRKCB|5579;AKT3|10000;DOCK2|1794	6.26929e-10	0.03	3.10297e-06	2.41	4.52073	75upP	Sig. Adverse
543	BLCA	P01375	TNF|7124	hsa05161	0.137264	0.74	-1.48072	AllP_SingleGene	Favorable	2	P01375;P21580	2	TNF|7124;TNFAIP3|7128	0.103247	0.72	-1.62187	AllN	Favorable	6	P01375;P21580;Q02930;P11161;Q06889;P05231	6	TNF|7124;TNFAIP3|7128;CREB5|9586;EGR2|1959;EGR3|1960;IL6|3569	0.0284099	0.1	0.0174103	1.59	2.35686	75upP	Sig. Adverse
544	BLCA	P01375	TNF|7124	hsa04640	0.137264	0.74	-1.48072	AllP_SingleGene	Favorable	4	P01375;P06241;Q08881;P21580	4	TNF|7124;FYN|2534;ITK|3702;TNFAIP3|7128	0.045356	0.67	-1.9884	75upN	Sig. Favorable	21	P01375;P06241;Q08881;P21580;P56199;P08648;P05106;P17927;P07333;P06734;P11049;P11836;P20273;P09693;P06127;P28906;P36888;P09603;P09919;P05231;P04141	21	TNF|7124;FYN|2534;ITK|3702;TNFAIP3|7128;ITGA1|3672;ITGA5|3678;ITGB3|3690;CR1|1378;CSF1R|1436;FCER2|2208;CD37|951;MS4A1|931;CD22|933;CD3G|917;CD5|921;CD34|947;FLT3|2322;CSF1|1435;CSF3|1440;IL6|3569;CSF2|1437	2.73785e-08	0.05	2.44854e-06	2.43	4.56469	75upP	Sig. Adverse
545	BLCA	P01730	CD4|920	hsa04060	0.380108	1.19	0.876654	AllP_SingleGene	Adverse	3	P01730;P08575;M9MML4	2	CD4|920;PTPRC|5788	0.00776587	1.88	2.62033	75upP	Sig. Adverse	31	P01730;P08575;M9MML4;O95256;P08476;P10600;O14836;Q9Y5U5;P32971;P29965;Q13651;P36888;P07333;P09619;P16234;P09603;Q8TD55;Q9NRA1;Q99650;P05231;P51679;P51684;P55773;P13500;O00585;Q99731;P32302;P61073;P48061;O14625;P02778	30	CD4|920;PTPRC|5788;IL18RAP|8807;INHBA|3624;TGFB3|7043;TNFRSF13B|23495;TNFRSF18|8784;TNFSF8|944;CD40LG|959;IL10RA|3587;FLT3|2322;CSF1R|1436;PDGFRB|5159;PDGFRA|5156;CSF1|1435;PLEKHO2|80301;PDGFC|56034;OSMR|9180;IL6|3569;CCR4|1233;CCR6|1235;CCL23|6368;CCL2|6347;CCL21|6366;CCL19|6363;CXCR5|643;CXCR4|7852;CXCL12|6387;CXCL11|6373;CXCL10|3627	1.24686e-13	0.001	8.16733e-07	2.52	4.7627	AllP	Sig. Adverse
546	BLCA	P01730	CD4|920	hsa04510	0.380108	1.19	0.876654	AllP_SingleGene	Adverse	3	P01730;P08575;M9MML4	2	CD4|920;PTPRC|5788	0.00776587	1.88	2.62033	75upP	Sig. Adverse	22	P01730;P08575;M9MML4;P05106;P56199;P21333;Q15746;P48736;Q9Y490;P12814;P05771;P06241;P12109;P12110;P12111;P07996;Q13489;P30279;P16234;P09619;P05019;Q9NRA1	21	CD4|920;PTPRC|5788;ITGB3|3690;ITGA1|3672;FLNA|2316;MYLK|4638;PIK3CG|5294;TLN1|7094;ACTN1|87;PRKCB|5579;FYN|2534;COL6A1|1291;COL6A2|1292;COL6A3|1293;THBS1|7057;BIRC3|330;CCND2|894;PDGFRA|5156;PDGFRB|5159;IGF1|3479;PDGFC|56034	7.0381e-05	0.2	0.000621348	1.93	3.36178	AllP	Sig. Adverse
547	BLCA	P01730	CD4|920	hsa05218	0.380108	1.19	0.876654	AllP_SingleGene	Adverse	3	P01730;P08575;M9MML4	2	CD4|920;PTPRC|5788	0.00776587	1.88	2.62033	75upP	Sig. Adverse	10	P01730;P08575;M9MML4;P16234;P09619;P09038;P21781;P05019;Q9NRA1;P48736	9	CD4|920;PTPRC|5788;PDGFRA|5156;PDGFRB|5159;FGF2|2247;FGF7|2252;IGF1|3479;PDGFC|56034;PIK3CG|5294	0.00497847	0.2	0.000813836	1.9	3.29159	AllP	Sig. Adverse
548	BLCA	P01730	CD4|920	hsa04151	0.380108	1.19	0.876654	AllP_SingleGene	Adverse	3	P01730;P08575;M9MML4	2	CD4|920;PTPRC|5788	0.00776587	1.88	2.62033	75upP	Sig. Adverse	26	P01730;P08575;M9MML4;P07333;P16234;P09619;Q02763;P09603;P09038;P21781;P05019;Q9NRA1;P48736;P59768;P56199;P05106;P12109;P12110;P12111;P07996;Q99650;O60674;P05231;Q02930;P30279;P56279	25	CD4|920;PTPRC|5788;CSF1R|1436;PDGFRA|5156;PDGFRB|5159;TEK|7010;CSF1|1435;FGF2|2247;FGF7|2252;IGF1|3479;PDGFC|56034;PIK3CG|5294;GNG2|54331;ITGA1|3672;ITGB3|3690;COL6A1|1291;COL6A2|1292;COL6A3|1293;THBS1|7057;OSMR|9180;JAK2|3717;IL6|3569;CREB5|9586;CCND2|894;TCL1A|8115	0.000188736	0.1	5.87311e-05	2.14	3.92363	AllP	Sig. Adverse
549	BLCA	P01730	CD4|920	hsa04066	0.380108	1.19	0.876654	AllP_SingleGene	Adverse	3	P01730;P08575;M9MML4	2	CD4|920;PTPRC|5788	0.00776587	1.88	2.62033	75upP	Sig. Adverse	8	P01730;P08575;M9MML4;P05019;P48736;P05771;Q02763;P05231	7	CD4|920;PTPRC|5788;IGF1|3479;PIK3CG|5294;PRKCB|5579;TEK|7010;IL6|3569	0.00607884	0.002	2.64008e-06	2.43	4.54836	75upP	Sig. Adverse
550	BLCA	P01730	CD4|920	hsa04662	0.380108	1.19	0.876654	AllP_SingleGene	Adverse	3	P01730;P08575;M9MML4	2	CD4|920;PTPRC|5788	0.00776587	1.88	2.62033	75upP	Sig. Adverse	10	P01730;P08575;M9MML4;P05771;P48736;P31994;O95644;Q06187;P40259;P20273	9	CD4|920;PTPRC|5788;PRKCB|5579;PIK3CG|5294;FCGR2B|2213;NFATC1|4772;BTK|695;CD79B|974;CD22|933	4.22216e-05	0.002	0.000755208	1.92	3.30989	AllP	Sig. Adverse
551	BLCA	P01730	CD4|920	hsa04064	0.380108	1.19	0.876654	AllP_SingleGene	Adverse	3	P01730;P08575;M9MML4	2	CD4|920;PTPRC|5788	0.00776587	1.88	2.62033	75upP	Sig. Adverse	12	P01730;P08575;M9MML4;Q13489;P29965;P05771;P21580;P48061;Q06187;P19320;O00585;Q99731	11	CD4|920;PTPRC|5788;BIRC3|330;CD40LG|959;PRKCB|5579;TNFAIP3|7128;CXCL12|6387;BTK|695;VCAM1|7412;CCL21|6366;CCL19|6363	7.79003e-07	0.002	0.000219285	2.03	3.6198	Undetermined	Undetermined
552	BLCA	P01730	CD4|920	hsa04062	0.380108	1.19	0.876654	AllP_SingleGene	Adverse	3	P01730;P08575;M9MML4	2	CD4|920;PTPRC|5788	0.00776587	1.88	2.62033	75upP	Sig. Adverse	22	P01730;P08575;M9MML4;P51679;P51684;P32302;P61073;P02778;P13500;Q99731;O00585;P55773;O14625;P48061;O60674;P48736;P59768;Q92556;Q08881;Q7LDG7;P05771;Q92608	21	CD4|920;PTPRC|5788;CCR4|1233;CCR6|1235;CXCR5|643;CXCR4|7852;CXCL10|3627;CCL2|6347;CCL19|6363;CCL21|6366;CCL23|6368;CXCL11|6373;CXCL12|6387;JAK2|3717;PIK3CG|5294;GNG2|54331;ELMO1|9844;ITK|3702;RASGRP2|10235;PRKCB|5579;DOCK2|1794	2.57171e-09	0.003	0.000472815	1.97	3.42962	75upP	Sig. Adverse
553	BLCA	P01730	CD4|920	hsa04640	0.380108	1.19	0.876654	AllP_SingleGene	Adverse	3	P01730;P08575;M9MML4	2	CD4|920;PTPRC|5788	0.00776587	1.88	2.62033	75upP	Sig. Adverse	17	P01730;P08575;M9MML4;P56199;P05106;P17927;P07333;P06734;P11049;P11836;P20273;P09693;P29017;P06127;P36888;P09603;P05231	16	CD4|920;PTPRC|5788;ITGA1|3672;ITGB3|3690;CR1|1378;CSF1R|1436;FCER2|2208;CD37|951;MS4A1|931;CD22|933;CD3G|917;CD1C|911;CD5|921;FLT3|2322;CSF1|1435;IL6|3569	3.70709e-11	0.001	4.87719e-05	2.16	3.96421	75upP	Sig. Adverse
554	BLCA	P01732	CD8A|925	hsa04060	0.0117338	0.55	-2.4837	AllP_SingleGene	Sig. Favorable	3	P01732;P08575;M9MML4	2	CD8A|925;PTPRC|5788	0.0559172	0.67	-1.89881	AllN	Favorable	31	P01732;P08575;M9MML4;O95256;P08476;P10600;O14836;Q9Y5U5;P32971;P29965;Q13651;P36888;P07333;P09619;P16234;P09603;Q8TD55;Q9NRA1;Q99650;P05231;P51679;P51684;P55773;P13500;O00585;Q99731;P32302;P61073;P48061;O14625;P02778	30	CD8A|925;PTPRC|5788;IL18RAP|8807;INHBA|3624;TGFB3|7043;TNFRSF13B|23495;TNFRSF18|8784;TNFSF8|944;CD40LG|959;IL10RA|3587;FLT3|2322;CSF1R|1436;PDGFRB|5159;PDGFRA|5156;CSF1|1435;PLEKHO2|80301;PDGFC|56034;OSMR|9180;IL6|3569;CCR4|1233;CCR6|1235;CCL23|6368;CCL2|6347;CCL21|6366;CCL19|6363;CXCR5|643;CXCR4|7852;CXCL12|6387;CXCL11|6373;CXCL10|3627	1.24686e-13	0.2	2.01179e-06	2.44	4.60002	75upP	Sig. Adverse
555	BLCA	P01732	CD8A|925	hsa04350	0.0117338	0.55	-2.4837	AllP_SingleGene	Sig. Favorable	2	P01732;O75970	2	CD8A|925;MPDZ|8777	NA	NA	NA	Undetermined	Undetermined	3	P01732;O75970;O15198	3	CD8A|925;MPDZ|8777;SMAD9|4093	0.0334821	0.3	0.014865	1.6	2.4138	75upP	Sig. Adverse
556	BLCA	P01732	CD8A|925	hsa04510	0.0117338	0.55	-2.4837	AllP_SingleGene	Sig. Favorable	3	P01732;P08575;M9MML4	2	CD8A|925;PTPRC|5788	0.0559172	0.67	-1.89881	AllN	Favorable	22	P01732;P08575;M9MML4;P05106;P56199;P21333;Q15746;P48736;Q9Y490;P12814;P05771;P06241;P12109;P12110;P12111;P07996;Q13489;P30279;P16234;P09619;P05019;Q9NRA1	21	CD8A|925;PTPRC|5788;ITGB3|3690;ITGA1|3672;FLNA|2316;MYLK|4638;PIK3CG|5294;TLN1|7094;ACTN1|87;PRKCB|5579;FYN|2534;COL6A1|1291;COL6A2|1292;COL6A3|1293;THBS1|7057;BIRC3|330;CCND2|894;PDGFRA|5156;PDGFRB|5159;IGF1|3479;PDGFC|56034	7.0381e-05	1	0.000103343	2.12	3.79557	AllP	Sig. Adverse
557	BLCA	P01732	CD8A|925	hsa05218	0.0117338	0.55	-2.4837	AllP_SingleGene	Sig. Favorable	3	P01732;P08575;M9MML4	2	CD8A|925;PTPRC|5788	0.0559172	0.67	-1.89881	AllN	Favorable	10	P01732;P08575;M9MML4;P16234;P09619;P09038;P21781;P05019;Q9NRA1;P48736	9	CD8A|925;PTPRC|5788;PDGFRA|5156;PDGFRB|5159;FGF2|2247;FGF7|2252;IGF1|3479;PDGFC|56034;PIK3CG|5294	0.00497847	0.9	6.44092e-07	2.54	4.80528	AllP	Sig. Adverse
558	BLCA	P01732	CD8A|925	hsa04151	0.0117338	0.55	-2.4837	AllP_SingleGene	Sig. Favorable	3	P01732;P08575;M9MML4	2	CD8A|925;PTPRC|5788	0.0559172	0.67	-1.89881	AllN	Favorable	26	P01732;P08575;M9MML4;P07333;P16234;P09619;Q02763;P09603;P09038;P21781;P05019;Q9NRA1;P48736;P59768;P56199;P05106;P12109;P12110;P12111;P07996;Q99650;O60674;P05231;Q02930;P30279;P56279	25	CD8A|925;PTPRC|5788;CSF1R|1436;PDGFRA|5156;PDGFRB|5159;TEK|7010;CSF1|1435;FGF2|2247;FGF7|2252;IGF1|3479;PDGFC|56034;PIK3CG|5294;GNG2|54331;ITGA1|3672;ITGB3|3690;COL6A1|1291;COL6A2|1292;COL6A3|1293;THBS1|7057;OSMR|9180;JAK2|3717;IL6|3569;CREB5|9586;CCND2|894;TCL1A|8115	0.000188736	0.9	1.46634e-05	2.27	4.21725	AllP	Sig. Adverse
559	BLCA	P01732	CD8A|925	hsa04066	0.0117338	0.55	-2.4837	AllP_SingleGene	Sig. Favorable	3	P01732;P08575;M9MML4	2	CD8A|925;PTPRC|5788	0.0559172	0.67	-1.89881	AllN	Favorable	8	P01732;P08575;M9MML4;P05019;P48736;P05771;Q02763;P05231	7	CD8A|925;PTPRC|5788;IGF1|3479;PIK3CG|5294;PRKCB|5579;TEK|7010;IL6|3569	0.00607884	0.1	1.44422e-05	0.43	-4.21351	75upN	Sig. Favorable
560	BLCA	P01732	CD8A|925	hsa04662	0.0117338	0.55	-2.4837	AllP_SingleGene	Sig. Favorable	3	P01732;P08575;M9MML4	2	CD8A|925;PTPRC|5788	0.0559172	0.67	-1.89881	AllN	Favorable	10	P01732;P08575;M9MML4;P05771;P48736;P31994;O95644;Q06187;P40259;P20273	9	CD8A|925;PTPRC|5788;PRKCB|5579;PIK3CG|5294;FCGR2B|2213;NFATC1|4772;BTK|695;CD79B|974;CD22|933	4.22216e-05	0.3	3.42891e-05	0.46	-4.03957	75upN	Sig. Favorable
561	BLCA	P01732	CD8A|925	hsa04064	0.0117338	0.55	-2.4837	AllP_SingleGene	Sig. Favorable	3	P01732;P08575;M9MML4	2	CD8A|925;PTPRC|5788	0.0559172	0.67	-1.89881	AllN	Favorable	12	P01732;P08575;M9MML4;Q13489;P29965;P05771;P21580;P48061;Q06187;P19320;O00585;Q99731	11	CD8A|925;PTPRC|5788;BIRC3|330;CD40LG|959;PRKCB|5579;TNFAIP3|7128;CXCL12|6387;BTK|695;VCAM1|7412;CCL21|6366;CCL19|6363	7.79003e-07	0.2	0.000754697	0.51	-3.30505	75upN	Sig. Favorable
562	BLCA	P01732	CD8A|925	hsa04062	0.0117338	0.55	-2.4837	AllP_SingleGene	Sig. Favorable	3	P01732;P08575;M9MML4	2	CD8A|925;PTPRC|5788	0.0559172	0.67	-1.89881	AllN	Favorable	22	P01732;P08575;M9MML4;P51679;P51684;P32302;P61073;P02778;P13500;Q99731;O00585;P55773;O14625;P48061;O60674;P48736;P59768;Q92556;Q08881;Q7LDG7;P05771;Q92608	21	CD8A|925;PTPRC|5788;CCR4|1233;CCR6|1235;CXCR5|643;CXCR4|7852;CXCL10|3627;CCL2|6347;CCL19|6363;CCL21|6366;CCL23|6368;CXCL11|6373;CXCL12|6387;JAK2|3717;PIK3CG|5294;GNG2|54331;ELMO1|9844;ITK|3702;RASGRP2|10235;PRKCB|5579;DOCK2|1794	2.57171e-09	0.4	5.90524e-05	2.27	3.90748	Undetermined	Undetermined
563	BLCA	P01732	CD8A|925	hsa04640	0.0117338	0.55	-2.4837	AllP_SingleGene	Sig. Favorable	3	P01732;P08575;M9MML4	2	CD8A|925;PTPRC|5788	0.0559172	0.67	-1.89881	AllN	Favorable	17	P01732;P08575;M9MML4;P56199;P05106;P17927;P07333;P06734;P11049;P11836;P20273;P09693;P29017;P06127;P36888;P09603;P05231	16	CD8A|925;PTPRC|5788;ITGA1|3672;ITGB3|3690;CR1|1378;CSF1R|1436;FCER2|2208;CD37|951;MS4A1|931;CD22|933;CD3G|917;CD1C|911;CD5|921;FLT3|2322;CSF1|1435;IL6|3569	3.70709e-11	0.3	8.47332e-05	0.47	-3.84035	75upN	Sig. Favorable
564	BLCA	P02786	TFRC|7037	hsa03320	0.056665	1.5	1.89312	AllP_SingleGene	Adverse	2	P02786;Q9H0R8	2	TFRC|7037;GABARAPL1|23710	0.0599989	1.48	1.86907	75upP	Adverse	3	P02786;Q9H0R8;P78380	3	TFRC|7037;GABARAPL1|23710;OLR1|4973	0.0279413	0.02	0.0451327	0.66	-1.9895	75upN	Sig. Favorable
565	BLCA	P04234	CD3D|915	hsa04060	0.0010004	0.45	-3.2068	AllP_SingleGene	Sig. Favorable	2	P04234;P22001	2	CD3D|915;KCNA3|3738	0.0146216	0.56	-2.40735	AllN	Sig. Favorable	23	P04234;P22001;O95256;O14836;P32971;P29965;Q13651;P36888;P07333;P09619;P16234;P09603;Q8TD55;P05231;P51679;P51684;P55773;P13500;Q99731;P32302;P61073;P48061;P02778	23	CD3D|915;KCNA3|3738;IL18RAP|8807;TNFRSF13B|23495;TNFSF8|944;CD40LG|959;IL10RA|3587;FLT3|2322;CSF1R|1436;PDGFRB|5159;PDGFRA|5156;CSF1|1435;PLEKHO2|80301;IL6|3569;CCR4|1233;CCR6|1235;CCL23|6368;CCL2|6347;CCL19|6363;CXCR5|643;CXCR4|7852;CXCL12|6387;CXCL10|3627	5.68404e-06	0.04	5.29991e-06	2.36	4.41813	75upP	Sig. Adverse
566	BLCA	P04234	CD3D|915	hsa05214	0.0010004	0.45	-3.2068	AllP_SingleGene	Sig. Favorable	2	P04234;P22001	2	CD3D|915;KCNA3|3738	0.0146216	0.56	-2.40735	AllN	Sig. Favorable	7	P04234;P22001;P05019;P16234;P09619;P05771;P48736	7	CD3D|915;KCNA3|3738;IGF1|3479;PDGFRA|5156;PDGFRB|5159;PRKCB|5579;PIK3CG|5294	0.0182671	0.02	2.79896e-07	2.75	4.92721	75upP	Sig. Adverse
567	BLCA	P04234	CD3D|915	hsa05218	0.0010004	0.45	-3.2068	AllP_SingleGene	Sig. Favorable	3	P04234;P17658;P22001	3	CD3D|915;KCNA6|3742;KCNA3|3738	0.00347884	0.55	-2.88041	75upN	Sig. Favorable	10	P04234;P17658;P22001;P11362;P16234;P09619;P09038;P21781;P05019;P48736	10	CD3D|915;KCNA6|3742;KCNA3|3738;FGFR1|2260;PDGFRA|5156;PDGFRB|5159;FGF2|2247;FGF7|2252;IGF1|3479;PIK3CG|5294	0.00516685	0.1	0.000181749	2.05	3.66572	AllP	Sig. Adverse
568	BLCA	P04234	CD3D|915	hsa05215	0.0010004	0.45	-3.2068	AllP_SingleGene	Sig. Favorable	2	P04234;P17658	2	CD3D|915;KCNA6|3742	0.000335947	0.47	-3.50347	75upN	Sig. Favorable	4	P04234;P17658;P11362;P05019	4	CD3D|915;KCNA6|3742;FGFR1|2260;IGF1|3479	0.0293756	0.07	2.01774e-06	3.14	4.50669	75upP	Sig. Adverse
569	BLCA	P04234	CD3D|915	hsa05230	0.0010004	0.45	-3.2068	AllP_SingleGene	Sig. Favorable	2	P04234;P22001	2	CD3D|915;KCNA3|3738	0.0146216	0.56	-2.40735	AllN	Sig. Favorable	6	P04234;P22001;P36888;P16234;P09619;P48736	6	CD3D|915;KCNA3|3738;FLT3|2322;PDGFRA|5156;PDGFRB|5159;PIK3CG|5294	0.0364731	0.06	0.00207685	1.85	3.03098	75upP	Sig. Adverse
570	BLCA	P04234	CD3D|915	hsa04066	0.0010004	0.45	-3.2068	AllP_SingleGene	Sig. Favorable	2	P04234;P22001	2	CD3D|915;KCNA3|3738	0.0146216	0.56	-2.40735	AllN	Sig. Favorable	7	P04234;P22001;P05019;P48736;P05771;Q02763;P05231	7	CD3D|915;KCNA3|3738;IGF1|3479;PIK3CG|5294;PRKCB|5579;TEK|7010;IL6|3569	0.0136665	0.007	2.39208e-05	2.27	4.1104	Undetermined	Undetermined
571	BLCA	P04234	CD3D|915	hsa05202	0.0010004	0.45	-3.2068	AllP_SingleGene	Sig. Favorable	2	P04234;P22001	2	CD3D|915;KCNA3|3738	0.0146216	0.56	-2.40735	AllN	Sig. Favorable	12	P04234;P22001;Q01543;Q92570;P05019;P05231;P37275;Q13489;Q06413;P36888;P30279;P07333	12	CD3D|915;KCNA3|3738;FLI1|2313;NR4A3|8013;IGF1|3479;IL6|3569;ZEB1|6935;BIRC3|330;MEF2C|4208;FLT3|2322;CCND2|894;CSF1R|1436	0.0340577	0.02	1.82624e-07	2.68	5.01673	75upP	Sig. Adverse
572	BLCA	P04234	CD3D|915	hsa05206	0.0010004	0.45	-3.2068	AllP_SingleGene	Sig. Favorable	2	P04234;P22001	2	CD3D|915;KCNA3|3738	0.0146216	0.56	-2.40735	AllN	Sig. Favorable	12	P04234;P22001;P37275;P30279;O60315;O95980;P08670;P08183;P07996;P05771;P16234;P09619	12	CD3D|915;KCNA3|3738;ZEB1|6935;CCND2|894;ZEB2|9839;RECK|8434;VIM|7431;ABCB1|5243;THBS1|7057;PRKCB|5579;PDGFRA|5156;PDGFRB|5159	0.0430675	0.1	3.63593e-05	2.18	4.02758	AllP	Sig. Adverse
573	BLCA	P04234	CD3D|915	hsa05205	0.0010004	0.45	-3.2068	AllP_SingleGene	Sig. Favorable	2	P04234;P17658	2	CD3D|915;KCNA6|3742	0.000335947	0.47	-3.50347	75upN	Sig. Favorable	5	P04234;P17658;Q01484;P05019;P11362	5	CD3D|915;KCNA6|3742;ANK2|287;IGF1|3479;FGFR1|2260	0.0361463	0.2	7.00008e-05	2.55	3.83679	AllP	Sig. Adverse
574	BLCA	P04234	CD3D|915	hsa05169	0.0010004	0.45	-3.2068	AllP_SingleGene	Sig. Favorable	2	P04234;P22001	2	CD3D|915;KCNA3|3738	0.0146216	0.56	-2.40735	AllN	Sig. Favorable	9	P04234;P22001;P16150;P06734;P49961;P21580;P48736;P08670;Q13651	9	CD3D|915;KCNA3|3738;SPN|6693;FCER2|2208;ENTPD1|953;TNFAIP3|7128;PIK3CG|5294;VIM|7431;IL10RA|3587	0.010208	0.003	0.00563552	0.51	-2.71681	75upN	Sig. Favorable
575	BLCA	P04234	CD3D|915	hsa04662	0.0010004	0.45	-3.2068	AllP_SingleGene	Sig. Favorable	2	P04234;P22001	2	CD3D|915;KCNA3|3738	0.0146216	0.56	-2.40735	AllN	Sig. Favorable	9	P04234;P22001;P05771;P48736;P31994;O95644;Q06187;P40259;P20273	9	CD3D|915;KCNA3|3738;PRKCB|5579;PIK3CG|5294;FCGR2B|2213;NFATC1|4772;BTK|695;CD79B|974;CD22|933	0.00053914	0.02	5.17791e-07	2.58	4.84042	Undetermined	Undetermined
576	BLCA	P04234	CD3D|915	hsa04064	0.0010004	0.45	-3.2068	AllP_SingleGene	Sig. Favorable	2	P04234;P22001	2	CD3D|915;KCNA3|3738	0.0146216	0.56	-2.40735	AllN	Sig. Favorable	10	P04234;P22001;Q13489;P29965;P05771;P21580;P48061;Q06187;P19320;Q99731	10	CD3D|915;KCNA3|3738;BIRC3|330;CD40LG|959;PRKCB|5579;TNFAIP3|7128;CXCL12|6387;BTK|695;VCAM1|7412;CCL19|6363	0.000289569	0.03	0.00390057	0.57	-2.84774	AllN	Sig. Favorable
577	BLCA	P04234	CD3D|915	hsa04062	0.0010004	0.45	-3.2068	AllP_SingleGene	Sig. Favorable	2	P04234;P22001	2	CD3D|915;KCNA3|3738	0.0146216	0.56	-2.40735	AllN	Sig. Favorable	18	P04234;P22001;P51679;P51684;P32302;P61073;P02778;P13500;Q99731;P55773;P48061;P48736;P59768;Q92556;Q08881;Q7LDG7;P05771;Q92608	18	CD3D|915;KCNA3|3738;CCR4|1233;CCR6|1235;CXCR5|643;CXCR4|7852;CXCL10|3627;CCL2|6347;CCL19|6363;CCL23|6368;CXCL12|6387;PIK3CG|5294;GNG2|54331;ELMO1|9844;ITK|3702;RASGRP2|10235;PRKCB|5579;DOCK2|1794	2.06275e-05	0.06	0.000270301	2.34	3.53701	Undetermined	Undetermined
578	BLCA	P04234	CD3D|915	hsa04640	0.0010004	0.45	-3.2068	AllP_SingleGene	Sig. Favorable	2	P04234;P22001	2	CD3D|915;KCNA3|3738	0.0146216	0.56	-2.40735	AllN	Sig. Favorable	13	P04234;P22001;P17927;P07333;P06734;P11049;P11836;P20273;P09693;P06127;P36888;P09603;P05231	13	CD3D|915;KCNA3|3738;CR1|1378;CSF1R|1436;FCER2|2208;CD37|951;MS4A1|931;CD22|933;CD3G|917;CD5|921;FLT3|2322;CSF1|1435;IL6|3569	2.83727e-05	0.05	0.00248822	0.54	-2.97759	75upN	Sig. Favorable
579	BLCA	P04626	ERBB2|2064	hsa05200	0.173199	0.75	-1.35751	AllP_SingleGene	Favorable	3	P04626;P11362;P27986	3	ERBB2|2064;FGFR1|2260;PIK3R1|5295	0.00768	1.67	2.63753	75upP	Sig. Adverse	41	P04626;P11362;P27986;P09544;P24043;Q16363;P55268;P16234;P09619;P14210;P05019;P10275;Q9HCS4;P61812;P10600;Q06455;P08151;P08253;P14780;P07333;P05231;Q9Y243;P10070;P09038;P21781;Q92915;O76093;P30556;P43116;P43115;P25101;Q08462;O95622;Q8NFM4;O60262;P61952;P59768;Q7LDG7;Q8TDF6;P61073;P48061	41	ERBB2|2064;FGFR1|2260;PIK3R1|5295;WNT2|7472;LAMA2|3908;LAMA4|3910;LAMB2|3913;PDGFRA|5156;PDGFRB|5159;HGF|3082;IGF1|3479;AR|367;TCF7L1|83439;TGFB2|7042;TGFB3|7043;RUNX1T1|862;GLI1|2735;MMP2|4313;MMP9|4318;CSF1R|1436;IL6|3569;AKT3|10000;GLI2|2736;FGF2|2247;FGF7|2252;FGF14|2259;FGF18|8817;AGTR1|185;PTGER2|5732;PTGER3|5733;EDNRA|1909;ADCY2|108;ADCY5|111;ADCY4|196883;GNG7|2788;GNG11|2791;GNG2|54331;RA…	0.00606242	0.7	0.00146932	1.84	3.133	AllP	Sig. Adverse
580	BLCA	P04626	ERBB2|2064	hsa04520	0.173199	0.75	-1.35751	AllP_SingleGene	Favorable	5	P04626;Q9ULV8;Q14451;P14923;Q13882	5	ERBB2|2064;CBLC|23624;GRB7|2886;JUP|3728;PTK6|5753	0.0791686	0.71	-1.74693	AllN	Favorable	10	P04626;Q9ULV8;Q14451;P14923;Q13882;P12830;P06241;P11362;Q15223;Q96NY8	10	ERBB2|2064;CBLC|23624;GRB7|2886;JUP|3728;PTK6|5753;CDH1|999;FYN|2534;FGFR1|2260;PVRL1|5818;PVRL4|81607	3.99309e-08	0.004	0.0267129	0.64	-2.19777	75upN	Sig. Favorable
581	BLCA	P04626	ERBB2|2064	hsa04310	0.173199	0.75	-1.35751	AllP_SingleGene	Favorable	3	P04626;P17252;P22694	3	ERBB2|2064;PRKCA|5578;PRKACB|5567	0.00296372	0.56	-2.93036	AllN	Sig. Favorable	3	P04626;P17252;P22694	3	ERBB2|2064;PRKCA|5578;PRKACB|5567	0.000821471	0.07	0.00296372	0.56	-2.93036	AllN	Sig. Favorable
582	BLCA	P04626	ERBB2|2064	hsa04512	0.173199	0.75	-1.35751	AllP_SingleGene	Favorable	6	P04626;P11362;Q13576;Q03135;P06241;P14923	6	ERBB2|2064;FGFR1|2260;IQGAP2|10788;CAV1|857;FYN|2534;JUP|3728	0.0213534	1.56	2.2834	AllP	Sig. Adverse	27	P04626;P11362;Q13576;Q03135;P06241;P14923;P24043;Q16363;P55268;Q13753;P12109;P12110;P12111;P12107;P22105;P04275;P07996;P05106;Q7L1I2;P18827;P98160;P16144;P18564;Q13797;Q13683;P08648;P56199	27	ERBB2|2064;FGFR1|2260;IQGAP2|10788;CAV1|857;FYN|2534;JUP|3728;LAMA2|3908;LAMA4|3910;LAMB2|3913;LAMC2|3918;COL6A1|1291;COL6A2|1292;COL6A3|1293;COL11A1|1301;TNXB|7148;VWF|7450;THBS1|7057;ITGB3|3690;SV2B|9899;SDC1|6382;HSPG2|3339;ITGB4|3691;ITGB6|3694;ITGA9|3680;ITGA7|3679;ITGA5|3678;ITGA1|3672	1.84173e-08	0.7	0.00196748	1.83	3.04971	AllP	Sig. Adverse
583	BLCA	P04626	ERBB2|2064	hsa04060	0.173199	0.75	-1.35751	AllP_SingleGene	Favorable	9	P04626;P08575;O60674;Q06187;Q08881;P05771;Q13576;Q03135;P51451	9	ERBB2|2064;PTPRC|5788;JAK2|3717;BTK|695;ITK|3702;PRKCB|5579;IQGAP2|10788;CAV1|857;BLK|640	0.007548	0.57	-2.63852	AllN	Sig. Favorable	41	P04626;P08575;O60674;Q06187;Q08881;P05771;Q13576;Q03135;P51451;O95256;P08476;P10600;P61812;O14836;Q9Y5U5;P32971;P29965;Q13651;P36888;P07333;P09619;P16234;P09603;P14210;Q8TD55;Q9NRA1;Q99650;P05231;P51679;P51684;P55773;Q16627;P13500;O00585;Q99731;P32302;P61073;P48061;O14625;P02778;O43508	41	ERBB2|2064;PTPRC|5788;JAK2|3717;BTK|695;ITK|3702;PRKCB|5579;IQGAP2|10788;CAV1|857;BLK|640;IL18RAP|8807;INHBA|3624;TGFB3|7043;TGFB2|7042;TNFRSF13B|23495;TNFRSF18|8784;TNFSF8|944;CD40LG|959;IL10RA|3587;FLT3|2322;CSF1R|1436;PDGFRB|5159;PDGFRA|5156;CSF1|1435;HGF|3082;PLEKHO2|80301;PDGFC|56034;OSMR|9180;IL6|3569;CCR4|1233;CCR6|1235;CCL23|6368;CCL14|6358;CCL2|6347;CCL21|6366;CCL19|6363;CXCR5|643;CXCR4|…	3.26763e-25	0.04	7.75328e-08	2.73	5.15813	75upP	Sig. Adverse
584	BLCA	P04626	ERBB2|2064	hsa04630	0.173199	0.75	-1.35751	AllP_SingleGene	Favorable	3	P04626;O60674;P27986	3	ERBB2|2064;JAK2|3717;PIK3R1|5295	0.054255	0.64	-1.9093	AllN	Favorable	5	P04626;O60674;P27986;P48736;Q13651	5	ERBB2|2064;JAK2|3717;PIK3R1|5295;PIK3CG|5294;IL10RA|3587	0.00512806	0.2	0.167261	0.73	-1.37558	AllN	Favorable
585	BLCA	P04626	ERBB2|2064	hsa04150	0.173199	0.75	-1.35751	AllP_SingleGene	Favorable	5	P04626;P51451;P05771;P27986;P17252	5	ERBB2|2064;BLK|640;PRKCB|5579;PIK3R1|5295;PRKCA|5578	0.266199	0.8	-1.10956	AllN	Favorable	7	P04626;P51451;P05771;P27986;P17252;P48736;P05019	7	ERBB2|2064;BLK|640;PRKCB|5579;PIK3R1|5295;PRKCA|5578;PIK3CG|5294;IGF1|3479	0.000138181	0.003	0.0015876	0.51	-3.09932	AllN	Sig. Favorable
586	BLCA	P04626	ERBB2|2064	hsa04210	0.173199	0.75	-1.35751	AllP_SingleGene	Favorable	3	P04626;P22694;P27986	3	ERBB2|2064;PRKACB|5567;PIK3R1|5295	0.00245506	1.84	2.98409	75upP	Sig. Adverse	3	P04626;P22694;P27986	3	ERBB2|2064;PRKACB|5567;PIK3R1|5295	0.000278792	0.02	0.00245506	1.84	2.98409	75upP	Sig. Adverse
587	BLCA	P04626	ERBB2|2064	hsa04115	0.173199	0.75	-1.35751	AllP_SingleGene	Favorable	2	P04626;Q86VI3	2	ERBB2|2064;IQGAP3|128239	0.0394893	0.59	-2.03562	AllN	Sig. Favorable	9	P04626;Q86VI3;O14757;O96020;P31350;Q9NYZ3;B7Z3D6;P14635;O95067	9	ERBB2|2064;IQGAP3|128239;CHEK1|1111;CCNE2|9134;RRM2|6241;GTSE1|51512;CDK1|983;CCNB1|891;CCNB2|9133	3.01482e-05	0.2	0.000238418	2.02	3.60136	75upP	Sig. Adverse
588	BLCA	P04626	ERBB2|2064	hsa04110	0.173199	0.75	-1.35751	AllP_SingleGene	Favorable	2	P04626;Q86VI3	2	ERBB2|2064;IQGAP3|128239	0.0394893	0.59	-2.03562	AllN	Sig. Favorable	29	P04626;Q86VI3;P49736;Q9Y5N6;Q13415;B7Z3D6;O60566;P53350;Q9UBU7;Q13257;B4DYG2;O14757;Q99640;O95997;Q14674;O00311;Q12834;P30307;O75419;Q99741;P30304;P14635;O95067;P20248;O96020;P33981;P28749;Q01094;Q14209	29	ERBB2|2064;IQGAP3|128239;MCM2|4171;ORC6L|23594;ORC1L|4998;CDK1|983;BUB1B|701;PLK1|5347;DBF4|10926;MAD2L1|4085;BUB1|699;CHEK1|1111;PKMYT1|9088;PTTG1|9232;ESPL1|9700;CDC7|8317;CDC20|991;CDC25C|995;CDC45|8318;CDC6|990;CDC25A|993;CCNB1|891;CCNB2|9133;CCNA2|890;CCNE2|9134;TTK|7272;RBL1|5933;E2F1|1869;E2F2|1870	1.73268e-27	0.4	0.0126371	1.63	2.46968	AllP	Sig. Adverse
589	BLCA	P04626	ERBB2|2064	hsa04370	0.173199	0.75	-1.35751	AllP_SingleGene	Favorable	4	P04626;P27986;P17252;O15264	4	ERBB2|2064;PIK3R1|5295;PRKCA|5578;MAPK13|5603	0.00242482	0.55	-2.98963	AllN	Sig. Favorable	4	P04626;P27986;P17252;O15264	4	ERBB2|2064;PIK3R1|5295;PRKCA|5578;MAPK13|5603	3.02307e-05	0.002	0.00242482	0.55	-2.98963	AllN	Sig. Favorable
590	BLCA	P04626	ERBB2|2064	hsa04510	0.173199	0.75	-1.35751	AllP_SingleGene	Favorable	8	P04626;Q03135;P08575;P00519;P11362;Q06187;P06241;Q13576	8	ERBB2|2064;CAV1|857;PTPRC|5788;ABL1|25;FGFR1|2260;BTK|695;FYN|2534;IQGAP2|10788	0.0306243	1.52	2.1466	AllP	Sig. Adverse	43	P04626;Q03135;P08575;P00519;P11362;Q06187;P06241;Q13576;P05106;P56199;P08648;Q13683;Q13797;P21333;Q14315;Q15746;P24844;Q9Y243;Q9NVD7;Q13418;P48736;Q9Y490;P12814;P05771;P12109;P12110;P12111;P12107;P24043;Q16363;P55268;Q13753;P07996;P22105;P04275;Q2TNI1;Q13489;P30279;P16234;P09619;P14210;P05019;Q9NRA1	42	ERBB2|2064;CAV1|857;PTPRC|5788;ABL1|25;FGFR1|2260;BTK|695;FYN|2534;IQGAP2|10788;ITGB3|3690;ITGA1|3672;ITGA5|3678;ITGA7|3679;ITGA9|3680;FLNA|2316;FLNC|2318;MYLK|4638;MYL9|10398;AKT3|10000;PARVA|55742;ILK|3611;PIK3CG|5294;TLN1|7094;ACTN1|87;PRKCB|5579;COL6A1|1291;COL6A2|1292;COL6A3|1293;COL11A1|1301;LAMA2|3908;LAMA4|3910;LAMB2|3913;LAMC2|3918;THBS1|7057;TNXB|7148;VWF|7450;BIRC3|330;CCND2|894;PDGFRA…	4.63612e-17	0.6	0.000345067	1.99	3.51112	AllP	Sig. Adverse
591	BLCA	P04626	ERBB2|2064	hsa05210	0.173199	0.75	-1.35751	AllP_SingleGene	Favorable	2	P04626;P27986	2	ERBB2|2064;PIK3R1|5295	0.0311125	0.65	-2.13885	75upN	Sig. Favorable	2	P04626;P27986	2	ERBB2|2064;PIK3R1|5295	0.0209931	0.2	0.0311125	0.65	-2.13885	75upN	Sig. Favorable
592	BLCA	P04626	ERBB2|2064	hsa05212	0.173199	0.75	-1.35751	AllP_SingleGene	Favorable	3	P04626;P27986;Q86VI3	3	ERBB2|2064;PIK3R1|5295;IQGAP3|128239	0.0322234	0.66	-2.12662	AllN	Sig. Favorable	6	P04626;P27986;Q86VI3;Q01094;Q14209;Q06609	6	ERBB2|2064;PIK3R1|5295;IQGAP3|128239;E2F1|1869;E2F2|1870;RAD51|5888	0.00411996	0.2	0.00828802	0.6	-2.6118	75upN	Sig. Favorable
593	BLCA	P04626	ERBB2|2064	hsa05214	0.173199	0.75	-1.35751	AllP_SingleGene	Favorable	5	P04626;Q13576;P00519;P17252;P27986	5	ERBB2|2064;IQGAP2|10788;ABL1|25;PRKCA|5578;PIK3R1|5295	0.0867902	1.51	1.70047	75upP	Adverse	12	P04626;Q13576;P00519;P17252;P27986;P05019;P16234;P09619;A8K161;P05771;P48736;Q9Y243	12	ERBB2|2064;IQGAP2|10788;ABL1|25;PRKCA|5578;PIK3R1|5295;IGF1|3479;PDGFRA|5156;PDGFRB|5159;CAMK2A|815;PRKCB|5579;PIK3CG|5294;AKT3|10000	0.000367051	0.2	0.000134275	2.15	3.72905	AllP	Sig. Adverse
594	BLCA	P04626	ERBB2|2064	hsa05221	0.173199	0.75	-1.35751	AllP_SingleGene	Favorable	3	P04626;P00519;P27986	3	ERBB2|2064;ABL1|25;PIK3R1|5295	0.0434201	1.51	2.00566	AllP	Sig. Adverse	5	P04626;P00519;P27986;Q06455;Q9Y243	5	ERBB2|2064;ABL1|25;PIK3R1|5295;RUNX1T1|862;AKT3|10000	0.00211791	0.03	0.0308884	1.52	2.14339	AllP	Sig. Adverse
595	BLCA	P04626	ERBB2|2064	hsa05220	0.173199	0.75	-1.35751	AllP_SingleGene	Favorable	3	P04626;P00519;P27986	3	ERBB2|2064;ABL1|25;PIK3R1|5295	0.0434201	1.51	2.00566	AllP	Sig. Adverse	4	P04626;P00519;P27986;Q9Y243	4	ERBB2|2064;ABL1|25;PIK3R1|5295;AKT3|10000	0.00387756	0.07	0.0305457	1.52	2.14743	AllP	Sig. Adverse
596	BLCA	P04626	ERBB2|2064	hsa05218	0.173199	0.75	-1.35751	AllP_SingleGene	Favorable	7	P04626;P11362;Q06187;P06241;Q13576;P08575;P27986	7	ERBB2|2064;FGFR1|2260;BTK|695;FYN|2534;IQGAP2|10788;PTPRC|5788;PIK3R1|5295	0.000897054	1.94	3.26166	AllP	Sig. Adverse	18	P04626;P11362;Q06187;P06241;Q13576;P08575;P27986;P16234;P09619;P09038;P21781;Q92915;P14210;P05019;Q9NRA1;O76093;Q9Y243;P48736	18	ERBB2|2064;FGFR1|2260;BTK|695;FYN|2534;IQGAP2|10788;PTPRC|5788;PIK3R1|5295;PDGFRA|5156;PDGFRB|5159;FGF2|2247;FGF7|2252;FGF14|2259;HGF|3082;IGF1|3479;PDGFC|56034;FGF18|8817;AKT3|10000;PIK3CG|5294	4.64716e-08	0.7	0.000325817	2.12	3.51217	AllP	Sig. Adverse
597	BLCA	P04626	ERBB2|2064	hsa05211	0.173199	0.75	-1.35751	AllP_SingleGene	Favorable	2	P04626;P27986	2	ERBB2|2064;PIK3R1|5295	0.0311125	0.65	-2.13885	75upN	Sig. Favorable	2	P04626;P27986	2	ERBB2|2064;PIK3R1|5295	0.0154167	0.3	0.0311125	0.65	-2.13885	75upN	Sig. Favorable
598	BLCA	P04626	ERBB2|2064	hsa05215	0.173199	0.75	-1.35751	AllP_SingleGene	Favorable	5	P04626;P27986;P11362;Q06187;Q13576	5	ERBB2|2064;PIK3R1|5295;FGFR1|2260;BTK|695;IQGAP2|10788	0.0170107	1.82	2.35184	AllP	Sig. Adverse	15	P04626;P27986;P11362;Q06187;Q13576;P10275;Q9HCS4;P16234;P09619;Q96BA8;Q02930;P05019;Q9NRA1;Q9Y243;P48736	15	ERBB2|2064;PIK3R1|5295;FGFR1|2260;BTK|695;IQGAP2|10788;AR|367;TCF7L1|83439;PDGFRA|5156;PDGFRB|5159;CREB3L1|90993;CREB5|9586;IGF1|3479;PDGFC|56034;AKT3|10000;PIK3CG|5294	6.56591e-05	0.4	0.00431674	1.8	2.81365	AllP	Sig. Adverse
599	BLCA	P04626	ERBB2|2064	hsa05213	0.173199	0.75	-1.35751	AllP_SingleGene	Favorable	2	P04626;P27986	2	ERBB2|2064;PIK3R1|5295	0.0311125	0.65	-2.13885	75upN	Sig. Favorable	2	P04626;P27986	2	ERBB2|2064;PIK3R1|5295	0.0140202	0.07	0.0311125	0.65	-2.13885	75upN	Sig. Favorable
600	BLCA	P04626	ERBB2|2064	hsa05222	0.173199	0.75	-1.35751	AllP_SingleGene	Favorable	3	P04626;Q86VI3;P27986	3	ERBB2|2064;IQGAP3|128239;PIK3R1|5295	0.0322234	0.66	-2.12662	AllN	Sig. Favorable	7	P04626;Q86VI3;P27986;O96020;P61024;Q01094;Q14209	7	ERBB2|2064;IQGAP3|128239;PIK3R1|5295;CCNE2|9134;CKS1B|1163;E2F1|1869;E2F2|1870	0.00666368	0.3	0.0153022	1.63	2.40225	75upP	Sig. Adverse
601	BLCA	P04626	ERBB2|2064	hsa05223	0.173199	0.75	-1.35751	AllP_SingleGene	Favorable	3	P04626;P17252;P27986	3	ERBB2|2064;PRKCA|5578;PIK3R1|5295	0.0290655	0.65	-2.16649	AllN	Sig. Favorable	3	P04626;P17252;P27986	3	ERBB2|2064;PRKCA|5578;PIK3R1|5295	0.000170614	0.02	0.0290655	0.65	-2.16649	AllN	Sig. Favorable
602	BLCA	P04626	ERBB2|2064	hsa04151	0.173199	0.75	-1.35751	AllP_SingleGene	Favorable	7	P04626;P11362;P06241;Q13576;Q03135;P08575;Q06187	7	ERBB2|2064;FGFR1|2260;FYN|2534;IQGAP2|10788;CAV1|857;PTPRC|5788;BTK|695	0.0198706	1.57	2.30956	AllP	Sig. Adverse	49	P04626;P11362;P06241;Q13576;Q03135;P08575;Q06187;Q9Y243;P07333;P16234;P09619;Q02763;P09603;P09038;P21781;Q92915;P14210;P05019;P01138;Q9NRA1;O76093;P48736;O60262;P61952;P59768;P56199;P08648;Q13683;Q13797;P05106;P12109;P12110;P12111;P12107;P24043;Q16363;P55268;Q13753;P07996;P22105;P04275;P10912;Q99650;O60674;P05231;Q96BA8;Q02930;P30279;P56279	49	ERBB2|2064;FGFR1|2260;FYN|2534;IQGAP2|10788;CAV1|857;PTPRC|5788;BTK|695;AKT3|10000;CSF1R|1436;PDGFRA|5156;PDGFRB|5159;TEK|7010;CSF1|1435;FGF2|2247;FGF7|2252;FGF14|2259;HGF|3082;IGF1|3479;NGF|4803;PDGFC|56034;FGF18|8817;PIK3CG|5294;GNG7|2788;GNG11|2791;GNG2|54331;ITGA1|3672;ITGA5|3678;ITGA7|3679;ITGA9|3680;ITGB3|3690;COL6A1|1291;COL6A2|1292;COL6A3|1293;COL11A1|1301;LAMA2|3908;LAMA4|3910;LAMB2|3913…	2.13289e-12	0.6	0.0016442	1.83	3.10075	AllP	Sig. Adverse
603	BLCA	P04626	ERBB2|2064	hsa04024	0.173199	0.75	-1.35751	AllP_SingleGene	Favorable	2	P04626;P22694	2	ERBB2|2064;PRKACB|5567	0.0738287	0.7	-1.77822	75upN	Favorable	2	P04626;P22694	2	ERBB2|2064;PRKACB|5567	0.0499297	0.9	0.0738287	0.7	-1.77822	75upN	Favorable
604	BLCA	P04626	ERBB2|2064	hsa05230	0.173199	0.75	-1.35751	AllP_SingleGene	Favorable	4	P04626;P06241;Q13576;P27986	4	ERBB2|2064;FYN|2534;IQGAP2|10788;PIK3R1|5295	0.024328	1.56	2.23374	AllP	Sig. Adverse	10	P04626;P06241;Q13576;P27986;P11362;P36888;P16234;P09619;P48736;Q9Y243	10	ERBB2|2064;FYN|2534;IQGAP2|10788;PIK3R1|5295;FGFR1|2260;FLT3|2322;PDGFRA|5156;PDGFRB|5159;PIK3CG|5294;AKT3|10000	0.000348828	0.4	0.00177488	1.83	3.07931	AllP	Sig. Adverse
605	BLCA	P04626	ERBB2|2064	hsa04066	0.173199	0.75	-1.35751	AllP_SingleGene	Favorable	7	P04626;P08575;Q06187;Q13576;P27986;P00519;P17252	7	ERBB2|2064;PTPRC|5788;BTK|695;IQGAP2|10788;PIK3R1|5295;ABL1|25;PRKCA|5578	0.00606996	1.74	2.71003	75upP	Sig. Adverse	14	P04626;P08575;Q06187;Q13576;P27986;P00519;P17252;P05019;P48736;Q9Y243;P05771;A8K161;Q02763;P05231	14	ERBB2|2064;PTPRC|5788;BTK|695;IQGAP2|10788;PIK3R1|5295;ABL1|25;PRKCA|5578;IGF1|3479;PIK3CG|5294;AKT3|10000;PRKCB|5579;CAMK2A|815;TEK|7010;IL6|3569	1.08064e-05	0.006	0.000199063	2.07	3.64031	75upP	Sig. Adverse
606	BLCA	P04626	ERBB2|2064	hsa05231	0.173199	0.75	-1.35751	AllP_SingleGene	Favorable	3	P04626;P27986;P17252	3	ERBB2|2064;PIK3R1|5295;PRKCA|5578	0.0290655	0.65	-2.16649	AllN	Sig. Favorable	3	P04626;P27986;P17252	3	ERBB2|2064;PIK3R1|5295;PRKCA|5578	0.00104895	0.02	0.0290655	0.65	-2.16649	AllN	Sig. Favorable
607	BLCA	P04626	ERBB2|2064	hsa00564	0.173199	0.75	-1.35751	AllP_SingleGene	Favorable	3	P04626;Q14451;Q9H3Y6	3	ERBB2|2064;GRB7|2886;SRMS|6725	0.0941095	0.72	-1.667	AllN	Favorable	6	P04626;Q14451;Q9H3Y6;Q9BZM2;Q8N335;Q92903	6	ERBB2|2064;GRB7|2886;SRMS|6725;PLA2G2F|64600;GPD1L|23171;CDS1|1040	0.00233589	0.03	0.00333617	0.56	-2.89388	AllN	Sig. Favorable
608	BLCA	P04626	ERBB2|2064	hsa04810	0.173199	0.75	-1.35751	AllP_SingleGene	Favorable	8	P04626;P11362;Q06187;P06241;Q13576;Q03135;P00519;P14923	8	ERBB2|2064;FGFR1|2260;BTK|695;FYN|2534;IQGAP2|10788;CAV1|857;ABL1|25;JUP|3728	0.102473	1.37	1.6262	AllP	Adverse	32	P04626;P11362;Q06187;P06241;Q13576;Q03135;P00519;P14923;P55160;Q9Y281;P06396;P12814;P24844;Q15746;Q9NQU5;P48736;P56199;P08648;Q13683;Q13797;P05106;P16144;P18564;O14807;P10301;P16234;P09619;P09038;P21781;Q92915;Q9NRA1;O76093	32	ERBB2|2064;FGFR1|2260;BTK|695;FYN|2534;IQGAP2|10788;CAV1|857;ABL1|25;JUP|3728;NCKAP1L|3071;CFL2|1073;GSN|2934;ACTN1|87;MYL9|10398;MYLK|4638;PAK6|56924;PIK3CG|5294;ITGA1|3672;ITGA5|3678;ITGA7|3679;ITGA9|3680;ITGB3|3690;ITGB4|3691;ITGB6|3694;MRAS|22808;RRAS|6237;PDGFRA|5156;PDGFRB|5159;FGF2|2247;FGF7|2252;FGF14|2259;PDGFC|56034;FGF18|8817	1.46812e-09	0.7	0.00515295	1.71	2.76462	AllP	Sig. Adverse
609	BLCA	P04626	ERBB2|2064	hsa05206	0.173199	0.75	-1.35751	AllP_SingleGene	Favorable	5	P04626;Q86VI3;Q03135;P00519;P17252	5	ERBB2|2064;IQGAP3|128239;CAV1|857;ABL1|25;PRKCA|5578	0.000273899	0.48	-3.56142	75upN	Sig. Favorable	25	P04626;Q86VI3;Q03135;P00519;P17252;P30304;P30307;F5H2A4;P37275;P09493;O96020;P56524;P61812;O60315;Q01094;Q14209;P08670;Q15910;Q96FF9;P05106;P08648;P00749;P38398;P07996;P09619	25	ERBB2|2064;IQGAP3|128239;CAV1|857;ABL1|25;PRKCA|5578;CDC25A|993;CDC25C|995;HMGA2|8091;ZEB1|6935;TPM1|7168;CCNE2|9134;HDAC4|9759;TGFB2|7042;ZEB2|9839;E2F1|1869;E2F2|1870;VIM|7431;EZH2|2146;CDCA5|113130;ITGB3|3690;ITGA5|3678;PLAU|5328;BRCA1|672;THBS1|7057;PDGFRB|5159	5.36031e-08	0.2	0.0491761	1.53	1.95248	AllP	Sig. Adverse
610	BLCA	P04626	ERBB2|2064	hsa05205	0.173199	0.75	-1.35751	AllP_SingleGene	Favorable	8	P04626;P11362;Q06187;P06241;Q13576;Q03135;P17252;P22694	8	ERBB2|2064;FGFR1|2260;BTK|695;FYN|2534;IQGAP2|10788;CAV1|857;PRKCA|5578;PRKACB|5567	0.0305136	1.76	2.13497	AllP	Sig. Adverse	38	P04626;P11362;Q06187;P06241;Q13576;Q03135;P17252;P22694;Q01484;P48736;Q9Y243;A8K161;P21333;Q14315;O14807;P10301;P14780;P00749;P07585;P07996;P08253;P05019;P51884;P61812;P18827;Q8WWQ2;P05106;P14210;P34741;P09038;P08648;P05771;P98160;Q16082;Q8WVJ9;Q15672;P09544;Q2TNI1	37	ERBB2|2064;FGFR1|2260;BTK|695;FYN|2534;IQGAP2|10788;CAV1|857;PRKCA|5578;PRKACB|5567;ANK2|287;PIK3CG|5294;AKT3|10000;CAMK2A|815;FLNA|2316;FLNC|2318;MRAS|22808;RRAS|6237;MMP9|4318;PLAU|5328;DCN|1634;THBS1|7057;MMP2|4313;IGF1|3479;LUM|4060;TGFB2|7042;SDC1|6382;HPSE2|60495;ITGB3|3690;HGF|3082;SDC2|6383;FGF2|2247;ITGA5|3678;PRKCB|5579;HSPG2|3339;HSPB2|3316;TWIST2|117581;TWIST1|7291;WNT2|7472	1.10998e-09	0.9	0.00270549	1.79	2.95824	AllP	Sig. Adverse
611	BLCA	P04626	ERBB2|2064	hsa04020	0.173199	0.75	-1.35751	AllP_SingleGene	Favorable	3	P04626;P17252;P22694	3	ERBB2|2064;PRKCA|5578;PRKACB|5567	0.00296372	0.56	-2.93036	AllN	Sig. Favorable	3	P04626;P17252;P22694	3	ERBB2|2064;PRKCA|5578;PRKACB|5567	0.00240678	0.9	0.00296372	0.56	-2.93036	AllN	Sig. Favorable
612	BLCA	P04626	ERBB2|2064	hsa04340	0.173199	0.75	-1.35751	AllP_SingleGene	Favorable	2	P04626;P22694	2	ERBB2|2064;PRKACB|5567	0.0738287	0.7	-1.77822	75upN	Favorable	2	P04626;P22694	2	ERBB2|2064;PRKACB|5567	0.0147679	0.2	0.0738287	0.7	-1.77822	75upN	Favorable
613	BLCA	P04626	ERBB2|2064	hsa05203	0.173199	0.75	-1.35751	AllP_SingleGene	Favorable	3	P04626;Q86VI3;P22694	3	ERBB2|2064;IQGAP3|128239;PRKACB|5567	0.000849672	0.52	-3.27825	AllN	Sig. Favorable	9	P04626;Q86VI3;P22694;P28749;P20248;O96020;Q12834;O14757;B7Z3D6	9	ERBB2|2064;IQGAP3|128239;PRKACB|5567;RBL1|5933;CCNA2|890;CCNE2|9134;CDC20|991;CHEK1|1111;CDK1|983	0.00529158	0.2	0.0309587	1.54	2.14146	AllP	Sig. Adverse
614	BLCA	P04626	ERBB2|2064	hsa05166	0.173199	0.75	-1.35751	AllP_SingleGene	Favorable	3	P04626;P22694;Q86VI3	3	ERBB2|2064;PRKACB|5567;IQGAP3|128239	0.000849672	0.52	-3.27825	AllN	Sig. Favorable	13	P04626;P22694;Q86VI3;P56282;Q12834;O95067;O95997;O60566;Q13257;Q01094;Q14209;P10244;O14757	13	ERBB2|2064;PRKACB|5567;IQGAP3|128239;POLE2|5427;CDC20|991;CCNB2|9133;PTTG1|9232;BUB1B|701;MAD2L1|4085;E2F1|1869;E2F2|1870;MYBL2|4605;CHEK1|1111	0.00018818	0.4	0.019051	1.57	2.32502	AllP	Sig. Adverse
615	BLCA	P04626	ERBB2|2064	hsa05169	0.173199	0.75	-1.35751	AllP_SingleGene	Favorable	5	P04626;O60674;Q08881;P27986;P22694	5	ERBB2|2064;JAK2|3717;ITK|3702;PIK3R1|5295;PRKACB|5567	0.0112413	0.56	-2.5014	75upN	Sig. Favorable	12	P04626;O60674;Q08881;P27986;P22694;P16150;P06734;P49961;P21580;P48736;P08670;Q13651	12	ERBB2|2064;JAK2|3717;ITK|3702;PIK3R1|5295;PRKACB|5567;SPN|6693;FCER2|2208;ENTPD1|953;TNFAIP3|7128;PIK3CG|5294;VIM|7431;IL10RA|3587	0.00013296	0.05	0.000862372	0.51	-3.26918	75upN	Sig. Favorable
616	BLCA	P04626	ERBB2|2064	hsa04662	0.173199	0.75	-1.35751	AllP_SingleGene	Favorable	9	P04626;Q13576;P08575;Q06187;P51451;Q08881;P05771;O60674;P27986	9	ERBB2|2064;IQGAP2|10788;PTPRC|5788;BTK|695;BLK|640;ITK|3702;PRKCB|5579;JAK2|3717;PIK3R1|5295	0.029948	0.66	-2.15519	AllN	Sig. Favorable	15	P04626;Q13576;P08575;Q06187;P51451;Q08881;P05771;O60674;P27986;Q9Y243;P48736;P31994;O95644;P40259;P20273	15	ERBB2|2064;IQGAP2|10788;PTPRC|5788;BTK|695;BLK|640;ITK|3702;PRKCB|5579;JAK2|3717;PIK3R1|5295;AKT3|10000;PIK3CG|5294;FCGR2B|2213;NFATC1|4772;CD79B|974;CD22|933	4.38969e-13	0.01	3.14283e-05	2.2	4.05854	Undetermined	Undetermined
617	BLCA	P04626	ERBB2|2064	hsa04064	0.173199	0.75	-1.35751	AllP_SingleGene	Favorable	6	P04626;P08575;Q06187;Q08881;P51451;P05771	6	ERBB2|2064;PTPRC|5788;BTK|695;ITK|3702;BLK|640;PRKCB|5579	0.0419593	0.65	-2.01869	AllN	Sig. Favorable	14	P04626;P08575;Q06187;Q08881;P51451;P05771;Q13489;P29965;P21580;P48061;O75293;P19320;O00585;Q99731	14	ERBB2|2064;PTPRC|5788;BTK|695;ITK|3702;BLK|640;PRKCB|5579;BIRC3|330;CD40LG|959;TNFAIP3|7128;CXCL12|6387;GADD45B|4616;VCAM1|7412;CCL21|6366;CCL19|6363	5.14579e-13	0.07	0.00227213	0.52	-2.99988	75upN	Sig. Favorable
618	BLCA	P04626	ERBB2|2064	hsa04062	0.173199	0.75	-1.35751	AllP_SingleGene	Favorable	12	P04626;P08575;Q06187;P51451;Q08881;P05771;Q13576;P11362;P06241;O60674;P51813;P22694	12	ERBB2|2064;PTPRC|5788;BTK|695;BLK|640;ITK|3702;PRKCB|5579;IQGAP2|10788;FGFR1|2260;FYN|2534;JAK2|3717;BMX|660;PRKACB|5567	NA	NA	NA	Undetermined	Undetermined	36	P04626;P08575;Q06187;P51451;Q08881;P05771;Q13576;P11362;P06241;O60674;P51813;P22694;P51679;P51684;P32302;P61073;P02778;P13500;Q16627;Q99731;O00585;P55773;O14625;P48061;P48736;O60262;P61952;P59768;Q92556;P34947;Q08462;O95622;Q8NFM4;Q7LDG7;Q9Y243;Q92608	36	ERBB2|2064;PTPRC|5788;BTK|695;BLK|640;ITK|3702;PRKCB|5579;IQGAP2|10788;FGFR1|2260;FYN|2534;JAK2|3717;BMX|660;PRKACB|5567;CCR4|1233;CCR6|1235;CXCR5|643;CXCR4|7852;CXCL10|3627;CCL2|6347;CCL14|6358;CCL19|6363;CCL21|6366;CCL23|6368;CXCL11|6373;CXCL12|6387;PIK3CG|5294;GNG7|2788;GNG11|2791;GNG2|54331;ELMO1|9844;GRK5|2869;ADCY2|108;ADCY5|111;ADCY4|196883;RASGRP2|10235;AKT3|10000;DOCK2|1794	1.81036e-26	0.03	0.000129086	2.07	3.74611	AllP	Sig. Adverse
619	BLCA	P04626	ERBB2|2064	hsa04142	0.173199	0.75	-1.35751	AllP_SingleGene	Favorable	5	P04626;Q14451;O15264;P14923;Q13882	5	ERBB2|2064;GRB7|2886;MAPK13|5603;JUP|3728;PTK6|5753	0.0516277	0.68	-1.93441	AllN	Favorable	8	P04626;Q14451;O15264;P14923;Q13882;Q9Y6Q5;F6SFB5;Q86U03	8	ERBB2|2064;GRB7|2886;MAPK13|5603;JUP|3728;PTK6|5753;AP1M2|10053;AP1S2|8905;AP1G2|8906	4.52805e-06	0.003	0.0321775	0.65	-2.12606	AllN	Sig. Favorable
620	BLCA	P04626	ERBB2|2064	hsa05160	0.173199	0.75	-1.35751	AllP_SingleGene	Favorable	3	P04626;O15264;P27986	3	ERBB2|2064;MAPK13|5603;PIK3R1|5295	0.014777	0.61	-2.4141	AllN	Sig. Favorable	4	P04626;O15264;P27986;O95471	4	ERBB2|2064;MAPK13|5603;PIK3R1|5295;CLDN7|1366	4.28447e-05	0.01	0.0671583	0.69	-1.82039	AllN	Favorable
621	BLCA	P04626	ERBB2|2064	hsa05161	0.173199	0.75	-1.35751	AllP_SingleGene	Favorable	3	P04626;Q86VI3;P17252	3	ERBB2|2064;IQGAP3|128239;PRKCA|5578	0.00225109	0.52	-3.00201	AllN	Sig. Favorable	8	P04626;Q86VI3;P17252;O15392;O96020;Q01094;Q14209;P20248	8	ERBB2|2064;IQGAP3|128239;PRKCA|5578;BIRC5|332;CCNE2|9134;E2F1|1869;E2F2|1870;CCNA2|890	0.00463219	0.3	0.00688456	0.58	-2.66887	75upN	Sig. Favorable
622	BLCA	P04626	ERBB2|2064	hsa04012	0.173199	0.75	-1.35751	AllP_SingleGene	Favorable	5	P04626;P14923;P17252;P00519;P27986	5	ERBB2|2064;JUP|3728;PRKCA|5578;ABL1|25;PIK3R1|5295	0.0821199	1.44	1.72925	AllP	Adverse	9	P04626;P14923;P17252;P00519;P27986;Q9NQU5;Q9ULV8;A8K161;Q9Y243	9	ERBB2|2064;JUP|3728;PRKCA|5578;ABL1|25;PIK3R1|5295;PAK6|56924;CBLC|23624;CAMK2A|815;AKT3|10000	7.11619e-06	0.001	0.00152098	1.84	3.12396	AllP	Sig. Adverse
623	BLCA	P04626	ERBB2|2064	hsa04640	0.173199	0.75	-1.35751	AllP_SingleGene	Favorable	9	P04626;P08575;P06241;Q13576;Q03135;Q06187;P51451;Q08881;P05771	9	ERBB2|2064;PTPRC|5788;FYN|2534;IQGAP2|10788;CAV1|857;BTK|695;BLK|640;ITK|3702;PRKCB|5579	NA	NA	NA	Undetermined	Undetermined	25	P04626;P08575;P06241;Q13576;Q03135;Q06187;P51451;Q08881;P05771;P56199;P08648;P05106;P17927;P07333;P06734;P11049;P11836;P20273;P09693;P29017;P06127;P28906;P36888;P09603;P05231	25	ERBB2|2064;PTPRC|5788;FYN|2534;IQGAP2|10788;CAV1|857;BTK|695;BLK|640;ITK|3702;PRKCB|5579;ITGA1|3672;ITGA5|3678;ITGB3|3690;CR1|1378;CSF1R|1436;FCER2|2208;CD37|951;MS4A1|931;CD22|933;CD3G|917;CD1C|911;CD5|921;CD34|947;FLT3|2322;CSF1|1435;IL6|3569	2.18322e-27	0.01	3.15504e-05	2.25	4.05328	75upP	Sig. Adverse
624	BLCA	P04626	ERBB2|2064	hsa04916	0.173199	0.75	-1.35751	AllP_SingleGene	Favorable	3	P04626;P22694;P17252	3	ERBB2|2064;PRKACB|5567;PRKCA|5578	0.00296372	0.56	-2.93036	AllN	Sig. Favorable	3	P04626;P22694;P17252	3	ERBB2|2064;PRKACB|5567;PRKCA|5578	0.000380929	0.03	0.00296372	0.56	-2.93036	AllN	Sig. Favorable
625	BLCA	P04626	ERBB2|2064	hsa04120	0.173199	0.75	-1.35751	AllP_SingleGene	Favorable	2	P04626;Q86VI3	2	ERBB2|2064;IQGAP3|128239	0.0394893	0.59	-2.03562	AllN	Sig. Favorable	5	P04626;Q86VI3;Q12834;P38398;O00762	5	ERBB2|2064;IQGAP3|128239;CDC20|991;BRCA1|672;UBE2C|11065	0.0131072	0.4	0.00208754	0.56	-3.03414	AllN	Sig. Favorable
626	BLCA	P04629	NTRK1|4914	hsa05200	0.17851	1.3	1.34143	AllP_SingleGene	Adverse	9	P04629;P11362;P30530;Q16832;P09619;Q02763;P35590;P01138;Q12933	9	NTRK1|4914;FGFR1|2260;AXL|558;DDR2|4921;PDGFRB|5159;TEK|7010;TIE1|7075;NGF|4803;TRAF2|7186	0.00104943	1.88	3.22506	AllP	Sig. Adverse	57	P04629;P11362;P30530;Q16832;P09619;Q02763;P35590;P01138;Q12933;P09544;Q9H1J7;P24043;Q16363;P55268;P00519;P48736;P16234;P36888;P14210;P05019;Q9HCS4;P61812;P10600;P37173;Q06455;O75030;P33552;P08151;P08253;P14780;P07333;P05231;Q9Y243;P10070;P09038;P21781;O15520;Q92913;Q92915;O76093;P30556;P43116;P43115;P25101;P24530;P30411;Q08462;O95622;O60503;Q8NFM4;O60262;P61952;P59768;Q7LDG7;Q8TDF6;P61073;P48061	57	NTRK1|4914;FGFR1|2260;AXL|558;DDR2|4921;PDGFRB|5159;TEK|7010;TIE1|7075;NGF|4803;TRAF2|7186;WNT2|7472;WNT5B|81029;LAMA2|3908;LAMA4|3910;LAMB2|3913;ABL1|25;PIK3CG|5294;PDGFRA|5156;FLT3|2322;HGF|3082;IGF1|3479;TCF7L1|83439;TGFB2|7042;TGFB3|7043;TGFBR2|7048;RUNX1T1|862;MITF|4286;CKS2|1164;GLI1|2735;MMP2|4313;MMP9|4318;CSF1R|1436;IL6|3569;AKT3|10000;GLI2|2736;FGF2|2247;FGF7|2252;FGF10|2255;FGF13|2258;…	1.814e-08	0.002	0.000224796	2.03	3.61434	AllP	Sig. Adverse
627	BLCA	P04629	NTRK1|4914	hsa04520	0.17851	1.3	1.34143	AllP_SingleGene	Adverse	3	P04629;Q13882;Q16832	3	NTRK1|4914;PTK6|5753;DDR2|4921	0.0351007	0.6	-2.08484	75upN	Sig. Favorable	11	P04629;Q13882;Q16832;P06241;O95863;P37173;P11362;P18206;Q9BX66;P12814;Q96NY8	11	NTRK1|4914;PTK6|5753;DDR2|4921;FYN|2534;SNAI1|6615;TGFBR2|7048;FGFR1|2260;VCL|7414;SORBS1|10580;ACTN1|87;PVRL4|81607	0.00183542	0.1	0.0185131	1.57	2.33539	AllP	Sig. Adverse
628	BLCA	P04629	NTRK1|4914	hsa04512	0.17851	1.3	1.34143	AllP_SingleGene	Adverse	8	P04629;Q02763;P11362;P35590;P30530;Q16832;P09619;P06241	8	NTRK1|4914;TEK|7010;FGFR1|2260;TIE1|7075;AXL|558;DDR2|4921;PDGFRB|5159;FYN|2534	0.00928836	1.65	2.57455	AllP	Sig. Adverse	27	P04629;Q02763;P11362;P35590;P30530;Q16832;P09619;P06241;P24043;Q16363;P55268;P12109;P12110;P12111;P12107;P22105;P04275;P07996;P05106;Q7L1I2;P18827;P98160;Q13797;B4DN28;Q13683;P08648;P56199	27	NTRK1|4914;TEK|7010;FGFR1|2260;TIE1|7075;AXL|558;DDR2|4921;PDGFRB|5159;FYN|2534;LAMA2|3908;LAMA4|3910;LAMB2|3913;COL6A1|1291;COL6A2|1292;COL6A3|1293;COL11A1|1301;TNXB|7148;VWF|7450;THBS1|7057;ITGB3|3690;SV2B|9899;SDC1|6382;HSPG2|3339;ITGA9|3680;ITGA8|8516;ITGA7|3679;ITGA5|3678;ITGA1|3672	1.46019e-14	0.008	0.00260462	1.79	2.97004	AllP	Sig. Adverse
629	BLCA	P04629	NTRK1|4914	hsa04060	0.17851	1.3	1.34143	AllP_SingleGene	Adverse	9	P04629;Q16832;P08575;Q08881;Q06187;O60674;P35590;P30530;P51451	9	NTRK1|4914;DDR2|4921;PTPRC|5788;ITK|3702;BTK|695;JAK2|3717;TIE1|7075;AXL|558;BLK|640	8.96048e-05	2.11	3.82782	75upP	Sig. Adverse	45	P04629;Q16832;P08575;Q08881;Q06187;O60674;P35590;P30530;P51451;P40189;O95256;P37173;Q9UHF5;P08476;P10600;P61812;O14836;Q9Y5U5;P32971;P29965;Q13651;P36888;P07333;P09619;P16234;P09603;P14210;Q8TD55;Q9NRA1;P10912;Q99650;P05231;P51679;P51684;P55773;Q16627;P13500;O00585;Q99731;P32302;P61073;P48061;O14625;P02778;O43508	45	NTRK1|4914;DDR2|4921;PTPRC|5788;ITK|3702;BTK|695;JAK2|3717;TIE1|7075;AXL|558;BLK|640;IL6ST|3572;IL18RAP|8807;TGFBR2|7048;IL17B|27190;INHBA|3624;TGFB3|7043;TGFB2|7042;TNFRSF13B|23495;TNFRSF18|8784;TNFSF8|944;CD40LG|959;IL10RA|3587;FLT3|2322;CSF1R|1436;PDGFRB|5159;PDGFRA|5156;CSF1|1435;HGF|3082;PLEKHO2|80301;PDGFC|56034;GHR|2690;OSMR|9180;IL6|3569;CCR4|1233;CCR6|1235;CCL23|6368;CCL14|6358;CCL2|6347…	2.27994e-18	0.03	7.22756e-08	2.77	5.16768	AllP	Sig. Adverse
630	BLCA	P04629	NTRK1|4914	hsa04630	0.17851	1.3	1.34143	AllP_SingleGene	Adverse	2	P04629;O60674	2	NTRK1|4914;JAK2|3717	0.0445761	0.66	-1.99441	75upN	Sig. Favorable	4	P04629;O60674;P48736;Q13651	4	NTRK1|4914;JAK2|3717;PIK3CG|5294;IL10RA|3587	0.0272045	0.3	0.178091	0.74	-1.34142	AllN	Favorable
631	BLCA	P04629	NTRK1|4914	hsa04010	0.17851	1.3	1.34143	AllP_SingleGene	Adverse	4	P04629;Q02763;Q16288;P01138	4	NTRK1|4914;TEK|7010;NTRK3|4916;NGF|4803	0.000869848	1.91	3.27421	AllP	Sig. Adverse	24	P04629;Q02763;Q16288;P01138;P54829;Q9UP65;Q7LDG7;Q8TDF6;P16234;P09619;P11362;Q13936;Q08289;O95180;P09038;P21781;P31371;O15520;Q92913;Q06413;Q9Y243;P37173;P10600;Q14315	24	NTRK1|4914;TEK|7010;NTRK3|4916;NGF|4803;PTPN5|84867;PLA2G4C|8605;RASGRP2|10235;RASGRP4|115727;PDGFRA|5156;PDGFRB|5159;FGFR1|2260;CACNA1C|775;CACNB2|783;CACNA1H|8912;FGF2|2247;FGF7|2252;FGF9|2254;FGF10|2255;FGF13|2258;MEF2C|4208;AKT3|10000;TGFBR2|7048;TGFB3|7043;FLNC|2318	0.00120588	0.05	0.00081114	1.9	3.29327	AllP	Sig. Adverse
632	BLCA	P04629	NTRK1|4914	hsa04150	0.17851	1.3	1.34143	AllP_SingleGene	Adverse	2	P04629;P51451	2	NTRK1|4914;BLK|640	NA	NA	NA	Undetermined	Undetermined	5	P04629;P51451;P48736;P05019;P05771	5	NTRK1|4914;BLK|640;PIK3CG|5294;IGF1|3479;PRKCB|5579	0.0431233	0.2	4.67627e-05	0.46	-3.97322	75upN	Sig. Favorable
633	BLCA	P04629	NTRK1|4914	hsa04210	0.17851	1.3	1.34143	AllP_SingleGene	Adverse	2	P04629;Q12933	2	NTRK1|4914;TRAF2|7186	0.045091	0.67	-1.99049	75upN	Sig. Favorable	2	P04629;Q12933	2	NTRK1|4914;TRAF2|7186	0.0388438	0.1	0.045091	0.67	-1.99049	75upN	Sig. Favorable
634	BLCA	P04629	NTRK1|4914	hsa04350	0.17851	1.3	1.34143	AllP_SingleGene	Adverse	2	P04629;Q16832	2	NTRK1|4914;DDR2|4921	0.106719	1.39	1.60604	AllP	Adverse	11	P04629;Q16832;Q14766;P07996;P08476;O00292;P37173;P10600;P07585;Q7Z5Y6;Q9H2X0	11	NTRK1|4914;DDR2|4921;LTBP1|4052;THBS1|7057;INHBA|3624;LEFTY2|7044;TGFBR2|7048;TGFB3|7043;DCN|1634;BMP8A|353500;CHRD|8646	0.0459341	0.4	0.00668114	1.68	2.68233	AllP	Sig. Adverse
635	BLCA	P04629	NTRK1|4914	hsa04510	0.17851	1.3	1.34143	AllP_SingleGene	Adverse	12	P04629;P08575;P06241;Q02763;P11362;Q06187;P35590;P00519;P30530;Q16832;P09619;Q16288	12	NTRK1|4914;PTPRC|5788;FYN|2534;TEK|7010;FGFR1|2260;BTK|695;TIE1|7075;ABL1|25;AXL|558;DDR2|4921;PDGFRB|5159;NTRK3|4916	0.00274585	1.78	2.95459	AllP	Sig. Adverse	50	P04629;P08575;P06241;Q02763;P11362;Q06187;P35590;P00519;P30530;Q16832;P09619;Q16288;P05106;P56199;P08648;Q13683;Q13797;B4DN28;P21333;Q14315;Q15746;P24844;O60237;Q9Y243;Q9NVD7;Q13418;P18206;P48736;Q9Y490;P12814;P05771;P12109;P12110;P12111;P12107;P24043;Q16363;P55268;P78509;P07996;P22105;P04275;Q2TNI1;Q13489;P30279;P16234;P14210;P05019;Q9NRA1;Q9GZP0	50	NTRK1|4914;PTPRC|5788;FYN|2534;TEK|7010;FGFR1|2260;BTK|695;TIE1|7075;ABL1|25;AXL|558;DDR2|4921;PDGFRB|5159;NTRK3|4916;ITGB3|3690;ITGA1|3672;ITGA5|3678;ITGA7|3679;ITGA9|3680;ITGA8|8516;FLNA|2316;FLNC|2318;MYLK|4638;MYL9|10398;PPP1R12B|4660;AKT3|10000;PARVA|55742;ILK|3611;VCL|7414;PIK3CG|5294;TLN1|7094;ACTN1|87;PRKCB|5579;COL6A1|1291;COL6A2|1292;COL6A3|1293;COL11A1|1301;LAMA2|3908;LAMA4|3910;LAMB2|…	9.48695e-31	0.004	0.000570274	1.93	3.38544	AllP	Sig. Adverse
636	BLCA	P04629	NTRK1|4914	hsa05214	0.17851	1.3	1.34143	AllP_SingleGene	Adverse	2	P04629;P00519	2	NTRK1|4914;ABL1|25	0.307356	0.8	-1.01866	AllP	Favorable	4	P04629;P00519;A8K161;Q9Y243	4	NTRK1|4914;ABL1|25;CAMK2A|815;AKT3|10000	0.0353755	0.5	0.0171549	1.59	2.36278	AllP	Sig. Adverse
637	BLCA	P04629	NTRK1|4914	hsa05221	0.17851	1.3	1.34143	AllP_SingleGene	Adverse	3	P04629;P00519;P10721	3	NTRK1|4914;ABL1|25;KIT|3815	0.314808	1.26	1.00299	AllP	Adverse	5	P04629;P00519;P10721;Q06455;Q9Y243	5	NTRK1|4914;ABL1|25;KIT|3815;RUNX1T1|862;AKT3|10000	0.00191038	0.01	0.0055938	1.71	2.73886	AllP	Sig. Adverse
638	BLCA	P04629	NTRK1|4914	hsa05220	0.17851	1.3	1.34143	AllP_SingleGene	Adverse	2	P04629;P00519	2	NTRK1|4914;ABL1|25	0.307356	0.8	-1.01866	AllP	Favorable	3	P04629;P00519;Q9Y243	3	NTRK1|4914;ABL1|25;AKT3|10000	0.0353755	0.2	0.0275654	1.53	2.1872	AllP	Sig. Adverse
639	BLCA	P04629	NTRK1|4914	hsa05218	0.17851	1.3	1.34143	AllP_SingleGene	Adverse	12	P04629;P30530;Q16832;P06241;Q02763;P11362;Q06187;P35590;Q16288;P09619;P01138;P08575	12	NTRK1|4914;AXL|558;DDR2|4921;FYN|2534;TEK|7010;FGFR1|2260;BTK|695;TIE1|7075;NTRK3|4916;PDGFRB|5159;NGF|4803;PTPRC|5788	0.00106295	1.89	3.21966	AllP	Sig. Adverse	27	P04629;P30530;Q16832;P06241;Q02763;P11362;Q06187;P35590;Q16288;P09619;P01138;P08575;O75030;P16234;P09038;P21781;P31371;O15520;Q92913;Q92915;P14210;P05019;Q9NRA1;Q9GZP0;O76093;Q9Y243;P48736	27	NTRK1|4914;AXL|558;DDR2|4921;FYN|2534;TEK|7010;FGFR1|2260;BTK|695;TIE1|7075;NTRK3|4916;PDGFRB|5159;NGF|4803;PTPRC|5788;MITF|4286;PDGFRA|5156;FGF2|2247;FGF7|2252;FGF9|2254;FGF10|2255;FGF13|2258;FGF14|2259;HGF|3082;IGF1|3479;PDGFC|56034;PDGFD|80310;FGF18|8817;AKT3|10000;PIK3CG|5294	1.56729e-17	0.002	0.000378304	2.1	3.47559	AllP	Sig. Adverse
640	BLCA	P04629	NTRK1|4914	hsa05215	0.17851	1.3	1.34143	AllP_SingleGene	Adverse	8	P04629;P11362;P30530;P09619;Q06187;Q16832;P01138;P21802	8	NTRK1|4914;FGFR1|2260;AXL|558;PDGFRB|5159;BTK|695;DDR2|4921;NGF|4803;FGFR2|2263	0.0260206	1.66	2.20274	AllP	Sig. Adverse	16	P04629;P11362;P30530;P09619;Q06187;Q16832;P01138;P21802;Q9HCS4;P16234;Q96BA8;Q02930;P05019;Q9NRA1;Q9Y243;P48736	16	NTRK1|4914;FGFR1|2260;AXL|558;PDGFRB|5159;BTK|695;DDR2|4921;NGF|4803;FGFR2|2263;TCF7L1|83439;PDGFRA|5156;CREB3L1|90993;CREB5|9586;IGF1|3479;PDGFC|56034;AKT3|10000;PIK3CG|5294	1.90419e-07	0.009	0.00133019	1.85	3.15969	AllP	Sig. Adverse
641	BLCA	P04629	NTRK1|4914	hsa05222	0.17851	1.3	1.34143	AllP_SingleGene	Adverse	2	P04629;Q12933	2	NTRK1|4914;TRAF2|7186	0.045091	0.67	-1.99049	75upN	Sig. Favorable	3	P04629;Q12933;P33552	3	NTRK1|4914;TRAF2|7186;CKS2|1164	0.00203585	0.06	0.0922541	0.72	-1.6763	AllN	Favorable
642	BLCA	P04629	NTRK1|4914	hsa04151	0.17851	1.3	1.34143	AllP_SingleGene	Adverse	12	P04629;P06241;Q02763;P11362;P30530;Q16832;P09619;P08575;Q06187;P35590;Q16288;P01138	12	NTRK1|4914;FYN|2534;TEK|7010;FGFR1|2260;AXL|558;DDR2|4921;PDGFRB|5159;PTPRC|5788;BTK|695;TIE1|7075;NTRK3|4916;NGF|4803	0.00106295	1.89	3.21966	AllP	Sig. Adverse	57	P04629;P06241;Q02763;P11362;P30530;Q16832;P09619;P08575;Q06187;P35590;Q16288;P01138;Q9Y243;P07333;P16234;P08172;P09603;P09038;P21781;P31371;O15520;Q92913;Q92915;P14210;P05019;Q9NRA1;Q9GZP0;O76093;P48736;O60262;P61952;P59768;P56199;P08648;Q13683;Q13797;B4DN28;P05106;P12109;P12110;P12111;P12107;P24043;Q16363;P55268;P78509;P07996;P22105;P04275;P10912;Q99650;O60674;P05231;Q96BA8;Q02930;P30279;P56279	57	NTRK1|4914;FYN|2534;TEK|7010;FGFR1|2260;AXL|558;DDR2|4921;PDGFRB|5159;PTPRC|5788;BTK|695;TIE1|7075;NTRK3|4916;NGF|4803;AKT3|10000;CSF1R|1436;PDGFRA|5156;CHRM2|1129;CSF1|1435;FGF2|2247;FGF7|2252;FGF9|2254;FGF10|2255;FGF13|2258;FGF14|2259;HGF|3082;IGF1|3479;PDGFC|56034;PDGFD|80310;FGF18|8817;PIK3CG|5294;GNG7|2788;GNG11|2791;GNG2|54331;ITGA1|3672;ITGA5|3678;ITGA7|3679;ITGA9|3680;ITGA8|8516;ITGB3|369…	2.81213e-24	0.001	0.000346651	1.98	3.51021	AllP	Sig. Adverse
643	BLCA	P04629	NTRK1|4914	hsa05230	0.17851	1.3	1.34143	AllP_SingleGene	Adverse	6	P04629;P06241;Q02763;P01138;P21802;P10721	6	NTRK1|4914;FYN|2534;TEK|7010;NGF|4803;FGFR2|2263;KIT|3815	0.000389987	1.98	3.47984	AllP	Sig. Adverse	12	P04629;P06241;Q02763;P01138;P21802;P10721;P11362;P36888;Q96CY4;P16234;P09619;Q9Y243	12	NTRK1|4914;FYN|2534;TEK|7010;NGF|4803;FGFR2|2263;KIT|3815;FGFR1|2260;FLT3|2322;NTRK3|4916;PDGFRA|5156;PDGFRB|5159;AKT3|10000	1.1702e-05	0.03	1.97369e-05	2.26	4.15441	AllP	Sig. Adverse
644	BLCA	P04629	NTRK1|4914	hsa04066	0.17851	1.3	1.34143	AllP_SingleGene	Adverse	4	P04629;P08575;Q06187;P00519	4	NTRK1|4914;PTPRC|5788;BTK|695;ABL1|25	0.029803	1.55	2.15565	AllP	Sig. Adverse	11	P04629;P08575;Q06187;P00519;P05019;P48736;Q9Y243;P05771;A8K161;Q02763;P05231	11	NTRK1|4914;PTPRC|5788;BTK|695;ABL1|25;IGF1|3479;PIK3CG|5294;AKT3|10000;PRKCB|5579;CAMK2A|815;TEK|7010;IL6|3569	0.00119054	0.04	0.000804519	1.91	3.29483	AllP	Sig. Adverse
645	BLCA	P04629	NTRK1|4914	hsa00564	0.17851	1.3	1.34143	AllP_SingleGene	Adverse	2	P04629;Q9H3Y6	2	NTRK1|4914;SRMS|6725	NA	NA	NA	Undetermined	Undetermined	4	P04629;Q9H3Y6;Q9BZM2;Q8N335	4	NTRK1|4914;SRMS|6725;PLA2G2F|64600;GPD1L|23171	0.0200474	0.09	0.0171438	0.62	-2.36166	AllN	Sig. Favorable
646	BLCA	P04629	NTRK1|4914	hsa04810	0.17851	1.3	1.34143	AllP_SingleGene	Adverse	13	P04629;P06241;P11362;Q06187;P30530;Q16832;P09619;P00519;Q02763;Q16288;P35590;P01138;P21802	13	NTRK1|4914;FYN|2534;FGFR1|2260;BTK|695;AXL|558;DDR2|4921;PDGFRB|5159;ABL1|25;TEK|7010;NTRK3|4916;TIE1|7075;NGF|4803;FGFR2|2263	0.00357798	1.76	2.87556	AllP	Sig. Adverse	43	P04629;P06241;P11362;Q06187;P30530;Q16832;P09619;P00519;Q02763;Q16288;P35590;P01138;P21802;P55160;Q9Y281;P06396;P18206;P12814;O60237;P24844;Q15746;Q13576;P48736;P08172;P30411;P56199;P08648;Q13683;Q13797;P05106;B4DN28;O14807;P10301;P16234;P09038;P21781;P31371;O15520;Q92913;Q92915;Q9NRA1;Q9GZP0;O76093	43	NTRK1|4914;FYN|2534;FGFR1|2260;BTK|695;AXL|558;DDR2|4921;PDGFRB|5159;ABL1|25;TEK|7010;NTRK3|4916;TIE1|7075;NGF|4803;FGFR2|2263;NCKAP1L|3071;CFL2|1073;GSN|2934;VCL|7414;ACTN1|87;PPP1R12B|4660;MYL9|10398;MYLK|4638;IQGAP2|10788;PIK3CG|5294;CHRM2|1129;BDKRB2|624;ITGA1|3672;ITGA5|3678;ITGA7|3679;ITGA9|3680;ITGB3|3690;ITGA8|8516;MRAS|22808;RRAS|6237;PDGFRA|5156;FGF2|2247;FGF7|2252;FGF9|2254;FGF10|2255;…	4.10501e-18	0.003	0.00194904	1.81	3.05344	AllP	Sig. Adverse
647	BLCA	P04629	NTRK1|4914	hsa05206	0.17851	1.3	1.34143	AllP_SingleGene	Adverse	5	P04629;P30530;P00519;P09619;P01138	5	NTRK1|4914;AXL|558;ABL1|25;PDGFRB|5159;NGF|4803	0.00996536	1.69	2.54804	AllP	Sig. Adverse	24	P04629;P30530;P00519;P09619;P01138;F5H2A4;P37275;P09493;P14780;P30279;P56524;P61812;P35625;O60315;P51512;O95980;P08670;Q8WW38;P05106;P22105;P08648;P00749;P07996;P16234	24	NTRK1|4914;AXL|558;ABL1|25;PDGFRB|5159;NGF|4803;HMGA2|8091;ZEB1|6935;TPM1|7168;MMP9|4318;CCND2|894;HDAC4|9759;TGFB2|7042;TIMP3|7078;ZEB2|9839;MMP16|4325;RECK|8434;VIM|7431;ZFPM2|23414;ITGB3|3690;TNXB|7148;ITGA5|3678;PLAU|5328;THBS1|7057;PDGFRA|5156	4.04009e-05	0.3	0.0246948	1.55	2.22872	AllP	Sig. Adverse
648	BLCA	P04629	NTRK1|4914	hsa05205	0.17851	1.3	1.34143	AllP_SingleGene	Adverse	10	P04629;P06241;P11362;Q06187;Q16832;P09619;Q02763;P30530;P35590;P01138	10	NTRK1|4914;FYN|2534;FGFR1|2260;BTK|695;DDR2|4921;PDGFRB|5159;TEK|7010;AXL|558;TIE1|7075;NGF|4803	0.0107277	1.63	2.52648	AllP	Sig. Adverse	43	P04629;P06241;P11362;Q06187;Q16832;P09619;Q02763;P30530;P35590;P01138;Q01484;P48736;Q9Y243;O60237;A8K161;P21333;Q14315;O14807;P10301;P14780;P00749;P07585;P35625;P07996;P08253;P05019;P51884;P61812;P18827;Q8WWQ2;P05106;P14210;P34741;P09038;P08648;P05771;P98160;Q16082;Q8WVJ9;Q15672;P09544;Q9H1J7;Q2TNI1	43	NTRK1|4914;FYN|2534;FGFR1|2260;BTK|695;DDR2|4921;PDGFRB|5159;TEK|7010;AXL|558;TIE1|7075;NGF|4803;ANK2|287;PIK3CG|5294;AKT3|10000;PPP1R12B|4660;CAMK2A|815;FLNA|2316;FLNC|2318;MRAS|22808;RRAS|6237;MMP9|4318;PLAU|5328;DCN|1634;TIMP3|7078;THBS1|7057;MMP2|4313;IGF1|3479;LUM|4060;TGFB2|7042;SDC1|6382;HPSE2|60495;ITGB3|3690;HGF|3082;SDC2|6383;FGF2|2247;ITGA5|3678;PRKCB|5579;HSPG2|3339;HSPB2|3316;TWIST2|…	1.40171e-20	0.02	0.000530588	1.93	3.40357	AllP	Sig. Adverse
649	BLCA	P04629	NTRK1|4914	hsa04020	0.17851	1.3	1.34143	AllP_SingleGene	Adverse	5	P04629;Q02763;P35590;Q16288;Q16832	5	NTRK1|4914;TEK|7010;TIE1|7075;NTRK3|4916;DDR2|4921	0.000971806	1.91	3.243	AllP	Sig. Adverse	31	P04629;Q02763;P35590;Q16288;Q16832;P54750;P32418;A8K161;P16234;P09619;P51575;Q99572;Q15746;Q92736;Q13936;Q9Y271;P08172;P25100;P30556;P25101;P24530;P28223;P37288;P43115;P43088;P25103;O60503;Q8NFM4;P13945;P26678;O95180	31	NTRK1|4914;TEK|7010;TIE1|7075;NTRK3|4916;DDR2|4921;PDE1A|5136;SLC8A1|6546;CAMK2A|815;PDGFRA|5156;PDGFRB|5159;P2RX1|5023;P2RX7|5027;MYLK|4638;RYR2|6262;CACNA1C|775;CYSLTR1|10800;CHRM2|1129;ADRA1D|146;AGTR1|185;EDNRA|1909;EDNRB|1910;HTR2A|3356;AVPR1A|552;PTGER3|5733;PTGFR|5737;TACR1|6869;ADCY9|115;ADCY4|196883;ADRB3|155;PLN|5350;CACNA1H|8912	1.30035e-05	0.3	0.000577451	2.04	3.37145	AllP	Sig. Adverse
650	BLCA	P04629	NTRK1|4914	hsa05169	0.17851	1.3	1.34143	AllP_SingleGene	Adverse	4	P04629;Q08881;O60674;P01138	4	NTRK1|4914;ITK|3702;JAK2|3717;NGF|4803	0.00131114	0.51	-3.15447	75upN	Sig. Favorable	12	P04629;Q08881;O60674;P01138;P16150;Q16082;P06734;P49961;P21580;P48736;P08670;Q13651	12	NTRK1|4914;ITK|3702;JAK2|3717;NGF|4803;SPN|6693;HSPB2|3316;FCER2|2208;ENTPD1|953;TNFAIP3|7128;PIK3CG|5294;VIM|7431;IL10RA|3587	0.000215902	0.02	0.00460326	0.58	-2.79934	75upN	Sig. Favorable
651	BLCA	P04629	NTRK1|4914	hsa04662	0.17851	1.3	1.34143	AllP_SingleGene	Adverse	6	P04629;P08575;Q08881;Q06187;P51451;O60674	6	NTRK1|4914;PTPRC|5788;ITK|3702;BTK|695;BLK|640;JAK2|3717	0.0771014	0.69	-1.75814	AllN	Favorable	12	P04629;P08575;Q08881;Q06187;P51451;O60674;P05771;P48736;P31994;O95644;P40259;P20273	12	NTRK1|4914;PTPRC|5788;ITK|3702;BTK|695;BLK|640;JAK2|3717;PRKCB|5579;PIK3CG|5294;FCGR2B|2213;NFATC1|4772;CD79B|974;CD22|933	1.86297e-08	0.04	0.00239179	0.56	-2.99452	75upN	Sig. Favorable
652	BLCA	P04629	NTRK1|4914	hsa04064	0.17851	1.3	1.34143	AllP_SingleGene	Adverse	5	P04629;P08575;Q08881;Q06187;P51451	5	NTRK1|4914;PTPRC|5788;ITK|3702;BTK|695;BLK|640	0.0749791	0.68	-1.77026	75upN	Favorable	14	P04629;P08575;Q08881;Q06187;P51451;Q13489;P29965;P05771;P21580;P48061;O75293;P19320;O00585;Q99731	14	NTRK1|4914;PTPRC|5788;ITK|3702;BTK|695;BLK|640;BIRC3|330;CD40LG|959;PRKCB|5579;TNFAIP3|7128;CXCL12|6387;GADD45B|4616;VCAM1|7412;CCL21|6366;CCL19|6363	2.35745e-11	0.02	0.00525074	0.58	-2.7577	75upN	Sig. Favorable
653	BLCA	P04629	NTRK1|4914	hsa04062	0.17851	1.3	1.34143	AllP_SingleGene	Adverse	11	P04629;P08575;Q08881;Q02763;Q06187;P51451;P06241;P11362;P35590;O60674;P51813	11	NTRK1|4914;PTPRC|5788;ITK|3702;TEK|7010;BTK|695;BLK|640;FYN|2534;FGFR1|2260;TIE1|7075;JAK2|3717;BMX|660	2.28559e-05	2.23	4.12568	AllP	Sig. Adverse	36	P04629;P08575;Q08881;Q02763;Q06187;P51451;P06241;P11362;P35590;O60674;P51813;P51679;P51684;P32302;P61073;P02778;P13500;Q16627;Q99731;O00585;P55773;O14625;P48061;P48736;O60262;P61952;P59768;Q92556;P34947;Q08462;O95622;Q8NFM4;Q7LDG7;P05771;Q9Y243;Q92608	36	NTRK1|4914;PTPRC|5788;ITK|3702;TEK|7010;BTK|695;BLK|640;FYN|2534;FGFR1|2260;TIE1|7075;JAK2|3717;BMX|660;CCR4|1233;CCR6|1235;CXCR5|643;CXCR4|7852;CXCL10|3627;CCL2|6347;CCL14|6358;CCL19|6363;CCL21|6366;CCL23|6368;CXCL11|6373;CXCL12|6387;PIK3CG|5294;GNG7|2788;GNG11|2791;GNG2|54331;ELMO1|9844;GRK5|2869;ADCY2|108;ADCY5|111;ADCY4|196883;RASGRP2|10235;PRKCB|5579;AKT3|10000;DOCK2|1794	5.1742e-23	0.007	0.00027019	2.12	3.55872	AllP	Sig. Adverse
654	BLCA	P04629	NTRK1|4914	hsa04142	0.17851	1.3	1.34143	AllP_SingleGene	Adverse	2	P04629;Q13882	2	NTRK1|4914;PTK6|5753	0.0479442	0.68	-1.96564	75upN	Sig. Favorable	4	P04629;Q13882;F6SFB5;Q86U03	4	NTRK1|4914;PTK6|5753;AP1S2|8905;AP1G2|8906	0.0169926	0.1	0.0400216	0.62	-2.03413	75upN	Sig. Favorable
655	BLCA	P04629	NTRK1|4914	hsa04012	0.17851	1.3	1.34143	AllP_SingleGene	Adverse	2	P04629;P00519	2	NTRK1|4914;ABL1|25	0.307356	0.8	-1.01866	AllP	Favorable	4	P04629;P00519;A8K161;Q9Y243	4	NTRK1|4914;ABL1|25;CAMK2A|815;AKT3|10000	0.00646876	0.04	0.0171549	1.59	2.36278	AllP	Sig. Adverse
656	BLCA	P04629	NTRK1|4914	hsa04640	0.17851	1.3	1.34143	AllP_SingleGene	Adverse	10	P04629;P08575;P06241;P35590;P30530;P09619;Q06187;Q08881;P51451;P10721	10	NTRK1|4914;PTPRC|5788;FYN|2534;TIE1|7075;AXL|558;PDGFRB|5159;BTK|695;ITK|3702;BLK|640;KIT|3815	0.000198589	2.03	3.64507	AllP	Sig. Adverse	26	P04629;P08575;P06241;P35590;P30530;P09619;Q06187;Q08881;P51451;P10721;P56199;P08648;P05106;P17927;P07333;P06734;P11049;P11836;P20273;P09693;P29017;P06127;P28906;P36888;P09603;P05231	26	NTRK1|4914;PTPRC|5788;FYN|2534;TIE1|7075;AXL|558;PDGFRB|5159;BTK|695;ITK|3702;BLK|640;KIT|3815;ITGA1|3672;ITGA5|3678;ITGB3|3690;CR1|1378;CSF1R|1436;FCER2|2208;CD37|951;MS4A1|931;CD22|933;CD3G|917;CD1C|911;CD5|921;CD34|947;FLT3|2322;CSF1|1435;IL6|3569	1.78652e-19	0.01	4.07701e-06	2.39	4.4666	AllP	Sig. Adverse
657	BLCA	P04629	NTRK1|4914	hsa04916	0.17851	1.3	1.34143	AllP_SingleGene	Adverse	2	P04629;P10721	2	NTRK1|4914;KIT|3815	0.256705	1.3	1.13098	AllP	Adverse	2	P04629;P10721	2	NTRK1|4914;KIT|3815	0.0196906	0.1	0.256705	1.3	1.13098	AllP	Adverse
658	BLCA	P04921	GYPC|2995	hsa04520	0.0649622	1.43	1.83579	AllP_SingleGene	Adverse	2	P04921;Q5T2T1	2	GYPC|2995;MPP7|143098	0.0805025	1.41	1.73918	AllP	Adverse	4	P04921;Q5T2T1;P12830;Q96NY8	4	GYPC|2995;MPP7|143098;CDH1|999;PVRL4|81607	0.00733942	0.03	0.0435013	0.68	-2.00629	75upN	Sig. Favorable
659	BLCA	P04921	GYPC|2995	hsa04512	0.0649622	1.43	1.83579	AllP_SingleGene	Adverse	1	P04921	1	GYPC|2995	0.0649622	1.43	1.83579	AllP_SingleGene	Adverse	17	P04921;P24043;Q16363;P55268;P12109;P12110;P12111;P12107;P22105;P04275;P07996;P05106;Q7L1I2;P98160;Q13683;P08648;P56199	17	GYPC|2995;LAMA2|3908;LAMA4|3910;LAMB2|3913;COL6A1|1291;COL6A2|1292;COL6A3|1293;COL11A1|1301;TNXB|7148;VWF|7450;THBS1|7057;ITGB3|3690;SV2B|9899;HSPG2|3339;ITGA7|3679;ITGA5|3678;ITGA1|3672	0.00699766	1	0.00664677	1.68	2.68416	AllP	Sig. Adverse
660	BLCA	P04921	GYPC|2995	hsa04060	0.0649622	1.43	1.83579	AllP_SingleGene	Adverse	2	P04921;Q00013	2	GYPC|2995;MPP1|4354	0.0561744	1.44	1.89905	AllP	Adverse	32	P04921;Q00013;O95256;Q9UHF5;P08476;P10600;O14836;P32971;P29965;Q13651;P36888;P07333;P09619;P16234;P09603;P14210;Q8TD55;Q9NRA1;Q99650;P05231;P51679;P51684;P55773;Q16627;P13500;O00585;Q99731;P32302;P61073;P48061;P02778;O43508	32	GYPC|2995;MPP1|4354;IL18RAP|8807;IL17B|27190;INHBA|3624;TGFB3|7043;TNFRSF13B|23495;TNFSF8|944;CD40LG|959;IL10RA|3587;FLT3|2322;CSF1R|1436;PDGFRB|5159;PDGFRA|5156;CSF1|1435;HGF|3082;PLEKHO2|80301;PDGFC|56034;OSMR|9180;IL6|3569;CCR4|1233;CCR6|1235;CCL23|6368;CCL14|6358;CCL2|6347;CCL21|6366;CCL19|6363;CXCR5|643;CXCR4|7852;CXCL12|6387;CXCL10|3627;TNFSF12|8742,TNFSF12-TNFSF13|407977	0.000102491	0.2	0.000269903	2.04	3.56816	AllP	Sig. Adverse
661	BLCA	P04921	GYPC|2995	hsa04510	0.0649622	1.43	1.83579	AllP_SingleGene	Adverse	2	P04921;Q00013	2	GYPC|2995;MPP1|4354	0.0561744	1.44	1.89905	AllP	Adverse	36	P04921;Q00013;P05106;P56199;P08648;Q13683;P21333;Q14315;Q15746;P24844;Q9Y243;Q9NVD7;Q13418;P48736;Q9Y490;P12814;P05771;P06241;P12109;P12110;P12111;P12107;P24043;Q16363;P55268;P07996;P22105;P04275;Q2TNI1;Q13489;P30279;P16234;P09619;P14210;P05019;Q9NRA1	36	GYPC|2995;MPP1|4354;ITGB3|3690;ITGA1|3672;ITGA5|3678;ITGA7|3679;FLNA|2316;FLNC|2318;MYLK|4638;MYL9|10398;AKT3|10000;PARVA|55742;ILK|3611;PIK3CG|5294;TLN1|7094;ACTN1|87;PRKCB|5579;FYN|2534;COL6A1|1291;COL6A2|1292;COL6A3|1293;COL11A1|1301;LAMA2|3908;LAMA4|3910;LAMB2|3913;THBS1|7057;TNXB|7148;VWF|7450;CAV1|857;BIRC3|330;CCND2|894;PDGFRA|5156;PDGFRB|5159;HGF|3082;IGF1|3479;PDGFC|56034	5.54261e-08	0.2	0.000494666	1.95	3.42144	AllP	Sig. Adverse
662	BLCA	P04921	GYPC|2995	hsa05216	0.0649622	1.43	1.83579	AllP_SingleGene	Adverse	2	P04921;Q5T2T1	2	GYPC|2995;MPP7|143098	0.0805025	1.41	1.73918	AllP	Adverse	3	P04921;Q5T2T1;P12830	3	GYPC|2995;MPP7|143098;CDH1|999	0.0333652	0.03	0.0458675	1.47	1.98434	75upP	Sig. Adverse
663	BLCA	P04921	GYPC|2995	hsa05218	0.0649622	1.43	1.83579	AllP_SingleGene	Adverse	2	P04921;Q00013	2	GYPC|2995;MPP1|4354	0.0561744	1.44	1.89905	AllP	Adverse	14	P04921;Q00013;O75030;P11362;P16234;P09619;P09038;P21781;Q92915;P14210;P05019;Q9NRA1;Q9Y243;P48736	14	GYPC|2995;MPP1|4354;MITF|4286;FGFR1|2260;PDGFRA|5156;PDGFRB|5159;FGF2|2247;FGF7|2252;FGF14|2259;HGF|3082;IGF1|3479;PDGFC|56034;AKT3|10000;PIK3CG|5294	0.000504952	0.3	0.000774131	1.99	3.29792	AllP	Sig. Adverse
664	BLCA	P04921	GYPC|2995	hsa04151	0.0649622	1.43	1.83579	AllP_SingleGene	Adverse	2	P04921;Q00013	2	GYPC|2995;MPP1|4354	0.0561744	1.44	1.89905	AllP	Adverse	39	P04921;Q00013;Q9Y243;P07333;P11362;P16234;P09619;Q02763;P09603;P09038;P21781;Q92915;P14210;P05019;Q9NRA1;P48736;O60262;P61952;P59768;P56199;P08648;Q13683;P05106;P12109;P12110;P12111;P12107;P24043;Q16363;P55268;P07996;P22105;P04275;Q99650;P05231;Q96BA8;Q02930;P30279;P56279	39	GYPC|2995;MPP1|4354;AKT3|10000;CSF1R|1436;FGFR1|2260;PDGFRA|5156;PDGFRB|5159;TEK|7010;CSF1|1435;FGF2|2247;FGF7|2252;FGF14|2259;HGF|3082;IGF1|3479;PDGFC|56034;PIK3CG|5294;GNG7|2788;GNG11|2791;GNG2|54331;ITGA1|3672;ITGA5|3678;ITGA7|3679;ITGB3|3690;COL6A1|1291;COL6A2|1292;COL6A3|1293;COL11A1|1301;LAMA2|3908;LAMA4|3910;LAMB2|3913;THBS1|7057;TNXB|7148;VWF|7450;OSMR|9180;IL6|3569;CREB3L1|90993;CREB5|95…	0.000216151	0.3	0.00113754	1.87	3.20256	AllP	Sig. Adverse
665	BLCA	P04921	GYPC|2995	hsa00564	0.0649622	1.43	1.83579	AllP_SingleGene	Adverse	2	P04921;Q5T2T1	2	GYPC|2995;MPP7|143098	0.0805025	1.41	1.73918	AllP	Adverse	4	P04921;Q5T2T1;Q8N335;Q92903	4	GYPC|2995;MPP7|143098;GPD1L|23171;CDS1|1040	0.0114043	0.002	0.051428	0.68	-1.93563	75upN	Favorable
666	BLCA	P04921	GYPC|2995	hsa04810	0.0649622	1.43	1.83579	AllP_SingleGene	Adverse	2	P04921;Q00013	2	GYPC|2995;MPP1|4354	0.0561744	1.44	1.89905	AllP	Adverse	22	P04921;Q00013;P55160;Q9Y281;P06396;P12814;P24844;Q15746;Q13576;P48736;P56199;P08648;Q13683;P05106;O14807;P11362;P16234;P09619;P09038;P21781;Q92915;Q9NRA1	22	GYPC|2995;MPP1|4354;NCKAP1L|3071;CFL2|1073;GSN|2934;ACTN1|87;MYL9|10398;MYLK|4638;IQGAP2|10788;PIK3CG|5294;ITGA1|3672;ITGA5|3678;ITGA7|3679;ITGB3|3690;MRAS|22808;FGFR1|2260;PDGFRA|5156;PDGFRB|5159;FGF2|2247;FGF7|2252;FGF14|2259;PDGFC|56034	0.00158713	0.3	0.00615791	1.71	2.70713	AllP	Sig. Adverse
667	BLCA	P04921	GYPC|2995	hsa05205	0.0649622	1.43	1.83579	AllP_SingleGene	Adverse	2	P04921;Q00013	2	GYPC|2995;MPP1|4354	0.0561744	1.44	1.89905	AllP	Adverse	29	P04921;Q00013;Q01484;P48736;Q9Y243;A8K161;P21333;Q14315;O14807;P14780;P07585;P07996;P08253;P05019;P51884;Q8WWQ2;P05106;P14210;P34741;P09038;P11362;P08648;P05771;P98160;Q16082;Q8WVJ9;Q15672;P09544;Q2TNI1	29	GYPC|2995;MPP1|4354;ANK2|287;PIK3CG|5294;AKT3|10000;CAMK2A|815;FLNA|2316;FLNC|2318;MRAS|22808;MMP9|4318;DCN|1634;THBS1|7057;MMP2|4313;IGF1|3479;LUM|4060;HPSE2|60495;ITGB3|3690;HGF|3082;SDC2|6383;FGF2|2247;FGFR1|2260;ITGA5|3678;PRKCB|5579;HSPG2|3339;HSPB2|3316;TWIST2|117581;TWIST1|7291;WNT2|7472;CAV1|857	1.0083e-05	0.2	0.00357373	1.75	2.87657	AllP	Sig. Adverse
668	BLCA	P04921	GYPC|2995	hsa04662	0.0649622	1.43	1.83579	AllP_SingleGene	Adverse	2	P04921;Q00013	2	GYPC|2995;MPP1|4354	0.0561744	1.44	1.89905	AllP	Adverse	9	P04921;Q00013;Q9Y243;P48736;P31994;O95644;Q06187;P40259;P20273	9	GYPC|2995;MPP1|4354;AKT3|10000;PIK3CG|5294;FCGR2B|2213;NFATC1|4772;BTK|695;CD79B|974;CD22|933	0.0087824	0.1	0.00821388	1.73	2.61069	AllP	Sig. Adverse
669	BLCA	P04921	GYPC|2995	hsa04062	0.0649622	1.43	1.83579	AllP_SingleGene	Adverse	2	P04921;Q00013	2	GYPC|2995;MPP1|4354	0.0561744	1.44	1.89905	AllP	Adverse	26	P04921;Q00013;P51679;P51684;P32302;P61073;P02778;P13500;Q16627;Q99731;O00585;P55773;P48061;P48736;O60262;P61952;P59768;Q92556;P34947;Q08881;O60503;Q8NFM4;Q7LDG7;P05771;Q9Y243;Q92608	26	GYPC|2995;MPP1|4354;CCR4|1233;CCR6|1235;CXCR5|643;CXCR4|7852;CXCL10|3627;CCL2|6347;CCL14|6358;CCL19|6363;CCL21|6366;CCL23|6368;CXCL12|6387;PIK3CG|5294;GNG7|2788;GNG11|2791;GNG2|54331;ELMO1|9844;GRK5|2869;ITK|3702;ADCY9|115;ADCY4|196883;RASGRP2|10235;PRKCB|5579;AKT3|10000;DOCK2|1794	1.41361e-05	0.2	0.000637506	2.06	3.34304	AllP	Sig. Adverse
670	BLCA	P04921	GYPC|2995	hsa04640	0.0649622	1.43	1.83579	AllP_SingleGene	Adverse	2	P04921;Q00013	2	GYPC|2995;MPP1|4354	0.0561744	1.44	1.89905	AllP	Adverse	17	P04921;Q00013;P56199;P08648;P05106;P17927;P07333;P06734;P11049;P11836;P20273;P09693;P06127;P28906;P36888;P09603;P05231	17	GYPC|2995;MPP1|4354;ITGA1|3672;ITGA5|3678;ITGB3|3690;CR1|1378;CSF1R|1436;FCER2|2208;CD37|951;MS4A1|931;CD22|933;CD3G|917;CD5|921;CD34|947;FLT3|2322;CSF1|1435;IL6|3569	3.04109e-06	0.2	7.94304e-07	2.56	4.76358	AllP	Sig. Adverse
671	BLCA	P05067	APP|351	hsa05200	0.0290952	1.54	2.16601	AllP_SingleGene	Sig. Adverse	3	P05067;P01023;P07996	3	APP|351;A2M|2;THBS1|7057	0.0289592	1.57	2.16599	AllP	Sig. Adverse	46	P05067;P01023;P07996;P09544;P24043;Q16363;P55268;P16234;P09619;P36888;P11362;P14210;P05019;P61812;P10600;P37173;Q05516;Q06455;O75030;P08151;P08253;P14780;P07333;P05231;Q9Y243;P10070;P09038;P21781;O15520;Q92913;Q92915;P30556;P43116;P43115;P25101;P24530;Q08462;O95622;Q8NFM4;O60262;P61952;P59768;Q7LDG7;Q8TDF6;P61073;P48061	46	APP|351;A2M|2;THBS1|7057;WNT2|7472;LAMA2|3908;LAMA4|3910;LAMB2|3913;PDGFRA|5156;PDGFRB|5159;FLT3|2322;FGFR1|2260;HGF|3082;IGF1|3479;TGFB2|7042;TGFB3|7043;TGFBR2|7048;ZBTB16|7704;RUNX1T1|862;MITF|4286;GLI1|2735;MMP2|4313;MMP9|4318;CSF1R|1436;IL6|3569;AKT3|10000;GLI2|2736;FGF2|2247;FGF7|2252;FGF10|2255;FGF13|2258;FGF14|2259;AGTR1|185;PTGER2|5732;PTGER3|5733;EDNRA|1909;EDNRB|1910;ADCY2|108;ADCY5|111…	0.000254672	0.3	0.00111077	1.87	3.2091	AllP	Sig. Adverse
672	BLCA	P05067	APP|351	hsa04520	0.0290952	1.54	2.16601	AllP_SingleGene	Sig. Adverse	4	P05067;Q9BUF5;P61764;Q9BVA1	4	APP|351;TUBB6|84617;STXBP1|6812;TUBB2B|347733	0.00273137	1.98	2.94019	AllP	Sig. Adverse	10	P05067;Q9BUF5;P61764;Q9BVA1;Q9HCS4;P06241;O95863;P11362;P12814;Q15223	10	APP|351;TUBB6|84617;STXBP1|6812;TUBB2B|347733;TCF7L1|83439;FYN|2534;SNAI1|6615;FGFR1|2260;ACTN1|87;PVRL1|5818	3.05493e-06	0.02	0.0176922	1.74	2.34249	AllP	Sig. Adverse
673	BLCA	P05067	APP|351	hsa04512	0.0290952	1.54	2.16601	AllP_SingleGene	Sig. Adverse	7	P05067;P01023;P02511;P07996;P08670;Q9BUF5;P21980	7	APP|351;A2M|2;CRYAB|1410;THBS1|7057;VIM|7431;TUBB6|84617;TGM2|7052	0.000717631	1.91	3.32623	AllP	Sig. Adverse	24	P05067;P01023;P02511;P07996;P08670;Q9BUF5;P21980;P24043;Q16363;P55268;P12109;P12110;P12111;P12107;P22105;P04275;P04004;P05106;P98160;Q13797;B4DN28;Q13683;P08648;P56199	24	APP|351;A2M|2;CRYAB|1410;THBS1|7057;VIM|7431;TUBB6|84617;TGM2|7052;LAMA2|3908;LAMA4|3910;LAMB2|3913;COL6A1|1291;COL6A2|1292;COL6A3|1293;COL11A1|1301;TNXB|7148;VWF|7450;VTN|7448;ITGB3|3690;HSPG2|3339;ITGA9|3680;ITGA8|8516;ITGA7|3679;ITGA5|3678;ITGA1|3672	3.84581e-09	0.4	0.000572292	1.95	3.38395	AllP	Sig. Adverse
674	BLCA	P05067	APP|351	hsa04060	0.0290952	1.54	2.16601	AllP_SingleGene	Sig. Adverse	6	P05067;P21980;P01023;P07996;P08670;Q9BUF5	6	APP|351;TGM2|7052;A2M|2;THBS1|7057;VIM|7431;TUBB6|84617	0.00324548	1.79	2.90243	AllP	Sig. Adverse	41	P05067;P21980;P01023;P07996;P08670;Q9BUF5;O95256;P37173;Q9UHF5;P08476;P10600;P61812;O14836;P32971;Q13651;P36888;P07333;P09619;P16234;P09603;P14210;Q8TD55;Q9NRA1;P10912;Q99650;P09919;P15018;P05231;P51679;P55773;Q16627;P13500;O00585;Q99731;P32302;P61073;P48061;O14625;P02778;O43508;P19875	41	APP|351;TGM2|7052;A2M|2;THBS1|7057;VIM|7431;TUBB6|84617;IL18RAP|8807;TGFBR2|7048;IL17B|27190;INHBA|3624;TGFB3|7043;TGFB2|7042;TNFRSF13B|23495;TNFSF8|944;IL10RA|3587;FLT3|2322;CSF1R|1436;PDGFRB|5159;PDGFRA|5156;CSF1|1435;HGF|3082;PLEKHO2|80301;PDGFC|56034;GHR|2690;OSMR|9180;CSF3|1440;LIF|3976;IL6|3569;CCR4|1233;CCL23|6368;CCL14|6358;CCL2|6347;CCL21|6366;CCL19|6363;CXCR5|643;CXCR4|7852;CXCL12|6387;…	2.70427e-08	0.7	9.70759e-05	2.11	3.81072	AllP	Sig. Adverse
675	BLCA	P05067	APP|351	hsa04010	0.0290952	1.54	2.16601	AllP_SingleGene	Sig. Adverse	3	P05067;P01100;P05412	3	APP|351;FOS|2353;JUN|3725	0.0733763	1.42	1.78183	AllP	Adverse	5	P05067;P01100;P05412;P28562;P22736	5	APP|351;FOS|2353;JUN|3725;DUSP1|1843;NR4A1|3164	4.28635e-05	0.02	0.247656	1.26	1.15354	AllP	Adverse
676	BLCA	P05067	APP|351	hsa04350	0.0290952	1.54	2.16601	AllP_SingleGene	Sig. Adverse	2	P05067;P07996	2	APP|351;THBS1|7057	0.0871146	1.42	1.70227	AllP	Adverse	9	P05067;P07996;Q14766;P08476;P37173;P61812;P10600;P07585;Q9H2X0	9	APP|351;THBS1|7057;LTBP1|4052;INHBA|3624;TGFBR2|7048;TGFB2|7042;TGFB3|7043;DCN|1634;CHRD|8646	0.0177924	0.3	0.0200397	1.57	2.30655	AllP	Sig. Adverse
677	BLCA	P05067	APP|351	hsa04510	0.0290952	1.54	2.16601	AllP_SingleGene	Sig. Adverse	8	P05067;P01023;P07996;P08670;P21980;P02511;Q9BUF5;O00213	8	APP|351;A2M|2;THBS1|7057;VIM|7431;TGM2|7052;CRYAB|1410;TUBB6|84617;APBB1|322	0.000269846	2.05	3.56724	AllP	Sig. Adverse	46	P05067;P01023;P07996;P08670;P21980;P02511;Q9BUF5;O00213;P05106;P56199;P08648;Q13683;Q13797;B4DN28;P21333;Q14315;Q15746;P24844;O60237;Q9Y243;Q9NVD7;Q13418;P18206;Q9Y490;P12814;P06241;Q8IUU5;P12109;P12110;P12111;P12107;P24043;Q16363;P55268;P22105;P04004;P04275;Q2TNI1;Q13489;P30279;P16234;P09619;P14210;P05019;Q9NRA1;Q9GZP0	46	APP|351;A2M|2;THBS1|7057;VIM|7431;TGM2|7052;CRYAB|1410;TUBB6|84617;APBB1|322;ITGB3|3690;ITGA1|3672;ITGA5|3678;ITGA7|3679;ITGA9|3680;ITGA8|8516;FLNA|2316;FLNC|2318;MYLK|4638;MYL9|10398;PPP1R12B|4660;AKT3|10000;PARVA|55742;ILK|3611;VCL|7414;TLN1|7094;ACTN1|87;FYN|2534;RASGRF1|5923;COL6A1|1291;COL6A2|1292;COL6A3|1293;COL11A1|1301;LAMA2|3908;LAMA4|3910;LAMB2|3913;TNXB|7148;VTN|7448;VWF|7450;CAV1|857;…	6.67947e-20	0.3	6.63446e-05	2.14	3.89759	AllP	Sig. Adverse
678	BLCA	P05067	APP|351	hsa05210	0.0290952	1.54	2.16601	AllP_SingleGene	Sig. Adverse	4	P05067;P01100;P05412;P61764	4	APP|351;FOS|2353;JUN|3725;STXBP1|6812	0.0484407	1.54	1.95838	AllP	Sig. Adverse	6	P05067;P01100;P05412;P61764;Q9HCS4;Q9Y243	6	APP|351;FOS|2353;JUN|3725;STXBP1|6812;TCF7L1|83439;AKT3|10000	1.38314e-05	0.001	0.00952764	1.66	2.56617	AllP	Sig. Adverse
679	BLCA	P05067	APP|351	hsa05221	0.0290952	1.54	2.16601	AllP_SingleGene	Sig. Adverse	2	P05067;P61764	2	APP|351;STXBP1|6812	0.000712484	2.56	3.2653	AllP	Sig. Adverse	4	P05067;P61764;Q9HCS4;Q9Y243	4	APP|351;STXBP1|6812;TCF7L1|83439;AKT3|10000	0.0327936	0.2	7.286e-05	2.28	3.85893	AllP	Sig. Adverse
680	BLCA	P05067	APP|351	hsa05218	0.0290952	1.54	2.16601	AllP_SingleGene	Sig. Adverse	5	P05067;P01023;P07996;P21980;P08670	5	APP|351;A2M|2;THBS1|7057;TGM2|7052;VIM|7431	0.000862548	1.9	3.27634	AllP	Sig. Adverse	19	P05067;P01023;P07996;P21980;P08670;O75030;P11362;P16234;P09619;P09038;P21781;O15520;Q92913;Q92915;P14210;P05019;Q9NRA1;Q9GZP0;Q9Y243	19	APP|351;A2M|2;THBS1|7057;TGM2|7052;VIM|7431;MITF|4286;FGFR1|2260;PDGFRA|5156;PDGFRB|5159;FGF2|2247;FGF7|2252;FGF10|2255;FGF13|2258;FGF14|2259;HGF|3082;IGF1|3479;PDGFC|56034;PDGFD|80310;AKT3|10000	2.99282e-08	0.6	0.000358842	2.08	3.49118	AllP	Sig. Adverse
681	BLCA	P05067	APP|351	hsa05215	0.0290952	1.54	2.16601	AllP_SingleGene	Sig. Adverse	4	P05067;P08670;P61764;P07996	4	APP|351;VIM|7431;STXBP1|6812;THBS1|7057	0.00655879	1.81	2.67988	AllP	Sig. Adverse	13	P05067;P08670;P61764;P07996;Q9HCS4;P11362;P16234;P09619;Q96BA8;Q02930;P05019;Q9NRA1;Q9Y243	13	APP|351;VIM|7431;STXBP1|6812;THBS1|7057;TCF7L1|83439;FGFR1|2260;PDGFRA|5156;PDGFRB|5159;CREB3L1|90993;CREB5|9586;IGF1|3479;PDGFC|56034;AKT3|10000	8.14203e-05	0.3	0.00177407	1.83	3.07955	AllP	Sig. Adverse
682	BLCA	P05067	APP|351	hsa05213	0.0290952	1.54	2.16601	AllP_SingleGene	Sig. Adverse	2	P05067;P61764	2	APP|351;STXBP1|6812	0.000712484	2.56	3.2653	AllP	Sig. Adverse	4	P05067;P61764;Q9HCS4;Q9Y243	4	APP|351;STXBP1|6812;TCF7L1|83439;AKT3|10000	0.019732	0.06	7.286e-05	2.28	3.85893	AllP	Sig. Adverse
683	BLCA	P05067	APP|351	hsa04151	0.0290952	1.54	2.16601	AllP_SingleGene	Sig. Adverse	7	P05067;P07996;P08670;P01023;P02511;Q9BUF5;P21980	7	APP|351;THBS1|7057;VIM|7431;A2M|2;CRYAB|1410;TUBB6|84617;TGM2|7052	0.000717631	1.91	3.32623	AllP	Sig. Adverse	52	P05067;P07996;P08670;P01023;P02511;Q9BUF5;P21980;Q9Y243;P07333;P11362;P08138;P16234;P09619;Q02763;P08172;P09603;P09038;P21781;O15520;Q92913;Q92915;P14210;P05019;P01138;Q9NRA1;Q9GZP0;O60262;P61952;P59768;P56199;P08648;Q13683;Q13797;B4DN28;P05106;P12109;P12110;P12111;P12107;P24043;Q16363;P55268;P22105;P04004;P04275;P10912;Q99650;P09919;P05231;Q96BA8;Q02930;P30279	52	APP|351;THBS1|7057;VIM|7431;A2M|2;CRYAB|1410;TUBB6|84617;TGM2|7052;AKT3|10000;CSF1R|1436;FGFR1|2260;NGFR|4804;PDGFRA|5156;PDGFRB|5159;TEK|7010;CHRM2|1129;CSF1|1435;FGF2|2247;FGF7|2252;FGF10|2255;FGF13|2258;FGF14|2259;HGF|3082;IGF1|3479;NGF|4803;PDGFC|56034;PDGFD|80310;GNG7|2788;GNG11|2791;GNG2|54331;ITGA1|3672;ITGA5|3678;ITGA7|3679;ITGA9|3680;ITGA8|8516;ITGB3|3690;COL6A1|1291;COL6A2|1292;COL6A3|1…	8.83848e-13	0.3	0.000187664	2.05	3.6586	AllP	Sig. Adverse
684	BLCA	P05067	APP|351	hsa05230	0.0290952	1.54	2.16601	AllP_SingleGene	Sig. Adverse	2	P05067;P61764	2	APP|351;STXBP1|6812	0.000712484	2.56	3.2653	AllP	Sig. Adverse	4	P05067;P61764;P11362;Q9Y243	4	APP|351;STXBP1|6812;FGFR1|2260;AKT3|10000	0.0327936	0.8	0.00185064	1.85	3.06594	AllP	Sig. Adverse
685	BLCA	P05067	APP|351	hsa00330	0.0290952	1.54	2.16601	AllP_SingleGene	Sig. Adverse	2	P05067;P29475	2	APP|351;NOS1|4842	0.0470064	1.54	1.97128	AllP	Sig. Adverse	2	P05067;P29475	2	APP|351;NOS1|4842	0.0133615	0.02	0.0470064	1.54	1.97128	AllP	Sig. Adverse
686	BLCA	P05067	APP|351	hsa05231	0.0290952	1.54	2.16601	AllP_SingleGene	Sig. Adverse	4	P05067;P06276;P01100;P05412	4	APP|351;BCHE|590;FOS|2353;JUN|3725	0.0482253	1.51	1.96176	AllP	Sig. Adverse	6	P05067;P06276;P01100;P05412;Q9Y243;Q9Y6T7	6	APP|351;BCHE|590;FOS|2353;JUN|3725;AKT3|10000;DGKB|1607	7.69297e-05	0.002	0.00843047	1.71	2.60382	AllP	Sig. Adverse
687	BLCA	P05067	APP|351	hsa00564	0.0290952	1.54	2.16601	AllP_SingleGene	Sig. Adverse	2	P05067;Q02410	2	APP|351;APBA1|320	0.0219307	1.71	2.26483	AllP	Sig. Adverse	3	P05067;Q02410;Q8N335	3	APP|351;APBA1|320;GPD1L|23171	0.0140647	0.07	0.000318862	2.01	3.52887	AllP	Sig. Adverse
688	BLCA	P05067	APP|351	hsa04810	0.0290952	1.54	2.16601	AllP_SingleGene	Sig. Adverse	6	P05067;P01023;P02511;P07996;P08670;P21980	6	APP|351;A2M|2;CRYAB|1410;THBS1|7057;VIM|7431;TGM2|7052	0.000365276	2.19	3.47526	AllP	Sig. Adverse	34	P05067;P01023;P02511;P07996;P08670;P21980;P55160;Q9Y281;P06396;P18206;P12814;O60237;P24844;Q15746;Q13576;P08172;P56199;P08648;Q13683;Q13797;P05106;B4DN28;O14807;P10301;P11362;P16234;P09619;P09038;P21781;O15520;Q92913;Q92915;Q9NRA1;Q9GZP0	34	APP|351;A2M|2;CRYAB|1410;THBS1|7057;VIM|7431;TGM2|7052;NCKAP1L|3071;CFL2|1073;GSN|2934;VCL|7414;ACTN1|87;PPP1R12B|4660;MYL9|10398;MYLK|4638;IQGAP2|10788;CHRM2|1129;ITGA1|3672;ITGA5|3678;ITGA7|3679;ITGA9|3680;ITGB3|3690;ITGA8|8516;MRAS|22808;RRAS|6237;FGFR1|2260;PDGFRA|5156;PDGFRB|5159;FGF2|2247;FGF7|2252;FGF10|2255;FGF13|2258;FGF14|2259;PDGFC|56034;PDGFD|80310	5.40095e-10	0.5	0.00658415	1.69	2.68689	AllP	Sig. Adverse
689	BLCA	P05067	APP|351	hsa05202	0.0290952	1.54	2.16601	AllP_SingleGene	Sig. Adverse	2	P05067;Q9BUF5	2	APP|351;TUBB6|84617	0.00237186	1.79	2.99707	AllP	Sig. Adverse	8	P05067;Q9BUF5;Q01543;P05231;P14780;F5H2A4;P07333;P15428	8	APP|351;TUBB6|84617;FLI1|2313;IL6|3569;MMP9|4318;HMGA2|8091;CSF1R|1436;HPGD|3248	0.0411464	0.4	0.0369362	1.71	2.06207	AllP	Sig. Adverse
690	BLCA	P05067	APP|351	hsa05206	0.0290952	1.54	2.16601	AllP_SingleGene	Sig. Adverse	3	P05067;P07996;P21980	3	APP|351;THBS1|7057;TGM2|7052	0.00904552	1.66	2.58316	AllP	Sig. Adverse	17	P05067;P07996;P21980;P37275;P09493;P14780;P61812;O60315;O95980;P08670;Q8WW38;P05106;P22105;P08648;P00749;P16234;P09619	17	APP|351;THBS1|7057;TGM2|7052;ZEB1|6935;TPM1|7168;MMP9|4318;TGFB2|7042;ZEB2|9839;RECK|8434;VIM|7431;ZFPM2|23414;ITGB3|3690;TNXB|7148;ITGA5|3678;PLAU|5328;PDGFRA|5156;PDGFRB|5159	0.00262932	0.8	0.00623034	1.69	2.70459	AllP	Sig. Adverse
691	BLCA	P05067	APP|351	hsa05205	0.0290952	1.54	2.16601	AllP_SingleGene	Sig. Adverse	10	P05067;O00213;P01023;P02511;P08670;P06276;P61764;P07996;Q9BUF5;P21980	10	APP|351;APBB1|322;A2M|2;CRYAB|1410;VIM|7431;BCHE|590;STXBP1|6812;THBS1|7057;TUBB6|84617;TGM2|7052	5.79764e-05	2.2	3.92195	AllP	Sig. Adverse	39	P05067;O00213;P01023;P02511;P08670;P06276;P61764;P07996;Q9BUF5;P21980;Q01484;Q9Y243;O60237;A8K161;P21333;Q14315;O14807;P10301;P14780;P00749;P07585;P08253;P05019;P51884;P61812;Q8WWQ2;P05106;P14210;P34741;P09038;P11362;P08648;P98160;Q16082;P04004;Q8WVJ9;Q15672;P09544;Q2TNI1	39	APP|351;APBB1|322;A2M|2;CRYAB|1410;VIM|7431;BCHE|590;STXBP1|6812;THBS1|7057;TUBB6|84617;TGM2|7052;ANK2|287;AKT3|10000;PPP1R12B|4660;CAMK2A|815;FLNA|2316;FLNC|2318;MRAS|22808;RRAS|6237;MMP9|4318;PLAU|5328;DCN|1634;MMP2|4313;IGF1|3479;LUM|4060;TGFB2|7042;HPSE2|60495;ITGB3|3690;HGF|3082;SDC2|6383;FGF2|2247;FGFR1|2260;ITGA5|3678;HSPG2|3339;HSPB2|3316;VTN|7448;TWIST2|117581;TWIST1|7291;WNT2|7472;CAV1|…	7.90404e-18	0.2	0.0013844	1.85	3.1491	AllP	Sig. Adverse
692	BLCA	P05067	APP|351	hsa04020	0.0290952	1.54	2.16601	AllP_SingleGene	Sig. Adverse	3	P05067;P01023;P29475	3	APP|351;A2M|2;NOS1|4842	0.00802087	1.77	2.61607	AllP	Sig. Adverse	28	P05067;P01023;P29475;P54750;Q14123;P32418;P16234;P09619;P51575;Q15746;Q92736;Q13936;Q9Y271;P08172;P30556;P25101;P24530;P28223;P41595;P43115;P43088;P21452;P25103;Q08462;Q8NFM4;P13945;P26678;O95180	28	APP|351;A2M|2;NOS1|4842;PDE1A|5136;PDE1C|5137;SLC8A1|6546;PDGFRA|5156;PDGFRB|5159;P2RX1|5023;MYLK|4638;RYR2|6262;CACNA1C|775;CYSLTR1|10800;CHRM2|1129;AGTR1|185;EDNRA|1909;EDNRB|1910;HTR2A|3356;HTR2B|3357;PTGER3|5733;PTGFR|5737;TACR2|6865;TACR1|6869;ADCY2|108;ADCY4|196883;ADRB3|155;PLN|5350;CACNA1H|8912	0.00178262	0.8	0.00121685	1.94	3.17783	AllP	Sig. Adverse
693	BLCA	P05067	APP|351	hsa05203	0.0290952	1.54	2.16601	AllP_SingleGene	Sig. Adverse	2	P05067;P05412	2	APP|351;JUN|3725	0.128379	1.47	1.51133	AllP	Adverse	3	P05067;P05412;Q06889	3	APP|351;JUN|3725;EGR3|1960	0.0438808	0.5	0.200262	1.3	1.2772	AllP	Adverse
694	BLCA	P05067	APP|351	hsa05166	0.0290952	1.54	2.16601	AllP_SingleGene	Sig. Adverse	3	P05067;P01100;P05412	3	APP|351;FOS|2353;JUN|3725	0.0733763	1.42	1.78183	AllP	Adverse	6	P05067;P01100;P05412;P18847;P18146;P26651	6	APP|351;FOS|2353;JUN|3725;ATF3|467;EGR1|1958;ZFP36|7538	7.37306e-09	0.02	0.0367844	1.5	2.07421	AllP	Sig. Adverse
695	BLCA	P05067	APP|351	hsa05169	0.0290952	1.54	2.16601	AllP_SingleGene	Sig. Adverse	2	P05067;O00213	2	APP|351;APBB1|322	0.00246746	1.81	2.98459	AllP	Sig. Adverse	6	P05067;O00213;Q16082;P49961;Q9Y243;P08670	6	APP|351;APBB1|322;HSPB2|3316;ENTPD1|953;AKT3|10000;VIM|7431	0.0495023	0.7	0.00102941	1.91	3.22712	AllP	Sig. Adverse
696	BLCA	P05067	APP|351	hsa04662	0.0290952	1.54	2.16601	AllP_SingleGene	Sig. Adverse	3	P05067;P01100;P05412	3	APP|351;FOS|2353;JUN|3725	0.0733763	1.42	1.78183	AllP	Adverse	3	P05067;P01100;P05412	3	APP|351;FOS|2353;JUN|3725	5.64308e-05	0.4	0.0733763	1.42	1.78183	AllP	Adverse
697	BLCA	P05067	APP|351	hsa04064	0.0290952	1.54	2.16601	AllP_SingleGene	Sig. Adverse	3	P05067;P21980;P07996	3	APP|351;TGM2|7052;THBS1|7057	0.00904552	1.66	2.58316	AllP	Sig. Adverse	13	P05067;P21980;P07996;Q13489;P21580;P48061;P00749;Q06187;O75293;P19320;P19875;O00585;Q99731	13	APP|351;TGM2|7052;THBS1|7057;BIRC3|330;TNFAIP3|7128;CXCL12|6387;PLAU|5328;BTK|695;GADD45B|4616;VCAM1|7412;CXCL2|2920;CCL21|6366;CCL19|6363	0.000142503	0.7	0.00248862	1.79	2.98313	AllP	Sig. Adverse
698	BLCA	P05067	APP|351	hsa04062	0.0290952	1.54	2.16601	AllP_SingleGene	Sig. Adverse	3	P05067;P01023;P21980	3	APP|351;A2M|2;TGM2|7052	0.00170968	2.08	3.06743	AllP	Sig. Adverse	25	P05067;P01023;P21980;P32302;P61073;P02778;P13500;Q16627;Q99731;O00585;P55773;O14625;P48061;O60262;P61952;P59768;Q92556;P34947;Q08881;Q08462;O95622;O60503;Q8NFM4;Q7LDG7;Q92608	25	APP|351;A2M|2;TGM2|7052;CXCR5|643;CXCR4|7852;CXCL10|3627;CCL2|6347;CCL14|6358;CCL19|6363;CCL21|6366;CCL23|6368;CXCL11|6373;CXCL12|6387;GNG7|2788;GNG11|2791;GNG2|54331;ELMO1|9844;GRK5|2869;ITK|3702;ADCY2|108;ADCY5|111;ADCY9|115;ADCY4|196883;RASGRP2|10235;DOCK2|1794	0.000820481	0.9	0.000398793	2	3.47241	AllP	Sig. Adverse
699	BLCA	P05067	APP|351	hsa04142	0.0290952	1.54	2.16601	AllP_SingleGene	Sig. Adverse	2	P05067;Q15833	2	APP|351;STXBP2|6813	0.000112066	2.11	3.77893	75upP	Sig. Adverse	4	P05067;Q15833;Q9Y6Q5;Q86U03	4	APP|351;STXBP2|6813;AP1M2|10053;AP1G2|8906	0.0018388	0.07	0.00170023	0.55	-3.0919	AllN	Sig. Favorable
700	BLCA	P05067	APP|351	hsa05161	0.0290952	1.54	2.16601	AllP_SingleGene	Sig. Adverse	4	P05067;P01100;P05412;P07996	4	APP|351;FOS|2353;JUN|3725;THBS1|7057	0.00348852	1.78	2.88239	AllP	Sig. Adverse	14	P05067;P01100;P05412;P07996;P14780;Q96BA8;Q02930;Q9Y243;P61812;P10600;P11161;Q06889;P98160;P05231	14	APP|351;FOS|2353;JUN|3725;THBS1|7057;MMP9|4318;CREB3L1|90993;CREB5|9586;AKT3|10000;TGFB2|7042;TGFB3|7043;EGR2|1959;EGR3|1960;HSPG2|3339;IL6|3569	0.000610459	0.07	0.0359715	1.54	2.08135	AllP	Sig. Adverse
701	BLCA	P05067	APP|351	hsa04640	0.0290952	1.54	2.16601	AllP_SingleGene	Sig. Adverse	6	P05067;P01023;P07996;P08670;P21980;Q9BUF5	6	APP|351;A2M|2;THBS1|7057;VIM|7431;TGM2|7052;TUBB6|84617	0.00324548	1.79	2.90243	AllP	Sig. Adverse	22	P05067;P01023;P07996;P08670;P21980;Q9BUF5;P56199;P08648;P05106;P17927;P07333;P06734;P11049;P11836;P20273;P09693;P06127;P28906;P36888;P09603;P09919;P05231	22	APP|351;A2M|2;THBS1|7057;VIM|7431;TGM2|7052;TUBB6|84617;ITGA1|3672;ITGA5|3678;ITGB3|3690;CR1|1378;CSF1R|1436;FCER2|2208;CD37|951;MS4A1|931;CD22|933;CD3G|917;CD5|921;CD34|947;FLT3|2322;CSF1|1435;CSF3|1440;IL6|3569	2.71394e-07	0.7	4.13468e-05	2.2	3.99843	AllP	Sig. Adverse
702	BLCA	P05106	ITGB3|3690	hsa05200	0.0165554	1.62	2.37402	AllP_SingleGene	Sig. Adverse	3	P05106;P56199;Q9Y490	3	ITGB3|3690;ITGA1|3672;TLN1|7094	0.0388688	1.51	2.05141	AllP	Sig. Adverse	34	P05106;P56199;Q9Y490;P09544;P24043;Q16363;P00519;P48736;P16234;P09619;P11362;P14210;P05019;P61812;P10600;P37173;Q06455;Q9BUZ4;P08253;P07333;P05231;Q9Y243;P10070;P09038;P21781;P30556;P43116;P25101;O60503;P61952;P59768;Q8TDF6;P61073;P48061	34	ITGB3|3690;ITGA1|3672;TLN1|7094;WNT2|7472;LAMA2|3908;LAMA4|3910;ABL1|25;PIK3CG|5294;PDGFRA|5156;PDGFRB|5159;FGFR1|2260;HGF|3082;IGF1|3479;TGFB2|7042;TGFB3|7043;TGFBR2|7048;RUNX1T1|862;TRAF4|9618;MMP2|4313;CSF1R|1436;IL6|3569;AKT3|10000;GLI2|2736;FGF2|2247;FGF7|2252;AGTR1|185;PTGER2|5732;EDNRA|1909;ADCY9|115;GNG11|2791;GNG2|54331;RASGRP4|115727;CXCR4|7852;CXCL12|6387	0.000123523	0.1	0.00038338	1.96	3.48537	AllP	Sig. Adverse
703	BLCA	P05106	ITGB3|3690	hsa04520	0.0165554	1.62	2.37402	AllP_SingleGene	Sig. Adverse	3	P05106;P56199;Q9Y490	3	ITGB3|3690;ITGA1|3672;TLN1|7094	0.0388688	1.51	2.05141	AllP	Sig. Adverse	10	P05106;P56199;Q9Y490;P06241;O95863;P37173;P11362;P18206;Q9BX66;P12814	10	ITGB3|3690;ITGA1|3672;TLN1|7094;FYN|2534;SNAI1|6615;TGFBR2|7048;FGFR1|2260;VCL|7414;SORBS1|10580;ACTN1|87	2.56507e-05	0.05	0.00330647	1.75	2.89982	AllP	Sig. Adverse
704	BLCA	P05106	ITGB3|3690	hsa04512	0.0165554	1.62	2.37402	AllP_SingleGene	Sig. Adverse	12	P05106;Q5HY54;P21333;Q14315;P53708;P08648;P56199;P06241;Q9Y490;Q13797;E9PEE8;P18564	10	ITGB3|3690;FLNA|2316;FLNC|2318;ITGA8|8516;ITGA5|3678;ITGA1|3672;FYN|2534;TLN1|7094;ITGA9|3680;ITGB6|3694	0.00827644	1.66	2.61323	AllP	Sig. Adverse	27	P05106;Q5HY54;P21333;Q14315;P53708;P08648;P56199;P06241;Q9Y490;Q13797;E9PEE8;P18564;P24043;Q16363;P12109;P12110;P12111;P12107;P22105;P04275;P07996;Q7L1I2;P18827;P98160;P16144;B4DN28;Q13683	24	ITGB3|3690;FLNA|2316;FLNC|2318;ITGA8|8516;ITGA5|3678;ITGA1|3672;FYN|2534;TLN1|7094;ITGA9|3680;ITGB6|3694;LAMA2|3908;LAMA4|3910;COL6A1|1291;COL6A2|1292;COL6A3|1293;COL11A1|1301;TNXB|7148;VWF|7450;THBS1|7057;SV2B|9899;SDC1|6382;HSPG2|3339;ITGB4|3691;ITGA7|3679	1.48394e-15	0.002	0.00595489	1.7	2.71933	AllP	Sig. Adverse
705	BLCA	P05106	ITGB3|3690	hsa04060	0.0165554	1.62	2.37402	AllP_SingleGene	Sig. Adverse	4	P05106;Q9Y490;P08648;P51451	4	ITGB3|3690;TLN1|7094;ITGA5|3678;BLK|640	0.0500192	1.46	1.94828	AllP	Adverse	36	P05106;Q9Y490;P08648;P51451;P40189;P37173;Q9UHF5;P08476;P10600;P61812;O14836;P32971;P29965;Q13651;P36888;P07333;P09619;P16234;P09603;P14210;Q8TD55;Q9NRA1;Q99650;P09919;P05231;P51679;P51684;P55773;Q16627;P13500;O00585;Q99731;P32302;P61073;P48061;P19875	36	ITGB3|3690;TLN1|7094;ITGA5|3678;BLK|640;IL6ST|3572;TGFBR2|7048;IL17B|27190;INHBA|3624;TGFB3|7043;TGFB2|7042;TNFRSF13B|23495;TNFSF8|944;CD40LG|959;IL10RA|3587;FLT3|2322;CSF1R|1436;PDGFRB|5159;PDGFRA|5156;CSF1|1435;HGF|3082;PLEKHO2|80301;PDGFC|56034;OSMR|9180;CSF3|1440;IL6|3569;CCR4|1233;CCR6|1235;CCL23|6368;CCL14|6358;CCL2|6347;CCL21|6366;CCL19|6363;CXCR5|643;CXCR4|7852;CXCL12|6387;CXCL2|2920	3.99238e-07	0.5	0.00788991	1.68	2.62776	AllP	Sig. Adverse
706	BLCA	P05106	ITGB3|3690	hsa04630	0.0165554	1.62	2.37402	AllP_SingleGene	Sig. Adverse	2	P05106;Q9Y490	2	ITGB3|3690;TLN1|7094	0.0107836	1.66	2.52324	AllP	Sig. Adverse	10	P05106;Q9Y490;Q9Y243;P48736;O60674;Q13642;Q13651;Q99650;Q06278;P05231	10	ITGB3|3690;TLN1|7094;AKT3|10000;PIK3CG|5294;JAK2|3717;FHL1|2273;IL10RA|3587;OSMR|9180;AOX1|316;IL6|3569	0.036753	0.2	0.000688944	1.91	3.33678	AllP	Sig. Adverse
707	BLCA	P05106	ITGB3|3690	hsa04010	0.0165554	1.62	2.37402	AllP_SingleGene	Sig. Adverse	4	P05106;Q14315;Q9Y490;P56199	4	ITGB3|3690;FLNC|2318;TLN1|7094;ITGA1|3672	0.0174288	1.58	2.35741	AllP	Sig. Adverse	25	P05106;Q14315;Q9Y490;P56199;Q9UP65;O14807;Q7LDG7;Q8TDF6;P16234;P09619;P11362;Q13936;P54289;O95180;P09038;P21781;O15520;Q92915;Q06413;Q9Y243;Q9NYL2;P37173;P61812;P10600;P21333	25	ITGB3|3690;FLNC|2318;TLN1|7094;ITGA1|3672;PLA2G4C|8605;MRAS|22808;RASGRP2|10235;RASGRP4|115727;PDGFRA|5156;PDGFRB|5159;FGFR1|2260;CACNA1C|775;CACNA2D1|781;CACNA1H|8912;FGF2|2247;FGF7|2252;FGF10|2255;FGF14|2259;MEF2C|4208;AKT3|10000;ZAK|51776;TGFBR2|7048;TGFB2|7042;TGFB3|7043;FLNA|2316	2.47078e-05	0.007	0.0111671	1.64	2.51215	AllP	Sig. Adverse
708	BLCA	P05106	ITGB3|3690	hsa04150	0.0165554	1.62	2.37402	AllP_SingleGene	Sig. Adverse	2	P05106;P51451	2	ITGB3|3690;BLK|640	0.0134269	1.74	2.44151	75upP	Sig. Adverse	5	P05106;P51451;P48736;P05019;P05771	5	ITGB3|3690;BLK|640;PIK3CG|5294;IGF1|3479;PRKCB|5579	0.0431233	0.1	1.46014e-05	2.35	4.20604	Undetermined	Undetermined
709	BLCA	P05106	ITGB3|3690	hsa04350	0.0165554	1.62	2.37402	AllP_SingleGene	Sig. Adverse	2	P05106;P56199	2	ITGB3|3690;ITGA1|3672	0.0188354	1.62	2.32671	AllP	Sig. Adverse	10	P05106;P56199;P07996;P08476;P37173;P61812;P10600;P07585;Q7Z5Y6;Q9H2X0	10	ITGB3|3690;ITGA1|3672;THBS1|7057;INHBA|3624;TGFBR2|7048;TGFB2|7042;TGFB3|7043;DCN|1634;BMP8A|353500;CHRD|8646	0.00151947	0.09	0.00384753	1.74	2.85442	AllP	Sig. Adverse
710	BLCA	P05106	ITGB3|3690	hsa04510	0.0165554	1.62	2.37402	AllP_SingleGene	Sig. Adverse	10	P05106;Q5HY54;P21333;Q14315;P06241;P08648;Q13797;P56199;Q9Y490;P53708	9	ITGB3|3690;FLNA|2316;FLNC|2318;FYN|2534;ITGA5|3678;ITGA9|3680;ITGA1|3672;TLN1|7094;ITGA8|8516	0.016033	1.62	2.38546	AllP	Sig. Adverse	37	P05106;Q5HY54;P21333;Q14315;P06241;P08648;Q13797;P56199;Q9Y490;P53708;Q13683;B4DN28;Q15746;P24844;O60237;Q9Y243;Q9NVD7;Q13418;P18206;P48736;P12814;P12109;P12110;P12111;P12107;P24043;Q16363;P07996;P22105;P04275;Q2TNI1;P16234;P09619;P14210;P05019;Q9NRA1;Q9GZP0	35	ITGB3|3690;FLNA|2316;FLNC|2318;FYN|2534;ITGA5|3678;ITGA9|3680;ITGA1|3672;TLN1|7094;ITGA8|8516;ITGA7|3679;MYLK|4638;MYL9|10398;PPP1R12B|4660;AKT3|10000;PARVA|55742;ILK|3611;VCL|7414;PIK3CG|5294;ACTN1|87;COL6A1|1291;COL6A2|1292;COL6A3|1293;COL11A1|1301;LAMA2|3908;LAMA4|3910;THBS1|7057;TNXB|7148;VWF|7450;CAV1|857;PDGFRA|5156;PDGFRB|5159;HGF|3082;IGF1|3479;PDGFC|56034;PDGFD|80310	1.3532e-33	0.001	0.00136918	1.84	3.15262	AllP	Sig. Adverse
711	BLCA	P05106	ITGB3|3690	hsa05210	0.0165554	1.62	2.37402	AllP_SingleGene	Sig. Adverse	1	P05106	1	ITGB3|3690	0.0165554	1.62	2.37402	AllP_SingleGene	Sig. Adverse	6	P05106;P61812;P10600;P48736;Q9Y243;P37173	6	ITGB3|3690;TGFB2|7042;TGFB3|7043;PIK3CG|5294;AKT3|10000;TGFBR2|7048	0.0354312	1	0.00706189	1.69	2.66369	AllP	Sig. Adverse
712	BLCA	P05106	ITGB3|3690	hsa05212	0.0165554	1.62	2.37402	AllP_SingleGene	Sig. Adverse	1	P05106	1	ITGB3|3690	0.0165554	1.62	2.37402	AllP_SingleGene	Sig. Adverse	6	P05106;P48736;Q9Y243;P61812;P10600;P37173	6	ITGB3|3690;PIK3CG|5294;AKT3|10000;TGFB2|7042;TGFB3|7043;TGFBR2|7048	0.0354312	1	0.00706189	1.69	2.66369	AllP	Sig. Adverse
713	BLCA	P05106	ITGB3|3690	hsa05214	0.0165554	1.62	2.37402	AllP_SingleGene	Sig. Adverse	2	P05106;Q9Y490	2	ITGB3|3690;TLN1|7094	0.0107836	1.66	2.52324	AllP	Sig. Adverse	8	P05106;Q9Y490;P05019;P16234;P09619;A8K161;P48736;Q9Y243	8	ITGB3|3690;TLN1|7094;IGF1|3479;PDGFRA|5156;PDGFRB|5159;CAMK2A|815;PIK3CG|5294;AKT3|10000	0.000999655	0.3	0.000796686	1.9	3.29795	AllP	Sig. Adverse
714	BLCA	P05106	ITGB3|3690	hsa05216	0.0165554	1.62	2.37402	AllP_SingleGene	Sig. Adverse	4	P05106;Q9NQU5;E9PEE8;P18564	3	ITGB3|3690;PAK6|56924;ITGB6|3694	0.00214452	1.85	3.02401	75upP	Sig. Adverse	5	P05106;Q9NQU5;E9PEE8;P18564;P12830	4	ITGB3|3690;PAK6|56924;ITGB6|3694;CDH1|999	8.85158e-05	0.001	0.000488403	0.51	-3.42262	75upN	Sig. Favorable
715	BLCA	P05106	ITGB3|3690	hsa05220	0.0165554	1.62	2.37402	AllP_SingleGene	Sig. Adverse	2	P05106;Q9Y490	2	ITGB3|3690;TLN1|7094	0.0107836	1.66	2.52324	AllP	Sig. Adverse	8	P05106;Q9Y490;P00519;P61812;P10600;P37173;Q9Y243;P48736	8	ITGB3|3690;TLN1|7094;ABL1|25;TGFB2|7042;TGFB3|7043;TGFBR2|7048;AKT3|10000;PIK3CG|5294	0.000999655	0.05	0.00306687	1.77	2.92161	AllP	Sig. Adverse
716	BLCA	P05106	ITGB3|3690	hsa05218	0.0165554	1.62	2.37402	AllP_SingleGene	Sig. Adverse	8	P05106;Q5HY54;P21333;Q14315;P06241;P08648;P56199;Q9Y490	7	ITGB3|3690;FLNA|2316;FLNC|2318;FYN|2534;ITGA5|3678;ITGA1|3672;TLN1|7094	0.0179928	1.6	2.34462	AllP	Sig. Adverse	21	P05106;Q5HY54;P21333;Q14315;P06241;P08648;P56199;Q9Y490;O75030;P11362;P16234;P09619;P09038;P21781;O15520;Q92915;P14210;P05019;Q9NRA1;Q9Y243;P48736	20	ITGB3|3690;FLNA|2316;FLNC|2318;FYN|2534;ITGA5|3678;ITGA1|3672;TLN1|7094;MITF|4286;FGFR1|2260;PDGFRA|5156;PDGFRB|5159;FGF2|2247;FGF7|2252;FGF10|2255;FGF14|2259;HGF|3082;IGF1|3479;PDGFC|56034;AKT3|10000;PIK3CG|5294	9.16472e-15	0.008	0.00148301	1.96	3.11971	AllP	Sig. Adverse
717	BLCA	P05106	ITGB3|3690	hsa05211	0.0165554	1.62	2.37402	AllP_SingleGene	Sig. Adverse	3	P05106;P56199;Q9Y490	3	ITGB3|3690;ITGA1|3672;TLN1|7094	0.0388688	1.51	2.05141	AllP	Sig. Adverse	8	P05106;P56199;Q9Y490;P61812;P10600;Q9Y243;P48736;P14210	8	ITGB3|3690;ITGA1|3672;TLN1|7094;TGFB2|7042;TGFB3|7043;AKT3|10000;PIK3CG|5294;HGF|3082	6.50417e-05	0.02	0.000357974	2.01	3.49902	AllP	Sig. Adverse
718	BLCA	P05106	ITGB3|3690	hsa05215	0.0165554	1.62	2.37402	AllP_SingleGene	Sig. Adverse	6	P05106;Q5HY54;P21333;P08648;P56199;Q9Y490	5	ITGB3|3690;FLNA|2316;ITGA5|3678;ITGA1|3672;TLN1|7094	0.0427811	1.5	2.01223	AllP	Sig. Adverse	16	P05106;Q5HY54;P21333;P08648;P56199;Q9Y490;Q9HCS4;P11362;P16234;P09619;Q96BA8;Q02930;P05019;Q9NRA1;Q9Y243;P48736	15	ITGB3|3690;FLNA|2316;ITGA5|3678;ITGA1|3672;TLN1|7094;TCF7L1|83439;FGFR1|2260;PDGFRA|5156;PDGFRB|5159;CREB3L1|90993;CREB5|9586;IGF1|3479;PDGFC|56034;AKT3|10000;PIK3CG|5294	5.56774e-08	0.006	0.000192883	2.04	3.65198	AllP	Sig. Adverse
719	BLCA	P05106	ITGB3|3690	hsa04151	0.0165554	1.62	2.37402	AllP_SingleGene	Sig. Adverse	10	P05106;Q5HY54;P21333;Q14315;P06241;P08648;P56199;Q9Y490;P53708;Q13797	9	ITGB3|3690;FLNA|2316;FLNC|2318;FYN|2534;ITGA5|3678;ITGA1|3672;TLN1|7094;ITGA8|8516;ITGA9|3680	0.016033	1.62	2.38546	AllP	Sig. Adverse	48	P05106;Q5HY54;P21333;Q14315;P06241;P08648;P56199;Q9Y490;P53708;Q13797;Q9Y243;P07333;P11362;P16234;P09619;Q02763;P08172;Q9HBW0;P09603;P09038;P21781;O15520;Q92915;P14210;P05019;P01138;Q9NRA1;Q9GZP0;P48736;P61952;P59768;Q13683;B4DN28;P12109;P12110;P12111;P12107;P24043;Q16363;P07996;P22105;P04275;Q99650;O60674;P09919;P05231;Q96BA8;Q02930	46	ITGB3|3690;FLNA|2316;FLNC|2318;FYN|2534;ITGA5|3678;ITGA1|3672;TLN1|7094;ITGA8|8516;ITGA9|3680;AKT3|10000;CSF1R|1436;FGFR1|2260;PDGFRA|5156;PDGFRB|5159;TEK|7010;CHRM2|1129;LPAR2|9170;CSF1|1435;FGF2|2247;FGF7|2252;FGF10|2255;FGF14|2259;HGF|3082;IGF1|3479;NGF|4803;PDGFC|56034;PDGFD|80310;PIK3CG|5294;GNG11|2791;GNG2|54331;ITGA7|3679;COL6A1|1291;COL6A2|1292;COL6A3|1293;COL11A1|1301;LAMA2|3908;LAMA4|39…	7.26205e-21	0.003	0.000927785	1.88	3.25811	AllP	Sig. Adverse
720	BLCA	P05106	ITGB3|3690	hsa05230	0.0165554	1.62	2.37402	AllP_SingleGene	Sig. Adverse	2	P05106;P06241	2	ITGB3|3690;FYN|2534	0.0148487	1.6	2.4142	AllP	Sig. Adverse	7	P05106;P06241;P11362;P16234;P09619;P48736;Q9Y243	7	ITGB3|3690;FYN|2534;FGFR1|2260;PDGFRA|5156;PDGFRB|5159;PIK3CG|5294;AKT3|10000	0.00218302	0.5	0.000531235	1.94	3.4028	AllP	Sig. Adverse
721	BLCA	P05106	ITGB3|3690	hsa04066	0.0165554	1.62	2.37402	AllP_SingleGene	Sig. Adverse	2	P05106;Q9Y490	2	ITGB3|3690;TLN1|7094	0.0107836	1.66	2.52324	AllP	Sig. Adverse	8	P05106;Q9Y490;P05019;P48736;Q9Y243;A8K161;Q02763;P05231	8	ITGB3|3690;TLN1|7094;IGF1|3479;PIK3CG|5294;AKT3|10000;CAMK2A|815;TEK|7010;IL6|3569	0.000532542	0.1	0.00190601	1.81	3.06036	AllP	Sig. Adverse
722	BLCA	P05106	ITGB3|3690	hsa04810	0.0165554	1.62	2.37402	AllP_SingleGene	Sig. Adverse	10	P05106;Q5HY54;P21333;Q14315;P06241;P08648;P56199;Q9Y490;P53708;Q13797	9	ITGB3|3690;FLNA|2316;FLNC|2318;FYN|2534;ITGA5|3678;ITGA1|3672;TLN1|7094;ITGA8|8516;ITGA9|3680	0.016033	1.62	2.38546	AllP	Sig. Adverse	36	P05106;Q5HY54;P21333;Q14315;P06241;P08648;P56199;Q9Y490;P53708;Q13797;P55160;Q9Y281;P06396;P18206;P12814;O60237;P24844;Q15746;Q13576;P48736;P08172;P46663;P30411;Q13683;B4DN28;O14807;P10301;P11362;P16234;P09619;P09038;P21781;O15520;Q92915;Q9NRA1;Q9GZP0	34	ITGB3|3690;FLNA|2316;FLNC|2318;FYN|2534;ITGA5|3678;ITGA1|3672;TLN1|7094;ITGA8|8516;ITGA9|3680;NCKAP1L|3071;CFL2|1073;GSN|2934;VCL|7414;ACTN1|87;PPP1R12B|4660;MYL9|10398;MYLK|4638;IQGAP2|10788;PIK3CG|5294;CHRM2|1129;BDKRB1|623;BDKRB2|624;ITGA7|3679;MRAS|22808;RRAS|6237;FGFR1|2260;PDGFRA|5156;PDGFRB|5159;FGF2|2247;FGF7|2252;FGF10|2255;FGF14|2259;PDGFC|56034;PDGFD|80310	7.99227e-23	0.001	0.0109729	1.79	2.50826	AllP	Sig. Adverse
723	BLCA	P05106	ITGB3|3690	hsa05202	0.0165554	1.62	2.37402	AllP_SingleGene	Sig. Adverse	2	P05106;Q9NQU5	2	ITGB3|3690;PAK6|56924	0.0354667	1.5	2.0891	AllP	Sig. Adverse	4	P05106;Q9NQU5;O43278;P14923	4	ITGB3|3690;PAK6|56924;SPINT1|6692;JUP|3728	0.0400609	0.2	0.0679651	1.42	1.81598	AllP	Adverse
724	BLCA	P05106	ITGB3|3690	hsa05206	0.0165554	1.62	2.37402	AllP_SingleGene	Sig. Adverse	3	P05106;P56199;Q9Y490	3	ITGB3|3690;ITGA1|3672;TLN1|7094	0.0388688	1.51	2.05141	AllP	Sig. Adverse	16	P05106;P56199;Q9Y490;P37275;P09493;P61812;O60315;P00519;P51512;O95980;P08670;Q8WW38;P08648;P07996;P16234;P09619	16	ITGB3|3690;ITGA1|3672;TLN1|7094;ZEB1|6935;TPM1|7168;TGFB2|7042;ZEB2|9839;ABL1|25;MMP16|4325;RECK|8434;VIM|7431;ZFPM2|23414;ITGA5|3678;THBS1|7057;PDGFRA|5156;PDGFRB|5159	3.63047e-05	0.3	0.0127993	1.62	2.46572	AllP	Sig. Adverse
725	BLCA	P05106	ITGB3|3690	hsa05205	0.0165554	1.62	2.37402	AllP_SingleGene	Sig. Adverse	8	P05106;Q14315;P06241;P08648;Q9Y490;Q5HY54;P21333;P56199	7	ITGB3|3690;FLNC|2318;FYN|2534;ITGA5|3678;TLN1|7094;FLNA|2316;ITGA1|3672	0.0179928	1.6	2.34462	AllP	Sig. Adverse	34	P05106;Q14315;P06241;P08648;Q9Y490;Q5HY54;P21333;P56199;Q01484;P48736;Q9Y243;O60237;A8K161;O14807;P10301;P14780;P07585;P07996;P08253;P05019;P51884;P61812;P18827;Q8WWQ2;P14210;P34741;P09038;P11362;P98160;Q16082;Q8WVJ9;Q15672;P09544;Q2TNI1	33	ITGB3|3690;FLNC|2318;FYN|2534;ITGA5|3678;TLN1|7094;FLNA|2316;ITGA1|3672;ANK2|287;PIK3CG|5294;AKT3|10000;PPP1R12B|4660;CAMK2A|815;MRAS|22808;RRAS|6237;MMP9|4318;DCN|1634;THBS1|7057;MMP2|4313;IGF1|3479;LUM|4060;TGFB2|7042;SDC1|6382;HPSE2|60495;HGF|3082;SDC2|6383;FGF2|2247;FGFR1|2260;HSPG2|3339;HSPB2|3316;TWIST2|117581;TWIST1|7291;WNT2|7472;CAV1|857	5.32561e-26	0.001	0.00200062	1.81	3.04628	AllP	Sig. Adverse
726	BLCA	P05106	ITGB3|3690	hsa04020	0.0165554	1.62	2.37402	AllP_SingleGene	Sig. Adverse	3	P05106;P53708;Q13797	3	ITGB3|3690;ITGA8|8516;ITGA9|3680	0.106682	1.37	1.60695	AllP	Adverse	15	P05106;P53708;Q13797;P54750;Q14123;P32418;Q15746;Q14643;Q13936;Q9Y271;P08172;P24530;P37288;P43088;O95180	15	ITGB3|3690;ITGA8|8516;ITGA9|3680;PDE1A|5136;PDE1C|5137;SLC8A1|6546;MYLK|4638;ITPR1|3708;CACNA1C|775;CYSLTR1|10800;CHRM2|1129;EDNRB|1910;AVPR1A|552;PTGFR|5737;CACNA1H|8912	0.000490379	0.4	0.00441264	1.73	2.8131	AllP	Sig. Adverse
727	BLCA	P05106	ITGB3|3690	hsa05166	0.0165554	1.62	2.37402	AllP_SingleGene	Sig. Adverse	2	P05106;Q9Y4G6	2	ITGB3|3690;TLN2|83660	0.00500193	1.74	2.77252	AllP	Sig. Adverse	2	P05106;Q9Y4G6	2	ITGB3|3690;TLN2|83660	0.0492264	0.4	0.00500193	1.74	2.77252	AllP	Sig. Adverse
728	BLCA	P05106	ITGB3|3690	hsa04662	0.0165554	1.62	2.37402	AllP_SingleGene	Sig. Adverse	2	P05106;P51451	2	ITGB3|3690;BLK|640	0.0134269	1.74	2.44151	75upP	Sig. Adverse	7	P05106;P51451;P05771;P48736;Q06187;P40259;P20273	7	ITGB3|3690;BLK|640;PRKCB|5579;PIK3CG|5294;BTK|695;CD79B|974;CD22|933	0.00318423	0.4	0.0224944	1.59	2.26144	Undetermined	Undetermined
729	BLCA	P05106	ITGB3|3690	hsa04064	0.0165554	1.62	2.37402	AllP_SingleGene	Sig. Adverse	2	P05106;P51451	2	ITGB3|3690;BLK|640	0.0134269	1.74	2.44151	75upP	Sig. Adverse	7	P05106;P51451;P29965;P05771;Q06187;O00585;Q99731	7	ITGB3|3690;BLK|640;CD40LG|959;PRKCB|5579;BTK|695;CCL21|6366;CCL19|6363	0.00719117	0.6	0.067336	1.42	1.81999	Undetermined	Undetermined
730	BLCA	P05106	ITGB3|3690	hsa04062	0.0165554	1.62	2.37402	AllP_SingleGene	Sig. Adverse	3	P05106;P51451;P06241	3	ITGB3|3690;BLK|640;FYN|2534	0.013564	1.64	2.44384	AllP	Sig. Adverse	25	P05106;P51451;P06241;P51679;P51684;P32302;P61073;P13500;Q16627;Q99731;O00585;P55773;P48061;P48736;O60262;P61952;P59768;Q92556;P34947;Q08881;Q8NFM4;Q7LDG7;P05771;Q9Y243;Q92608	25	ITGB3|3690;BLK|640;FYN|2534;CCR4|1233;CCR6|1235;CXCR5|643;CXCR4|7852;CCL2|6347;CCL14|6358;CCL19|6363;CCL21|6366;CCL23|6368;CXCL12|6387;PIK3CG|5294;GNG7|2788;GNG11|2791;GNG2|54331;ELMO1|9844;GRK5|2869;ITK|3702;ADCY4|196883;RASGRP2|10235;PRKCB|5579;AKT3|10000;DOCK2|1794	3.40157e-07	0.3	0.000491871	1.97	3.41989	AllP	Sig. Adverse
731	BLCA	P05106	ITGB3|3690	hsa05161	0.0165554	1.62	2.37402	AllP_SingleGene	Sig. Adverse	2	P05106;P08648	2	ITGB3|3690;ITGA5|3678	0.0986754	1.4	1.64372	AllP	Adverse	13	P05106;P08648;P14780;Q96BA8;Q02930;O95644;Q9Y243;P61812;P10600;P11161;Q06889;P98160;P05231	13	ITGB3|3690;ITGA5|3678;MMP9|4318;CREB3L1|90993;CREB5|9586;NFATC1|4772;AKT3|10000;TGFB2|7042;TGFB3|7043;EGR2|1959;EGR3|1960;HSPG2|3339;IL6|3569	0.03454	0.3	0.0192643	1.57	2.32082	AllP	Sig. Adverse
732	BLCA	P05106	ITGB3|3690	hsa04640	0.0165554	1.62	2.37402	AllP_SingleGene	Sig. Adverse	6	P05106;P06241;P08648;Q13797;Q9Y490;P51451	6	ITGB3|3690;FYN|2534;ITGA5|3678;ITGA9|3680;TLN1|7094;BLK|640	0.00271404	1.78	2.95783	AllP	Sig. Adverse	21	P05106;P06241;P08648;Q13797;Q9Y490;P51451;P56199;P17927;P07333;P06734;P11049;P11836;P20273;P09693;P29017;P06127;P28906;P36888;P09603;P09919;P05231	21	ITGB3|3690;FYN|2534;ITGA5|3678;ITGA9|3680;TLN1|7094;BLK|640;ITGA1|3672;CR1|1378;CSF1R|1436;FCER2|2208;CD37|951;MS4A1|931;CD22|933;CD3G|917;CD1C|911;CD5|921;CD34|947;FLT3|2322;CSF1|1435;CSF3|1440;IL6|3569	4.2024e-10	0.1	6.60773e-05	2.21	3.89065	AllP	Sig. Adverse
733	BLCA	P05107	ITGB2|3689	hsa05200	0.121805	0.73	-1.54098	AllP_SingleGene	Favorable	4	P05107;P56199;P05106;Q9Y490	4	ITGB2|3689;ITGA1|3672;ITGB3|3690;TLN1|7094	0.00088137	1.91	3.27059	AllP	Sig. Adverse	35	P05107;P56199;P05106;Q9Y490;P09544;P24043;Q16363;P00519;P48736;P16234;P09619;P11362;P14210;P05019;P61812;P10600;P37173;Q06455;Q9BUZ4;P08253;P07333;P05231;Q9Y243;P10070;P09038;P21781;P30556;P43116;P25101;O60503;P61952;P59768;Q8TDF6;P61073;P48061	35	ITGB2|3689;ITGA1|3672;ITGB3|3690;TLN1|7094;WNT2|7472;LAMA2|3908;LAMA4|3910;ABL1|25;PIK3CG|5294;PDGFRA|5156;PDGFRB|5159;FGFR1|2260;HGF|3082;IGF1|3479;TGFB2|7042;TGFB3|7043;TGFBR2|7048;RUNX1T1|862;TRAF4|9618;MMP2|4313;CSF1R|1436;IL6|3569;AKT3|10000;GLI2|2736;FGF2|2247;FGF7|2252;AGTR1|185;PTGER2|5732;EDNRA|1909;ADCY9|115;GNG11|2791;GNG2|54331;RASGRP4|115727;CXCR4|7852;CXCL12|6387	0.000123523	0.04	0.000118314	2.08	3.76674	AllP	Sig. Adverse
734	BLCA	P05107	ITGB2|3689	hsa04520	0.121805	0.73	-1.54098	AllP_SingleGene	Favorable	4	P05107;P05106;P56199;Q9Y490	4	ITGB2|3689;ITGB3|3690;ITGA1|3672;TLN1|7094	0.00088137	1.91	3.27059	AllP	Sig. Adverse	11	P05107;P05106;P56199;Q9Y490;P06241;O95863;P37173;P11362;P18206;Q9BX66;P12814	11	ITGB2|3689;ITGB3|3690;ITGA1|3672;TLN1|7094;FYN|2534;SNAI1|6615;TGFBR2|7048;FGFR1|2260;VCL|7414;SORBS1|10580;ACTN1|87	2.56507e-05	0.01	0.00754519	1.67	2.64307	AllP	Sig. Adverse
735	BLCA	P05107	ITGB2|3689	hsa04512	0.121805	0.73	-1.54098	AllP_SingleGene	Favorable	14	P05107;P05106;Q5HY54;P21333;Q14315;P53708;P08648;P56199;Q5TD97;Q13642;P06241;Q9Y490;Q71U36;Q13797	13	ITGB2|3689;ITGB3|3690;FLNA|2316;FLNC|2318;ITGA8|8516;ITGA5|3678;ITGA1|3672;FHL5|9457;FHL1|2273;FYN|2534;TLN1|7094;TUBA1A|7846;ITGA9|3680	0.00197925	1.81	3.04998	AllP	Sig. Adverse	29	P05107;P05106;Q5HY54;P21333;Q14315;P53708;P08648;P56199;Q5TD97;Q13642;P06241;Q9Y490;Q71U36;Q13797;P24043;Q16363;P12109;P12110;P12111;P12107;P22105;P04275;P07996;Q7L1I2;P18827;P98160;B4DN28;Q13683;P78509	27	ITGB2|3689;ITGB3|3690;FLNA|2316;FLNC|2318;ITGA8|8516;ITGA5|3678;ITGA1|3672;FHL5|9457;FHL1|2273;FYN|2534;TLN1|7094;TUBA1A|7846;ITGA9|3680;LAMA2|3908;LAMA4|3910;COL6A1|1291;COL6A2|1292;COL6A3|1293;COL11A1|1301;TNXB|7148;VWF|7450;THBS1|7057;SV2B|9899;SDC1|6382;HSPG2|3339;ITGA7|3679;RELN|5649	2.68232e-18	0.001	0.00186931	1.81	3.06594	AllP	Sig. Adverse
736	BLCA	P05107	ITGB2|3689	hsa04060	0.121805	0.73	-1.54098	AllP_SingleGene	Favorable	4	P05107;P05106;Q9Y490;P08648	4	ITGB2|3689;ITGB3|3690;TLN1|7094;ITGA5|3678	0.00236916	1.8	2.99771	AllP	Sig. Adverse	28	P05107;P05106;Q9Y490;P08648;P40189;P37173;Q9UHF5;P08476;P10600;P61812;P32971;Q13651;P07333;P09619;P16234;P09603;P14210;Q8TD55;Q9NRA1;Q99650;P09919;P05231;P51679;P55773;P13500;O00585;P48061;P19875	28	ITGB2|3689;ITGB3|3690;TLN1|7094;ITGA5|3678;IL6ST|3572;TGFBR2|7048;IL17B|27190;INHBA|3624;TGFB3|7043;TGFB2|7042;TNFSF8|944;IL10RA|3587;CSF1R|1436;PDGFRB|5159;PDGFRA|5156;CSF1|1435;HGF|3082;PLEKHO2|80301;PDGFC|56034;OSMR|9180;CSF3|1440;IL6|3569;CCR4|1233;CCL23|6368;CCL2|6347;CCL21|6366;CXCL12|6387;CXCL2|2920	7.12253e-05	0.6	0.00617117	1.72	2.70577	AllP	Sig. Adverse
737	BLCA	P05107	ITGB2|3689	hsa04630	0.121805	0.73	-1.54098	AllP_SingleGene	Favorable	2	P05107;Q9Y490	2	ITGB2|3689;TLN1|7094	0.191398	1.32	1.30236	75upP	Adverse	10	P05107;Q9Y490;Q9Y243;P48736;O60674;Q13642;Q13651;Q99650;Q06278;P05231	10	ITGB2|3689;TLN1|7094;AKT3|10000;PIK3CG|5294;JAK2|3717;FHL1|2273;IL10RA|3587;OSMR|9180;AOX1|316;IL6|3569	0.036753	0.2	0.000145048	2.06	3.71994	AllP	Sig. Adverse
738	BLCA	P05107	ITGB2|3689	hsa04010	0.121805	0.73	-1.54098	AllP_SingleGene	Favorable	5	P05107;P05106;Q14315;Q9Y490;P56199	5	ITGB2|3689;ITGB3|3690;FLNC|2318;TLN1|7094;ITGA1|3672	0.00289639	1.8	2.93787	AllP	Sig. Adverse	26	P05107;P05106;Q14315;Q9Y490;P56199;Q9UP65;O14807;Q7LDG7;Q8TDF6;P16234;P09619;P11362;Q13936;P54289;O95180;P09038;P21781;O15520;Q92915;Q06413;Q9Y243;Q9NYL2;P37173;P61812;P10600;P21333	26	ITGB2|3689;ITGB3|3690;FLNC|2318;TLN1|7094;ITGA1|3672;PLA2G4C|8605;MRAS|22808;RASGRP2|10235;RASGRP4|115727;PDGFRA|5156;PDGFRB|5159;FGFR1|2260;CACNA1C|775;CACNA2D1|781;CACNA1H|8912;FGF2|2247;FGF7|2252;FGF10|2255;FGF14|2259;MEF2C|4208;AKT3|10000;ZAK|51776;TGFBR2|7048;TGFB2|7042;TGFB3|7043;FLNA|2316	2.47078e-05	0.002	0.00852182	1.68	2.60218	AllP	Sig. Adverse
739	BLCA	P05107	ITGB2|3689	hsa04350	0.121805	0.73	-1.54098	AllP_SingleGene	Favorable	3	P05107;P05106;P56199	3	ITGB2|3689;ITGB3|3690;ITGA1|3672	0.00179509	1.82	3.07718	75upP	Sig. Adverse	11	P05107;P05106;P56199;P07996;P08476;P37173;P61812;P10600;P07585;Q7Z5Y6;Q9H2X0	11	ITGB2|3689;ITGB3|3690;ITGA1|3672;THBS1|7057;INHBA|3624;TGFBR2|7048;TGFB2|7042;TGFB3|7043;DCN|1634;BMP8A|353500;CHRD|8646	0.00151947	0.02	0.00143993	1.84	3.13903	AllP	Sig. Adverse
740	BLCA	P05107	ITGB2|3689	hsa04510	0.121805	0.73	-1.54098	AllP_SingleGene	Favorable	14	P05107;P05106;Q5HY54;P21333;Q14315;P06241;P08648;Q13797;P56199;Q9Y490;Q13642;P53708;Q5TD97;Q71U36	13	ITGB2|3689;ITGB3|3690;FLNA|2316;FLNC|2318;FYN|2534;ITGA5|3678;ITGA9|3680;ITGA1|3672;TLN1|7094;FHL1|2273;ITGA8|8516;FHL5|9457;TUBA1A|7846	0.00197925	1.81	3.04998	AllP	Sig. Adverse	42	P05107;P05106;Q5HY54;P21333;Q14315;P06241;P08648;Q13797;P56199;Q9Y490;Q13642;P53708;Q5TD97;Q71U36;Q13683;B4DN28;Q15746;P24844;O60237;Q9Y243;Q9NVD7;Q13418;P18206;P48736;P12814;P12109;P12110;P12111;P12107;P24043;Q16363;P78509;P07996;P22105;P04275;Q2TNI1;P16234;P09619;P14210;P05019;Q9NRA1;Q9GZP0	40	ITGB2|3689;ITGB3|3690;FLNA|2316;FLNC|2318;FYN|2534;ITGA5|3678;ITGA9|3680;ITGA1|3672;TLN1|7094;FHL1|2273;ITGA8|8516;FHL5|9457;TUBA1A|7846;ITGA7|3679;MYLK|4638;MYL9|10398;PPP1R12B|4660;AKT3|10000;PARVA|55742;ILK|3611;VCL|7414;PIK3CG|5294;ACTN1|87;COL6A1|1291;COL6A2|1292;COL6A3|1293;COL11A1|1301;LAMA2|3908;LAMA4|3910;RELN|5649;THBS1|7057;TNXB|7148;VWF|7450;CAV1|857;PDGFRA|5156;PDGFRB|5159;HGF|3082;I…	2.19626e-40	0.001	0.000308941	1.99	3.53927	AllP	Sig. Adverse
741	BLCA	P05107	ITGB2|3689	hsa05210	0.121805	0.73	-1.54098	AllP_SingleGene	Favorable	2	P05107;P05106	2	ITGB2|3689;ITGB3|3690	0.0101133	0.6	-2.5447	75upN	Sig. Favorable	7	P05107;P05106;P61812;P10600;P48736;Q9Y243;P37173	7	ITGB2|3689;ITGB3|3690;TGFB2|7042;TGFB3|7043;PIK3CG|5294;AKT3|10000;TGFBR2|7048	0.0354312	0.1	0.00123951	1.89	3.17719	AllP	Sig. Adverse
742	BLCA	P05107	ITGB2|3689	hsa05212	0.121805	0.73	-1.54098	AllP_SingleGene	Favorable	2	P05107;P05106	2	ITGB2|3689;ITGB3|3690	0.0101133	0.6	-2.5447	75upN	Sig. Favorable	7	P05107;P05106;P48736;Q9Y243;P61812;P10600;P37173	7	ITGB2|3689;ITGB3|3690;PIK3CG|5294;AKT3|10000;TGFB2|7042;TGFB3|7043;TGFBR2|7048	0.0354312	0.2	0.00123951	1.89	3.17719	AllP	Sig. Adverse
743	BLCA	P05107	ITGB2|3689	hsa05214	0.121805	0.73	-1.54098	AllP_SingleGene	Favorable	3	P05107;P05106;Q9Y490	3	ITGB2|3689;ITGB3|3690;TLN1|7094	0.00527172	1.72	2.75722	AllP	Sig. Adverse	9	P05107;P05106;Q9Y490;P05019;P16234;P09619;A8K161;P48736;Q9Y243	9	ITGB2|3689;ITGB3|3690;TLN1|7094;IGF1|3479;PDGFRA|5156;PDGFRB|5159;CAMK2A|815;PIK3CG|5294;AKT3|10000	0.000999655	0.05	7.63182e-05	2.29	3.84616	AllP	Sig. Adverse
744	BLCA	P05107	ITGB2|3689	hsa05220	0.121805	0.73	-1.54098	AllP_SingleGene	Favorable	3	P05107;P05106;Q9Y490	3	ITGB2|3689;ITGB3|3690;TLN1|7094	0.00527172	1.72	2.75722	AllP	Sig. Adverse	9	P05107;P05106;Q9Y490;P00519;P61812;P10600;P37173;Q9Y243;P48736	9	ITGB2|3689;ITGB3|3690;TLN1|7094;ABL1|25;TGFB2|7042;TGFB3|7043;TGFBR2|7048;AKT3|10000;PIK3CG|5294	0.000999655	0.008	0.00041946	1.96	3.46291	AllP	Sig. Adverse
745	BLCA	P05107	ITGB2|3689	hsa05218	0.121805	0.73	-1.54098	AllP_SingleGene	Favorable	10	P05107;Q5HY54;P21333;Q14315;P05106;P06241;P08648;P56199;Q9Y490;Q13642	9	ITGB2|3689;FLNA|2316;FLNC|2318;ITGB3|3690;FYN|2534;ITGA5|3678;ITGA1|3672;TLN1|7094;FHL1|2273	0.0050453	1.72	2.77101	AllP	Sig. Adverse	23	P05107;Q5HY54;P21333;Q14315;P05106;P06241;P08648;P56199;Q9Y490;Q13642;O75030;P11362;P16234;P09619;P09038;P21781;O15520;Q92915;P14210;P05019;Q9NRA1;Q9Y243;P48736	22	ITGB2|3689;FLNA|2316;FLNC|2318;ITGB3|3690;FYN|2534;ITGA5|3678;ITGA1|3672;TLN1|7094;FHL1|2273;MITF|4286;FGFR1|2260;PDGFRA|5156;PDGFRB|5159;FGF2|2247;FGF7|2252;FGF10|2255;FGF14|2259;HGF|3082;IGF1|3479;PDGFC|56034;AKT3|10000;PIK3CG|5294	5.09702e-16	0.001	0.000756223	2.07	3.29643	AllP	Sig. Adverse
746	BLCA	P05107	ITGB2|3689	hsa05211	0.121805	0.73	-1.54098	AllP_SingleGene	Favorable	4	P05107;P05106;P56199;Q9Y490	4	ITGB2|3689;ITGB3|3690;ITGA1|3672;TLN1|7094	0.00088137	1.91	3.27059	AllP	Sig. Adverse	9	P05107;P05106;P56199;Q9Y490;P61812;P10600;Q9Y243;P48736;P14210	9	ITGB2|3689;ITGB3|3690;ITGA1|3672;TLN1|7094;TGFB2|7042;TGFB3|7043;AKT3|10000;PIK3CG|5294;HGF|3082	6.50417e-05	0.003	0.00107133	1.89	3.21675	AllP	Sig. Adverse
747	BLCA	P05107	ITGB2|3689	hsa05215	0.121805	0.73	-1.54098	AllP_SingleGene	Favorable	7	P05107;Q5HY54;P21333;P08648;P05106;P56199;Q9Y490	6	ITGB2|3689;FLNA|2316;ITGA5|3678;ITGB3|3690;ITGA1|3672;TLN1|7094	0.00732328	1.67	2.653	AllP	Sig. Adverse	17	P05107;Q5HY54;P21333;P08648;P05106;P56199;Q9Y490;Q9HCS4;P11362;P16234;P09619;Q96BA8;Q02930;P05019;Q9NRA1;Q9Y243;P48736	16	ITGB2|3689;FLNA|2316;ITGA5|3678;ITGB3|3690;ITGA1|3672;TLN1|7094;TCF7L1|83439;FGFR1|2260;PDGFRA|5156;PDGFRB|5159;CREB3L1|90993;CREB5|9586;IGF1|3479;PDGFC|56034;AKT3|10000;PIK3CG|5294	5.56774e-08	0.003	0.000399487	1.96	3.47532	AllP	Sig. Adverse
748	BLCA	P05107	ITGB2|3689	hsa04151	0.121805	0.73	-1.54098	AllP_SingleGene	Favorable	13	P05107;P05106;Q5HY54;P21333;Q14315;P06241;P08648;P56199;Q9Y490;Q13642;Q5TD97;P53708;Q13797	12	ITGB2|3689;ITGB3|3690;FLNA|2316;FLNC|2318;FYN|2534;ITGA5|3678;ITGA1|3672;TLN1|7094;FHL1|2273;FHL5|9457;ITGA8|8516;ITGA9|3680	0.0149279	1.67	2.40791	AllP	Sig. Adverse	54	P05107;P05106;Q5HY54;P21333;Q14315;P06241;P08648;P56199;Q9Y490;Q13642;Q5TD97;P53708;Q13797;Q9Y243;P07333;P11362;P16234;P09619;Q02763;P08172;Q9HBW0;P09603;P09038;P21781;O15520;Q92915;P14210;P05019;P01138;Q9NRA1;Q9GZP0;P48736;O60262;P61952;P59768;Q13683;B4DN28;P12109;P12110;P12111;P12107;P24043;Q16363;P78509;P07996;P22105;P04275;P10912;Q99650;O60674;P09919;P05231;Q96BA8;Q02930	52	ITGB2|3689;ITGB3|3690;FLNA|2316;FLNC|2318;FYN|2534;ITGA5|3678;ITGA1|3672;TLN1|7094;FHL1|2273;FHL5|9457;ITGA8|8516;ITGA9|3680;AKT3|10000;CSF1R|1436;FGFR1|2260;PDGFRA|5156;PDGFRB|5159;TEK|7010;CHRM2|1129;LPAR2|9170;CSF1|1435;FGF2|2247;FGF7|2252;FGF10|2255;FGF14|2259;HGF|3082;IGF1|3479;NGF|4803;PDGFC|56034;PDGFD|80310;PIK3CG|5294;GNG7|2788;GNG11|2791;GNG2|54331;ITGA7|3679;COL6A1|1291;COL6A2|1292;COL…	5.79605e-23	0.001	0.000370448	1.98	3.49404	AllP	Sig. Adverse
749	BLCA	P05107	ITGB2|3689	hsa04024	0.121805	0.73	-1.54098	AllP_SingleGene	Favorable	2	P05107;Q5TD97	2	ITGB2|3689;FHL5|9457	0.0754914	0.69	-1.76722	75upN	Favorable	11	P05107;Q5TD97;Q13936;P50993;P14415;P25101;O95622;Q8NFM4;P16066;Q14432;O00168	11	ITGB2|3689;FHL5|9457;CACNA1C|775;ATP1A2|477;ATP1B2|482;EDNRA|1909;ADCY5|111;ADCY4|196883;NPR1|4881;PDE3A|5139;FXYD1|5348	0.0237357	0.3	0.000283831	2.17	3.54259	AllP	Sig. Adverse
750	BLCA	P05107	ITGB2|3689	hsa05230	0.121805	0.73	-1.54098	AllP_SingleGene	Favorable	4	P05107;P05106;P06241;Q5TD97	4	ITGB2|3689;ITGB3|3690;FYN|2534;FHL5|9457	0.000346969	2.02	3.50741	75upP	Sig. Adverse	10	P05107;P05106;P06241;Q5TD97;P11362;Q96CY4;P16234;P09619;P48736;Q9Y243	10	ITGB2|3689;ITGB3|3690;FYN|2534;FHL5|9457;FGFR1|2260;NTRK3|4916;PDGFRA|5156;PDGFRB|5159;PIK3CG|5294;AKT3|10000	0.000267088	0.05	4.3101e-05	2.18	3.99128	AllP	Sig. Adverse
751	BLCA	P05107	ITGB2|3689	hsa04066	0.121805	0.73	-1.54098	AllP_SingleGene	Favorable	3	P05107;P05106;Q9Y490	3	ITGB2|3689;ITGB3|3690;TLN1|7094	0.00527172	1.72	2.75722	AllP	Sig. Adverse	9	P05107;P05106;Q9Y490;P05019;P48736;Q9Y243;A8K161;Q02763;P05231	9	ITGB2|3689;ITGB3|3690;TLN1|7094;IGF1|3479;PIK3CG|5294;AKT3|10000;CAMK2A|815;TEK|7010;IL6|3569	0.000532542	0.007	0.000136128	2.08	3.73296	AllP	Sig. Adverse
752	BLCA	P05107	ITGB2|3689	hsa04810	0.121805	0.73	-1.54098	AllP_SingleGene	Favorable	14	P05107;P05106;Q5HY54;P21333;Q14315;P06241;P08648;P56199;Q9Y490;Q13642;Q71U36;P53708;Q13797;Q5TD97	13	ITGB2|3689;ITGB3|3690;FLNA|2316;FLNC|2318;FYN|2534;ITGA5|3678;ITGA1|3672;TLN1|7094;FHL1|2273;TUBA1A|7846;ITGA8|8516;ITGA9|3680;FHL5|9457	0.00197925	1.81	3.04998	AllP	Sig. Adverse	40	P05107;P05106;Q5HY54;P21333;Q14315;P06241;P08648;P56199;Q9Y490;Q13642;Q71U36;P53708;Q13797;Q5TD97;P55160;Q9Y281;P06396;P18206;P12814;O60237;P24844;Q15746;Q13576;P48736;P08172;P46663;P30411;Q13683;B4DN28;O14807;P10301;P11362;P16234;P09619;P09038;P21781;O15520;Q92915;Q9NRA1;Q9GZP0	38	ITGB2|3689;ITGB3|3690;FLNA|2316;FLNC|2318;FYN|2534;ITGA5|3678;ITGA1|3672;TLN1|7094;FHL1|2273;TUBA1A|7846;ITGA8|8516;ITGA9|3680;FHL5|9457;NCKAP1L|3071;CFL2|1073;GSN|2934;VCL|7414;ACTN1|87;PPP1R12B|4660;MYL9|10398;MYLK|4638;IQGAP2|10788;PIK3CG|5294;CHRM2|1129;BDKRB1|623;BDKRB2|624;ITGA7|3679;MRAS|22808;RRAS|6237;FGFR1|2260;PDGFRA|5156;PDGFRB|5159;FGF2|2247;FGF7|2252;FGF10|2255;FGF14|2259;PDGFC|5603…	1.68978e-26	0.001	0.00586745	1.74	2.72073	AllP	Sig. Adverse
753	BLCA	P05107	ITGB2|3689	hsa05206	0.121805	0.73	-1.54098	AllP_SingleGene	Favorable	5	P05107;P05106;P56199;Q9Y490;Q71U36	5	ITGB2|3689;ITGB3|3690;ITGA1|3672;TLN1|7094;TUBA1A|7846	1.01222e-05	2.3	4.29154	AllP	Sig. Adverse	18	P05107;P05106;P56199;Q9Y490;Q71U36;P37275;P09493;P61812;O60315;P00519;P51512;O95980;P08670;Q8WW38;P08648;P07996;P16234;P09619	18	ITGB2|3689;ITGB3|3690;ITGA1|3672;TLN1|7094;TUBA1A|7846;ZEB1|6935;TPM1|7168;TGFB2|7042;ZEB2|9839;ABL1|25;MMP16|4325;RECK|8434;VIM|7431;ZFPM2|23414;ITGA5|3678;THBS1|7057;PDGFRA|5156;PDGFRB|5159	5.6917e-06	0.09	0.00677562	1.69	2.67695	AllP	Sig. Adverse
754	BLCA	P05107	ITGB2|3689	hsa05205	0.121805	0.73	-1.54098	AllP_SingleGene	Favorable	11	P05107;Q14315;P06241;P08648;Q9Y490;Q13642;Q71U36;P05106;Q5HY54;P21333;P56199	10	ITGB2|3689;FLNC|2318;FYN|2534;ITGA5|3678;TLN1|7094;FHL1|2273;TUBA1A|7846;ITGB3|3690;FLNA|2316;ITGA1|3672	0.00395908	1.74	2.84586	AllP	Sig. Adverse	37	P05107;Q14315;P06241;P08648;Q9Y490;Q13642;Q71U36;P05106;Q5HY54;P21333;P56199;Q01484;P48736;Q9Y243;O60237;A8K161;O14807;P10301;P14780;P07585;P07996;P08253;P05019;P51884;P61812;P18827;Q8WWQ2;P14210;P34741;P09038;P11362;P98160;Q16082;Q8WVJ9;Q15672;P09544;Q2TNI1	36	ITGB2|3689;FLNC|2318;FYN|2534;ITGA5|3678;TLN1|7094;FHL1|2273;TUBA1A|7846;ITGB3|3690;FLNA|2316;ITGA1|3672;ANK2|287;PIK3CG|5294;AKT3|10000;PPP1R12B|4660;CAMK2A|815;MRAS|22808;RRAS|6237;MMP9|4318;DCN|1634;THBS1|7057;MMP2|4313;IGF1|3479;LUM|4060;TGFB2|7042;SDC1|6382;HPSE2|60495;HGF|3082;SDC2|6383;FGF2|2247;FGFR1|2260;HSPG2|3339;HSPB2|3316;TWIST2|117581;TWIST1|7291;WNT2|7472;CAV1|857	3.98185e-29	0.001	0.00113543	1.87	3.20352	AllP	Sig. Adverse
755	BLCA	P05107	ITGB2|3689	hsa04020	0.121805	0.73	-1.54098	AllP_SingleGene	Favorable	5	P05107;P53708;Q5TD97;Q13642;Q13797	5	ITGB2|3689;ITGA8|8516;FHL5|9457;FHL1|2273;ITGA9|3680	0.00170181	1.91	3.08499	75upP	Sig. Adverse	33	P05107;P53708;Q5TD97;Q13642;Q13797;P54750;Q14123;P32418;A8K161;P16234;P09619;P51575;Q15746;Q14643;Q16816;Q92736;Q13936;Q9Y271;P08172;P25100;P30556;P25101;P24530;P28223;P37288;P43115;P43088;P21452;P25103;Q8NFM4;P13945;P26678;O95180	33	ITGB2|3689;ITGA8|8516;FHL5|9457;FHL1|2273;ITGA9|3680;PDE1A|5136;PDE1C|5137;SLC8A1|6546;CAMK2A|815;PDGFRA|5156;PDGFRB|5159;P2RX1|5023;MYLK|4638;ITPR1|3708;PHKG1|5260;RYR2|6262;CACNA1C|775;CYSLTR1|10800;CHRM2|1129;ADRA1D|146;AGTR1|185;EDNRA|1909;EDNRB|1910;HTR2A|3356;AVPR1A|552;PTGER3|5733;PTGFR|5737;TACR2|6865;TACR1|6869;ADCY4|196883;ADRB3|155;PLN|5350;CACNA1H|8912	1.77827e-06	0.09	0.00140259	1.85	3.14595	AllP	Sig. Adverse
756	BLCA	P05107	ITGB2|3689	hsa05166	0.121805	0.73	-1.54098	AllP_SingleGene	Favorable	2	P05107;Q9Y4G6	2	ITGB2|3689;TLN2|83660	0.0249514	0.59	-2.21625	75upN	Sig. Favorable	2	P05107;Q9Y4G6	2	ITGB2|3689;TLN2|83660	0.0492264	0.4	0.0249514	0.59	-2.21625	75upN	Sig. Favorable
757	BLCA	P05107	ITGB2|3689	hsa04062	0.121805	0.73	-1.54098	AllP_SingleGene	Favorable	2	P05107;P06241	2	ITGB2|3689;FYN|2534	NA	NA	NA	Undetermined	Undetermined	13	P05107;P06241;P61073;P13500;P48061;P61952;P59768;Q92556;P34947;Q08881;Q7LDG7;Q9Y243;Q92608	13	ITGB2|3689;FYN|2534;CXCR4|7852;CCL2|6347;CXCL12|6387;GNG11|2791;GNG2|54331;ELMO1|9844;GRK5|2869;ITK|3702;RASGRP2|10235;AKT3|10000;DOCK2|1794	0.0178329	0.8	0.000790018	1.9	3.30086	AllP	Sig. Adverse
758	BLCA	P05107	ITGB2|3689	hsa05161	0.121805	0.73	-1.54098	AllP_SingleGene	Favorable	2	P05107;P08648	2	ITGB2|3689;ITGA5|3678	0.0245393	1.56	2.23049	75upP	Sig. Adverse	13	P05107;P08648;P14780;Q96BA8;Q02930;O95644;Q9Y243;P61812;P10600;P11161;Q06889;P98160;P05231	13	ITGB2|3689;ITGA5|3678;MMP9|4318;CREB3L1|90993;CREB5|9586;NFATC1|4772;AKT3|10000;TGFB2|7042;TGFB3|7043;EGR2|1959;EGR3|1960;HSPG2|3339;IL6|3569	0.03454	0.3	0.0167049	1.59	2.37175	AllP	Sig. Adverse
759	BLCA	P05107	ITGB2|3689	hsa04640	0.121805	0.73	-1.54098	AllP_SingleGene	Favorable	5	P05107;P06241;P08648;Q13797;Q9Y490	5	ITGB2|3689;FYN|2534;ITGA5|3678;ITGA9|3680;TLN1|7094	0.0173222	1.62	2.35747	AllP	Sig. Adverse	15	P05107;P06241;P08648;Q13797;Q9Y490;P56199;P05106;P17927;P07333;P11049;P06127;P28906;P09603;P09919;P05231	15	ITGB2|3689;FYN|2534;ITGA5|3678;ITGA9|3680;TLN1|7094;ITGA1|3672;ITGB3|3690;CR1|1378;CSF1R|1436;CD37|951;CD5|921;CD34|947;CSF1|1435;CSF3|1440;IL6|3569	5.98078e-07	0.3	0.000161485	2.06	3.69475	AllP	Sig. Adverse
760	BLCA	P05556	ITGB1|3688	hsa05200	0.0670633	0.7	-1.82185	AllP_SingleGene	Favorable	5	P05556;P56199;Q96AC1;P05106;Q9Y490	5	ITGB1|3688;ITGA1|3672;FERMT2|10979;ITGB3|3690;TLN1|7094	0.0272937	1.53	2.19103	AllP	Sig. Adverse	43	P05556;P56199;Q96AC1;P05106;Q9Y490;P09544;P24043;Q16363;P55268;P00519;P48736;P16234;P09619;P11362;P14210;P05019;Q9HCS4;P61812;P10600;P37173;Q06455;O75030;Q9BUZ4;P08253;P07333;P05231;Q9Y243;P10070;P09038;P21781;O15520;P30556;P43116;P43115;P25101;O95622;O60503;P61952;P59768;Q7LDG7;Q8TDF6;P61073;P48061	43	ITGB1|3688;ITGA1|3672;FERMT2|10979;ITGB3|3690;TLN1|7094;WNT2|7472;LAMA2|3908;LAMA4|3910;LAMB2|3913;ABL1|25;PIK3CG|5294;PDGFRA|5156;PDGFRB|5159;FGFR1|2260;HGF|3082;IGF1|3479;TCF7L1|83439;TGFB2|7042;TGFB3|7043;TGFBR2|7048;RUNX1T1|862;MITF|4286;TRAF4|9618;MMP2|4313;CSF1R|1436;IL6|3569;AKT3|10000;GLI2|2736;FGF2|2247;FGF7|2252;FGF10|2255;AGTR1|185;PTGER2|5732;PTGER3|5733;EDNRA|1909;ADCY5|111;ADCY9|115…	2.89021e-05	0.03	0.000220785	2.03	3.61971	AllP	Sig. Adverse
761	BLCA	P05556	ITGB1|3688	hsa04520	0.0670633	0.7	-1.82185	AllP_SingleGene	Favorable	4	P05556;P05106;P56199;Q9Y490	4	ITGB1|3688;ITGB3|3690;ITGA1|3672;TLN1|7094	0.0371321	1.52	2.06947	AllP	Sig. Adverse	11	P05556;P05106;P56199;Q9Y490;P06241;O95863;P37173;P11362;P18206;Q9BX66;P12814	11	ITGB1|3688;ITGB3|3690;ITGA1|3672;TLN1|7094;FYN|2534;SNAI1|6615;TGFBR2|7048;FGFR1|2260;VCL|7414;SORBS1|10580;ACTN1|87	2.56507e-05	0.02	0.00379055	1.74	2.85875	AllP	Sig. Adverse
762	BLCA	P05556	ITGB1|3688	hsa04512	0.0670633	0.7	-1.82185	AllP_SingleGene	Favorable	15	P05556;P05106;Q5HY54;P21333;Q14315;P53708;P08648;P56199;Q5TD97;Q96AC1;P12814;P06241;Q9Y490;Q71U36;Q13797	14	ITGB1|3688;ITGB3|3690;FLNA|2316;FLNC|2318;ITGA8|8516;ITGA5|3678;ITGA1|3672;FHL5|9457;FERMT2|10979;ACTN1|87;FYN|2534;TLN1|7094;TUBA1A|7846;ITGA9|3680	0.00297421	1.8	2.92958	AllP	Sig. Adverse	30	P05556;P05106;Q5HY54;P21333;Q14315;P53708;P08648;P56199;Q5TD97;Q96AC1;P12814;P06241;Q9Y490;Q71U36;Q13797;P24043;Q16363;P55268;P12109;P12110;P12111;P12107;P22105;P04275;P07996;Q7L1I2;P18827;P98160;B4DN28;Q13683	28	ITGB1|3688;ITGB3|3690;FLNA|2316;FLNC|2318;ITGA8|8516;ITGA5|3678;ITGA1|3672;FHL5|9457;FERMT2|10979;ACTN1|87;FYN|2534;TLN1|7094;TUBA1A|7846;ITGA9|3680;LAMA2|3908;LAMA4|3910;LAMB2|3913;COL6A1|1291;COL6A2|1292;COL6A3|1293;COL11A1|1301;TNXB|7148;VWF|7450;THBS1|7057;SV2B|9899;SDC1|6382;HSPG2|3339;ITGA7|3679	1.01643e-18	0.002	0.00455452	1.76	2.80048	AllP	Sig. Adverse
763	BLCA	P05556	ITGB1|3688	hsa04060	0.0670633	0.7	-1.82185	AllP_SingleGene	Favorable	5	P05556;P05106;Q9Y490;P08648;P51451	5	ITGB1|3688;ITGB3|3690;TLN1|7094;ITGA5|3678;BLK|640	0.00317071	1.76	2.91226	AllP	Sig. Adverse	37	P05556;P05106;Q9Y490;P08648;P51451;P40189;P37173;Q9UHF5;P08476;P10600;P61812;O14836;P32971;P29965;Q13651;P36888;P07333;P09619;P16234;P09603;P14210;Q8TD55;Q9NRA1;Q99650;P09919;P05231;P51679;P51684;P55773;Q16627;P13500;O00585;Q99731;P32302;P61073;P48061;P19875	37	ITGB1|3688;ITGB3|3690;TLN1|7094;ITGA5|3678;BLK|640;IL6ST|3572;TGFBR2|7048;IL17B|27190;INHBA|3624;TGFB3|7043;TGFB2|7042;TNFRSF13B|23495;TNFSF8|944;CD40LG|959;IL10RA|3587;FLT3|2322;CSF1R|1436;PDGFRB|5159;PDGFRA|5156;CSF1|1435;HGF|3082;PLEKHO2|80301;PDGFC|56034;OSMR|9180;CSF3|1440;IL6|3569;CCR4|1233;CCR6|1235;CCL23|6368;CCL14|6358;CCL2|6347;CCL21|6366;CCL19|6363;CXCR5|643;CXCR4|7852;CXCL12|6387;CXCL…	3.99238e-07	0.5	0.00433053	1.74	2.81768	AllP	Sig. Adverse
764	BLCA	P05556	ITGB1|3688	hsa04630	0.0670633	0.7	-1.82185	AllP_SingleGene	Favorable	2	P05556;Q9Y490	2	ITGB1|3688;TLN1|7094	0.0937087	0.72	-1.66891	75upN	Favorable	10	P05556;Q9Y490;Q9Y243;P48736;O60674;Q13642;Q13651;Q99650;Q06278;P05231	10	ITGB1|3688;TLN1|7094;AKT3|10000;PIK3CG|5294;JAK2|3717;FHL1|2273;IL10RA|3587;OSMR|9180;AOX1|316;IL6|3569	0.036753	0.3	0.000915597	1.98	3.25317	75upP	Sig. Adverse
765	BLCA	P05556	ITGB1|3688	hsa04010	0.0670633	0.7	-1.82185	AllP_SingleGene	Favorable	5	P05556;P05106;Q14315;Q9Y490;P56199	5	ITGB1|3688;ITGB3|3690;FLNC|2318;TLN1|7094;ITGA1|3672	0.0080646	1.67	2.62167	AllP	Sig. Adverse	26	P05556;P05106;Q14315;Q9Y490;P56199;Q9UP65;O14807;Q7LDG7;Q8TDF6;P16234;P09619;P11362;Q13936;P54289;O95180;P09038;P21781;O15520;Q92915;Q06413;Q9Y243;Q9NYL2;P37173;P61812;P10600;P21333	26	ITGB1|3688;ITGB3|3690;FLNC|2318;TLN1|7094;ITGA1|3672;PLA2G4C|8605;MRAS|22808;RASGRP2|10235;RASGRP4|115727;PDGFRA|5156;PDGFRB|5159;FGFR1|2260;CACNA1C|775;CACNA2D1|781;CACNA1H|8912;FGF2|2247;FGF7|2252;FGF10|2255;FGF14|2259;MEF2C|4208;AKT3|10000;ZAK|51776;TGFBR2|7048;TGFB2|7042;TGFB3|7043;FLNA|2316	2.47078e-05	0.003	0.00854991	1.69	2.60026	AllP	Sig. Adverse
766	BLCA	P05556	ITGB1|3688	hsa04150	0.0670633	0.7	-1.82185	AllP_SingleGene	Favorable	2	P05556;P51451	2	ITGB1|3688;BLK|640	0.263171	0.79	-1.11623	AllN	Favorable	5	P05556;P51451;P48736;P05019;P05771	5	ITGB1|3688;BLK|640;PIK3CG|5294;IGF1|3479;PRKCB|5579	0.0431233	0.2	0.000736408	0.51	-3.31427	AllN	Sig. Favorable
767	BLCA	P05556	ITGB1|3688	hsa04115	0.0670633	0.7	-1.82185	AllP_SingleGene	Favorable	3	P05556;Q9BQE3;F5H5D3	2	ITGB1|3688;TUBA1C|84790	NA	NA	NA	Undetermined	Undetermined	6	P05556;Q9BQE3;F5H5D3;P31350;P14635;O95067	5	ITGB1|3688;TUBA1C|84790;RRM2|6241;CCNB1|891;CCNB2|9133	0.000398495	0.2	0.0515871	1.46	1.9351	AllP	Adverse
768	BLCA	P05556	ITGB1|3688	hsa04110	0.0670633	0.7	-1.82185	AllP_SingleGene	Favorable	3	P05556;Q9BQE3;F5H5D3	2	ITGB1|3688;TUBA1C|84790	NA	NA	NA	Undetermined	Undetermined	14	P05556;Q9BQE3;F5H5D3;Q13415;P53350;Q13257;Q99640;O95997;Q12834;O75419;P14635;O95067;P20248;P33981	13	ITGB1|3688;TUBA1C|84790;ORC1L|4998;PLK1|5347;MAD2L1|4085;PKMYT1|9088;PTTG1|9232;CDC20|991;CDC45|8318;CCNB1|891;CCNB2|9133;CCNA2|890;TTK|7272	2.52401e-18	0.3	0.0207421	1.57	2.29353	AllP	Sig. Adverse
769	BLCA	P05556	ITGB1|3688	hsa04350	0.0670633	0.7	-1.82185	AllP_SingleGene	Favorable	3	P05556;P05106;P56199	3	ITGB1|3688;ITGB3|3690;ITGA1|3672	NA	NA	NA	Undetermined	Undetermined	11	P05556;P05106;P56199;P07996;P08476;P37173;P61812;P10600;P07585;Q7Z5Y6;Q9H2X0	11	ITGB1|3688;ITGB3|3690;ITGA1|3672;THBS1|7057;INHBA|3624;TGFBR2|7048;TGFB2|7042;TGFB3|7043;DCN|1634;BMP8A|353500;CHRD|8646	0.00151947	0.04	0.00236493	1.79	2.99849	AllP	Sig. Adverse
770	BLCA	P05556	ITGB1|3688	hsa04510	0.0670633	0.7	-1.82185	AllP_SingleGene	Favorable	15	P05556;P05106;Q5HY54;P21333;Q14315;P12814;P06241;P08648;Q13797;P56199;Q9Y490;Q96AC1;P53708;Q5TD97;Q71U36	14	ITGB1|3688;ITGB3|3690;FLNA|2316;FLNC|2318;ACTN1|87;FYN|2534;ITGA5|3678;ITGA9|3680;ITGA1|3672;TLN1|7094;FERMT2|10979;ITGA8|8516;FHL5|9457;TUBA1A|7846	0.00297421	1.8	2.92958	AllP	Sig. Adverse	42	P05556;P05106;Q5HY54;P21333;Q14315;P12814;P06241;P08648;Q13797;P56199;Q9Y490;Q96AC1;P53708;Q5TD97;Q71U36;Q13683;B4DN28;Q15746;P24844;O60237;Q9Y243;Q9NVD7;Q13418;P18206;P48736;P12109;P12110;P12111;P12107;P24043;Q16363;P55268;P07996;P22105;P04275;Q2TNI1;P16234;P09619;P14210;P05019;Q9NRA1;Q9GZP0	40	ITGB1|3688;ITGB3|3690;FLNA|2316;FLNC|2318;ACTN1|87;FYN|2534;ITGA5|3678;ITGA9|3680;ITGA1|3672;TLN1|7094;FERMT2|10979;ITGA8|8516;FHL5|9457;TUBA1A|7846;ITGA7|3679;MYLK|4638;MYL9|10398;PPP1R12B|4660;AKT3|10000;PARVA|55742;ILK|3611;VCL|7414;PIK3CG|5294;COL6A1|1291;COL6A2|1292;COL6A3|1293;COL11A1|1301;LAMA2|3908;LAMA4|3910;LAMB2|3913;THBS1|7057;TNXB|7148;VWF|7450;CAV1|857;PDGFRA|5156;PDGFRB|5159;HGF|30…	4.45991e-44	0.001	0.00143396	1.84	3.13976	AllP	Sig. Adverse
771	BLCA	P05556	ITGB1|3688	hsa05210	0.0670633	0.7	-1.82185	AllP_SingleGene	Favorable	2	P05556;P05106	2	ITGB1|3688;ITGB3|3690	0.0179407	0.61	-2.34362	AllN	Sig. Favorable	7	P05556;P05106;P61812;P10600;P48736;Q9Y243;P37173	7	ITGB1|3688;ITGB3|3690;TGFB2|7042;TGFB3|7043;PIK3CG|5294;AKT3|10000;TGFBR2|7048	0.0354312	0.2	0.00193377	1.84	3.05348	AllP	Sig. Adverse
772	BLCA	P05556	ITGB1|3688	hsa05212	0.0670633	0.7	-1.82185	AllP_SingleGene	Favorable	2	P05556;P05106	2	ITGB1|3688;ITGB3|3690	0.0179407	0.61	-2.34362	AllN	Sig. Favorable	7	P05556;P05106;P48736;Q9Y243;P61812;P10600;P37173	7	ITGB1|3688;ITGB3|3690;PIK3CG|5294;AKT3|10000;TGFB2|7042;TGFB3|7043;TGFBR2|7048	0.0354312	0.3	0.00193377	1.84	3.05348	AllP	Sig. Adverse
773	BLCA	P05556	ITGB1|3688	hsa05214	0.0670633	0.7	-1.82185	AllP_SingleGene	Favorable	3	P05556;P05106;Q9Y490	3	ITGB1|3688;ITGB3|3690;TLN1|7094	0.0365963	1.52	2.07554	75upP	Sig. Adverse	9	P05556;P05106;Q9Y490;P05019;P16234;P09619;A8K161;P48736;Q9Y243	9	ITGB1|3688;ITGB3|3690;TLN1|7094;IGF1|3479;PDGFRA|5156;PDGFRB|5159;CAMK2A|815;PIK3CG|5294;AKT3|10000	0.000999655	0.1	0.000373245	1.98	3.49161	AllP	Sig. Adverse
774	BLCA	P05556	ITGB1|3688	hsa05220	0.0670633	0.7	-1.82185	AllP_SingleGene	Favorable	3	P05556;P05106;Q9Y490	3	ITGB1|3688;ITGB3|3690;TLN1|7094	0.0365963	1.52	2.07554	75upP	Sig. Adverse	9	P05556;P05106;Q9Y490;P00519;P61812;P10600;P37173;Q9Y243;P48736	9	ITGB1|3688;ITGB3|3690;TLN1|7094;ABL1|25;TGFB2|7042;TGFB3|7043;TGFBR2|7048;AKT3|10000;PIK3CG|5294	0.000999655	0.02	0.00131241	1.85	3.16414	AllP	Sig. Adverse
[truncated: 146,954 more rows]
