# Supplementary material for: Membrane protein-regulated networks across human cancers
Source: Nat Commun. 2019 Jul 16;10:3131. doi: 10.1038/s41467-019-10920-8 (PMC6635409; doi:10.1038/s41467-019-10920-8)
Supplement: Supplementary file 10 — Supplementary Data 7 [file 41467_2019_10920_MOESM10_ESM.xlsx]

## Sheet: Direct PPI set
Supplementary Data 7. 31,810 direct PPIs and scores for experimental methods used in our analysis
aTo collect direct physical interactions, we used the term "experimental interaction detection" (MI:0045), which indicates the methods based on laboratory experiments to determine an interaction, and its subclass terms to filter the reported PPIs that have no MI annotation term related to experimental validation. Moreover, the child term was chosen as the representative term and its score was use…
bBased on the definition of a direct physical interaction in the DIP, IntAct, and PICKLE databases, we then used the term "direct interaction" (MI:0407), which is defined as an interaction between molecules that are in direct contact with each other, and the subclass terms of direct interaction (e.g., "covalent binding", MI:0195) to determine whether a reported PPI was a direct interaction candid…
cNext, we assigned the scores to representatively experimental interaction detection methods according to the reliability of experimental techniques defined by HIPPIE (Alanis-Lobato et al., 2012 and 2017) and BioGRID (Stark et al., 2011). The scores range from 0 (lowest confidence) to 10 (highest confidence). To avoid high throughput screening experiments lacking secondary experimental validation…
#	Protein 1 (UniProt accession number)	Protein 2 (UniProt accession number)	Taxonomic identifier for protein 1	Taxonomic identifier for protein 2	Total number of detection methods	Total detection method list	Total number of interaction types	Total interaction type listb	Total number of references	Total reference list	Number of representatively experimental detection methodsa	Representatively experimental detection method lista	Sum of HIPPIE scorec
1	P37840	P37840	9606	9606	21	MI:0013(biophysical); MI:0016(circular dichroism); MI:0017(classical fluorescence spectroscopy); MI:0020(transmission electron microscopy); MI:0027(cosedimentation); MI:0030(cross-linking study); MI:0038(dynamic light scattering); MI:0040(electron microscopy); MI:0051(fluorescence technology); MI:0071(molecular sieving); MI:0077(nuclear magnetic resonance); MI:0096(pull down); MI:0404(comigration…	3	MI:0407(direct interaction); MI:0914(association); MI:0915(physical association)	18	pubmed:16330551; pubmed:16764865; pubmed:18614564; pubmed:19745811; pubmed:19875982; pubmed:21443877; pubmed:22119730; pubmed:23927048; pubmed:15502874; pubmed:18550842; pubmed:11502187; pubmed:12928483; pubmed:18179253; pubmed:18221373; pubmed:18505736; pubmed:19651786; pubmed:20849899; pubmed:21358815	16	MI:0096; MI:0404; MI:0808; MI:0017; MI:0020; MI:0038; MI:0071; MI:0410; MI:0809; MI:0055; MI:0016; MI:0027; MI:0030; MI:0077; MI:0872; MI:0943	89
2	P05067	P05067	9606	9606	22	MI:0006(anti bait coimmunoprecipitation); MI:0007(anti tag coimmunoprecipitation); MI:0013(biophysical); MI:0016(circular dichroism); MI:0017(classical fluorescence spectroscopy); MI:0018(two hybrid); MI:0020(transmission electron microscopy); MI:0028(cosedimentation in solution); MI:0040(electron microscopy); MI:0049(filter binding); MI:0051(fluorescence technology); MI:0067(light scattering); M…	3	MI:0403(colocalization); MI:0407(direct interaction); MI:0915(physical association)	22	pubmed:16193067; pubmed:16286452; pubmed:16492752; pubmed:18805418; pubmed:19549187; pubmed:19754881; pubmed:20573181; pubmed:20818335; pubmed:21205198; pubmed:21320494; pubmed:21527912; pubmed:22036569; pubmed:22200570; pubmed:22584060; pubmed:23103738; pubmed:23353684; pubmed:23416305; pubmed:23551356; pubmed:23603391; pubmed:23907009; pubmed:23907583; pubmed:23261462	16	MI:0006; MI:0007; MI:0049; MI:0404; MI:0808; MI:0096; MI:0017; MI:0018; MI:0020; MI:0028; MI:0069; MI:0071; MI:0016; MI:0067; MI:0077; MI:0872	88
3	P02511	P02511	9606	9606	15	MI:0006(anti bait coimmunoprecipitation); MI:0018(two hybrid); MI:0077(nuclear magnetic resonance); MI:0020(transmission electron microscopy); MI:0028(cosedimentation in solution); MI:0030(cross-linking study); MI:0038(dynamic light scattering); MI:0069(mass spectrometry studies of complexes); MI:0071(molecular sieving); MI:0410(electron tomography); MI:0826(x ray scattering); MI:0004(affinity ch…	3	MI:0407(direct interaction); MI:0915(physical association); MI:0914(association)	16	pubmed:12601044; pubmed:23188086; pubmed:19651604; pubmed:20802487; pubmed:21464278; pubmed:22143763; pubmed:22153508; pubmed:24183572; pubmed:10625651; pubmed:11700327; pubmed:16480679; pubmed:17075130; pubmed:18639655; pubmed:18941542; pubmed:19140694; pubmed:19646995	14	MI:0006; MI:0096; MI:0018; MI:0020; MI:0028; MI:0038; MI:0069; MI:0071; MI:0410; MI:0826; MI:0055; MI:0077; MI:0030; MI:0114	84.5
4	P04156	P04156	9606	9606	13	MI:0016(circular dichroism); MI:0040(electron microscopy); MI:0051(fluorescence technology); MI:0067(light scattering); MI:0071(molecular sieving); MI:0107(surface plasmon resonance); MI:0114(x-ray crystallography); MI:0017(classical fluorescence spectroscopy); MI:0020(transmission electron microscopy); MI:0028(cosedimentation in solution); MI:0042(electron paramagnetic resonance); MI:0077(nuclea…	4	MI:0403(colocalization); MI:0407(direct interaction); MI:0914(association); MI:0915(physical association)	7	pubmed:16286452; pubmed:19927125; pubmed:21920025; pubmed:18025469; pubmed:18436646; pubmed:19204296; pubmed:19278656	11	MI:0071; MI:0107; MI:0017; MI:0020; MI:0028; MI:0042; MI:0016; MI:0067; MI:0114; MI:0077; MI:0872	83.5
5	P00533	P00533	9606	9606	15	MI:0031(protein cross-linking with a bifunctional reagent); MI:0053(fluorescence polarization spectroscopy); MI:0055(fluorescent resonance energy transfer); MI:0067(light scattering); MI:0112(ubiquitin reconstruction); MI:0114(x-ray crystallography); MI:0404(comigration in non denaturing gel electrophoresis); MI:0416(fluorescence microscopy); MI:0424(protein kinase assay); MI:0808(comigration in …	6	MI:0217(phosphorylation reaction); MI:0403(colocalization); MI:0407(direct interaction); MI:0915(physical association); MI:0844(phosphotransfer reaction); MI:0914(association)	21	pubmed:16777603; pubmed:19563760; pubmed:20029029; pubmed:20946980; pubmed:21278786; pubmed:21480528; pubmed:22232519; pubmed:22579287; pubmed:24135280; pubmed:12297050; pubmed:18042729; pubmed:18427122; pubmed:20007378; pubmed:21482778; pubmed:23273428; pubmed:23636329; pubmed:14576349; pubmed:18271526; pubmed:19225046; pubmed:23956138; pubmed:23972990	13	MI:0007; MI:0112; MI:0404; MI:0424; MI:0808; MI:0031; MI:0053; MI:0055; MI:0813; MI:0410; MI:0067; MI:0114; MI:0416	79.5
6	P05412	P01100	9606	9606	15	MI:0006(anti bait coimmunoprecipitation); MI:0007(anti tag coimmunoprecipitation); MI:0016(circular dichroism); MI:0018(two hybrid); MI:0034(display technology); MI:0065(isothermal titration calorimetry); MI:0398(two hybrid pooling approach); MI:0676(tandem affinity purification); MI:0809(bimolecular fluorescence complementation); MI:0114(x-ray crystallography); MI:0004(affinity chromatography te…	4	MI:0407(direct interaction); MI:0914(association); MI:0915(physical association); MI:0403(colocalization)	27	pubmed:20195357; pubmed:20936779; pubmed:21199371; pubmed:23602568; pubmed:24029232; pubmed:8617242; pubmed:18172215; pubmed:7816143; pubmed:10488148; pubmed:11053448; pubmed:11090181; pubmed:11431474; pubmed:15319445; pubmed:15718494; pubmed:15994313; pubmed:16055710; pubmed:16714286; pubmed:16928824; pubmed:17440114; pubmed:20410304; pubmed:21675959; pubmed:22719067; pubmed:23661758; pubmed:838…	12	MI:0006; MI:0007; MI:0398; MI:0676; MI:0096; MI:0034; MI:0809; MI:0055; MI:0016; MI:0065; MI:0114; MI:0428	69.5
7	P37107	O22265	3702	3702	10	MI:0007(anti tag coimmunoprecipitation); MI:0018(two hybrid); MI:0081(peptide array); MI:0096(pull down); MI:0107(surface plasmon resonance); MI:0065(isothermal titration calorimetry); MI:0071(molecular sieving); MI:0077(nuclear magnetic resonance); MI:0114(x-ray crystallography); MI:0826(x ray scattering)	3	MI:0407(direct interaction); MI:0914(association); MI:0915(physical association)	8	pubmed:10480939; pubmed:11306572; pubmed:14517205; pubmed:15292240; pubmed:15632183; pubmed:16678173; pubmed:22231402; pubmed:18586266	10	MI:0007; MI:0081; MI:0096; MI:0018; MI:0107; MI:0071; MI:0826; MI:0065; MI:0077; MI:0114	68.5
8	Q8NG31	O60566	9606	9606	11	MI:0007(anti tag coimmunoprecipitation); MI:0016(circular dichroism); MI:0017(classical fluorescence spectroscopy); MI:0018(two hybrid); MI:0065(isothermal titration calorimetry); MI:0069(mass spectrometry studies of complexes); MI:0071(molecular sieving); MI:0077(nuclear magnetic resonance); MI:0004(affinity chromatography technology); MI:0096(pull down); MI:0114(x-ray crystallography)	3	MI:0407(direct interaction); MI:0915(physical association); MI:0914(association)	5	pubmed:22000412; pubmed:17981135; pubmed:20220147; pubmed:21199919; pubmed:22193957	10	MI:0007; MI:0096; MI:0017; MI:0018; MI:0069; MI:0071; MI:0016; MI:0065; MI:0077; MI:0114	66
9	P33937	P0A9I5	83333	83333	9	MI:0014(adenylate cyclase complementation); MI:0018(two hybrid); MI:0042(electron paramagnetic resonance); MI:0047(far western blotting); MI:0071(molecular sieving); MI:0107(surface plasmon resonance); MI:0826(x ray scattering); MI:0065(isothermal titration calorimetry); MI:0077(nuclear magnetic resonance)	2	MI:0407(direct interaction); MI:0915(physical association)	4	pubmed:19151138; pubmed:20974141; pubmed:24314029; pubmed:17901208	9	MI:0047; MI:0018; MI:0042; MI:0071; MI:0107; MI:0826; MI:0014; MI:0065; MI:0077	65
10	P04637	O15151	9606	9606	15	MI:0006(anti bait coimmunoprecipitation); MI:0007(anti tag coimmunoprecipitation); MI:0065(isothermal titration calorimetry); MI:0077(nuclear magnetic resonance); MI:0096(pull down); MI:0411(enzyme linked immunosorbent assay); MI:0416(fluorescence microscopy); MI:0997(ubiquitinase assay); MI:0004(affinity chromatography technology); MI:0053(fluorescence polarization spectroscopy); MI:0090(protein…	6	MI:0220(ubiquitination reaction); MI:0403(colocalization); MI:0407(direct interaction); MI:0914(association); MI:0915(physical association); MI:0218(physical interaction)	35	pubmed:15604276; pubmed:15916963; pubmed:17875722; pubmed:19521340; pubmed:20515689; pubmed:20705607; pubmed:11223036; pubmed:17080083; pubmed:19255450; pubmed:10608892; pubmed:10827196; pubmed:12370303; pubmed:12393902; pubmed:12874296; pubmed:16024788; pubmed:16227609; pubmed:17301054; pubmed:18485870; pubmed:18677113; pubmed:19075013; pubmed:19153082; pubmed:19305137; pubmed:19432880; pubmed:2…	11	MI:0006; MI:0007; MI:0096; MI:0411; MI:0997; MI:0053; MI:0065; MI:0077; MI:0416; MI:0114; MI:0090	64.5
11	P04637	P04637	9606	9606	17	MI:0007(anti tag coimmunoprecipitation); MI:0018(two hybrid); MI:0030(cross-linking study); MI:0071(molecular sieving); MI:0112(ubiquitin reconstruction); MI:0114(x-ray crystallography); MI:0404(comigration in non denaturing gel electrophoresis); MI:0020(transmission electron microscopy); MI:0040(electron microscopy); MI:0069(mass spectrometry studies of complexes); MI:0077(nuclear magnetic reson…	3	MI:0407(direct interaction); MI:0914(association); MI:0915(physical association)	25	pubmed:16291740; pubmed:17612295; pubmed:19339993; pubmed:21522129; pubmed:21988832; pubmed:22653443; pubmed:11254385; pubmed:18087040; pubmed:19667193; pubmed:20004160; pubmed:20159469; pubmed:20364130; pubmed:21178074; pubmed:22972749; pubmed:11713287; pubmed:14580323; pubmed:15383276; pubmed:16009130; pubmed:17332328; pubmed:18414054; pubmed:19011633; pubmed:20080206; pubmed:20235143; pubmed:2…	13	MI:0007; MI:0112; MI:0404; MI:0096; MI:0018; MI:0071; MI:0020; MI:0069; MI:0055; MI:0030; MI:0114; MI:0077; MI:0415	64.5
12	P27986	P09619	9606	9606	11	MI:0013(biophysical); MI:0016(circular dichroism); MI:0017(classical fluorescence spectroscopy); MI:0018(two hybrid); MI:0019(coimmunoprecipitation); MI:0030(cross-linking study); MI:0065(isothermal titration calorimetry); MI:0077(nuclear magnetic resonance); MI:0096(pull down); MI:0107(surface plasmon resonance); MI:0004(affinity chromatography technology)	4	MI:0914(association); MI:0915(physical association); MI:0218(physical interaction); MI:0407(direct interaction)	16	pubmed:10752619; pubmed:11710529; pubmed:11896612; pubmed:1314164; pubmed:1330535; pubmed:7536927; pubmed:7680644; pubmed:7692233; pubmed:8382612; pubmed:8564419; pubmed:8670861; pubmed:9153411; pubmed:7486683; pubmed:10697503; pubmed:15377662; pubmed:16135792	9	MI:0019; MI:0096; MI:0017; MI:0018; MI:0107; MI:0016; MI:0030; MI:0065; MI:0077	64
13	P61769	P61769	9606	9606	14	MI:0020(transmission electron microscopy); MI:0040(electron microscopy); MI:0051(fluorescence technology); MI:0069(mass spectrometry studies of complexes); MI:0017(classical fluorescence spectroscopy); MI:0028(cosedimentation in solution); MI:0071(molecular sieving); MI:0077(nuclear magnetic resonance); MI:0114(x-ray crystallography); MI:0410(electron tomography); MI:0808(comigration in sds page)…	2	MI:0407(direct interaction); MI:0195(covalent binding)	10	pubmed:21569201; pubmed:22289140; pubmed:22575645; pubmed:18579777; pubmed:19172750; pubmed:19564620; pubmed:20826442; pubmed:21131979; pubmed:21220305; pubmed:18543331	11	MI:0808; MI:0096; MI:0020; MI:0069; MI:0017; MI:0028; MI:0071; MI:0410; MI:0825; MI:0077; MI:0872	64
14	Q96B97	Q13191	9606	9606	10	MI:0006(anti bait coimmunoprecipitation); MI:0007(anti tag coimmunoprecipitation); MI:0018(two hybrid); MI:0065(isothermal titration calorimetry); MI:0077(nuclear magnetic resonance); MI:0405(competition binding); MI:0411(enzyme linked immunosorbent assay); MI:0826(x ray scattering); MI:0114(x-ray crystallography); MI:0004(affinity chromatography technology)	3	MI:0407(direct interaction); MI:0914(association); MI:0915(physical association)	9	pubmed:12177062; pubmed:12829691; pubmed:18680311; pubmed:19268472; pubmed:23663663; pubmed:16228008; pubmed:12874286; pubmed:17020880; pubmed:19531213	9	MI:0006; MI:0007; MI:0411; MI:0018; MI:0405; MI:0826; MI:0065; MI:0077; MI:0114	64
15	P01133	P00533	9606	9606	12	MI:0054(fluorescence-activated cell sorting); MI:0099(scintillation proximity assay); MI:0107(surface plasmon resonance); MI:0114(x-ray crystallography); MI:0440(saturation binding); MI:0004(affinity chromatography technology); MI:0020(transmission electron microscopy); MI:0071(molecular sieving); MI:0401(biochemical); MI:0410(electron tomography); MI:0826(x ray scattering); MI:0096(pull down)	2	MI:0407(direct interaction); MI:0915(physical association)	15	pubmed:12297050; pubmed:12620237; pubmed:21439278; pubmed:23597562; pubmed:2790960; pubmed:10085134; pubmed:10970856; pubmed:11684674; pubmed:17697999; pubmed:18427122; pubmed:21822280; pubmed:8663535; pubmed:12093292; pubmed:18271526; pubmed:19531499	10	MI:0096; MI:0054; MI:0107; MI:0440; MI:0020; MI:0071; MI:0410; MI:0826; MI:0099; MI:0114	63.5
16	P03069	P03069	559292	559292	12	MI:0014(adenylate cyclase complementation); MI:0018(two hybrid); MI:0111(dihydrofolate reductase reconstruction); MI:0016(circular dichroism); MI:0028(cosedimentation in solution); MI:0067(light scattering); MI:0071(molecular sieving); MI:0114(x-ray crystallography); MI:0809(bimolecular fluorescence complementation); MI:0055(fluorescent resonance energy transfer); MI:0096(pull down); MI:0686(unsp…	3	MI:0915(physical association); MI:0407(direct interaction); MI:0914(association)	13	pubmed:16844784; pubmed:22157749; pubmed:23348965; pubmed:16402857; pubmed:16472744; pubmed:21045134; pubmed:21474779; pubmed:19331323; pubmed:20027625; pubmed:22856882; pubmed:23116373; pubmed:23661758; pubmed:3678204	11	MI:0096; MI:0018; MI:0028; MI:0071; MI:0809; MI:0055; MI:0014; MI:0111; MI:0016; MI:0067; MI:0114	63.5
17	P15917	P13423	1392	1392	11	MI:0069(mass spectrometry studies of complexes); MI:0107(surface plasmon resonance); MI:0401(biochemical); MI:0017(classical fluorescence spectroscopy); MI:0042(electron paramagnetic resonance); MI:0055(fluorescent resonance energy transfer); MI:0071(molecular sieving); MI:0114(x-ray crystallography); MI:0404(comigration in non denaturing gel electrophoresis); MI:0410(electron tomography); MI:041…	2	MI:0407(direct interaction); MI:0915(physical association)	7	pubmed:11790132; pubmed:16293620; pubmed:19332063; pubmed:15530370; pubmed:18568038; pubmed:21037566; pubmed:21262847	10	MI:0404; MI:0413; MI:0069; MI:0107; MI:0017; MI:0042; MI:0055; MI:0071; MI:0410; MI:0114	63.5
18	Q06609	P51587	9606	9606	19	MI:0006(anti bait coimmunoprecipitation); MI:0007(anti tag coimmunoprecipitation); MI:0018(two hybrid); MI:0019(coimmunoprecipitation); MI:0096(pull down); MI:0114(x-ray crystallography); MI:0405(competition binding); MI:0411(enzyme linked immunosorbent assay); MI:0413(electrophoretic mobility shift assay); MI:0663(confocal microscopy); MI:0017(classical fluorescence spectroscopy); MI:0030(cross-…	5	MI:0403(colocalization); MI:0407(direct interaction); MI:0914(association); MI:0915(physical association); MI:0218(physical interaction)	32	pubmed:10551859; pubmed:12442171; pubmed:15800615; pubmed:17541404; pubmed:19303847; pubmed:21399666; pubmed:21601571; pubmed:22116401; pubmed:22293751; pubmed:9560268; pubmed:17515903; pubmed:18264088; pubmed:19628690; pubmed:20729832; pubmed:20729859; pubmed:9811893; pubmed:11313963; pubmed:11477095; pubmed:12815053; pubmed:14580352; pubmed:14636569; pubmed:15065660; pubmed:15671039; pubmed:167…	14	MI:0006; MI:0007; MI:0096; MI:0411; MI:0413; MI:0404; MI:0018; MI:0405; MI:0017; MI:0071; MI:0114; MI:0663; MI:0030; MI:0040	63
19	Q16611	Q07817	9606	9606	13	MI:0006(anti bait coimmunoprecipitation); MI:0007(anti tag coimmunoprecipitation); MI:0053(fluorescence polarization spectroscopy); MI:0099(scintillation proximity assay); MI:0107(surface plasmon resonance); MI:0397(two hybrid array); MI:0398(two hybrid pooling approach); MI:0510(homogeneous time resolved fluorescence); MI:0004(affinity chromatography technology); MI:0018(two hybrid); MI:0055(flu…	3	MI:0407(direct interaction); MI:0914(association); MI:0915(physical association)	8	pubmed:14596824; pubmed:15901672; pubmed:16189514; pubmed:17446862; pubmed:19060904; pubmed:22516262; pubmed:11175750; pubmed:12137781	10	MI:0006; MI:0007; MI:0397; MI:0398; MI:0096; MI:0053; MI:0107; MI:0510; MI:0055; MI:0099	63
20	P35579	P26447	9606	9606	9	MI:0006(anti bait coimmunoprecipitation); MI:0017(classical fluorescence spectroscopy); MI:0020(transmission electron microscopy); MI:0028(cosedimentation in solution); MI:0065(isothermal titration calorimetry); MI:0067(light scattering); MI:0071(molecular sieving); MI:0077(nuclear magnetic resonance); MI:0107(surface plasmon resonance)	2	MI:0407(direct interaction); MI:0915(physical association)	2	pubmed:20421509; pubmed:22483112	9	MI:0006; MI:0017; MI:0020; MI:0028; MI:0071; MI:0107; MI:0065; MI:0067; MI:0077	61.5
21	P01308	P01308	9606	9606	10	MI:0016(circular dichroism); MI:0038(dynamic light scattering); MI:0051(fluorescence technology); MI:0071(molecular sieving); MI:0077(nuclear magnetic resonance); MI:0114(x-ray crystallography); MI:0276(blue native page); MI:0872(atomic force microscopy); MI:0825(x-ray fiber diffraction); MI:0826(x ray scattering)	1	MI:0407(direct interaction)	7	pubmed:10508408; pubmed:20738396; pubmed:23106816; pubmed:23416304; pubmed:23510797; pubmed:8844841; pubmed:17472440	9	MI:0276; MI:0038; MI:0071; MI:0825; MI:0826; MI:0016; MI:0051; MI:0077; MI:0872	61
22	P18031	P06213	9606	9606	14	MI:0006(anti bait coimmunoprecipitation); MI:0007(anti tag coimmunoprecipitation); MI:0012(bioluminescence resonance energy transfer); MI:0019(coimmunoprecipitation); MI:0049(filter binding); MI:0055(fluorescent resonance energy transfer); MI:0096(pull down); MI:0114(x-ray crystallography); MI:0254(genetic interference); MI:0424(protein kinase assay); MI:0434(phosphatase assay); MI:0809(bimolecul…	6	MI:0203(dephosphorylation reaction); MI:0217(phosphorylation reaction); MI:0403(colocalization); MI:0407(direct interaction); MI:0914(association); MI:0915(physical association)	18	pubmed:11163213; pubmed:11506178; pubmed:11579209; pubmed:12237455; pubmed:12634852; pubmed:14722096; pubmed:15588987; pubmed:16271887; pubmed:16582879; pubmed:16926280; pubmed:17092689; pubmed:17159996; pubmed:17481567; pubmed:19029027; pubmed:21806020; pubmed:8702689; pubmed:8999839; pubmed:11726652	11	MI:0006; MI:0007; MI:0049; MI:0096; MI:0424; MI:0012; MI:0055; MI:0434; MI:0809; MI:0114; MI:0254	60.5
23	Q99IB8	Q99IB8	356411	356411	13	MI:0006(anti bait coimmunoprecipitation); MI:0007(anti tag coimmunoprecipitation); MI:0029(cosedimentation through density gradient); MI:0055(fluorescent resonance energy transfer); MI:0077(nuclear magnetic resonance); MI:0096(pull down); MI:0107(surface plasmon resonance); MI:0276(blue native page); MI:0663(confocal microscopy); MI:0030(cross-linking study); MI:0071(molecular sieving); MI:0404(c…	5	MI:0403(colocalization); MI:0407(direct interaction); MI:0914(association); MI:0915(physical association); MI:1126(self interaction)	8	pubmed:19088272; pubmed:21147927; pubmed:21347350; pubmed:22916011; pubmed:23152499; pubmed:24009510; pubmed:24009866; pubmed:19590017	12	MI:0006; MI:0007; MI:0276; MI:0096; MI:0029; MI:0055; MI:0107; MI:0071; MI:0410; MI:0077; MI:0663; MI:0030	60.5
24	P60953	P42768	9606	9606	11	MI:0016(circular dichroism); MI:0017(classical fluorescence spectroscopy); MI:0047(far western blotting); MI:0077(nuclear magnetic resonance); MI:0096(pull down); MI:0107(surface plasmon resonance); MI:0398(two hybrid pooling approach); MI:0428(imaging technique); MI:0114(x-ray crystallography); MI:0004(affinity chromatography technology); MI:0018(two hybrid)	2	MI:0407(direct interaction); MI:0915(physical association)	12	pubmed:10360578; pubmed:15361624; pubmed:20936779; pubmed:8625410; pubmed:9422512; pubmed:9660763; pubmed:10360579; pubmed:10684602; pubmed:10713100; pubmed:10724160; pubmed:15075243; pubmed:8643625	9	MI:0047; MI:0096; MI:0398; MI:0017; MI:0107; MI:0016; MI:0077; MI:0114; MI:0428	60
25	P28631	P06710	83333	83333	11	MI:0053(fluorescence polarization spectroscopy); MI:0065(isothermal titration calorimetry); MI:0071(molecular sieving); MI:0096(pull down); MI:0107(surface plasmon resonance); MI:0114(x-ray crystallography); MI:0007(anti tag coimmunoprecipitation); MI:0069(mass spectrometry studies of complexes); MI:0363(inferred by author); MI:0401(biochemical); MI:0676(tandem affinity purification)	4	MI:0407(direct interaction); MI:0914(association); MI:0915(physical association); MI:0218(physical interaction)	15	pubmed:11078742; pubmed:11463787; pubmed:11525729; pubmed:11606586; pubmed:15556993; pubmed:15690043; pubmed:19450514; pubmed:7494000; pubmed:9545254; pubmed:11809766; pubmed:19402753; pubmed:20223211; pubmed:3283126; pubmed:7768937; pubmed:8505304	9	MI:0007; MI:0096; MI:0676; MI:0053; MI:0071; MI:0107; MI:0069; MI:0065; MI:0114	59.5
26	Q00987	P04637	9606	9606	18	MI:0006(anti bait coimmunoprecipitation); MI:0007(anti tag coimmunoprecipitation); MI:0018(two hybrid); MI:0071(molecular sieving); MI:0096(pull down); MI:0107(surface plasmon resonance); MI:0114(x-ray crystallography); MI:0402(chromatin immunoprecipitation assay); MI:0411(enzyme linked immunosorbent assay); MI:0004(affinity chromatography technology); MI:0047(far western blotting); MI:0055(fluor…	5	MI:0407(direct interaction); MI:0914(association); MI:0915(physical association); MI:0403(colocalization); MI:0796(suppression)	280	pubmed:10196247; pubmed:11178989; pubmed:12915590; pubmed:14704432; pubmed:15144954; pubmed:15848166; pubmed:16212962; pubmed:16845383; pubmed:17139261; pubmed:17159902; pubmed:17268548; pubmed:17310983; pubmed:17347673; pubmed:17875722; pubmed:18309296; pubmed:18485870; pubmed:19098711; pubmed:19166840; pubmed:19411066; pubmed:20591429; pubmed:20708156; pubmed:21132010; pubmed:21170087; pubmed:2…	14	MI:0006; MI:0007; MI:0402; MI:0096; MI:0411; MI:0047; MI:0018; MI:0071; MI:0107; MI:0055; MI:0114; MI:0415; MI:0254; MI:0428	59.5
27	Q13541	P06730	9606	9606	14	MI:0006(anti bait coimmunoprecipitation); MI:0007(anti tag coimmunoprecipitation); MI:0028(cosedimentation in solution); MI:0047(far western blotting); MI:0049(filter binding); MI:0091(chromatography technology); MI:0096(pull down); MI:0107(surface plasmon resonance); MI:0398(two hybrid pooling approach); MI:0018(two hybrid); MI:0065(isothermal titration calorimetry); MI:0077(nuclear magnetic res…	3	MI:0407(direct interaction); MI:0915(physical association); MI:0914(association)	28	pubmed:10772338; pubmed:15153109; pubmed:16189514; pubmed:16504179; pubmed:17353931; pubmed:19834456; pubmed:20224576; pubmed:24211447; pubmed:7651417; pubmed:7935836; pubmed:18955708; pubmed:20880835; pubmed:21191102; pubmed:22678294; pubmed:10364159; pubmed:10405182; pubmed:10698949; pubmed:10753870; pubmed:11605658; pubmed:12071973; pubmed:12588975; pubmed:15767663; pubmed:16242075; pubmed:166…	10	MI:0006; MI:0007; MI:0047; MI:0049; MI:0096; MI:0398; MI:0028; MI:0107; MI:0065; MI:0077	59.5
28	Q07889	P62993	9606	9606	11	MI:0006(anti bait coimmunoprecipitation); MI:0007(anti tag coimmunoprecipitation); MI:0018(two hybrid); MI:0019(coimmunoprecipitation); MI:0065(isothermal titration calorimetry); MI:0077(nuclear magnetic resonance); MI:0081(peptide array); MI:0096(pull down); MI:0107(surface plasmon resonance); MI:0004(affinity chromatography technology); MI:0047(far western blotting)	3	MI:0407(direct interaction); MI:0914(association); MI:0915(physical association)	39	pubmed:12577067; pubmed:14679214; pubmed:16520382; pubmed:17474147; pubmed:19323566; pubmed:21706016; pubmed:21988832; pubmed:7527391; pubmed:7629138; pubmed:7642581; pubmed:7773779; pubmed:9447984; pubmed:9569023; pubmed:10025673; pubmed:10207103; pubmed:10319320; pubmed:10477741; pubmed:10570290; pubmed:10716926; pubmed:11960376; pubmed:11964172; pubmed:11997436; pubmed:16893902; pubmed:1690615…	9	MI:0006; MI:0007; MI:0081; MI:0096; MI:0047; MI:0018; MI:0107; MI:0065; MI:0077	57.5
29	Q15637	P26368	9606	9606	9	MI:0018(two hybrid); MI:0398(two hybrid pooling approach); MI:0038(dynamic light scattering); MI:0065(isothermal titration calorimetry); MI:0071(molecular sieving); MI:0077(nuclear magnetic resonance); MI:0096(pull down); MI:0114(x-ray crystallography); MI:0826(x ray scattering)	2	MI:0915(physical association); MI:0407(direct interaction)	5	pubmed:16189514; pubmed:22365833; pubmed:23273425; pubmed:9150140; pubmed:9512519	8	MI:0398; MI:0096; MI:0038; MI:0071; MI:0826; MI:0065; MI:0077; MI:0114	57.5
30	Q9SYQ8	P46014	3702	3702	12	MI:0047(far western blotting); MI:0049(filter binding); MI:0107(surface plasmon resonance); MI:0411(enzyme linked immunosorbent assay); MI:0424(protein kinase assay); MI:0434(phosphatase assay); MI:0019(coimmunoprecipitation); MI:0045(experimental interaction detection); MI:0004(affinity chromatography technology); MI:0096(pull down); MI:0114(x-ray crystallography); MI:0415(enzymatic study)	5	MI:0203(dephosphorylation reaction); MI:0217(phosphorylation reaction); MI:0407(direct interaction); MI:0914(association); MI:0915(physical association)	5	pubmed:10393905; pubmed:9294234; pubmed:9701578; pubmed:16042389; pubmed:17302430	9	MI:0047; MI:0049; MI:0411; MI:0424; MI:0019; MI:0096; MI:0107; MI:0434; MI:0114	57.5
31	P52179	P52179	9606	9606	9	MI:0016(circular dichroism); MI:0067(light scattering); MI:0071(molecular sieving); MI:0114(x-ray crystallography); MI:0020(transmission electron microscopy); MI:0104(static light scattering); MI:0404(comigration in non denaturing gel electrophoresis); MI:0826(x ray scattering); MI:0872(atomic force microscopy)	1	MI:0407(direct interaction)	2	pubmed:18059477; pubmed:22347812	8	MI:0404; MI:0071; MI:0020; MI:0104; MI:0826; MI:0016; MI:0114; MI:0872	57
32	P53974	P15891	559292	559292	16	MI:0007(anti tag coimmunoprecipitation); MI:0018(two hybrid); MI:0048(filamentous phage display); MI:0051(fluorescence technology); MI:0065(isothermal titration calorimetry); MI:0081(peptide array); MI:0107(surface plasmon resonance); MI:0363(inferred by author); MI:0398(two hybrid pooling approach); MI:0063(interaction prediction); MI:0397(two hybrid array); MI:0019(coimmunoprecipitation); MI:00…	4	MI:0407(direct interaction); MI:0914(association); MI:0915(physical association); MI:0218(physical interaction)	10	pubmed:11668184; pubmed:11743162; pubmed:14668868; pubmed:14737190; pubmed:17409071; pubmed:19841731; pubmed:20489023; pubmed:18701719; pubmed:18006656; pubmed:19590096	9	MI:0007; MI:0048; MI:0081; MI:0398; MI:0397; MI:0107; MI:0051; MI:0065; MI:0077	57
33	P02511	P02489	9606	9606	14	MI:0006(anti bait coimmunoprecipitation); MI:0011(beta lactamase complementation); MI:0018(two hybrid); MI:0019(coimmunoprecipitation); MI:0045(experimental interaction detection); MI:0071(molecular sieving); MI:0077(nuclear magnetic resonance); MI:0020(transmission electron microscopy); MI:0028(cosedimentation in solution); MI:0038(dynamic light scattering); MI:0069(mass spectrometry studies of …	3	MI:0407(direct interaction); MI:0914(association); MI:0915(physical association)	12	pubmed:11700327; pubmed:12601044; pubmed:22085609; pubmed:23188086; pubmed:19651604; pubmed:22153508; pubmed:16142923; pubmed:16760894; pubmed:17260942; pubmed:18401461; pubmed:18639655; pubmed:22427585	11	MI:0006; MI:0096; MI:0018; MI:0071; MI:0020; MI:0028; MI:0038; MI:0069; MI:0055; MI:0011; MI:0077	56.5
34	Q9Y5K6	P06729	9606	9606	8	MI:0007(anti tag coimmunoprecipitation); MI:0065(isothermal titration calorimetry); MI:0077(nuclear magnetic resonance); MI:0107(surface plasmon resonance); MI:0114(x-ray crystallography); MI:0826(x ray scattering); MI:0004(affinity chromatography technology); MI:0096(pull down)	3	MI:0407(direct interaction); MI:0915(physical association); MI:0914(association)	5	pubmed:17020880; pubmed:23663663; pubmed:9741631; pubmed:12618476; pubmed:12690097	7	MI:0007; MI:0096; MI:0107; MI:0826; MI:0065; MI:0077; MI:0114	56.5
35	Q07817	O43521	9606	9606	10	MI:0006(anti bait coimmunoprecipitation); MI:0007(anti tag coimmunoprecipitation); MI:0053(fluorescence polarization spectroscopy); MI:0099(scintillation proximity assay); MI:0107(surface plasmon resonance); MI:0364(inferred by curator); MI:0510(homogeneous time resolved fluorescence); MI:0004(affinity chromatography technology); MI:0018(two hybrid); MI:0055(fluorescent resonance energy transfer)	3	MI:0407(direct interaction); MI:0914(association); MI:0915(physical association)	13	pubmed:14596824; pubmed:14681455; pubmed:15694340; pubmed:16697956; pubmed:17289999; pubmed:17525735; pubmed:21199865; pubmed:21671007; pubmed:22516262; pubmed:23245996; pubmed:16260615; pubmed:9430630; pubmed:9731710	8	MI:0006; MI:0007; MI:0053; MI:0107; MI:0510; MI:0018; MI:0055; MI:0099	55.5
36	Q13257	Q12834	9606	9606	12	MI:0006(anti bait coimmunoprecipitation); MI:0096(pull down); MI:0676(tandem affinity purification); MI:0007(anti tag coimmunoprecipitation); MI:0065(isothermal titration calorimetry); MI:0071(molecular sieving); MI:0077(nuclear magnetic resonance); MI:0892(solid phase assay); MI:0004(affinity chromatography technology); MI:0018(two hybrid); MI:0114(x-ray crystallography); MI:0686(unspecified met…	3	MI:0407(direct interaction); MI:0914(association); MI:0915(physical association)	43	pubmed:16525508; pubmed:18022367; pubmed:20360068; pubmed:21407176; pubmed:21772247; pubmed:22340593; pubmed:17443180; pubmed:17443186; pubmed:18318601; pubmed:19143472; pubmed:20212161; pubmed:21041666; pubmed:21300909; pubmed:10700282; pubmed:11274370; pubmed:11438673; pubmed:11702782; pubmed:11707408; pubmed:12196507; pubmed:14561775; pubmed:14607335; pubmed:15694304; pubmed:16497171; pubmed:1…	10	MI:0006; MI:0007; MI:0096; MI:0676; MI:0071; MI:0892; MI:0018; MI:0065; MI:0077; MI:0114	55.5
37	Q9Y572	Q13546	9606	9606	12	MI:0006(anti bait coimmunoprecipitation); MI:0007(anti tag coimmunoprecipitation); MI:0016(circular dichroism); MI:0040(electron microscopy); MI:0051(fluorescence technology); MI:0071(molecular sieving); MI:0096(pull down); MI:0424(protein kinase assay); MI:0808(comigration in sds page); MI:1104(solid state nmr); MI:0004(affinity chromatography technology); MI:0018(two hybrid)	4	MI:0217(phosphorylation reaction); MI:0407(direct interaction); MI:0914(association); MI:0915(physical association)	8	pubmed:19524512; pubmed:19524513; pubmed:22265413; pubmed:22265414; pubmed:22817896; pubmed:10339433; pubmed:21903422; pubmed:22864571	11	MI:0006; MI:0007; MI:0096; MI:0424; MI:0808; MI:0071; MI:1104; MI:0018; MI:0016; MI:0040; MI:0051	55
38	P04637	P02829	9606	559292	7	MI:0028(cosedimentation in solution); MI:0053(fluorescence polarization spectroscopy); MI:0065(isothermal titration calorimetry); MI:0067(light scattering); MI:0077(nuclear magnetic resonance); MI:0096(pull down); MI:0114(x-ray crystallography)	2	MI:0407(direct interaction); MI:0914(association)	1	pubmed:21892170	7	MI:0096; MI:0028; MI:0053; MI:0065; MI:0067; MI:0077; MI:0114	54.5
39	P28630	P06710	83333	83333	9	MI:0030(cross-linking study); MI:0053(fluorescence polarization spectroscopy); MI:0065(isothermal titration calorimetry); MI:0071(molecular sieving); MI:0096(pull down); MI:0107(surface plasmon resonance); MI:0114(x-ray crystallography); MI:0069(mass spectrometry studies of complexes); MI:0401(biochemical)	4	MI:0407(direct interaction); MI:0914(association); MI:0915(physical association); MI:0218(physical interaction)	14	pubmed:11078742; pubmed:11101526; pubmed:11463787; pubmed:11525729; pubmed:11606586; pubmed:11809766; pubmed:15556993; pubmed:19450514; pubmed:9545254; pubmed:20223211; pubmed:3283126; pubmed:330531; pubmed:7768937; pubmed:8505304	8	MI:0096; MI:0053; MI:0071; MI:0107; MI:0069; MI:0030; MI:0065; MI:0114	54.5
40	Q9BYM8	Q96EP0	9606	9606	10	MI:0007(anti tag coimmunoprecipitation); MI:0065(isothermal titration calorimetry); MI:0071(molecular sieving); MI:0077(nuclear magnetic resonance); MI:0096(pull down); MI:0107(surface plasmon resonance); MI:0114(x-ray crystallography); MI:0006(anti bait coimmunoprecipitation); MI:0004(affinity chromatography technology); MI:0401(biochemical)	4	MI:0407(direct interaction); MI:0914(association); MI:0915(physical association); MI:0403(colocalization)	10	pubmed:17006537; pubmed:22430200; pubmed:22791023; pubmed:21455180; pubmed:21455181; pubmed:24141947; pubmed:17069764; pubmed:20005846; pubmed:23032187; pubmed:23708998	8	MI:0007; MI:0006; MI:0096; MI:0071; MI:0107; MI:0065; MI:0077; MI:0114	54.5
41	Q9H211	O75496	9606	9606	11	MI:0007(anti tag coimmunoprecipitation); MI:0019(coimmunoprecipitation); MI:0055(fluorescent resonance energy transfer); MI:0081(peptide array); MI:0089(protein array); MI:0096(pull down); MI:0107(surface plasmon resonance); MI:0071(molecular sieving); MI:0114(x-ray crystallography); MI:0826(x ray scattering); MI:0004(affinity chromatography technology)	2	MI:0407(direct interaction); MI:0915(physical association)	14	pubmed:11125146; pubmed:14993212; pubmed:15232106; pubmed:16482215; pubmed:17318181; pubmed:21543332; pubmed:19906994; pubmed:15138268; pubmed:15257290; pubmed:15855168; pubmed:17261582; pubmed:18162579; pubmed:18184650; pubmed:20980834	9	MI:0007; MI:0081; MI:0089; MI:0096; MI:0055; MI:0107; MI:0071; MI:0826; MI:0114	54.5
42	P0A6F5	P0A6F5	83333	83333	11	MI:0016(circular dichroism); MI:0020(transmission electron microscopy); MI:0030(cross-linking study); MI:0051(fluorescence technology); MI:0071(molecular sieving); MI:0077(nuclear magnetic resonance); MI:0276(blue native page); MI:0040(electron microscopy); MI:0114(x-ray crystallography); MI:0404(comigration in non denaturing gel electrophoresis); MI:0410(electron tomography)	4	MI:0407(direct interaction); MI:0914(association); MI:0915(physical association); MI:0218(physical interaction)	10	pubmed:16858726; pubmed:22575645; pubmed:8618836; pubmed:9878052; pubmed:11779463; pubmed:17098196; pubmed:18334219; pubmed:18568038; pubmed:7935790; pubmed:9285585	9	MI:0276; MI:0020; MI:0071; MI:0410; MI:0016; MI:0030; MI:0051; MI:0077; MI:0114	54
43	Q04637	P60842	9606	9606	11	MI:0006(anti bait coimmunoprecipitation); MI:0007(anti tag coimmunoprecipitation); MI:0019(coimmunoprecipitation); MI:0071(molecular sieving); MI:0077(nuclear magnetic resonance); MI:0096(pull down); MI:0107(surface plasmon resonance); MI:0038(dynamic light scattering); MI:0065(isothermal titration calorimetry); MI:0004(affinity chromatography technology); MI:0401(biochemical)	3	MI:0407(direct interaction); MI:0915(physical association); MI:0403(colocalization)	12	pubmed:11408474; pubmed:16932749; pubmed:17353931; pubmed:19203580; pubmed:23023399; pubmed:18606994; pubmed:23478064; pubmed:16541103; pubmed:16648488; pubmed:17053147; pubmed:22586265; pubmed:22939629	8	MI:0006; MI:0007; MI:0096; MI:0071; MI:0107; MI:0038; MI:0077; MI:0065	53.5
44	Q16665	P40337	9606	9606	13	MI:0006(anti bait coimmunoprecipitation); MI:0007(anti tag coimmunoprecipitation); MI:0018(two hybrid); MI:0049(filter binding); MI:0096(pull down); MI:0107(surface plasmon resonance); MI:0411(enzyme linked immunosorbent assay); MI:0004(affinity chromatography technology); MI:0047(far western blotting); MI:0090(protein complementation assay); MI:0114(x-ray crystallography); MI:0415(enzymatic stud…	3	MI:0914(association); MI:0915(physical association); MI:0407(direct interaction)	69	pubmed:12004076; pubmed:12050673; pubmed:15721254; pubmed:16511565; pubmed:17353276; pubmed:17986458; pubmed:18323857; pubmed:21602890; pubmed:10353251; pubmed:10823831; pubmed:10878807; pubmed:10944113; pubmed:10973499; pubmed:11024059; pubmed:11226425; pubmed:11292861; pubmed:11292862; pubmed:11331613; pubmed:11358837; pubmed:11504942; pubmed:11566883; pubmed:11641274; pubmed:11865071; pubmed:1…	10	MI:0006; MI:0007; MI:0049; MI:0096; MI:0411; MI:0047; MI:0018; MI:0107; MI:0114; MI:0415	53.5
45	Q9H9Q4	Q13426	9606	9606	12	MI:0006(anti bait coimmunoprecipitation); MI:0007(anti tag coimmunoprecipitation); MI:0018(two hybrid); MI:0019(coimmunoprecipitation); MI:0096(pull down); MI:0020(transmission electron microscopy); MI:0065(isothermal titration calorimetry); MI:0067(light scattering); MI:0071(molecular sieving); MI:0114(x-ray crystallography); MI:0826(x ray scattering); MI:0004(affinity chromatography technology)	3	MI:0914(association); MI:0915(physical association); MI:0407(direct interaction)	6	pubmed:16439205; pubmed:18064046; pubmed:21349273; pubmed:21070942; pubmed:21768349; pubmed:17567543	9	MI:0006; MI:0007; MI:0096; MI:0018; MI:0020; MI:0071; MI:0826; MI:0065; MI:0114	53.5
46	Q93009	P04637	9606	9606	13	MI:0006(anti bait coimmunoprecipitation); MI:0007(anti tag coimmunoprecipitation); MI:0017(classical fluorescence spectroscopy); MI:0019(coimmunoprecipitation); MI:0045(experimental interaction detection); MI:0077(nuclear magnetic resonance); MI:0096(pull down); MI:0114(x-ray crystallography); MI:0065(isothermal titration calorimetry); MI:0071(molecular sieving); MI:0004(affinity chromatography t…	4	MI:0204(deubiquitination reaction); MI:0407(direct interaction); MI:0914(association); MI:0915(physical association)	17	pubmed:11923872; pubmed:15916963; pubmed:16474402; pubmed:16845383; pubmed:17268548; pubmed:21170034; pubmed:22653443; pubmed:16402859; pubmed:22056774; pubmed:14506283; pubmed:17380154; pubmed:17525743; pubmed:20713061; pubmed:20816748; pubmed:21845734; pubmed:22084066; pubmed:23388826	9	MI:0006; MI:0007; MI:0096; MI:0017; MI:0071; MI:0077; MI:0114; MI:0065; MI:0415	53
47	Q99728	P38398	9606	9606	15	MI:0006(anti bait coimmunoprecipitation); MI:0018(two hybrid); MI:0077(nuclear magnetic resonance); MI:0096(pull down); MI:0728(gal4 vp16 complementation); MI:0004(affinity chromatography technology); MI:0007(anti tag coimmunoprecipitation); MI:0030(cross-linking study); MI:0071(molecular sieving); MI:0055(fluorescent resonance energy transfer); MI:0090(protein complementation assay); MI:0114(x-r…	5	MI:0407(direct interaction); MI:0914(association); MI:0915(physical association); MI:0218(physical interaction); MI:0403(colocalization)	52	pubmed:10477523; pubmed:11573085; pubmed:23680151; pubmed:8944023; pubmed:10026184; pubmed:12431996; pubmed:17873885; pubmed:19369211; pubmed:22110403; pubmed:9788437; pubmed:10635334; pubmed:11257228; pubmed:11278247; pubmed:11301010; pubmed:11498787; pubmed:11504724; pubmed:11526114; pubmed:11773071; pubmed:11925436; pubmed:11927591; pubmed:12438698; pubmed:12485996; pubmed:12700228; pubmed:127…	11	MI:0006; MI:0007; MI:0096; MI:0728; MI:0071; MI:0055; MI:0077; MI:0030; MI:0114; MI:0415; MI:0428	52.5
48	Q9BPZ3	P11940	9606	9606	9	MI:0006(anti bait coimmunoprecipitation); MI:0065(isothermal titration calorimetry); MI:0077(nuclear magnetic resonance); MI:0096(pull down); MI:0107(surface plasmon resonance); MI:0004(affinity chromatography technology); MI:0047(far western blotting); MI:0114(x-ray crystallography); MI:0686(unspecified method)	3	MI:0407(direct interaction); MI:0915(physical association); MI:0914(association)	7	pubmed:14685257; pubmed:16601676; pubmed:11438674; pubmed:16804161; pubmed:17785442; pubmed:20096703; pubmed:23964095	7	MI:0006; MI:0096; MI:0047; MI:0107; MI:0065; MI:0077; MI:0114	52.5
49	Q07812	Q07812	9606	9606	14	MI:0006(anti bait coimmunoprecipitation); MI:0007(anti tag coimmunoprecipitation); MI:0030(cross-linking study); MI:0045(experimental interaction detection); MI:0055(fluorescent resonance energy transfer); MI:0071(molecular sieving); MI:0114(x-ray crystallography); MI:0276(blue native page); MI:0364(inferred by curator); MI:0808(comigration in sds page); MI:0953(polymerization); MI:0004(affinity …	3	MI:0407(direct interaction); MI:0914(association); MI:0915(physical association)	17	pubmed:10620504; pubmed:14681455; pubmed:14963330; pubmed:1558161; pubmed:17289999; pubmed:17668322; pubmed:18835031; pubmed:19062087; pubmed:19074440; pubmed:19767770; pubmed:20360684; pubmed:20850011; pubmed:22198199; pubmed:23374347; pubmed:18547146; pubmed:11161816; pubmed:21712378	11	MI:0006; MI:0007; MI:0276; MI:0808; MI:0096; MI:0055; MI:0071; MI:0018; MI:0030; MI:0114; MI:0953	51.5
50	P23909	P23909	83333	83333	9	MI:0014(adenylate cyclase complementation); MI:0872(atomic force microscopy); MI:0007(anti tag coimmunoprecipitation); MI:0028(cosedimentation in solution); MI:0040(electron microscopy); MI:0045(experimental interaction detection); MI:0107(surface plasmon resonance); MI:0114(x-ray crystallography); MI:0655(lambda repressor two hybrid)	3	MI:0407(direct interaction); MI:0915(physical association); MI:0218(physical interaction)	8	pubmed:11585365; pubmed:21666597; pubmed:15690043; pubmed:10026220; pubmed:11048711; pubmed:12829697; pubmed:14973045; pubmed:9250691	8	MI:0007; MI:0028; MI:0107; MI:0655; MI:0014; MI:0872; MI:0040; MI:0114	51
51	P15705	P02829	559292	559292	13	MI:0004(affinity chromatography technology); MI:0018(two hybrid); MI:0096(pull down); MI:0397(two hybrid array); MI:0401(biochemical); MI:0411(enzyme linked immunosorbent assay); MI:0676(tandem affinity purification); MI:0028(cosedimentation in solution); MI:0030(cross-linking study); MI:0055(fluorescent resonance energy transfer); MI:0107(surface plasmon resonance); MI:0114(x-ray crystallography…	6	MI:0407(direct interaction); MI:0914(association); MI:0915(physical association); MI:0218(physical interaction); MI:0794(synthetic); MI:0796(suppression)	30	pubmed:12604615; pubmed:15766533; pubmed:15879519; pubmed:16407978; pubmed:16429126; pubmed:16554755; pubmed:18268103; pubmed:19536198; pubmed:9819422; pubmed:10564510; pubmed:21170051; pubmed:23396352; pubmed:8972212; pubmed:10480867; pubmed:10942767; pubmed:12525481; pubmed:16219779; pubmed:16945921; pubmed:17200106; pubmed:17923092; pubmed:18412542; pubmed:20159553; pubmed:20237159; pubmed:204…	10	MI:0096; MI:0397; MI:0411; MI:0676; MI:0028; MI:0055; MI:0107; MI:0030; MI:0114; MI:0254	50.5
52	P39935	P07260	559292	559292	13	MI:0007(anti tag coimmunoprecipitation); MI:0019(coimmunoprecipitation); MI:0047(far western blotting); MI:0077(nuclear magnetic resonance); MI:0096(pull down); MI:0107(surface plasmon resonance); MI:0417(footprinting); MI:0676(tandem affinity purification); MI:0004(affinity chromatography technology); MI:0049(filter binding); MI:0401(biochemical); MI:0018(two hybrid); MI:0254(genetic interferenc…	5	MI:0407(direct interaction); MI:0914(association); MI:0915(physical association); MI:0218(physical interaction); MI:0794(synthetic)	20	pubmed:10409688; pubmed:10887196; pubmed:11805826; pubmed:14759368; pubmed:16429126; pubmed:16554755; pubmed:21139564; pubmed:9003792; pubmed:7651417; pubmed:10480875; pubmed:12861028; pubmed:8336723; pubmed:9372919; pubmed:9707439; pubmed:9144215; pubmed:9256432; pubmed:9702200; pubmed:17200106; pubmed:23184954; pubmed:23226381	10	MI:0007; MI:0047; MI:0096; MI:0676; MI:0049; MI:0107; MI:0018; MI:0077; MI:0417; MI:0254	50.5
53	P02647	P02647	9606	9606	13	MI:0020(transmission electron microscopy); MI:0038(dynamic light scattering); MI:0051(fluorescence technology); MI:0825(x-ray fiber diffraction); MI:0872(atomic force microscopy); MI:0017(classical fluorescence spectroscopy); MI:0028(cosedimentation in solution); MI:0030(cross-linking study); MI:0031(protein cross-linking with a bifunctional reagent); MI:0426(light microscopy); MI:0004(affinity c…	3	MI:0407(direct interaction); MI:0914(association); MI:0915(physical association)	8	pubmed:22609356; pubmed:24316228; pubmed:17676061; pubmed:18719128; pubmed:20133843; pubmed:11744719; pubmed:15174051; pubmed:9356442	9	MI:0096; MI:0020; MI:0038; MI:0825; MI:0017; MI:0028; MI:0031; MI:0872; MI:0426	50
54	P19878	P14598	9606	9606	10	MI:0006(anti bait coimmunoprecipitation); MI:0007(anti tag coimmunoprecipitation); MI:0017(classical fluorescence spectroscopy); MI:0018(two hybrid); MI:0077(nuclear magnetic resonance); MI:0096(pull down); MI:0004(affinity chromatography technology); MI:0047(far western blotting); MI:0114(x-ray crystallography); MI:0686(unspecified method)	3	MI:0407(direct interaction); MI:0914(association); MI:0915(physical association)	10	pubmed:12169629; pubmed:15657040; pubmed:16297854; pubmed:16782902; pubmed:19129478; pubmed:10486263; pubmed:11733522; pubmed:11796733; pubmed:16052631; pubmed:7938008	8	MI:0006; MI:0007; MI:0096; MI:0047; MI:0017; MI:0018; MI:0077; MI:0114	50
55	Q9HAU4	O15105	9606	9606	9	MI:0018(two hybrid); MI:0017(classical fluorescence spectroscopy); MI:0065(isothermal titration calorimetry); MI:0077(nuclear magnetic resonance); MI:1246(ion mobility mass spectrometry of complexes); MI:0004(affinity chromatography technology); MI:0096(pull down); MI:0114(x-ray crystallography); MI:0686(unspecified method)	3	MI:0915(physical association); MI:0407(direct interaction); MI:0914(association)	11	pubmed:15231748; pubmed:20937913; pubmed:22921829; pubmed:11163210; pubmed:14722617; pubmed:15221015; pubmed:16061177; pubmed:16641086; pubmed:18448069; pubmed:22624557; pubmed:22773947	7	MI:1246; MI:0096; MI:0018; MI:0017; MI:0065; MI:0077; MI:0114	50
56	P28632	P06710	83333	83333	9	MI:0053(fluorescence polarization spectroscopy); MI:0065(isothermal titration calorimetry); MI:0071(molecular sieving); MI:0096(pull down); MI:0107(surface plasmon resonance); MI:0397(two hybrid array); MI:0007(anti tag coimmunoprecipitation); MI:0363(inferred by author); MI:0676(tandem affinity purification)	4	MI:0407(direct interaction); MI:0914(association); MI:0915(physical association); MI:0218(physical interaction)	10	pubmed:11078742; pubmed:11463787; pubmed:15690043; pubmed:19450514; pubmed:22841565; pubmed:7494000; pubmed:7768937; pubmed:8505305; pubmed:9545254; pubmed:19402753	8	MI:0007; MI:0096; MI:0397; MI:0676; MI:0053; MI:0071; MI:0107; MI:0065	49.5
57	P39718	P29340	559292	559292	10	MI:0007(anti tag coimmunoprecipitation); MI:0016(circular dichroism); MI:0018(two hybrid); MI:0065(isothermal titration calorimetry); MI:0112(ubiquitin reconstruction); MI:0114(x-ray crystallography); MI:0276(blue native page); MI:0004(affinity chromatography technology); MI:0090(protein complementation assay); MI:0096(pull down)	4	MI:0407(direct interaction); MI:0915(physical association); MI:0218(physical interaction); MI:0914(association)	5	pubmed:12876220; pubmed:18719252; pubmed:22085930; pubmed:19017643; pubmed:23896733	8	MI:0007; MI:0276; MI:0112; MI:0096; MI:0018; MI:0016; MI:0065; MI:0114	49.5
58	P80667	P53112	559292	559292	17	MI:0018(two hybrid); MI:0077(nuclear magnetic resonance); MI:0081(peptide array); MI:0096(pull down); MI:0112(ubiquitin reconstruction); MI:0363(inferred by author); MI:0364(inferred by curator); MI:0397(two hybrid array); MI:0416(fluorescence microscopy); MI:0809(bimolecular fluorescence complementation); MI:0019(coimmunoprecipitation); MI:0004(affinity chromatography technology); MI:0090(protei…	6	MI:0403(colocalization); MI:0407(direct interaction); MI:0914(association); MI:0915(physical association); MI:0218(physical interaction); MI:0796(suppression)	18	pubmed:10087260; pubmed:12453410; pubmed:12595255; pubmed:12667447; pubmed:12876220; pubmed:14681455; pubmed:15798189; pubmed:19841731; pubmed:22500805; pubmed:9094717; pubmed:9312008; pubmed:9425153; pubmed:11071920; pubmed:11101511; pubmed:20655618; pubmed:22021076; pubmed:22375831; pubmed:23891562	10	MI:0081; MI:0096; MI:0112; MI:0397; MI:0019; MI:0809; MI:0077; MI:0416; MI:0114; MI:0254	49.5
59	Q99496	O95931	9606	9606	10	MI:0007(anti tag coimmunoprecipitation); MI:0096(pull down); MI:0676(tandem affinity purification); MI:0077(nuclear magnetic resonance); MI:0114(x-ray crystallography); MI:0226(ion exchange chromatography); MI:0404(comigration in non denaturing gel electrophoresis); MI:0655(lambda repressor two hybrid); MI:0809(bimolecular fluorescence complementation); MI:0004(affinity chromatography technology)	3	MI:0407(direct interaction); MI:0914(association); MI:0915(physical association)	5	pubmed:21282530; pubmed:18927235; pubmed:20696397; pubmed:23523425; pubmed:19636380	9	MI:0007; MI:0096; MI:0676; MI:0404; MI:0226; MI:0655; MI:0809; MI:0077; MI:0114	49.5
60	Q9UUB7	Q9USV1	284812	284812	14	MI:0006(anti bait coimmunoprecipitation); MI:0007(anti tag coimmunoprecipitation); MI:0018(two hybrid); MI:0096(pull down); MI:0676(tandem affinity purification); MI:0019(coimmunoprecipitation); MI:0028(cosedimentation in solution); MI:0071(molecular sieving); MI:0114(x-ray crystallography); MI:0226(ion exchange chromatography); MI:0826(x ray scattering); MI:0004(affinity chromatography technolog…	4	MI:0407(direct interaction); MI:0914(association); MI:0915(physical association); MI:0403(colocalization)	8	pubmed:14663140; pubmed:19750511; pubmed:16921379; pubmed:22405003; pubmed:17304215; pubmed:20823543; pubmed:22033972; pubmed:23324799	11	MI:0006; MI:0007; MI:0096; MI:0676; MI:0018; MI:0028; MI:0071; MI:0226; MI:0826; MI:0114; MI:0428	49.5
61	P07141	P03228	10090	10377	7	MI:0020(transmission electron microscopy); MI:0065(isothermal titration calorimetry); MI:0067(light scattering); MI:0071(molecular sieving); MI:0107(surface plasmon resonance); MI:0114(x-ray crystallography); MI:1022(field flow fractionation)	1	MI:0407(direct interaction)	1	pubmed:22902366	7	MI:0020; MI:0071; MI:0107; MI:1022; MI:0065; MI:0067; MI:0114	49
62	P0A6F9	P0A6F5	83333	83333	10	MI:0028(cosedimentation in solution); MI:0030(cross-linking study); MI:0040(electron microscopy); MI:0051(fluorescence technology); MI:0055(fluorescent resonance energy transfer); MI:0071(molecular sieving); MI:0114(x-ray crystallography); MI:0405(competition binding); MI:0052(fluorescence correlation spectroscopy); MI:0410(electron tomography)	3	MI:0407(direct interaction); MI:0914(association); MI:0915(physical association)	14	pubmed:10077571; pubmed:11779463; pubmed:14517228; pubmed:15313620; pubmed:16239229; pubmed:16977315; pubmed:18394994; pubmed:20959808; pubmed:23746846; pubmed:8618836; pubmed:9285585; pubmed:16429154; pubmed:17098196; pubmed:20308583	8	MI:0028; MI:0055; MI:0071; MI:0405; MI:0052; MI:0410; MI:0030; MI:0114	49
63	Q53EL6	P60842	9606	9606	8	MI:0006(anti bait coimmunoprecipitation); MI:0028(cosedimentation in solution); MI:0065(isothermal titration calorimetry); MI:0071(molecular sieving); MI:0077(nuclear magnetic resonance); MI:0107(surface plasmon resonance); MI:0114(x-ray crystallography); MI:0004(affinity chromatography technology)	2	MI:0915(physical association); MI:0407(direct interaction)	5	pubmed:17353931; pubmed:18296639; pubmed:19204291; pubmed:17053147; pubmed:22586265	7	MI:0006; MI:0028; MI:0071; MI:0107; MI:0065; MI:0077; MI:0114	49
64	Q9BUL8	O00506	9606	9606	11	MI:0007(anti tag coimmunoprecipitation); MI:0018(two hybrid); MI:0096(pull down); MI:0398(two hybrid pooling approach); MI:0424(protein kinase assay); MI:0676(tandem affinity purification); MI:0028(cosedimentation in solution); MI:0071(molecular sieving); MI:0107(surface plasmon resonance); MI:0114(x-ray crystallography); MI:0004(affinity chromatography technology)	4	MI:0217(phosphorylation reaction); MI:0914(association); MI:0915(physical association); MI:0407(direct interaction)	6	pubmed:16189514; pubmed:17657516; pubmed:18782753; pubmed:21516116; pubmed:23455922; pubmed:23665169	9	MI:0007; MI:0096; MI:0398; MI:0424; MI:0676; MI:0028; MI:0071; MI:0107; MI:0114	49
65	P35568	P27986	9606	9606	13	MI:0006(anti bait coimmunoprecipitation); MI:0007(anti tag coimmunoprecipitation); MI:0018(two hybrid); MI:0019(coimmunoprecipitation); MI:0030(cross-linking study); MI:0077(nuclear magnetic resonance); MI:0096(pull down); MI:0107(surface plasmon resonance); MI:0415(enzymatic study); MI:0013(biophysical); MI:0004(affinity chromatography technology); MI:0047(far western blotting); MI:0686(unspecif…	4	MI:0914(association); MI:0915(physical association); MI:0218(physical interaction); MI:0407(direct interaction)	20	pubmed:11403293; pubmed:11416002; pubmed:14632132; pubmed:16150444; pubmed:16230374; pubmed:23643389; pubmed:7680095; pubmed:7680644; pubmed:8382612; pubmed:7486683; pubmed:12107746; pubmed:12173038; pubmed:12730242; pubmed:1381348; pubmed:14511371; pubmed:15514089; pubmed:16354680; pubmed:19561084; pubmed:22974441; pubmed:8175658	9	MI:0006; MI:0007; MI:0096; MI:0047; MI:0018; MI:0107; MI:0030; MI:0077; MI:0415	48.5
66	P61244	P01106	9606	9606	12	MI:0006(anti bait coimmunoprecipitation); MI:0007(anti tag coimmunoprecipitation); MI:0018(two hybrid); MI:0077(nuclear magnetic resonance); MI:0398(two hybrid pooling approach); MI:0676(tandem affinity purification); MI:0004(affinity chromatography technology); MI:0019(coimmunoprecipitation); MI:0055(fluorescent resonance energy transfer); MI:0096(pull down); MI:0114(x-ray crystallography); MI:0…	5	MI:0407(direct interaction); MI:0914(association); MI:0915(physical association); MI:0218(physical interaction); MI:0403(colocalization)	45	pubmed:12821782; pubmed:16352593; pubmed:17157259; pubmed:17314511; pubmed:17353931; pubmed:17418410; pubmed:20691906; pubmed:20936779; pubmed:21150319; pubmed:21807113; pubmed:21988832; pubmed:9680483; pubmed:12660246; pubmed:8266081; pubmed:9708738; pubmed:10229200; pubmed:10319872; pubmed:10465786; pubmed:10593926; pubmed:10611234; pubmed:10918583; pubmed:12391307; pubmed:12553908; pubmed:1258…	8	MI:0006; MI:0007; MI:0398; MI:0676; MI:0096; MI:0055; MI:0077; MI:0114	48.5
67	P62993	P22681	9606	9606	12	MI:0006(anti bait coimmunoprecipitation); MI:0007(anti tag coimmunoprecipitation); MI:0096(pull down); MI:0398(two hybrid pooling approach); MI:0405(competition binding); MI:0676(tandem affinity purification); MI:0065(isothermal titration calorimetry); MI:0004(affinity chromatography technology); MI:0018(two hybrid); MI:0047(far western blotting); MI:0055(fluorescent resonance energy transfer); M…	4	MI:0914(association); MI:0915(physical association); MI:0218(physical interaction); MI:0407(direct interaction)	59	pubmed:15677445; pubmed:17094785; pubmed:18273061; pubmed:19380743; pubmed:20936779; pubmed:21706016; pubmed:7642581; pubmed:16906159; pubmed:10025673; pubmed:10086340; pubmed:10204582; pubmed:10521482; pubmed:10570290; pubmed:10829062; pubmed:11263968; pubmed:11399323; pubmed:11823423; pubmed:11964172; pubmed:11997436; pubmed:12839496; pubmed:12941616; pubmed:14725908; pubmed:15210722; pubmed:17…	9	MI:0006; MI:0007; MI:0096; MI:0398; MI:0676; MI:0047; MI:0405; MI:0055; MI:0065	48.5
68	Q8WXE9	P42566	9606	9606	9	MI:0006(anti bait coimmunoprecipitation); MI:0065(isothermal titration calorimetry); MI:0077(nuclear magnetic resonance); MI:0416(fluorescence microscopy); MI:0676(tandem affinity purification); MI:0004(affinity chromatography technology); MI:0018(two hybrid); MI:0096(pull down); MI:0114(x-ray crystallography)	4	MI:0403(colocalization); MI:0407(direct interaction); MI:0914(association); MI:0915(physical association)	3	pubmed:18200045; pubmed:19380743; pubmed:11381094	8	MI:0006; MI:0676; MI:0096; MI:0018; MI:0065; MI:0077; MI:0416; MI:0114	48.5
69	P09603	P03228	9606	10377	8	MI:0020(transmission electron microscopy); MI:0065(isothermal titration calorimetry); MI:0067(light scattering); MI:0071(molecular sieving); MI:0107(surface plasmon resonance); MI:0114(x-ray crystallography); MI:0826(x ray scattering); MI:1022(field flow fractionation)	1	MI:0407(direct interaction)	1	pubmed:22902366	7	MI:0020; MI:0071; MI:0107; MI:0826; MI:1022; MI:0065; MI:0114	48
70	P0AF26	P09152	83333	83333	8	MI:0014(adenylate cyclase complementation); MI:0018(two hybrid); MI:0047(far western blotting); MI:0065(isothermal titration calorimetry); MI:0077(nuclear magnetic resonance); MI:0096(pull down); MI:0107(surface plasmon resonance); MI:0363(inferred by author)	3	MI:0407(direct interaction); MI:0914(association); MI:0915(physical association)	6	pubmed:15690043; pubmed:16286471; pubmed:19151138; pubmed:20236317; pubmed:20974141; pubmed:19402753	7	MI:0047; MI:0096; MI:0018; MI:0107; MI:0014; MI:0065; MI:0077	47.5
71	P10443	P03007	83333	83333	13	MI:0018(two hybrid); MI:0030(cross-linking study); MI:0069(mass spectrometry studies of complexes); MI:0071(molecular sieving); MI:0077(nuclear magnetic resonance); MI:0089(protein array); MI:0096(pull down); MI:0364(inferred by curator); MI:0007(anti tag coimmunoprecipitation); MI:0363(inferred by author); MI:0401(biochemical); MI:0404(comigration in non denaturing gel electrophoresis); MI:0676(…	4	MI:0407(direct interaction); MI:0914(association); MI:0915(physical association); MI:0218(physical interaction)	14	pubmed:14681455; pubmed:15690043; pubmed:17109382; pubmed:18663010; pubmed:2040637; pubmed:23435564; pubmed:23549287; pubmed:9515927; pubmed:9545254; pubmed:10217794; pubmed:15090519; pubmed:15352874; pubmed:19402753; pubmed:368075	10	MI:0007; MI:0089; MI:0096; MI:0404; MI:0676; MI:0018; MI:0069; MI:0071; MI:0030; MI:0077	47.5
72	P17555	P15891	559292	559292	17	MI:0006(anti bait coimmunoprecipitation); MI:0018(two hybrid); MI:0049(filter binding); MI:0065(isothermal titration calorimetry); MI:0081(peptide array); MI:0107(surface plasmon resonance); MI:0363(inferred by author); MI:0946(miniaturized immunoprecipitation); MI:0063(interaction prediction); MI:0397(two hybrid array); MI:0019(coimmunoprecipitation); MI:0045(experimental interaction detection);…	4	MI:0407(direct interaction); MI:0915(physical association); MI:0218(physical interaction); MI:0403(colocalization)	12	pubmed:11668184; pubmed:11743162; pubmed:11950888; pubmed:14737190; pubmed:17409071; pubmed:19841731; pubmed:23267104; pubmed:8552082; pubmed:9190214; pubmed:11489916; pubmed:11206067; pubmed:14680631	9	MI:0946; MI:0006; MI:0049; MI:0081; MI:0397; MI:0096; MI:0107; MI:0065; MI:0254	47.5
73	P62993	P29353	9606	9606	11	MI:0006(anti bait coimmunoprecipitation); MI:0007(anti tag coimmunoprecipitation); MI:0019(coimmunoprecipitation); MI:0065(isothermal titration calorimetry); MI:0096(pull down); MI:0107(surface plasmon resonance); MI:0114(x-ray crystallography); MI:0676(tandem affinity purification); MI:0004(affinity chromatography technology); MI:0401(biochemical); MI:0686(unspecified method)	4	MI:0407(direct interaction); MI:0914(association); MI:0915(physical association); MI:0403(colocalization)	50	pubmed:11827484; pubmed:12213123; pubmed:12485888; pubmed:12577067; pubmed:15688026; pubmed:16520382; pubmed:19380743; pubmed:21706016; pubmed:21725358; pubmed:23178716; pubmed:24189400; pubmed:8663178; pubmed:8939605; pubmed:8940013; pubmed:8995379; pubmed:9175774; pubmed:9254595; pubmed:9544989; pubmed:10049786; pubmed:10080542; pubmed:10477741; pubmed:10570290; pubmed:11302736; pubmed:11505033…	7	MI:0006; MI:0007; MI:0096; MI:0676; MI:0107; MI:0065; MI:0114	47.5
74	P63104	P04049	9606	9606	10	MI:0018(two hybrid); MI:0019(coimmunoprecipitation); MI:0081(peptide array); MI:0096(pull down); MI:0107(surface plasmon resonance); MI:0114(x-ray crystallography); MI:0369(lex-a dimerization assay); MI:0401(biochemical); MI:0676(tandem affinity purification); MI:0004(affinity chromatography technology)	3	MI:0407(direct interaction); MI:0914(association); MI:0915(physical association)	22	pubmed:10887173; pubmed:11697890; pubmed:14688280; pubmed:16306228; pubmed:17979178; pubmed:19049963; pubmed:20052757; pubmed:20679480; pubmed:7935795; pubmed:7939632; pubmed:8085158; pubmed:8601312; pubmed:9153224; pubmed:10611249; pubmed:10620507; pubmed:15664191; pubmed:16041367; pubmed:16093354; pubmed:22222486; pubmed:7628630; pubmed:9261098; pubmed:9632690	8	MI:0019; MI:0081; MI:0096; MI:0676; MI:0018; MI:0107; MI:0369; MI:0114	47.5
75	Q12888	P62805	9606	9606	7	MI:0047(far western blotting); MI:0065(isothermal titration calorimetry); MI:0096(pull down); MI:0107(surface plasmon resonance); MI:0077(nuclear magnetic resonance); MI:0114(x-ray crystallography); MI:0686(unspecified method)	3	MI:0407(direct interaction); MI:0915(physical association); MI:0914(association)	5	pubmed:16415788; pubmed:22373579; pubmed:23377543; pubmed:23760478; pubmed:17190600	6	MI:0047; MI:0096; MI:0107; MI:0065; MI:0077; MI:0114	47.5
76	Q12972	P62136	9606	9606	10	MI:0007(anti tag coimmunoprecipitation); MI:0018(two hybrid); MI:0065(isothermal titration calorimetry); MI:0071(molecular sieving); MI:0077(nuclear magnetic resonance); MI:0096(pull down); MI:0114(x-ray crystallography); MI:0226(ion exchange chromatography); MI:0004(affinity chromatography technology); MI:0401(biochemical)	3	MI:0915(physical association); MI:0407(direct interaction); MI:0403(colocalization)	9	pubmed:15231748; pubmed:18842582; pubmed:22365833; pubmed:22940584; pubmed:10637318; pubmed:12788942; pubmed:20516061; pubmed:20671031; pubmed:22939629	8	MI:0007; MI:0096; MI:0018; MI:0071; MI:0226; MI:0065; MI:0077; MI:0114	47.5
77	Q13094	O75791	9606	9606	12	MI:0007(anti tag coimmunoprecipitation); MI:0018(two hybrid); MI:0065(isothermal titration calorimetry); MI:0096(pull down); MI:0107(surface plasmon resonance); MI:0114(x-ray crystallography); MI:0398(two hybrid pooling approach); MI:0006(anti bait coimmunoprecipitation); MI:0004(affinity chromatography technology); MI:0254(genetic interference); MI:0401(biochemical); MI:0686(unspecified method)	4	MI:0407(direct interaction); MI:0915(physical association); MI:0799(additive genetic interaction defined by inequality); MI:0914(association)	12	pubmed:15929943; pubmed:16189514; pubmed:17010654; pubmed:17235283; pubmed:21516116; pubmed:20534575; pubmed:10021361; pubmed:10224278; pubmed:10820259; pubmed:12176364; pubmed:12496419; pubmed:12773374	8	MI:0007; MI:0006; MI:0096; MI:0398; MI:0107; MI:0065; MI:0114; MI:0254	47.5
78	Q13158	P25445	9606	9606	15	MI:0006(anti bait coimmunoprecipitation); MI:0007(anti tag coimmunoprecipitation); MI:0018(two hybrid); MI:0019(coimmunoprecipitation); MI:0027(cosedimentation); MI:0029(cosedimentation through density gradient); MI:0040(electron microscopy); MI:0055(fluorescent resonance energy transfer); MI:0069(mass spectrometry studies of complexes); MI:0071(molecular sieving); MI:0096(pull down); MI:0114(x-r…	4	MI:0403(colocalization); MI:0407(direct interaction); MI:0914(association); MI:0915(physical association)	18	pubmed:11717445; pubmed:16498403; pubmed:17159907; pubmed:18328427; pubmed:19118384; pubmed:20935634; pubmed:21382479; pubmed:21625644; pubmed:21803845; pubmed:7536190; pubmed:7538907; pubmed:11035039; pubmed:12107169; pubmed:15659383; pubmed:22864571; pubmed:8967952; pubmed:9082980; pubmed:9325248	10	MI:0006; MI:0007; MI:0096; MI:0018; MI:0029; MI:0055; MI:0069; MI:0071; MI:0040; MI:0114	47.5
79	Q96B97	P22681	9606	9606	10	MI:0004(affinity chromatography technology); MI:0006(anti bait coimmunoprecipitation); MI:0007(anti tag coimmunoprecipitation); MI:0018(two hybrid); MI:0019(coimmunoprecipitation); MI:0065(isothermal titration calorimetry); MI:0077(nuclear magnetic resonance); MI:0096(pull down); MI:0114(x-ray crystallography); MI:0401(biochemical)	4	MI:0407(direct interaction); MI:0914(association); MI:0915(physical association); MI:0403(colocalization)	28	pubmed:10679202; pubmed:11894095; pubmed:12177062; pubmed:14596919; pubmed:15090612; pubmed:15962011; pubmed:16407834; pubmed:19268472; pubmed:20711168; pubmed:11071869; pubmed:11152963; pubmed:11894096; pubmed:12135478; pubmed:12618476; pubmed:12874286; pubmed:15107835; pubmed:15456872; pubmed:16228008; pubmed:17072306; pubmed:17306257; pubmed:17675467; pubmed:19417776; pubmed:19531213; pubmed:2…	7	MI:0006; MI:0007; MI:0096; MI:0018; MI:0065; MI:0077; MI:0114	47.5
80	Q9H074	P11940	9606	9606	10	MI:0018(two hybrid); MI:0019(coimmunoprecipitation); MI:0045(experimental interaction detection); MI:0047(far western blotting); MI:0065(isothermal titration calorimetry); MI:0077(nuclear magnetic resonance); MI:0096(pull down); MI:0107(surface plasmon resonance); MI:0004(affinity chromatography technology); MI:0686(unspecified method)	3	MI:0407(direct interaction); MI:0914(association); MI:0915(physical association)	5	pubmed:11997512; pubmed:14685257; pubmed:9548260; pubmed:11051545; pubmed:11287654	7	MI:0019; MI:0047; MI:0096; MI:0018; MI:0107; MI:0065; MI:0077	47.5
81	Q9UQC2	P62993	9606	9606	10	MI:0006(anti bait coimmunoprecipitation); MI:0007(anti tag coimmunoprecipitation); MI:0065(isothermal titration calorimetry); MI:0081(peptide array); MI:0096(pull down); MI:0114(x-ray crystallography); MI:0398(two hybrid pooling approach); MI:0676(tandem affinity purification); MI:0004(affinity chromatography technology); MI:0018(two hybrid)	3	MI:0407(direct interaction); MI:0914(association); MI:0915(physical association)	10	pubmed:10913131; pubmed:16253990; pubmed:19172738; pubmed:19380743; pubmed:19523899; pubmed:20936779; pubmed:21706016; pubmed:10391903; pubmed:11782427; pubmed:15143164	8	MI:0006; MI:0007; MI:0081; MI:0096; MI:0398; MI:0676; MI:0065; MI:0114	47.5
82	P02787	P02786	9606	9606	8	MI:0054(fluorescence-activated cell sorting); MI:0017(classical fluorescence spectroscopy); MI:0042(electron paramagnetic resonance); MI:0069(mass spectrometry studies of complexes); MI:0071(molecular sieving); MI:0107(surface plasmon resonance); MI:0114(x-ray crystallography); MI:0096(pull down)	2	MI:0915(physical association); MI:0407(direct interaction)	7	pubmed:16354665; pubmed:14691533; pubmed:16271884; pubmed:20404192; pubmed:21788477; pubmed:9546397; pubmed:11027676	8	MI:0096; MI:0054; MI:0017; MI:0042; MI:0069; MI:0071; MI:0107; MI:0114	47
83	P28905	P28632	83333	83333	12	MI:0028(cosedimentation in solution); MI:0065(isothermal titration calorimetry); MI:0071(molecular sieving); MI:0096(pull down); MI:0114(x-ray crystallography); MI:0364(inferred by curator); MI:0397(two hybrid array); MI:0007(anti tag coimmunoprecipitation); MI:0069(mass spectrometry studies of complexes); MI:0363(inferred by author); MI:0401(biochemical); MI:0676(tandem affinity purification)	4	MI:0407(direct interaction); MI:0914(association); MI:0915(physical association); MI:0218(physical interaction)	12	pubmed:11606586; pubmed:14681455; pubmed:14717711; pubmed:15690043; pubmed:21857649; pubmed:22841565; pubmed:7494000; pubmed:8505305; pubmed:19402753; pubmed:20223211; pubmed:3283126; pubmed:7768937	9	MI:0007; MI:0096; MI:0397; MI:0676; MI:0028; MI:0071; MI:0069; MI:0065; MI:0114	46.5
84	P41695	P26449	559292	559292	16	MI:0006(anti bait coimmunoprecipitation); MI:0007(anti tag coimmunoprecipitation); MI:0018(two hybrid); MI:0071(molecular sieving); MI:0399(two hybrid fragment pooling approach); MI:0676(tandem affinity purification); MI:0946(miniaturized immunoprecipitation); MI:0397(two hybrid array); MI:0398(two hybrid pooling approach); MI:0019(coimmunoprecipitation); MI:0004(affinity chromatography technolog…	6	MI:0407(direct interaction); MI:0914(association); MI:0915(physical association); MI:0218(physical interaction); MI:0403(colocalization); MI:0796(suppression)	18	pubmed:10688190; pubmed:10704439; pubmed:10837255; pubmed:11283351; pubmed:11726501; pubmed:16429126; pubmed:18719252; pubmed:20489023; pubmed:23267104; pubmed:7969164; pubmed:12221113; pubmed:12944469; pubmed:15644329; pubmed:17314980; pubmed:17634282; pubmed:20959818; pubmed:24066227; pubmed:9566893	12	MI:0399; MI:0946; MI:0006; MI:0007; MI:0676; MI:0397; MI:0096; MI:0071; MI:0114; MI:0415; MI:0254; MI:0428	46.5
85	P47037	P32908	559292	559292	12	MI:0007(anti tag coimmunoprecipitation); MI:0018(two hybrid); MI:0055(fluorescent resonance energy transfer); MI:0065(isothermal titration calorimetry); MI:0071(molecular sieving); MI:0107(surface plasmon resonance); MI:0676(tandem affinity purification); MI:0397(two hybrid array); MI:0004(affinity chromatography technology); MI:0096(pull down); MI:0401(biochemical); MI:0428(imaging technique)	5	MI:0407(direct interaction); MI:0914(association); MI:0915(physical association); MI:0218(physical interaction); MI:0403(colocalization)	16	pubmed:11087867; pubmed:11805826; pubmed:11805837; pubmed:11983169; pubmed:16429126; pubmed:16554755; pubmed:17660750; pubmed:21139566; pubmed:9990856; pubmed:14613943; pubmed:14614818; pubmed:15165861; pubmed:17200106; pubmed:20153193; pubmed:20498298; pubmed:21441928	9	MI:0007; MI:0676; MI:0397; MI:0096; MI:0055; MI:0071; MI:0107; MI:0065; MI:0428	46.5
86	Q12154	P53192	559292	559292	14	MI:0004(affinity chromatography technology); MI:0007(anti tag coimmunoprecipitation); MI:0111(dihydrofolate reductase reconstruction); MI:0363(inferred by author); MI:0364(inferred by curator); MI:0676(tandem affinity purification); MI:0055(fluorescent resonance energy transfer); MI:0071(molecular sieving); MI:0096(pull down); MI:0104(static light scattering); MI:0114(x-ray crystallography); MI:0…	5	MI:0914(association); MI:0915(physical association); MI:0407(direct interaction); MI:0403(colocalization); MI:0796(suppression)	14	pubmed:11805837; pubmed:14681455; pubmed:16269340; pubmed:16554755; pubmed:16816426; pubmed:18467557; pubmed:21866104; pubmed:19325107; pubmed:20093466; pubmed:20526336; pubmed:21719644; pubmed:21835666; pubmed:22615397; pubmed:22684149	9	MI:0007; MI:0676; MI:0096; MI:0055; MI:0071; MI:0104; MI:0111; MI:0114; MI:0254	46.5
87	Q12464	Q03940	559292	559292	15	MI:0007(anti tag coimmunoprecipitation); MI:0029(cosedimentation through density gradient); MI:0030(cross-linking study); MI:0040(electron microscopy); MI:0071(molecular sieving); MI:0096(pull down); MI:0399(two hybrid fragment pooling approach); MI:0676(tandem affinity purification); MI:0398(two hybrid pooling approach); MI:0410(electron tomography); MI:0004(affinity chromatography technology); …	4	MI:0914(association); MI:0915(physical association); MI:0407(direct interaction); MI:0403(colocalization)	14	pubmed:10787406; pubmed:11278922; pubmed:11283351; pubmed:11805837; pubmed:16429126; pubmed:16554755; pubmed:18268103; pubmed:24034246; pubmed:15045029; pubmed:18940606; pubmed:10952318; pubmed:17200106; pubmed:18234224; pubmed:20934430	10	MI:0399; MI:0007; MI:0096; MI:0676; MI:0029; MI:0071; MI:0410; MI:0030; MI:0114; MI:0415	46.5
88	Q14186	Q01094	9606	9606	11	MI:0007(anti tag coimmunoprecipitation); MI:0065(isothermal titration calorimetry); MI:0077(nuclear magnetic resonance); MI:0096(pull down); MI:0114(x-ray crystallography); MI:0018(two hybrid); MI:0019(coimmunoprecipitation); MI:0045(experimental interaction detection); MI:0404(comigration in non denaturing gel electrophoresis); MI:0004(affinity chromatography technology); MI:0428(imaging techniq…	5	MI:0407(direct interaction); MI:0914(association); MI:0915(physical association); MI:0218(physical interaction); MI:0403(colocalization)	13	pubmed:16360038; pubmed:22327218; pubmed:7739537; pubmed:8657117; pubmed:8816798; pubmed:9464260; pubmed:22629304; pubmed:7892279; pubmed:8405995; pubmed:8832394; pubmed:9199321; pubmed:9704927; pubmed:9780002	8	MI:0007; MI:0096; MI:0404; MI:0018; MI:0065; MI:0077; MI:0114; MI:0428	46.5
89	Q8WZ42	P20929	9606	9606	6	MI:0016(circular dichroism); MI:0017(classical fluorescence spectroscopy); MI:0018(two hybrid); MI:0049(filter binding); MI:0065(isothermal titration calorimetry); MI:0077(nuclear magnetic resonance)	2	MI:0407(direct interaction); MI:0915(physical association)	2	pubmed:12482578; pubmed:16902413	6	MI:0049; MI:0017; MI:0018; MI:0016; MI:0065; MI:0077	46.5
90	P35968	P15692	9606	9606	10	MI:0030(cross-linking study); MI:0049(filter binding); MI:0440(saturation binding); MI:0004(affinity chromatography technology); MI:0019(coimmunoprecipitation); MI:0065(isothermal titration calorimetry); MI:0107(surface plasmon resonance); MI:0401(biochemical); MI:0096(pull down); MI:0415(enzymatic study)	2	MI:0407(direct interaction); MI:0915(physical association)	10	pubmed:16763549; pubmed:22897854; pubmed:23374253; pubmed:11333271; pubmed:20145116; pubmed:8631822; pubmed:9556609; pubmed:12716911; pubmed:16423422; pubmed:18325345	8	MI:0049; MI:0019; MI:0096; MI:0440; MI:0107; MI:0030; MI:0065; MI:0415	46
91	Q04206	P25963	9606	9606	12	MI:0006(anti bait coimmunoprecipitation); MI:0018(two hybrid); MI:0096(pull down); MI:0112(ubiquitin reconstruction); MI:0114(x-ray crystallography); MI:0397(two hybrid array); MI:0424(protein kinase assay); MI:0676(tandem affinity purification); MI:0007(anti tag coimmunoprecipitation); MI:0004(affinity chromatography technology); MI:0415(enzymatic study); MI:0428(imaging technique)	6	MI:0217(phosphorylation reaction); MI:0914(association); MI:0915(physical association); MI:0218(physical interaction); MI:0403(colocalization); MI:0407(direct interaction)	42	pubmed:10498867; pubmed:14685242; pubmed:14743216; pubmed:15799966; pubmed:16951195; pubmed:17612295; pubmed:21217772; pubmed:21988832; pubmed:23850221; pubmed:9865693; pubmed:10066434; pubmed:11020244; pubmed:11231305; pubmed:11287411; pubmed:11313474; pubmed:11533489; pubmed:12419806; pubmed:14690596; pubmed:16105840; pubmed:17003112; pubmed:19219072; pubmed:20065107; pubmed:20551178; pubmed:20…	9	MI:0006; MI:0007; MI:0096; MI:0112; MI:0397; MI:0424; MI:0676; MI:0114; MI:0428	46
92	Q07794	P53853	559292	559292	14	MI:0676(tandem affinity purification); MI:0007(anti tag coimmunoprecipitation); MI:0017(classical fluorescence spectroscopy); MI:0028(cosedimentation in solution); MI:0030(cross-linking study); MI:0071(molecular sieving); MI:0096(pull down); MI:0114(x-ray crystallography); MI:0226(ion exchange chromatography); MI:0404(comigration in non denaturing gel electrophoresis); MI:0004(affinity chromatogr…	4	MI:0914(association); MI:0915(physical association); MI:0407(direct interaction); MI:0794(synthetic)	16	pubmed:16554755; pubmed:21179020; pubmed:17314980; pubmed:18723682; pubmed:19172748; pubmed:19172749; pubmed:21256037; pubmed:17200106; pubmed:18036332; pubmed:18458063; pubmed:18568037; pubmed:20560668; pubmed:21057107; pubmed:21454705; pubmed:21463458; pubmed:23457193	12	MI:0007; MI:0676; MI:0096; MI:0404; MI:0017; MI:0028; MI:0071; MI:0226; MI:0030; MI:0114; MI:0415; MI:0254	46
93	Q12446	P39743	559292	559292	16	MI:0007(anti tag coimmunoprecipitation); MI:0018(two hybrid); MI:0081(peptide array); MI:0084(phage display); MI:0107(surface plasmon resonance); MI:0363(inferred by author); MI:0398(two hybrid pooling approach); MI:0399(two hybrid fragment pooling approach); MI:0946(miniaturized immunoprecipitation); MI:0063(interaction prediction); MI:0397(two hybrid array); MI:0019(coimmunoprecipitation); MI:0…	6	MI:0407(direct interaction); MI:0914(association); MI:0915(physical association); MI:0218(physical interaction); MI:0794(synthetic); MI:0799(additive genetic interaction defined by inequality)	18	pubmed:10388809; pubmed:10512884; pubmed:10688190; pubmed:11283351; pubmed:11743162; pubmed:11805837; pubmed:14737190; pubmed:18719252; pubmed:19841731; pubmed:23267104; pubmed:10992286; pubmed:11489916; pubmed:11935222; pubmed:12857883; pubmed:15561700; pubmed:19272406; pubmed:21035341; pubmed:22006337	9	MI:0399; MI:0946; MI:0007; MI:0081; MI:0084; MI:0397; MI:0047; MI:0107; MI:0254	46
94	P38272	P32492	559292	559292	12	MI:0007(anti tag coimmunoprecipitation); MI:0018(two hybrid); MI:0111(dihydrofolate reductase reconstruction); MI:0676(tandem affinity purification); MI:0004(affinity chromatography technology); MI:0019(coimmunoprecipitation); MI:0029(cosedimentation through density gradient); MI:0096(pull down); MI:0107(surface plasmon resonance); MI:0090(protein complementation assay); MI:0114(x-ray crystallogr…	5	MI:0914(association); MI:0915(physical association); MI:0218(physical interaction); MI:0407(direct interaction); MI:0403(colocalization)	17	pubmed:11805826; pubmed:11805837; pubmed:12446711; pubmed:16429126; pubmed:16554755; pubmed:18467557; pubmed:10792032; pubmed:11032818; pubmed:18056806; pubmed:15328357; pubmed:17200106; pubmed:17893244; pubmed:18175803; pubmed:19429778; pubmed:20439999; pubmed:20457760; pubmed:22084309	8	MI:0007; MI:0676; MI:0096; MI:0018; MI:0029; MI:0107; MI:0111; MI:0114	45.5
95	P38272	P36068	559292	559292	10	MI:0111(dihydrofolate reductase reconstruction); MI:0676(tandem affinity purification); MI:0007(anti tag coimmunoprecipitation); MI:0004(affinity chromatography technology); MI:0018(two hybrid); MI:0071(molecular sieving); MI:0096(pull down); MI:0107(surface plasmon resonance); MI:0090(protein complementation assay); MI:0114(x-ray crystallography)	4	MI:0914(association); MI:0915(physical association); MI:0218(physical interaction); MI:0407(direct interaction)	15	pubmed:11805826; pubmed:16429126; pubmed:16554755; pubmed:18467557; pubmed:11032818; pubmed:21526221; pubmed:11101531; pubmed:14561888; pubmed:15328357; pubmed:17200106; pubmed:17922018; pubmed:19244342; pubmed:19429778; pubmed:19710186; pubmed:22084309	8	MI:0007; MI:0676; MI:0096; MI:0018; MI:0071; MI:0107; MI:0111; MI:0114	45.5
96	P41784	P41784	99287	99287	6	MI:0017(classical fluorescence spectroscopy); MI:0020(transmission electron microscopy); MI:0038(dynamic light scattering); MI:0077(nuclear magnetic resonance); MI:0825(x-ray fiber diffraction); MI:0953(polymerization)	1	MI:0407(direct interaction)	2	pubmed:20543831; pubmed:22699623	6	MI:0017; MI:0020; MI:0038; MI:0825; MI:0077; MI:0953	45.5
97	P42224	P42224	9606	9606	10	MI:0019(coimmunoprecipitation); MI:0096(pull down); MI:0114(x-ray crystallography); MI:0405(competition binding); MI:0028(cosedimentation in solution); MI:0030(cross-linking study); MI:0038(dynamic light scattering); MI:0071(molecular sieving); MI:0018(two hybrid); MI:0401(biochemical)	2	MI:0914(association); MI:0407(direct interaction)	5	pubmed:8605877; pubmed:9630226; pubmed:18591661; pubmed:15284440; pubmed:8621447	9	MI:0019; MI:0096; MI:0405; MI:0028; MI:0038; MI:0071; MI:0018; MI:0114; MI:0030	45.5
98	Q92466	Q16531	9606	9606	9	MI:0006(anti bait coimmunoprecipitation); MI:0007(anti tag coimmunoprecipitation); MI:0114(x-ray crystallography); MI:0020(transmission electron microscopy); MI:0038(dynamic light scattering); MI:0096(pull down); MI:0872(atomic force microscopy); MI:0004(affinity chromatography technology); MI:0401(biochemical)	3	MI:0407(direct interaction); MI:0915(physical association); MI:0914(association)	23	pubmed:17041588; pubmed:19109893; pubmed:9418871; pubmed:19966799; pubmed:22039351; pubmed:22822215; pubmed:10777491; pubmed:11564863; pubmed:12050362; pubmed:12151405; pubmed:12732143; pubmed:12812979; pubmed:14751237; pubmed:16260596; pubmed:16473935; pubmed:16678110; pubmed:16949367; pubmed:16964240; pubmed:17360488; pubmed:18593899; pubmed:19295130; pubmed:20368362; pubmed:22118460	7	MI:0006; MI:0007; MI:0096; MI:0020; MI:0038; MI:0114; MI:0872	45.5
99	P36662	P33225	83333	83333	9	MI:0014(adenylate cyclase complementation); MI:0018(two hybrid); MI:0047(far western blotting); MI:0065(isothermal titration calorimetry); MI:0107(surface plasmon resonance); MI:0013(biophysical); MI:0028(cosedimentation in solution); MI:0030(cross-linking study); MI:0404(comigration in non denaturing gel electrophoresis)	3	MI:0407(direct interaction); MI:0915(physical association); MI:0218(physical interaction)	6	pubmed:19013157; pubmed:19151138; pubmed:20974141; pubmed:12766163; pubmed:15941830; pubmed:9632735	8	MI:0047; MI:0404; MI:0018; MI:0107; MI:0028; MI:0014; MI:0065; MI:0030	45
100	P71044	P49785	224308	224308	6	MI:0065(isothermal titration calorimetry); MI:0071(molecular sieving); MI:0067(light scattering); MI:0107(surface plasmon resonance); MI:0114(x-ray crystallography); MI:0404(comigration in non denaturing gel electrophoresis)	1	MI:0407(direct interaction)	3	pubmed:21097616; pubmed:22431604; pubmed:22431613	6	MI:0404; MI:0071; MI:0107; MI:0065; MI:0067; MI:0114	45
101	Q13625	P10415	9606	9606	11	MI:0017(classical fluorescence spectroscopy); MI:0081(peptide array); MI:0107(surface plasmon resonance); MI:0411(enzyme linked immunosorbent assay); MI:0004(affinity chromatography technology); MI:0018(two hybrid); MI:0019(coimmunoprecipitation); MI:0051(fluorescence technology); MI:0401(biochemical); MI:0813(proximity ligation assay); MI:0096(pull down)	2	MI:0407(direct interaction); MI:0218(physical interaction)	2	pubmed:18719108; pubmed:8668206	8	MI:0081; MI:0411; MI:0019; MI:0096; MI:0017; MI:0107; MI:0018; MI:0813	45
102	Q9HAU5	Q92900	9606	9606	8	MI:0006(anti bait coimmunoprecipitation); MI:0007(anti tag coimmunoprecipitation); MI:0018(two hybrid); MI:0077(nuclear magnetic resonance); MI:0096(pull down); MI:0114(x-ray crystallography); MI:0880(atpase assay); MI:0004(affinity chromatography technology)	3	MI:0407(direct interaction); MI:0914(association); MI:0915(physical association)	20	pubmed:11163187; pubmed:12417715; pubmed:15680326; pubmed:16452507; pubmed:17469741; pubmed:18256688; pubmed:19150429; pubmed:19417104; pubmed:19556969; pubmed:21145460; pubmed:16086026; pubmed:18066079; pubmed:19478851; pubmed:19503078; pubmed:11073994; pubmed:11544179; pubmed:12723973; pubmed:14527413; pubmed:16488880; pubmed:20371770	7	MI:0006; MI:0007; MI:0880; MI:0096; MI:0018; MI:0077; MI:0114	45
103	Q9UJM3	P00533	9606	9606	7	MI:0006(anti bait coimmunoprecipitation); MI:0053(fluorescence polarization spectroscopy); MI:0424(protein kinase assay); MI:0676(tandem affinity purification); MI:0017(classical fluorescence spectroscopy); MI:0114(x-ray crystallography); MI:0004(affinity chromatography technology)	4	MI:0217(phosphorylation reaction); MI:0914(association); MI:0915(physical association); MI:0407(direct interaction)	9	pubmed:20946980; pubmed:24189400; pubmed:18046415; pubmed:18776048; pubmed:23273428; pubmed:18271526; pubmed:19531499; pubmed:19815557; pubmed:23956138	6	MI:0006; MI:0424; MI:0676; MI:0053; MI:0017; MI:0114	45
104	Q9Y6K9	O14920	9606	9606	12	MI:0006(anti bait coimmunoprecipitation); MI:0007(anti tag coimmunoprecipitation); MI:0018(two hybrid); MI:0089(protein array); MI:0096(pull down); MI:0424(protein kinase assay); MI:0676(tandem affinity purification); MI:0114(x-ray crystallography); MI:0004(affinity chromatography technology); MI:0401(biochemical); MI:0415(enzymatic study); MI:0686(unspecified method)	6	MI:0217(phosphorylation reaction); MI:0407(direct interaction); MI:0914(association); MI:0915(physical association); MI:0218(physical interaction); MI:0403(colocalization)	55	pubmed:14743216; pubmed:15749833; pubmed:16126728; pubmed:16129692; pubmed:16319058; pubmed:16938294; pubmed:17568778; pubmed:18266467; pubmed:19365808; pubmed:20098747; pubmed:20434986; pubmed:21903422; pubmed:23104095; pubmed:9751060; pubmed:18462684; pubmed:19666608; pubmed:19706536; pubmed:20368414; pubmed:21423167; pubmed:10980203; pubmed:11057907; pubmed:11864612; pubmed:11971985; pubmed:12…	8	MI:0006; MI:0007; MI:0089; MI:0096; MI:0424; MI:0676; MI:0018; MI:0114	45
105	P0A566	P0A564	1773	1773	8	MI:0016(circular dichroism); MI:0028(cosedimentation in solution); MI:0067(light scattering); MI:0071(molecular sieving); MI:0096(pull down); MI:0111(dihydrofolate reductase reconstruction); MI:0114(x-ray crystallography); MI:0276(blue native page)	2	MI:0407(direct interaction); MI:0915(physical association)	3	pubmed:16844784; pubmed:19854905; pubmed:20085764	8	MI:0276; MI:0096; MI:0028; MI:0071; MI:0016; MI:0067; MI:0111; MI:0114	44.5
106	P38936	P12004	9606	9606	12	MI:0018(two hybrid); MI:0047(far western blotting); MI:0397(two hybrid array); MI:0398(two hybrid pooling approach); MI:0019(coimmunoprecipitation); MI:0029(cosedimentation through density gradient); MI:0065(isothermal titration calorimetry); MI:0004(affinity chromatography technology); MI:0096(pull down); MI:0114(x-ray crystallography); MI:0401(biochemical); MI:0686(unspecified method)	5	MI:0915(physical association); MI:0218(physical interaction); MI:0407(direct interaction); MI:0403(colocalization); MI:0914(association)	30	pubmed:16189514; pubmed:16510448; pubmed:21988832; pubmed:15576034; pubmed:7911228; pubmed:10022118; pubmed:11254741; pubmed:11302688; pubmed:11313979; pubmed:11350925; pubmed:11559705; pubmed:12930846; pubmed:16082198; pubmed:16474839; pubmed:17115032; pubmed:17588519; pubmed:18086887; pubmed:19704162; pubmed:19895794; pubmed:20605778; pubmed:20606006; pubmed:21415862; pubmed:22383522; pubmed:77…	8	MI:0047; MI:0397; MI:0398; MI:0019; MI:0096; MI:0029; MI:0065; MI:0114	44.5
107	P40344	P38862	559292	559292	11	MI:0018(two hybrid); MI:0399(two hybrid fragment pooling approach); MI:0397(two hybrid array); MI:0398(two hybrid pooling approach); MI:0019(coimmunoprecipitation); MI:0030(cross-linking study); MI:0067(light scattering); MI:0071(molecular sieving); MI:0004(affinity chromatography technology); MI:0096(pull down); MI:0114(x-ray crystallography)	4	MI:0915(physical association); MI:0218(physical interaction); MI:0407(direct interaction); MI:0914(association)	11	pubmed:10688190; pubmed:11283351; pubmed:12965207; pubmed:18719252; pubmed:11139573; pubmed:22056771; pubmed:23142976; pubmed:17227760; pubmed:17986448; pubmed:22055191; pubmed:22325599	8	MI:0399; MI:0397; MI:0019; MI:0096; MI:0071; MI:0030; MI:0067; MI:0114	44.5
108	P49767	P35968	9606	9606	6	MI:0065(isothermal titration calorimetry); MI:0067(light scattering); MI:0071(molecular sieving); MI:0096(pull down); MI:0107(surface plasmon resonance); MI:0114(x-ray crystallography)	2	MI:0407(direct interaction); MI:0915(physical association)	1	pubmed:20145116	6	MI:0096; MI:0071; MI:0107; MI:0065; MI:0067; MI:0114	44.5
109	P52917	P52917	559292	559292	9	MI:0676(tandem affinity purification); MI:0007(anti tag coimmunoprecipitation); MI:0020(transmission electron microscopy); MI:0067(light scattering); MI:0071(molecular sieving); MI:0018(two hybrid); MI:0096(pull down); MI:0114(x-ray crystallography); MI:0401(biochemical)	3	MI:0914(association); MI:0915(physical association); MI:0407(direct interaction)	9	pubmed:11805826; pubmed:19278657; pubmed:16193069; pubmed:16704411; pubmed:17949747; pubmed:18272179; pubmed:18929572; pubmed:23913684; pubmed:24161953	8	MI:0007; MI:0676; MI:0096; MI:0020; MI:0071; MI:0018; MI:0067; MI:0114	44.5
110	P63279	P63165	9606	9606	10	MI:0006(anti bait coimmunoprecipitation); MI:0065(isothermal titration calorimetry); MI:0071(molecular sieving); MI:0096(pull down); MI:0114(x-ray crystallography); MI:0808(comigration in sds page); MI:0004(affinity chromatography technology); MI:0018(two hybrid); MI:0055(fluorescent resonance energy transfer); MI:0415(enzymatic study)	4	MI:0407(direct interaction); MI:0914(association); MI:0915(physical association); MI:0195(covalent binding)	23	pubmed:17353931; pubmed:17491593; pubmed:17956732; pubmed:21212807; pubmed:16732283; pubmed:18264111; pubmed:19684601; pubmed:10961991; pubmed:12924945; pubmed:14673145; pubmed:16524884; pubmed:18211895; pubmed:18359863; pubmed:20501649; pubmed:21174150; pubmed:21518904; pubmed:21949651; pubmed:22411991; pubmed:23871147; pubmed:8921390; pubmed:9353268; pubmed:9497385; pubmed:9920803	9	MI:0006; MI:0096; MI:0808; MI:0071; MI:0018; MI:0055; MI:0065; MI:0114; MI:0415	44.5
111	Q03497	P29366	559292	559292	15	MI:0018(two hybrid); MI:0081(peptide array); MI:0096(pull down); MI:0111(dihydrofolate reductase reconstruction); MI:0112(ubiquitin reconstruction); MI:0363(inferred by author); MI:0398(two hybrid pooling approach); MI:0397(two hybrid array); MI:0019(coimmunoprecipitation); MI:0004(affinity chromatography technology); MI:0090(protein complementation assay); MI:0114(x-ray crystallography); MI:0254…	5	MI:0407(direct interaction); MI:0915(physical association); MI:0218(physical interaction); MI:0796(suppression); MI:0914(association)	15	pubmed:11940652; pubmed:15743816; pubmed:18467557; pubmed:19841731; pubmed:20050180; pubmed:11489916; pubmed:7502048; pubmed:14734533; pubmed:16319894; pubmed:17895367; pubmed:20410294; pubmed:21118957; pubmed:21489982; pubmed:22277653; pubmed:8914522	10	MI:0081; MI:0096; MI:0112; MI:0398; MI:0397; MI:0019; MI:0111; MI:0114; MI:0415; MI:0254	44.5
112	Q04207	P25799	10090	10090	8	MI:0006(anti bait coimmunoprecipitation); MI:0007(anti tag coimmunoprecipitation); MI:0018(two hybrid); MI:0096(pull down); MI:0107(surface plasmon resonance); MI:0114(x-ray crystallography); MI:0676(tandem affinity purification); MI:0071(molecular sieving)	3	MI:0407(direct interaction); MI:0914(association); MI:0915(physical association)	9	pubmed:11970949; pubmed:17254973; pubmed:21056038; pubmed:21706061; pubmed:9556555; pubmed:19887633; pubmed:20740013; pubmed:21220295; pubmed:9450761	8	MI:0006; MI:0007; MI:0096; MI:0676; MI:0018; MI:0107; MI:0071; MI:0114	44.5
113	Q12446	P32793	559292	559292	13	MI:0007(anti tag coimmunoprecipitation); MI:0018(two hybrid); MI:0081(peptide array); MI:0084(phage display); MI:0107(surface plasmon resonance); MI:0111(dihydrofolate reductase reconstruction); MI:0398(two hybrid pooling approach); MI:0063(interaction prediction); MI:0397(two hybrid array); MI:0004(affinity chromatography technology); MI:0090(protein complementation assay); MI:0096(pull down); M…	3	MI:0407(direct interaction); MI:0915(physical association); MI:0218(physical interaction)	7	pubmed:10512884; pubmed:11743162; pubmed:14737190; pubmed:18467557; pubmed:19841731; pubmed:19158382; pubmed:21035341	8	MI:0007; MI:0081; MI:0084; MI:0398; MI:0397; MI:0096; MI:0107; MI:0111	44.5
114	Q15054	P12004	9606	9606	11	MI:0007(anti tag coimmunoprecipitation); MI:0047(far western blotting); MI:0055(fluorescent resonance energy transfer); MI:0663(confocal microscopy); MI:0065(isothermal titration calorimetry); MI:0114(x-ray crystallography); MI:0004(affinity chromatography technology); MI:0018(two hybrid); MI:0096(pull down); MI:0401(biochemical); MI:0686(unspecified method)	3	MI:0403(colocalization); MI:0915(physical association); MI:0407(direct interaction)	7	pubmed:16000169; pubmed:16510448; pubmed:15576034; pubmed:11328591; pubmed:11595739; pubmed:12171929; pubmed:16763556	8	MI:0007; MI:0047; MI:0096; MI:0055; MI:0018; MI:0663; MI:0065; MI:0114	44.5
115	Q16236	Q14145	9606	9606	9	MI:0006(anti bait coimmunoprecipitation); MI:0007(anti tag coimmunoprecipitation); MI:0018(two hybrid); MI:0065(isothermal titration calorimetry); MI:0096(pull down); MI:0114(x-ray crystallography); MI:0004(affinity chromatography technology); MI:0055(fluorescent resonance energy transfer); MI:0428(imaging technique)	4	MI:0407(direct interaction); MI:0915(physical association); MI:0403(colocalization); MI:0914(association)	37	pubmed:16888629; pubmed:21988832; pubmed:18757741; pubmed:19706542; pubmed:11909699; pubmed:12145307; pubmed:14517290; pubmed:14585973; pubmed:15475350; pubmed:15601839; pubmed:15985429; pubmed:16006525; pubmed:16790436; pubmed:17462537; pubmed:17822677; pubmed:18387606; pubmed:18417180; pubmed:18981988; pubmed:19920073; pubmed:20027226; pubmed:20421418; pubmed:20463144; pubmed:20484052; pubmed:2…	8	MI:0006; MI:0007; MI:0096; MI:0018; MI:0055; MI:0065; MI:0114; MI:0428	44.5
116	Q16637	O14893	9606	9606	12	MI:0006(anti bait coimmunoprecipitation); MI:0018(two hybrid); MI:0019(coimmunoprecipitation); MI:0049(filter binding); MI:0071(molecular sieving); MI:0096(pull down); MI:0114(x-ray crystallography); MI:0028(cosedimentation in solution); MI:0067(light scattering); MI:0226(ion exchange chromatography); MI:0004(affinity chromatography technology); MI:0401(biochemical)	4	MI:0407(direct interaction); MI:0914(association); MI:0915(physical association); MI:0403(colocalization)	11	pubmed:11714716; pubmed:18984161; pubmed:19928837; pubmed:21816274; pubmed:21900206; pubmed:9323129; pubmed:23022347; pubmed:10942426; pubmed:12668731; pubmed:21300694; pubmed:23221635	9	MI:0006; MI:0049; MI:0096; MI:0018; MI:0071; MI:0028; MI:0226; MI:0114; MI:0067	44.5
117	Q775D6	Q03035	194699	257310	6	MI:0065(isothermal titration calorimetry); MI:0071(molecular sieving); MI:0096(pull down); MI:0104(static light scattering); MI:0107(surface plasmon resonance); MI:0114(x-ray crystallography)	1	MI:0407(direct interaction)	2	pubmed:16170324; pubmed:18532877	6	MI:0096; MI:0071; MI:0104; MI:0107; MI:0065; MI:0114	44.5
118	Q79V62	Q79V60	197221	197221	7	MI:0007(anti tag coimmunoprecipitation); MI:0017(classical fluorescence spectroscopy); MI:0077(nuclear magnetic resonance); MI:0107(surface plasmon resonance); MI:0404(comigration in non denaturing gel electrophoresis); MI:0040(electron microscopy); MI:0410(electron tomography)	1	MI:0407(direct interaction)	6	pubmed:15003530; pubmed:15256595; pubmed:17717528; pubmed:18497745; pubmed:16628225; pubmed:17388688	6	MI:0007; MI:0404; MI:0017; MI:0107; MI:0410; MI:0077	44.5
119	O14920	O14920	9606	9606	10	MI:0007(anti tag coimmunoprecipitation); MI:0676(tandem affinity purification); MI:0028(cosedimentation in solution); MI:0067(light scattering); MI:0071(molecular sieving); MI:0114(x-ray crystallography); MI:0424(protein kinase assay); MI:0004(affinity chromatography technology); MI:0096(pull down); MI:0415(enzymatic study)	4	MI:0915(physical association); MI:0217(phosphorylation reaction); MI:0407(direct interaction); MI:0914(association)	14	pubmed:14743216; pubmed:16319058; pubmed:21423167; pubmed:23776406; pubmed:10807933; pubmed:11585904; pubmed:12709429; pubmed:12890679; pubmed:17079871; pubmed:17939994; pubmed:23792959; pubmed:9346485; pubmed:9721103; pubmed:9914500	8	MI:0007; MI:0676; MI:0424; MI:0096; MI:0028; MI:0071; MI:0067; MI:0114	44
120	P02766	P02766	9606	9606	11	MI:0038(dynamic light scattering); MI:0040(electron microscopy); MI:0114(x-ray crystallography); MI:0276(blue native page); MI:0404(comigration in non denaturing gel electrophoresis); MI:0807(comigration in gel electrophoresis); MI:0017(classical fluorescence spectroscopy); MI:0416(fluorescence microscopy); MI:0426(light microscopy); MI:1246(ion mobility mass spectrometry of complexes); MI:0096(p…	2	MI:0407(direct interaction); MI:0914(association)	8	pubmed:19861125; pubmed:21740906; pubmed:21777382; pubmed:23792159; pubmed:21422279; pubmed:23850452; pubmed:11243784; pubmed:19664600	9	MI:0276; MI:1246; MI:0096; MI:0038; MI:0017; MI:0040; MI:0114; MI:0416; MI:0426	44
121	Q05652	P22812	7227	7227	8	MI:0018(two hybrid); MI:0019(coimmunoprecipitation); MI:0027(cosedimentation); MI:0045(experimental interaction detection); MI:0065(isothermal titration calorimetry); MI:0071(molecular sieving); MI:0107(surface plasmon resonance); MI:0114(x-ray crystallography)	3	MI:0407(direct interaction); MI:0915(physical association); MI:0218(physical interaction)	5	pubmed:10512628; pubmed:10589682; pubmed:12351681; pubmed:16004997; pubmed:9367441	7	MI:0019; MI:0018; MI:0071; MI:0107; MI:0027; MI:0065; MI:0114	44
122	Q5S007	Q5S007	9606	9606	11	MI:0004(affinity chromatography technology); MI:0007(anti tag coimmunoprecipitation); MI:0018(two hybrid); MI:0029(cosedimentation through density gradient); MI:0030(cross-linking study); MI:0040(electron microscopy); MI:0071(molecular sieving); MI:0096(pull down); MI:0424(protein kinase assay); MI:0114(x-ray crystallography); MI:0415(enzymatic study)	5	MI:0217(phosphorylation reaction); MI:0403(colocalization); MI:0915(physical association); MI:0407(direct interaction); MI:0914(association)	31	pubmed:16321986; pubmed:18397888; pubmed:19712061; pubmed:19733152; pubmed:20515039; pubmed:21073465; pubmed:22363216; pubmed:22952686; pubmed:23220480; pubmed:23241358; pubmed:24275654; pubmed:18230735; pubmed:16269541; pubmed:17095157; pubmed:17260967; pubmed:17447891; pubmed:17584768; pubmed:18701920; pubmed:19302196; pubmed:19545277; pubmed:19559761; pubmed:19826009; pubmed:20041156; pubmed:2…	9	MI:0007; MI:0096; MI:0424; MI:0018; MI:0029; MI:0071; MI:0030; MI:0040; MI:0114	44
123	Q8NI22	P49257	9606	9606	7	MI:0114(x-ray crystallography); MI:0028(cosedimentation in solution); MI:0065(isothermal titration calorimetry); MI:0069(mass spectrometry studies of complexes); MI:0071(molecular sieving); MI:0077(nuclear magnetic resonance); MI:0004(affinity chromatography technology)	2	MI:0407(direct interaction); MI:0915(physical association)	3	pubmed:20138881; pubmed:20142513; pubmed:12717434	7	MI:0028; MI:0069; MI:0071; MI:0004; MI:0114; MI:0065; MI:0077	44
124	O97143	O97143	7227	7227	7	MI:0007(anti tag coimmunoprecipitation); MI:0038(dynamic light scattering); MI:0071(molecular sieving); MI:0104(static light scattering); MI:0114(x-ray crystallography); MI:0424(protein kinase assay); MI:0415(enzymatic study)	3	MI:0217(phosphorylation reaction); MI:0407(direct interaction); MI:0915(physical association)	3	pubmed:23000383; pubmed:24184097; pubmed:24184099	6	MI:0007; MI:0424; MI:0038; MI:0071; MI:0104; MI:0114	43.5
125	P22681	O43597	9606	9606	9	MI:0006(anti bait coimmunoprecipitation); MI:0007(anti tag coimmunoprecipitation); MI:0019(coimmunoprecipitation); MI:0065(isothermal titration calorimetry); MI:0114(x-ray crystallography); MI:0004(affinity chromatography technology); MI:0018(two hybrid); MI:0055(fluorescent resonance energy transfer); MI:0096(pull down)	3	MI:0407(direct interaction); MI:0914(association); MI:0915(physical association)	18	pubmed:12815057; pubmed:15962011; pubmed:16893902; pubmed:18273061; pubmed:11053437; pubmed:11983899; pubmed:12234920; pubmed:12593795; pubmed:12593796; pubmed:15004239; pubmed:16246327; pubmed:16479008; pubmed:17255109; pubmed:17974561; pubmed:20124286; pubmed:20461437; pubmed:20877636; pubmed:21596750	7	MI:0006; MI:0007; MI:0096; MI:0018; MI:0055; MI:0065; MI:0114	43.5
126	P22681	P08581	9606	9606	10	MI:0006(anti bait coimmunoprecipitation); MI:0019(coimmunoprecipitation); MI:0045(experimental interaction detection); MI:0065(isothermal titration calorimetry); MI:0069(mass spectrometry studies of complexes); MI:0107(surface plasmon resonance); MI:0114(x-ray crystallography); MI:0004(affinity chromatography technology); MI:0096(pull down); MI:0415(enzymatic study)	4	MI:0220(ubiquitination reaction); MI:0407(direct interaction); MI:0915(physical association); MI:0914(association)	8	pubmed:11894096; pubmed:18273061; pubmed:21163258; pubmed:15123609; pubmed:16397241; pubmed:19433454; pubmed:19450681; pubmed:21222362	7	MI:0006; MI:0096; MI:0069; MI:0107; MI:0065; MI:0114; MI:0415	43.5
127	P38788	P32527	559292	559292	14	MI:0006(anti bait coimmunoprecipitation); MI:0028(cosedimentation in solution); MI:0091(chromatography technology); MI:0364(inferred by curator); MI:0676(tandem affinity purification); MI:0007(anti tag coimmunoprecipitation); MI:0071(molecular sieving); MI:0226(ion exchange chromatography); MI:0826(x ray scattering); MI:0004(affinity chromatography technology); MI:0096(pull down); MI:0114(x-ray c…	5	MI:0407(direct interaction); MI:0914(association); MI:0915(physical association); MI:0403(colocalization); MI:0796(suppression)	14	pubmed:11274393; pubmed:11805826; pubmed:14681455; pubmed:16429126; pubmed:16554755; pubmed:19536198; pubmed:23202586; pubmed:11054575; pubmed:11929993; pubmed:11929994; pubmed:17200106; pubmed:17901048; pubmed:18829863; pubmed:19920147	10	MI:0006; MI:0007; MI:0676; MI:0096; MI:0028; MI:0071; MI:0226; MI:0826; MI:0114; MI:0254	43.5
128	P39748	P12004	9606	9606	11	MI:0055(fluorescent resonance energy transfer); MI:0397(two hybrid array); MI:0398(two hybrid pooling approach); MI:0004(affinity chromatography technology); MI:0018(two hybrid); MI:0065(isothermal titration calorimetry); MI:0114(x-ray crystallography); MI:0401(biochemical); MI:0047(far western blotting); MI:0096(pull down); MI:0686(unspecified method)	5	MI:0403(colocalization); MI:0915(physical association); MI:0218(physical interaction); MI:0407(direct interaction); MI:0914(association)	18	pubmed:14657243; pubmed:18692475; pubmed:15576034; pubmed:8668533; pubmed:9305916; pubmed:11313979; pubmed:11430825; pubmed:11601988; pubmed:12853968; pubmed:15616578; pubmed:16216273; pubmed:17115032; pubmed:22556262; pubmed:22592530; pubmed:22606318; pubmed:8876181; pubmed:9178907; pubmed:9545252	7	MI:0397; MI:0398; MI:0047; MI:0096; MI:0055; MI:0065; MI:0114	43.5
129	P39935	P10081	559292	559292	9	MI:0007(anti tag coimmunoprecipitation); MI:0096(pull down); MI:0107(surface plasmon resonance); MI:0676(tandem affinity purification); MI:0004(affinity chromatography technology); MI:0038(dynamic light scattering); MI:0071(molecular sieving); MI:0114(x-ray crystallography); MI:0254(genetic interference)	7	MI:0914(association); MI:0915(physical association); MI:0218(physical interaction); MI:0407(direct interaction); MI:0794(synthetic); MI:0796(suppression); MI:0799(additive genetic interaction defined by inequality)	14	pubmed:10480875; pubmed:11805826; pubmed:11805837; pubmed:14759368; pubmed:16429126; pubmed:16554755; pubmed:18606994; pubmed:9144215; pubmed:10409745; pubmed:12810920; pubmed:17200106; pubmed:19061648; pubmed:21795399; pubmed:23184954	8	MI:0007; MI:0096; MI:0676; MI:0107; MI:0038; MI:0071; MI:0114; MI:0254	43.5
130	Q04322	P39743	559292	559292	16	MI:0004(affinity chromatography technology); MI:0007(anti tag coimmunoprecipitation); MI:0018(two hybrid); MI:0047(far western blotting); MI:0081(peptide array); MI:0107(surface plasmon resonance); MI:0363(inferred by author); MI:0397(two hybrid array); MI:0398(two hybrid pooling approach); MI:0676(tandem affinity purification); MI:0063(interaction prediction); MI:0019(coimmunoprecipitation); MI:…	5	MI:0407(direct interaction); MI:0915(physical association); MI:0218(physical interaction); MI:0403(colocalization); MI:0794(synthetic)	10	pubmed:10688190; pubmed:11743162; pubmed:14737190; pubmed:15802519; pubmed:16429126; pubmed:16554755; pubmed:19841731; pubmed:10992286; pubmed:15473003; pubmed:21554509	10	MI:0007; MI:0047; MI:0081; MI:0397; MI:0398; MI:0676; MI:0096; MI:0107; MI:0254; MI:0428	43.5
131	Q07817	O00198	9606	9606	6	MI:0018(two hybrid); MI:0053(fluorescence polarization spectroscopy); MI:0099(scintillation proximity assay); MI:0107(surface plasmon resonance); MI:0004(affinity chromatography technology); MI:0055(fluorescent resonance energy transfer)	2	MI:0407(direct interaction); MI:0915(physical association)	6	pubmed:14596824; pubmed:15031724; pubmed:15694340; pubmed:16697956; pubmed:10075695; pubmed:9130713	6	MI:0018; MI:0053; MI:0107; MI:0004; MI:0055; MI:0099	43.5
132	Q5EBH1	P01112	10090	9606	7	MI:0007(anti tag coimmunoprecipitation); MI:0018(two hybrid); MI:0051(fluorescence technology); MI:0096(pull down); MI:0114(x-ray crystallography); MI:0065(isothermal titration calorimetry); MI:0077(nuclear magnetic resonance)	2	MI:0407(direct interaction); MI:0915(physical association)	3	pubmed:11857081; pubmed:18596699; pubmed:16698549	7	MI:0007; MI:0096; MI:0018; MI:0051; MI:0114; MI:0065; MI:0077	43.5
133	Q9H3S7	O75791	9606	9606	8	MI:0006(anti bait coimmunoprecipitation); MI:0018(two hybrid); MI:0047(far western blotting); MI:0065(isothermal titration calorimetry); MI:0081(peptide array); MI:0096(pull down); MI:0114(x-ray crystallography); MI:0416(fluorescence microscopy)	3	MI:0403(colocalization); MI:0407(direct interaction); MI:0915(physical association)	2	pubmed:19523899; pubmed:21179510	8	MI:0006; MI:0047; MI:0081; MI:0096; MI:0018; MI:0065; MI:0114; MI:0416	43.5
134	Q9Y3E7	O95630	9606	9606	8	MI:0007(anti tag coimmunoprecipitation); MI:0018(two hybrid); MI:0096(pull down); MI:0065(isothermal titration calorimetry); MI:0107(surface plasmon resonance); MI:0114(x-ray crystallography); MI:0004(affinity chromatography technology); MI:0428(imaging technique)	3	MI:0915(physical association); MI:0407(direct interaction); MI:0403(colocalization)	9	pubmed:17711858; pubmed:19615732; pubmed:21827950; pubmed:16431367; pubmed:16730941; pubmed:16760479; pubmed:17146056; pubmed:17159328; pubmed:17261583	7	MI:0007; MI:0096; MI:0018; MI:0107; MI:0065; MI:0114; MI:0428	43.5
135	O35433	O35433	10116	10116	7	MI:0030(cross-linking study); MI:0038(dynamic light scattering); MI:0104(static light scattering); MI:0404(comigration in non denaturing gel electrophoresis); MI:0020(transmission electron microscopy); MI:0071(molecular sieving); MI:0410(electron tomography)	1	MI:0407(direct interaction)	4	pubmed:22575650; pubmed:18490661; pubmed:24305160; pubmed:24305161	7	MI:0404; MI:0038; MI:0104; MI:0020; MI:0071; MI:0410; MI:0030	43
136	O62479	O62479	6239	6239	7	MI:0016(circular dichroism); MI:0029(cosedimentation through density gradient); MI:0038(dynamic light scattering); MI:0065(isothermal titration calorimetry); MI:0067(light scattering); MI:0114(x-ray crystallography); MI:0808(comigration in sds page)	1	MI:0407(direct interaction)	2	pubmed:21277013; pubmed:23064147	6	MI:0808; MI:0029; MI:0038; MI:0016; MI:0065; MI:0114	43
137	P0C0V0	P0C0V0	83333	83333	7	MI:0055(fluorescent resonance energy transfer); MI:0071(molecular sieving); MI:0028(cosedimentation in solution); MI:0030(cross-linking study); MI:0038(dynamic light scattering); MI:0114(x-ray crystallography); MI:0410(electron tomography)	2	MI:0915(physical association); MI:0407(direct interaction)	6	pubmed:21458668; pubmed:18496527; pubmed:18697939; pubmed:20581825; pubmed:20581826; pubmed:21893291	7	MI:0055; MI:0071; MI:0028; MI:0038; MI:0410; MI:0030; MI:0114	43
138	P13501	P13501	9606	9606	5	MI:0077(nuclear magnetic resonance); MI:0038(dynamic light scattering); MI:0069(mass spectrometry studies of complexes); MI:0114(x-ray crystallography); MI:0826(x ray scattering)	1	MI:0407(direct interaction)	3	pubmed:23480650; pubmed:15530372; pubmed:21827949	5	MI:0038; MI:0069; MI:0826; MI:0077; MI:0114	43
139	Q14203	P30622	9606	9606	6	MI:0428(imaging technique); MI:0065(isothermal titration calorimetry); MI:0071(molecular sieving); MI:0104(static light scattering); MI:0107(surface plasmon resonance); MI:0114(x-ray crystallography)	2	MI:0403(colocalization); MI:0407(direct interaction)	3	pubmed:16362039; pubmed:17828275; pubmed:17828277	6	MI:0071; MI:0104; MI:0107; MI:0065; MI:0114; MI:0428	43
140	Q8WXF7	Q8WXF7	9606	9606	7	MI:0007(anti tag coimmunoprecipitation); MI:0028(cosedimentation in solution); MI:0030(cross-linking study); MI:0071(molecular sieving); MI:0104(static light scattering); MI:0114(x-ray crystallography); MI:0826(x ray scattering)	2	MI:0407(direct interaction); MI:0915(physical association)	3	pubmed:21220294; pubmed:21368113; pubmed:22802620	7	MI:0007; MI:0028; MI:0071; MI:0104; MI:0826; MI:0030; MI:0114	43
141	P25299	P25298	559292	559292	10	MI:0006(anti bait coimmunoprecipitation); MI:0018(two hybrid); MI:0676(tandem affinity purification); MI:0007(anti tag coimmunoprecipitation); MI:0077(nuclear magnetic resonance); MI:0096(pull down); MI:0004(affinity chromatography technology); MI:0114(x-ray crystallography); MI:0254(genetic interference); MI:0401(biochemical)	6	MI:0407(direct interaction); MI:0914(association); MI:0915(physical association); MI:0218(physical interaction); MI:0403(colocalization); MI:0796(suppression)	22	pubmed:11344258; pubmed:11805826; pubmed:16429126; pubmed:16554755; pubmed:18719252; pubmed:11689695; pubmed:21481776; pubmed:9199303; pubmed:12453421; pubmed:15215336; pubmed:15565157; pubmed:15894541; pubmed:1674817; pubmed:17200106; pubmed:17584787; pubmed:20967574; pubmed:21993300; pubmed:22026644; pubmed:23236150; pubmed:8900210; pubmed:9032237; pubmed:9334319	8	MI:0006; MI:0007; MI:0676; MI:0096; MI:0018; MI:0077; MI:0114; MI:0254	42.5
142	P26039	P05106	10090	9606	5	MI:0077(nuclear magnetic resonance); MI:0096(pull down); MI:0053(fluorescence polarization spectroscopy); MI:0065(isothermal titration calorimetry); MI:0107(surface plasmon resonance)	1	MI:0407(direct interaction)	4	pubmed:12606711; pubmed:17218263; pubmed:21134644; pubmed:22210111	5	MI:0096; MI:0053; MI:0107; MI:0077; MI:0065	42.5
143	P36894	P12643	9606	9606	7	MI:0006(anti bait coimmunoprecipitation); MI:0030(cross-linking study); MI:0107(surface plasmon resonance); MI:0114(x-ray crystallography); MI:0405(competition binding); MI:0411(enzyme linked immunosorbent assay); MI:0096(pull down)	3	MI:0407(direct interaction); MI:0915(physical association); MI:0914(association)	9	pubmed:10881198; pubmed:15064755; pubmed:19804412; pubmed:20860622; pubmed:21054789; pubmed:10880444; pubmed:11263668; pubmed:10692589; pubmed:10712517	7	MI:0006; MI:0411; MI:0096; MI:0107; MI:0405; MI:0030; MI:0114	42.5
144	P40967	P40967	9606	9606	6	MI:0017(classical fluorescence spectroscopy); MI:0020(transmission electron microscopy); MI:0038(dynamic light scattering); MI:0077(nuclear magnetic resonance); MI:0104(static light scattering); MI:0894(electron diffraction)	1	MI:0407(direct interaction)	2	pubmed:19666488; pubmed:21106765	6	MI:0017; MI:0020; MI:0038; MI:0104; MI:0077; MI:0894	42.5
145	P46527	P20248	9606	9606	8	MI:0006(anti bait coimmunoprecipitation); MI:0071(molecular sieving); MI:0077(nuclear magnetic resonance); MI:0107(surface plasmon resonance); MI:0114(x-ray crystallography); MI:0417(footprinting); MI:0004(affinity chromatography technology); MI:0096(pull down)	4	MI:0217(phosphorylation reaction); MI:0407(direct interaction); MI:0914(association); MI:0915(physical association)	9	pubmed:15890360; pubmed:16209941; pubmed:17254966; pubmed:8684460; pubmed:12947099; pubmed:9311993; pubmed:9660939; pubmed:9716181; pubmed:9724724	7	MI:0006; MI:0096; MI:0071; MI:0107; MI:0077; MI:0114; MI:0417	42.5
146	P46937	O15105	9606	9606	8	MI:0007(anti tag coimmunoprecipitation); MI:0065(isothermal titration calorimetry); MI:0077(nuclear magnetic resonance); MI:0004(affinity chromatography technology); MI:0018(two hybrid); MI:0096(pull down); MI:0114(x-ray crystallography); MI:0254(genetic interference)	4	MI:0407(direct interaction); MI:0915(physical association); MI:0799(additive genetic interaction defined by inequality); MI:0914(association)	2	pubmed:22921829; pubmed:12118366	7	MI:0007; MI:0096; MI:0018; MI:0065; MI:0077; MI:0114; MI:0254	42.5
147	P55036	P54725	9606	9606	7	MI:0007(anti tag coimmunoprecipitation); MI:0018(two hybrid); MI:0077(nuclear magnetic resonance); MI:0096(pull down); MI:0107(surface plasmon resonance); MI:0004(affinity chromatography technology); MI:0114(x-ray crystallography)	3	MI:0407(direct interaction); MI:0915(physical association); MI:0914(association)	9	pubmed:10488153; pubmed:12970176; pubmed:16990800; pubmed:11827521; pubmed:14557549; pubmed:14621999; pubmed:16105547; pubmed:17408689; pubmed:19013454	6	MI:0007; MI:0096; MI:0018; MI:0107; MI:0077; MI:0114	42.5
148	P56589	P40855	9606	9606	8	MI:0007(anti tag coimmunoprecipitation); MI:0018(two hybrid); MI:0047(far western blotting); MI:0096(pull down); MI:0107(surface plasmon resonance); MI:0112(ubiquitin reconstruction); MI:0114(x-ray crystallography); MI:0398(two hybrid pooling approach)	2	MI:0407(direct interaction); MI:0915(physical association)	7	pubmed:10704444; pubmed:12096124; pubmed:16189514; pubmed:16280322; pubmed:21102411; pubmed:11390669; pubmed:11883941	7	MI:0007; MI:0047; MI:0096; MI:0112; MI:0398; MI:0107; MI:0114	42.5
149	P68135	P68135	9986	9986	11	MI:0013(biophysical); MI:0028(cosedimentation in solution); MI:0029(cosedimentation through density gradient); MI:0051(fluorescence technology); MI:0416(fluorescence microscopy); MI:0017(classical fluorescence spectroscopy); MI:0030(cross-linking study); MI:0067(light scattering); MI:0410(electron tomography); MI:0426(light microscopy); MI:0953(polymerization)	3	MI:0403(colocalization); MI:0407(direct interaction); MI:0195(covalent binding)	14	pubmed:12917436; pubmed:20718862; pubmed:21499228; pubmed:15328537; pubmed:17911258; pubmed:18591676; pubmed:19015515; pubmed:19666512; pubmed:20404198; pubmed:20625546; pubmed:20844487; pubmed:21873985; pubmed:21980262; pubmed:23027950	9	MI:0028; MI:0029; MI:0017; MI:0410; MI:0416; MI:0030; MI:0067; MI:0426; MI:0953	42.5
150	P80667	P35056	559292	559292	10	MI:0018(two hybrid); MI:0077(nuclear magnetic resonance); MI:0081(peptide array); MI:0096(pull down); MI:0398(two hybrid pooling approach); MI:0004(affinity chromatography technology); MI:0019(coimmunoprecipitation); MI:0112(ubiquitin reconstruction); MI:0090(protein complementation assay); MI:0114(x-ray crystallography)	4	MI:0915(physical association); MI:0218(physical interaction); MI:0407(direct interaction); MI:0914(association)	13	pubmed:11071920; pubmed:11101511; pubmed:12453410; pubmed:12595255; pubmed:19841731; pubmed:10087260; pubmed:12876220; pubmed:8858166; pubmed:9425153; pubmed:15456864; pubmed:16849337; pubmed:20655618; pubmed:8858167	7	MI:0081; MI:0096; MI:0398; MI:0019; MI:0112; MI:0077; MI:0114	42.5
151	Q01159	O13297	559292	559292	18	MI:0006(anti bait coimmunoprecipitation); MI:0018(two hybrid); MI:0029(cosedimentation through density gradient); MI:0091(chromatography technology); MI:0363(inferred by author); MI:0364(inferred by curator); MI:0676(tandem affinity purification); MI:0007(anti tag coimmunoprecipitation); MI:0004(affinity chromatography technology); MI:0019(coimmunoprecipitation); MI:0071(molecular sieving); MI:00…	7	MI:0914(association); MI:0915(physical association); MI:0218(physical interaction); MI:0407(direct interaction); MI:0403(colocalization); MI:0794(synthetic); MI:0796(suppression)	17	pubmed:10428848; pubmed:11805826; pubmed:12419231; pubmed:14681455; pubmed:16429126; pubmed:16554755; pubmed:18719252; pubmed:20159466; pubmed:9345280; pubmed:9710603; pubmed:9832501; pubmed:10572165; pubmed:11094081; pubmed:11463793; pubmed:17200106; pubmed:20826334; pubmed:24205062	11	MI:0006; MI:0007; MI:0676; MI:0096; MI:0047; MI:0018; MI:0029; MI:0071; MI:0114; MI:0254; MI:0428	42.5
152	Q04477	P40014	559292	559292	13	MI:0004(affinity chromatography technology); MI:0007(anti tag coimmunoprecipitation); MI:0018(two hybrid); MI:0091(chromatography technology); MI:0676(tandem affinity purification); MI:0946(miniaturized immunoprecipitation); MI:0397(two hybrid array); MI:0077(nuclear magnetic resonance); MI:0114(x-ray crystallography); MI:0090(protein complementation assay); MI:0096(pull down); MI:0254(genetic in…	6	MI:0407(direct interaction); MI:0914(association); MI:0915(physical association); MI:0218(physical interaction); MI:0794(synthetic); MI:0796(suppression)	24	pubmed:11087867; pubmed:11179222; pubmed:11266451; pubmed:11805837; pubmed:11952896; pubmed:12408861; pubmed:15371542; pubmed:15809444; pubmed:16429126; pubmed:16554755; pubmed:18719252; pubmed:19300438; pubmed:21179020; pubmed:23267104; pubmed:16765893; pubmed:9520439; pubmed:17200106; pubmed:17634282; pubmed:18793650; pubmed:21075115; pubmed:22322944; pubmed:22875988; pubmed:23334295; pubmed:23…	8	MI:0946; MI:0007; MI:0676; MI:0397; MI:0096; MI:0077; MI:0114; MI:0254	42.5
153	Q10103	O94687	284812	284812	10	MI:0019(coimmunoprecipitation); MI:0676(tandem affinity purification); MI:0018(two hybrid); MI:0067(light scattering); MI:0071(molecular sieving); MI:0096(pull down); MI:0114(x-ray crystallography); MI:0226(ion exchange chromatography); MI:0004(affinity chromatography technology); MI:0254(genetic interference)	4	MI:0914(association); MI:0915(physical association); MI:0407(direct interaction); MI:0796(suppression)	6	pubmed:14704433; pubmed:22081013; pubmed:15607976; pubmed:18818364; pubmed:22474355; pubmed:22733737	9	MI:0019; MI:0676; MI:0096; MI:0018; MI:0071; MI:0226; MI:0067; MI:0114; MI:0254	42.5
154	Q12154	Q12154	559292	559292	9	MI:0018(two hybrid); MI:0067(light scattering); MI:0276(blue native page); MI:0676(tandem affinity purification); MI:0007(anti tag coimmunoprecipitation); MI:0071(molecular sieving); MI:0114(x-ray crystallography); MI:0096(pull down); MI:0401(biochemical)	3	MI:0407(direct interaction); MI:0914(association); MI:0915(physical association)	11	pubmed:11805826; pubmed:16260785; pubmed:22124326; pubmed:19675567; pubmed:19706470; pubmed:19407384; pubmed:19956640; pubmed:20015340; pubmed:21719644; pubmed:22190685; pubmed:22547793	8	MI:0276; MI:0007; MI:0676; MI:0096; MI:0018; MI:0071; MI:0067; MI:0114	42.5
155	Q13291	O60880	9606	9606	7	MI:0018(two hybrid); MI:0019(coimmunoprecipitation); MI:0053(fluorescence polarization spectroscopy); MI:0077(nuclear magnetic resonance); MI:0096(pull down); MI:0114(x-ray crystallography); MI:0004(affinity chromatography technology)	3	MI:0407(direct interaction); MI:0914(association); MI:0915(physical association)	10	pubmed:10549287; pubmed:10607564; pubmed:11389028; pubmed:11477068; pubmed:11806999; pubmed:11823424; pubmed:12225753; pubmed:12545174; pubmed:14674764; pubmed:9774102	6	MI:0019; MI:0096; MI:0018; MI:0053; MI:0077; MI:0114	42.5
156	Q13563	Q13563	9606	9606	10	MI:0007(anti tag coimmunoprecipitation); MI:0018(two hybrid); MI:0028(cosedimentation in solution); MI:0030(cross-linking study); MI:0096(pull down); MI:0404(comigration in non denaturing gel electrophoresis); MI:0038(dynamic light scattering); MI:0071(molecular sieving); MI:0826(x ray scattering); MI:0004(affinity chromatography technology)	2	MI:0407(direct interaction); MI:0915(physical association)	3	pubmed:20168298; pubmed:21622852; pubmed:9192675	9	MI:0007; MI:0096; MI:0404; MI:0018; MI:0028; MI:0038; MI:0071; MI:0826; MI:0030	42.5
157	Q20010	O62479	6239	6239	7	MI:0006(anti bait coimmunoprecipitation); MI:0018(two hybrid); MI:0038(dynamic light scattering); MI:0065(isothermal titration calorimetry); MI:0096(pull down); MI:0104(static light scattering); MI:0416(fluorescence microscopy)	3	MI:0403(colocalization); MI:0407(direct interaction); MI:0915(physical association)	3	pubmed:15665853; pubmed:23064147; pubmed:18692475	7	MI:0006; MI:0096; MI:0018; MI:0038; MI:0104; MI:0065; MI:0416	42.5
158	Q96T60	P18887	9606	9606	8	MI:0006(anti bait coimmunoprecipitation); MI:0007(anti tag coimmunoprecipitation); MI:0065(isothermal titration calorimetry); MI:0096(pull down); MI:0114(x-ray crystallography); MI:0004(affinity chromatography technology); MI:0018(two hybrid); MI:0047(far western blotting)	2	MI:0407(direct interaction); MI:0915(physical association)	6	pubmed:17353931; pubmed:19155274; pubmed:21637298; pubmed:11163244; pubmed:15367657; pubmed:15385968	7	MI:0006; MI:0007; MI:0096; MI:0047; MI:0018; MI:0065; MI:0114	42.5
159	Q9H444	Q8WUM4	9606	9606	7	MI:0007(anti tag coimmunoprecipitation); MI:0053(fluorescence polarization spectroscopy); MI:0096(pull down); MI:0107(surface plasmon resonance); MI:0114(x-ray crystallography); MI:0004(affinity chromatography technology); MI:0018(two hybrid)	2	MI:0407(direct interaction); MI:0915(physical association)	8	pubmed:18434552; pubmed:18511562; pubmed:21889351; pubmed:22484091; pubmed:14505570; pubmed:17174262; pubmed:20929444; pubmed:23895345	6	MI:0007; MI:0096; MI:0053; MI:0107; MI:0018; MI:0114	42.5
160	Q9Y5K6	Q13191	9606	9606	7	MI:0006(anti bait coimmunoprecipitation); MI:0007(anti tag coimmunoprecipitation); MI:0065(isothermal titration calorimetry); MI:0077(nuclear magnetic resonance); MI:0096(pull down); MI:0114(x-ray crystallography); MI:0004(affinity chromatography technology)	3	MI:0407(direct interaction); MI:0914(association); MI:0915(physical association)	2	pubmed:17020880; pubmed:23663663	6	MI:0006; MI:0007; MI:0096; MI:0065; MI:0077; MI:0114	42.5
161	P0AFJ5	P0AFJ5	83333	83333	6	MI:0028(cosedimentation in solution); MI:0055(fluorescent resonance energy transfer); MI:0007(anti tag coimmunoprecipitation); MI:0038(dynamic light scattering); MI:0077(nuclear magnetic resonance); MI:0114(x-ray crystallography)	2	MI:0407(direct interaction); MI:0915(physical association)	3	pubmed:18631241; pubmed:15690043; pubmed:16154092	6	MI:0007; MI:0028; MI:0055; MI:0038; MI:0077; MI:0114	42
162	Q12446	P43603	559292	559292	12	MI:0007(anti tag coimmunoprecipitation); MI:0018(two hybrid); MI:0081(peptide array); MI:0084(phage display); MI:0107(surface plasmon resonance); MI:0111(dihydrofolate reductase reconstruction); MI:0397(two hybrid array); MI:0676(tandem affinity purification); MI:0063(interaction prediction); MI:0004(affinity chromatography technology); MI:0090(protein complementation assay); MI:0686(unspecified …	4	MI:0407(direct interaction); MI:0914(association); MI:0915(physical association); MI:0218(physical interaction)	8	pubmed:10512884; pubmed:11743162; pubmed:11805826; pubmed:14737190; pubmed:16429126; pubmed:18467557; pubmed:19841731; pubmed:21035341	7	MI:0007; MI:0081; MI:0084; MI:0397; MI:0676; MI:0107; MI:0111	42
163	Q16539	Q15256	9606	9606	7	MI:0096(pull down); MI:0416(fluorescence microscopy); MI:0434(phosphatase assay); MI:0065(isothermal titration calorimetry); MI:0071(molecular sieving); MI:0077(nuclear magnetic resonance); MI:0826(x ray scattering)	3	MI:0403(colocalization); MI:0915(physical association); MI:0407(direct interaction)	2	pubmed:10601328; pubmed:23932588	7	MI:0096; MI:0434; MI:0071; MI:0826; MI:0416; MI:0065; MI:0077	42
164	Q16637	Q16637	9606	9606	10	MI:0006(anti bait coimmunoprecipitation); MI:0018(two hybrid); MI:0398(two hybrid pooling approach); MI:0028(cosedimentation in solution); MI:0038(dynamic light scattering); MI:0067(light scattering); MI:0071(molecular sieving); MI:0114(x-ray crystallography); MI:0826(x ray scattering); MI:0401(biochemical)	4	MI:0914(association); MI:0915(physical association); MI:0407(direct interaction); MI:0403(colocalization)	9	pubmed:16189514; pubmed:19447967; pubmed:19928837; pubmed:21516116; pubmed:22365833; pubmed:8670859; pubmed:23022347; pubmed:10942426; pubmed:21300694	7	MI:0006; MI:0398; MI:0028; MI:0038; MI:0071; MI:0826; MI:0114	42
165	Q63155	P63086	10116	10116	6	MI:0053(fluorescence polarization spectroscopy); MI:0065(isothermal titration calorimetry); MI:0071(molecular sieving); MI:0096(pull down); MI:0114(x-ray crystallography); MI:0424(protein kinase assay)	3	MI:0217(phosphorylation reaction); MI:0407(direct interaction); MI:0915(physical association)	1	pubmed:21070949	6	MI:0096; MI:0424; MI:0053; MI:0071; MI:0065; MI:0114	42
166	Q93009	Q00987	9606	9606	10	MI:0006(anti bait coimmunoprecipitation); MI:0007(anti tag coimmunoprecipitation); MI:0017(classical fluorescence spectroscopy); MI:0071(molecular sieving); MI:0096(pull down); MI:0114(x-ray crystallography); MI:0065(isothermal titration calorimetry); MI:0004(affinity chromatography technology); MI:0401(biochemical); MI:0686(unspecified method)	4	MI:0407(direct interaction); MI:0914(association); MI:0915(physical association); MI:0403(colocalization)	11	pubmed:15916963; pubmed:16474402; pubmed:16845383; pubmed:17936559; pubmed:18566590; pubmed:16402859; pubmed:22056774; pubmed:16943424; pubmed:17380154; pubmed:20713061; pubmed:20816748	7	MI:0006; MI:0007; MI:0096; MI:0017; MI:0071; MI:0114; MI:0065	42
167	P32589	P10591	559292	559292	12	MI:0006(anti bait coimmunoprecipitation); MI:0007(anti tag coimmunoprecipitation); MI:0051(fluorescence technology); MI:0071(molecular sieving); MI:0096(pull down); MI:0107(surface plasmon resonance); MI:0676(tandem affinity purification); MI:0109(tap tag coimmunoprecipitation); MI:0004(affinity chromatography technology); MI:0114(x-ray crystallography); MI:0401(biochemical); MI:0415(enzymatic st…	4	MI:0407(direct interaction); MI:0914(association); MI:0915(physical association); MI:0403(colocalization)	10	pubmed:16429126; pubmed:16688211; pubmed:18555782; pubmed:19536198; pubmed:23217712; pubmed:16219770; pubmed:16221677; pubmed:18218635; pubmed:18948593; pubmed:22635919	9	MI:0006; MI:0007; MI:0096; MI:0676; MI:0071; MI:0107; MI:0051; MI:0114; MI:0415	41.5
168	Q01094	P06400	9606	9606	12	MI:0006(anti bait coimmunoprecipitation); MI:0007(anti tag coimmunoprecipitation); MI:0065(isothermal titration calorimetry); MI:0096(pull down); MI:0114(x-ray crystallography); MI:0004(affinity chromatography technology); MI:0018(two hybrid); MI:0019(coimmunoprecipitation); MI:0045(experimental interaction detection); MI:0404(comigration in non denaturing gel electrophoresis); MI:0401(biochemica…	5	MI:0407(direct interaction); MI:0914(association); MI:0915(physical association); MI:0218(physical interaction); MI:0403(colocalization)	45	pubmed:11713253; pubmed:16249186; pubmed:16360038; pubmed:16374512; pubmed:17380128; pubmed:19249677; pubmed:20871633; pubmed:12598654; pubmed:23472054; pubmed:7739537; pubmed:8255752; pubmed:8657117; pubmed:8816798; pubmed:9468140; pubmed:10207050; pubmed:10393912; pubmed:10499802; pubmed:10869426; pubmed:11090181; pubmed:11470869; pubmed:11839806; pubmed:12096339; pubmed:12397079; pubmed:129470…	8	MI:0006; MI:0007; MI:0096; MI:0404; MI:0018; MI:0065; MI:0114; MI:0428	41.5
169	Q04087	P25651	559292	559292	16	MI:0007(anti tag coimmunoprecipitation); MI:0018(two hybrid); MI:0028(cosedimentation in solution); MI:0040(electron microscopy); MI:0071(molecular sieving); MI:0096(pull down); MI:0114(x-ray crystallography); MI:0363(inferred by author); MI:0364(inferred by curator); MI:0399(two hybrid fragment pooling approach); MI:0676(tandem affinity purification); MI:0046(experimental knowledge based); MI:03…	6	MI:0407(direct interaction); MI:0914(association); MI:0915(physical association); MI:0218(physical interaction); MI:0796(suppression); MI:0799(additive genetic interaction defined by inequality)	15	pubmed:10688190; pubmed:11283351; pubmed:12689592; pubmed:14681455; pubmed:16554755; pubmed:17043313; pubmed:18719252; pubmed:19013276; pubmed:20723757; pubmed:16990132; pubmed:17634282; pubmed:18997772; pubmed:20093466; pubmed:20818155; pubmed:21664583	10	MI:0399; MI:0007; MI:0096; MI:0676; MI:0397; MI:0028; MI:0071; MI:0040; MI:0114; MI:0254	41.5
170	Q12114	Q05029	559292	559292	13	MI:0006(anti bait coimmunoprecipitation); MI:0027(cosedimentation); MI:0029(cosedimentation through density gradient); MI:0040(electron microscopy); MI:0096(pull down); MI:0363(inferred by author); MI:0364(inferred by curator); MI:0676(tandem affinity purification); MI:0114(x-ray crystallography); MI:0226(ion exchange chromatography); MI:0826(x ray scattering); MI:0004(affinity chromatography tec…	3	MI:0407(direct interaction); MI:0914(association); MI:0915(physical association)	10	pubmed:14681455; pubmed:16429126; pubmed:16498409; pubmed:16554755; pubmed:17000877; pubmed:23000721; pubmed:23395181; pubmed:16855022; pubmed:17200106; pubmed:22940862	8	MI:0006; MI:0096; MI:0676; MI:0029; MI:0226; MI:0826; MI:0040; MI:0114	41.5
171	Q13616	P62877	9606	9606	12	MI:0006(anti bait coimmunoprecipitation); MI:0019(coimmunoprecipitation); MI:0030(cross-linking study); MI:0114(x-ray crystallography); MI:0415(enzymatic study); MI:0826(x ray scattering); MI:0028(cosedimentation in solution); MI:0071(molecular sieving); MI:0096(pull down); MI:0004(affinity chromatography technology); MI:0018(two hybrid); MI:0401(biochemical)	5	MI:0407(direct interaction); MI:0567(neddylation reaction); MI:0914(association); MI:0915(physical association); MI:0403(colocalization)	35	pubmed:11961546; pubmed:12504026; pubmed:12609982; pubmed:18805092; pubmed:20399188; pubmed:21765416; pubmed:10230406; pubmed:10230407; pubmed:10648623; pubmed:10713156; pubmed:10748083; pubmed:11027288; pubmed:11245432; pubmed:11483504; pubmed:11861641; pubmed:11956208; pubmed:12481031; pubmed:12504025; pubmed:12684064; pubmed:12706828; pubmed:12840033; pubmed:12904573; pubmed:15361859; pubmed:1…	9	MI:0006; MI:0096; MI:0826; MI:0028; MI:0071; MI:0018; MI:0030; MI:0114; MI:0415	41.5
172	Q8IZP0	P00519	9606	9606	10	MI:0006(anti bait coimmunoprecipitation); MI:0007(anti tag coimmunoprecipitation); MI:0008(array technology); MI:0018(two hybrid); MI:0047(far western blotting); MI:0049(filter binding); MI:0051(fluorescence technology); MI:0096(pull down); MI:0107(surface plasmon resonance); MI:0004(affinity chromatography technology)	2	MI:0407(direct interaction); MI:0915(physical association)	7	pubmed:11418237; pubmed:17101133; pubmed:18328268; pubmed:20598684; pubmed:9593709; pubmed:12672821; pubmed:9010225	9	MI:0006; MI:0007; MI:0047; MI:0049; MI:0096; MI:0008; MI:0018; MI:0107; MI:0051	41.5
173	O49686	O49686	3702	3702	6	MI:0065(isothermal titration calorimetry); MI:0071(molecular sieving); MI:0077(nuclear magnetic resonance); MI:0067(light scattering); MI:0114(x-ray crystallography); MI:0826(x ray scattering)	2	MI:0407(direct interaction); MI:0914(association)	2	pubmed:21847091; pubmed:19898494	5	MI:0071; MI:0826; MI:0065; MI:0077; MI:0114	41
174	P02751	P02751	9606	9606	8	MI:0030(cross-linking study); MI:0016(circular dichroism); MI:0028(cosedimentation in solution); MI:0055(fluorescent resonance energy transfer); MI:0114(x-ray crystallography); MI:0808(comigration in sds page); MI:0859(intermolecular force); MI:0004(affinity chromatography technology)	3	MI:0915(physical association); MI:0195(covalent binding); MI:0407(direct interaction)	5	pubmed:19931242; pubmed:17914904; pubmed:19826086; pubmed:20541508; pubmed:23750785	8	MI:0808; MI:0028; MI:0055; MI:0859; MI:0004; MI:0030; MI:0016; MI:0114	41
175	P38634	P07834	559292	559292	9	MI:0018(two hybrid); MI:0004(affinity chromatography technology); MI:0017(classical fluorescence spectroscopy); MI:0019(coimmunoprecipitation); MI:0077(nuclear magnetic resonance); MI:0096(pull down); MI:0114(x-ray crystallography); MI:0254(genetic interference); MI:0415(enzymatic study)	7	MI:0915(physical association); MI:0218(physical interaction); MI:0407(direct interaction); MI:0794(synthetic); MI:0796(suppression); MI:0799(additive genetic interaction defined by inequality); MI:0914(association)	19	pubmed:15448699; pubmed:18787112; pubmed:19008353; pubmed:9346239; pubmed:9334303; pubmed:12582129; pubmed:12820958; pubmed:16338374; pubmed:17483408; pubmed:17574027; pubmed:18054791; pubmed:20093466; pubmed:20194622; pubmed:20463882; pubmed:20581844; pubmed:22328159; pubmed:8816483; pubmed:9285816; pubmed:9636170	8	MI:0019; MI:0096; MI:0018; MI:0017; MI:0077; MI:0114; MI:0415; MI:0254	41
176	P50750	O60563	9606	9606	14	MI:0006(anti bait coimmunoprecipitation); MI:0007(anti tag coimmunoprecipitation); MI:0019(coimmunoprecipitation); MI:0096(pull down); MI:0114(x-ray crystallography); MI:0424(protein kinase assay); MI:0676(tandem affinity purification); MI:0004(affinity chromatography technology); MI:0018(two hybrid); MI:0254(genetic interference); MI:0401(biochemical); MI:0415(enzymatic study); MI:0428(imaging t…	6	MI:0217(phosphorylation reaction); MI:0407(direct interaction); MI:0914(association); MI:0915(physical association); MI:0403(colocalization); MI:0796(suppression)	44	pubmed:18483487; pubmed:18566585; pubmed:19387490; pubmed:19914168; pubmed:20153263; pubmed:21729782; pubmed:23455922; pubmed:23602568; pubmed:9491887; pubmed:20535204; pubmed:20562857; pubmed:22959624; pubmed:10465067; pubmed:10574912; pubmed:10656684; pubmed:10958691; pubmed:11282025; pubmed:11689688; pubmed:11713532; pubmed:11713533; pubmed:12115727; pubmed:12588988; pubmed:12832472; pubmed:12…	9	MI:0006; MI:0007; MI:0096; MI:0424; MI:0676; MI:0018; MI:0114; MI:0254; MI:0428	41
177	Q9U1K1	P10987	7227	7227	6	MI:0045(experimental interaction detection); MI:0065(isothermal titration calorimetry); MI:0071(molecular sieving); MI:0077(nuclear magnetic resonance); MI:0114(x-ray crystallography); MI:0826(x ray scattering)	2	MI:0915(physical association); MI:0407(direct interaction)	2	pubmed:20538977; pubmed:22106272	5	MI:0071; MI:0826; MI:0065; MI:0077; MI:0114	41
178	P24482	P21951	559292	559292	14	MI:0027(cosedimentation); MI:0029(cosedimentation through density gradient); MI:0071(molecular sieving); MI:0363(inferred by author); MI:0364(inferred by curator); MI:0676(tandem affinity purification); MI:0007(anti tag coimmunoprecipitation); MI:0018(two hybrid); MI:0410(electron tomography); MI:0004(affinity chromatography technology); MI:0096(pull down); MI:0114(x-ray crystallography); MI:0254…	8	MI:0914(association); MI:0915(physical association); MI:0218(physical interaction); MI:0407(direct interaction); MI:0403(colocalization); MI:0794(synthetic); MI:0796(suppression); MI:0799(additive genetic interaction defined by inequality)	22	pubmed:11805826; pubmed:12571237; pubmed:14681455; pubmed:16429126; pubmed:16554755; pubmed:16369485; pubmed:23178807; pubmed:9792727; pubmed:10878005; pubmed:11756442; pubmed:12015307; pubmed:12665575; pubmed:14747467; pubmed:15163346; pubmed:15824130; pubmed:16916794; pubmed:17200106; pubmed:18245343; pubmed:18851837; pubmed:19463834; pubmed:22709919; pubmed:23034803	9	MI:0007; MI:0676; MI:0096; MI:0029; MI:0071; MI:0018; MI:0410; MI:0114; MI:0254	40.5
179	P40343	P38753	559292	559292	16	MI:0018(two hybrid); MI:0111(dihydrofolate reductase reconstruction); MI:0363(inferred by author); MI:0364(inferred by curator); MI:0399(two hybrid fragment pooling approach); MI:0676(tandem affinity purification); MI:0007(anti tag coimmunoprecipitation); MI:0046(experimental knowledge based); MI:0397(two hybrid array); MI:0398(two hybrid pooling approach); MI:0019(coimmunoprecipitation); MI:0071…	4	MI:0914(association); MI:0915(physical association); MI:0218(physical interaction); MI:0407(direct interaction)	14	pubmed:10688190; pubmed:11283351; pubmed:11805826; pubmed:14681455; pubmed:16429126; pubmed:16554755; pubmed:18467557; pubmed:12055639; pubmed:20305637; pubmed:15086794; pubmed:17200106; pubmed:17543868; pubmed:20826334; pubmed:22615397	8	MI:0399; MI:0007; MI:0676; MI:0397; MI:0096; MI:0071; MI:0111; MI:0114	40.5
180	P50542	O75381	9606	9606	10	MI:0018(two hybrid); MI:0065(isothermal titration calorimetry); MI:0071(molecular sieving); MI:0077(nuclear magnetic resonance); MI:0081(peptide array); MI:0096(pull down); MI:0112(ubiquitin reconstruction); MI:0416(fluorescence microscopy); MI:0004(affinity chromatography technology); MI:0401(biochemical)	4	MI:0403(colocalization); MI:0407(direct interaction); MI:0914(association); MI:0915(physical association)	8	pubmed:12096124; pubmed:19197237; pubmed:21525035; pubmed:10022913; pubmed:10212238; pubmed:10837480; pubmed:11865044; pubmed:22002062	8	MI:0081; MI:0096; MI:0112; MI:0018; MI:0071; MI:0065; MI:0077; MI:0416	40.5
181	P98170	P55211	9606	9606	13	MI:0007(anti tag coimmunoprecipitation); MI:0045(experimental interaction detection); MI:0053(fluorescence polarization spectroscopy); MI:0096(pull down); MI:0114(x-ray crystallography); MI:0398(two hybrid pooling approach); MI:0028(cosedimentation in solution); MI:0401(biochemical); MI:0004(affinity chromatography technology); MI:0018(two hybrid); MI:0047(far western blotting); MI:0415(enzymatic…	4	MI:0407(direct interaction); MI:0914(association); MI:0915(physical association); MI:0218(physical interaction)	19	pubmed:11242052; pubmed:11801603; pubmed:12620238; pubmed:16189514; pubmed:18022362; pubmed:11390657; pubmed:14512414; pubmed:14523016; pubmed:15280366; pubmed:15300255; pubmed:15507451; pubmed:15749826; pubmed:16322207; pubmed:16701639; pubmed:17179183; pubmed:17291493; pubmed:19153467; pubmed:19698783; pubmed:9545235	8	MI:0007; MI:0096; MI:0398; MI:0047; MI:0053; MI:0028; MI:0114; MI:0415	40.5
182	Q02763	O15123	9606	9606	8	MI:0096(pull down); MI:0107(surface plasmon resonance); MI:0411(enzyme linked immunosorbent assay); MI:0028(cosedimentation in solution); MI:0038(dynamic light scattering); MI:0071(molecular sieving); MI:0114(x-ray crystallography); MI:0004(affinity chromatography technology)	2	MI:0407(direct interaction); MI:0915(physical association)	6	pubmed:20708158; pubmed:15893672; pubmed:16732286; pubmed:9204896; pubmed:12427764; pubmed:9723709	7	MI:0096; MI:0411; MI:0107; MI:0028; MI:0038; MI:0071; MI:0114	40.5
183	Q12114	P40955	559292	559292	12	MI:0006(anti bait coimmunoprecipitation); MI:0018(two hybrid); MI:0027(cosedimentation); MI:0028(cosedimentation in solution); MI:0071(molecular sieving); MI:0096(pull down); MI:0114(x-ray crystallography); MI:0676(tandem affinity purification); MI:0826(x ray scattering); MI:0004(affinity chromatography technology); MI:0254(genetic interference); MI:0401(biochemical)	4	MI:0407(direct interaction); MI:0914(association); MI:0915(physical association); MI:0794(synthetic)	8	pubmed:16429126; pubmed:16498409; pubmed:17000877; pubmed:23000721; pubmed:23395181; pubmed:11571753; pubmed:16855022; pubmed:17200106	9	MI:0006; MI:0096; MI:0676; MI:0018; MI:0028; MI:0071; MI:0826; MI:0114; MI:0254	40.5
184	Q12154	P40056	559292	559292	10	MI:0004(affinity chromatography technology); MI:0007(anti tag coimmunoprecipitation); MI:0676(tandem affinity purification); MI:0055(fluorescent resonance energy transfer); MI:0071(molecular sieving); MI:0096(pull down); MI:0104(static light scattering); MI:0114(x-ray crystallography); MI:0254(genetic interference); MI:0401(biochemical)	5	MI:0914(association); MI:0915(physical association); MI:0407(direct interaction); MI:0403(colocalization); MI:0796(suppression)	12	pubmed:11805837; pubmed:16429126; pubmed:16554755; pubmed:16816426; pubmed:21866104; pubmed:16269340; pubmed:17200106; pubmed:19325107; pubmed:20093466; pubmed:21719644; pubmed:21835666; pubmed:23891562	8	MI:0007; MI:0676; MI:0096; MI:0055; MI:0071; MI:0104; MI:0114; MI:0254	40.5
185	Q13418	P48059	9606	9606	10	MI:0006(anti bait coimmunoprecipitation); MI:0007(anti tag coimmunoprecipitation); MI:0399(two hybrid fragment pooling approach); MI:0676(tandem affinity purification); MI:0809(bimolecular fluorescence complementation); MI:0071(molecular sieving); MI:0096(pull down); MI:0114(x-ray crystallography); MI:0004(affinity chromatography technology); MI:0018(two hybrid)	3	MI:0914(association); MI:0915(physical association); MI:0407(direct interaction)	8	pubmed:17353931; pubmed:18339839; pubmed:23414517; pubmed:23455922; pubmed:23877428; pubmed:19074270; pubmed:10022929; pubmed:12167643	8	MI:0399; MI:0006; MI:0007; MI:0676; MI:0096; MI:0809; MI:0071; MI:0114	40.5
186	Q9P289	Q9BUL8	9606	9606	9	MI:0006(anti bait coimmunoprecipitation); MI:0007(anti tag coimmunoprecipitation); MI:0676(tandem affinity purification); MI:0071(molecular sieving); MI:0096(pull down); MI:0107(surface plasmon resonance); MI:0114(x-ray crystallography); MI:0969(bio-layer interferometry); MI:0004(affinity chromatography technology)	3	MI:0914(association); MI:0407(direct interaction); MI:0915(physical association)	4	pubmed:18782753; pubmed:23455922; pubmed:23541896; pubmed:23665169	8	MI:0006; MI:0007; MI:0676; MI:0096; MI:0071; MI:0107; MI:0969; MI:0114	40.5
187	P10408	P10408	83333	83333	10	MI:0030(cross-linking study); MI:0071(molecular sieving); MI:0276(blue native page); MI:0428(imaging technique); MI:0007(anti tag coimmunoprecipitation); MI:0013(biophysical); MI:0028(cosedimentation in solution); MI:0040(electron microscopy); MI:0826(x ray scattering); MI:0872(atomic force microscopy)	3	MI:0407(direct interaction); MI:0915(physical association); MI:0218(physical interaction)	15	pubmed:15710424; pubmed:16079137; pubmed:18022369; pubmed:21037004; pubmed:15690043; pubmed:10995234; pubmed:11812151; pubmed:11910030; pubmed:12403785; pubmed:12642659; pubmed:12946344; pubmed:1824919; pubmed:8241173; pubmed:9294424; pubmed:9781695	8	MI:0276; MI:0007; MI:0071; MI:0028; MI:0826; MI:0030; MI:0040; MI:0872	40
188	P11362	P09038	9606	9606	7	MI:0077(nuclear magnetic resonance); MI:0099(scintillation proximity assay); MI:0114(x-ray crystallography); MI:0019(coimmunoprecipitation); MI:0030(cross-linking study); MI:0096(pull down); MI:0401(biochemical)	2	MI:0407(direct interaction); MI:0218(physical interaction)	9	pubmed:10490103; pubmed:11030354; pubmed:23597562; pubmed:23597563; pubmed:10574979; pubmed:10950949; pubmed:17086194; pubmed:1722683; pubmed:7730326	6	MI:0019; MI:0096; MI:0077; MI:0099; MI:0114; MI:0030	40
189	P34926	P31016	10116	10116	7	MI:0018(two hybrid); MI:0047(far western blotting); MI:0049(filter binding); MI:0096(pull down); MI:0017(classical fluorescence spectroscopy); MI:0077(nuclear magnetic resonance); MI:0081(peptide array)	2	MI:0407(direct interaction); MI:0915(physical association)	2	pubmed:9786987; pubmed:17220895	7	MI:0047; MI:0049; MI:0096; MI:0081; MI:0018; MI:0017; MI:0077	40
190	P68431	P25554	9606	559292	4	MI:0053(fluorescence polarization spectroscopy); MI:0065(isothermal titration calorimetry); MI:0107(surface plasmon resonance); MI:0114(x-ray crystallography)	1	MI:0407(direct interaction)	1	pubmed:21685874	4	MI:0053; MI:0107; MI:0065; MI:0114	40
191	Q02248	P09803	10090	10090	6	MI:0065(isothermal titration calorimetry); MI:0107(surface plasmon resonance); MI:0114(x-ray crystallography); MI:0006(anti bait coimmunoprecipitation); MI:0004(affinity chromatography technology); MI:0018(two hybrid)	2	MI:0407(direct interaction); MI:0915(physical association)	8	pubmed:11348595; pubmed:16293619; pubmed:21730140; pubmed:11953314; pubmed:12695331; pubmed:12874278; pubmed:15057752; pubmed:16368433	5	MI:0006; MI:0107; MI:0018; MI:0065; MI:0114	40
192	Q12834	O60566	9606	9606	10	MI:0006(anti bait coimmunoprecipitation); MI:0007(anti tag coimmunoprecipitation); MI:0018(two hybrid); MI:0096(pull down); MI:0424(protein kinase assay); MI:0676(tandem affinity purification); MI:0004(affinity chromatography technology); MI:0114(x-ray crystallography); MI:0401(biochemical); MI:0415(enzymatic study)	4	MI:0407(direct interaction); MI:0914(association); MI:0915(physical association); MI:0403(colocalization)	30	pubmed:11030144; pubmed:19407811; pubmed:20360068; pubmed:21407176; pubmed:20212161; pubmed:21300909; pubmed:22000412; pubmed:11274370; pubmed:11535616; pubmed:11702782; pubmed:11907259; pubmed:12196507; pubmed:17360335; pubmed:17598981; pubmed:18591651; pubmed:18997788; pubmed:19098431; pubmed:19820702; pubmed:20512932; pubmed:20733051; pubmed:21335556; pubmed:21926987; pubmed:21937719; pubmed:2…	7	MI:0006; MI:0007; MI:0096; MI:0424; MI:0676; MI:0018; MI:0114	40
193	Q9Y4P1	Q9GZQ8	9606	9606	8	MI:0007(anti tag coimmunoprecipitation); MI:0018(two hybrid); MI:0077(nuclear magnetic resonance); MI:0096(pull down); MI:0114(x-ray crystallography); MI:0398(two hybrid pooling approach); MI:0435(protease assay); MI:0004(affinity chromatography technology)	4	MI:0194(cleavage reaction); MI:0407(direct interaction); MI:0914(association); MI:0915(physical association)	6	pubmed:16169070; pubmed:18083104; pubmed:19322194; pubmed:20010802; pubmed:20562859; pubmed:21900206	6	MI:0007; MI:0096; MI:0398; MI:0435; MI:0077; MI:0114	40
194	Q9Z340	Q9Z340	10116	10116	6	MI:0020(transmission electron microscopy); MI:0030(cross-linking study); MI:0071(molecular sieving); MI:0114(x-ray crystallography); MI:0410(electron tomography); MI:0872(atomic force microscopy)	1	MI:0407(direct interaction)	1	pubmed:23643951	6	MI:0020; MI:0071; MI:0410; MI:0030; MI:0114; MI:0872	40
195	O26057	O25828	85962	85962	7	MI:0018(two hybrid); MI:0096(pull down); MI:0030(cross-linking study); MI:0065(isothermal titration calorimetry); MI:0071(molecular sieving); MI:0114(x-ray crystallography); MI:0588(three hybrid)	3	MI:0915(physical association); MI:0218(physical interaction); MI:0407(direct interaction)	3	pubmed:11196647; pubmed:15133060; pubmed:19940251	7	MI:0096; MI:0018; MI:0071; MI:0588; MI:0030; MI:0065; MI:0114	39.5
196	P25344	P23561	559292	559292	16	MI:0018(two hybrid); MI:0363(inferred by author); MI:0399(two hybrid fragment pooling approach); MI:0676(tandem affinity purification); MI:0007(anti tag coimmunoprecipitation); MI:0046(experimental knowledge based); MI:0397(two hybrid array); MI:0398(two hybrid pooling approach); MI:0004(affinity chromatography technology); MI:0019(coimmunoprecipitation); MI:0055(fluorescent resonance energy tran…	6	MI:0914(association); MI:0915(physical association); MI:0218(physical interaction); MI:0407(direct interaction); MI:0796(suppression); MI:0799(additive genetic interaction defined by inequality)	27	pubmed:10688190; pubmed:11283351; pubmed:16429126; pubmed:16554755; pubmed:20489023; pubmed:10397774; pubmed:8816472; pubmed:9636180; pubmed:9742096; pubmed:11370856; pubmed:8793874; pubmed:10049917; pubmed:14573615; pubmed:15327964; pubmed:15544813; pubmed:15689513; pubmed:16337230; pubmed:17200106; pubmed:18431466; pubmed:18618697; pubmed:20826334; pubmed:20932477; pubmed:21118957; pubmed:21863…	9	MI:0399; MI:0007; MI:0676; MI:0397; MI:0096; MI:0055; MI:0114; MI:0415; MI:0254	39.5
197	P27958	P27958	11108	11108	9	MI:0006(anti bait coimmunoprecipitation); MI:0007(anti tag coimmunoprecipitation); MI:0018(two hybrid); MI:0030(cross-linking study); MI:0047(far western blotting); MI:0096(pull down); MI:0114(x-ray crystallography); MI:0416(fluorescence microscopy); MI:0663(confocal microscopy)	4	MI:0403(colocalization); MI:0407(direct interaction); MI:0914(association); MI:0915(physical association)	13	pubmed:10544080; pubmed:10721731; pubmed:11119590; pubmed:16324764; pubmed:20881089; pubmed:20962101; pubmed:7769685; pubmed:7769699; pubmed:8091646; pubmed:8764026; pubmed:8861917; pubmed:9143310; pubmed:9514871	9	MI:0006; MI:0007; MI:0047; MI:0096; MI:0018; MI:0030; MI:0114; MI:0416; MI:0663	39.5
198	P30281	P11802	9606	9606	10	MI:0006(anti bait coimmunoprecipitation); MI:0018(two hybrid); MI:0089(protein array); MI:0364(inferred by curator); MI:0398(two hybrid pooling approach); MI:0067(light scattering); MI:0071(molecular sieving); MI:0114(x-ray crystallography); MI:0004(affinity chromatography technology); MI:0096(pull down)	2	MI:0407(direct interaction); MI:0915(physical association)	14	pubmed:11896535; pubmed:14681455; pubmed:15232106; pubmed:16189514; pubmed:21516116; pubmed:21988832; pubmed:9106657; pubmed:19237555; pubmed:10342870; pubmed:11360184; pubmed:14641107; pubmed:16782892; pubmed:16985050; pubmed:9716181	7	MI:0006; MI:0089; MI:0398; MI:0096; MI:0071; MI:0067; MI:0114	39.5
199	P34087	P20433	559292	559292	12	MI:0018(two hybrid); MI:0114(x-ray crystallography); MI:0364(inferred by curator); MI:0676(tandem affinity purification); MI:0007(anti tag coimmunoprecipitation); MI:0040(electron microscopy); MI:0069(mass spectrometry studies of complexes); MI:0071(molecular sieving); MI:0096(pull down); MI:0401(biochemical); MI:0004(affinity chromatography technology); MI:0254(genetic interference)	7	MI:0407(direct interaction); MI:0914(association); MI:0915(physical association); MI:0218(physical interaction); MI:0794(synthetic); MI:0796(suppression); MI:0799(additive genetic interaction defined by inequality)	34	pubmed:11805826; pubmed:14681455; pubmed:15591044; pubmed:16429126; pubmed:21074047; pubmed:16964259; pubmed:17937913; pubmed:18552824; pubmed:19820686; pubmed:1985924; pubmed:7579693; pubmed:9545247; pubmed:10082533; pubmed:10428837; pubmed:10898792; pubmed:11027282; pubmed:11087726; pubmed:11382749; pubmed:12697831; pubmed:12746495; pubmed:12746498; pubmed:14530281; pubmed:15913559; pubmed:1681…	9	MI:0007; MI:0676; MI:0096; MI:0018; MI:0069; MI:0071; MI:0114; MI:0040; MI:0254	39.5
200	Q01939	P53196	559292	559292	9	MI:0007(anti tag coimmunoprecipitation); MI:0018(two hybrid); MI:0676(tandem affinity purification); MI:0028(cosedimentation in solution); MI:0077(nuclear magnetic resonance); MI:0004(affinity chromatography technology); MI:0096(pull down); MI:0114(x-ray crystallography); MI:0254(genetic interference)	4	MI:0914(association); MI:0915(physical association); MI:0407(direct interaction); MI:0794(synthetic)	7	pubmed:16554755; pubmed:18719252; pubmed:19446323; pubmed:11805837; pubmed:23562395; pubmed:19412159; pubmed:19446322	8	MI:0007; MI:0676; MI:0096; MI:0018; MI:0028; MI:0077; MI:0114; MI:0254	39.5
201	Q13158	P25446	9606	10090	8	MI:0018(two hybrid); MI:0040(electron microscopy); MI:0069(mass spectrometry studies of complexes); MI:0096(pull down); MI:0114(x-ray crystallography); MI:0020(transmission electron microscopy); MI:0067(light scattering); MI:0071(molecular sieving)	2	MI:0407(direct interaction); MI:0915(physical association)	3	pubmed:20935634; pubmed:7536190; pubmed:10542291	7	MI:0096; MI:0018; MI:0069; MI:0020; MI:0071; MI:0114; MI:0067	39.5
202	Q79PF6	Q79PF4	1140	1140	7	MI:0006(anti bait coimmunoprecipitation); MI:0018(two hybrid); MI:0053(fluorescence polarization spectroscopy); MI:0071(molecular sieving); MI:0096(pull down); MI:0424(protein kinase assay); MI:0017(classical fluorescence spectroscopy)	4	MI:0217(phosphorylation reaction); MI:0407(direct interaction); MI:0914(association); MI:0915(physical association)	7	pubmed:10064581; pubmed:11356188; pubmed:12441347; pubmed:12727879; pubmed:19395479; pubmed:20231482; pubmed:20679240	7	MI:0006; MI:0096; MI:0424; MI:0018; MI:0053; MI:0071; MI:0017	39.5
203	Q9BSM1	Q6W2J9	9606	9606	10	MI:0006(anti bait coimmunoprecipitation); MI:0007(anti tag coimmunoprecipitation); MI:0096(pull down); MI:0028(cosedimentation in solution); MI:0071(molecular sieving); MI:0114(x-ray crystallography); MI:0226(ion exchange chromatography); MI:0655(lambda repressor two hybrid); MI:0004(affinity chromatography technology); MI:0018(two hybrid)	3	MI:0914(association); MI:0915(physical association); MI:0407(direct interaction)	3	pubmed:16943429; pubmed:23523425; pubmed:22325352	9	MI:0006; MI:0007; MI:0096; MI:0028; MI:0071; MI:0226; MI:0655; MI:0018; MI:0114	39.5
204	Q9HCJ0	P11940	9606	9606	7	MI:0007(anti tag coimmunoprecipitation); MI:0065(isothermal titration calorimetry); MI:0077(nuclear magnetic resonance); MI:0096(pull down); MI:0114(x-ray crystallography); MI:0071(molecular sieving); MI:0004(affinity chromatography technology)	3	MI:0407(direct interaction); MI:0914(association); MI:0915(physical association)	6	pubmed:19716330; pubmed:20181956; pubmed:21063388; pubmed:21981923; pubmed:23340509; pubmed:20098421	6	MI:0007; MI:0096; MI:0071; MI:0065; MI:0077; MI:0114	39.5
205	Q9NYB0	Q15554	9606	9606	9	MI:0006(anti bait coimmunoprecipitation); MI:0007(anti tag coimmunoprecipitation); MI:0018(two hybrid); MI:0065(isothermal titration calorimetry); MI:0071(molecular sieving); MI:0096(pull down); MI:0114(x-ray crystallography); MI:0004(affinity chromatography technology); MI:0401(biochemical)	4	MI:0914(association); MI:0915(physical association); MI:0407(direct interaction); MI:0403(colocalization)	12	pubmed:15383534; pubmed:19651898; pubmed:21829167; pubmed:19287395; pubmed:21217703; pubmed:10850490; pubmed:10888888; pubmed:15100233; pubmed:15316005; pubmed:19164295; pubmed:21044950; pubmed:22939629	7	MI:0006; MI:0007; MI:0096; MI:0018; MI:0071; MI:0065; MI:0114	39.5
206	Q9P0U3	P63165	9606	9606	7	MI:0019(coimmunoprecipitation); MI:0030(cross-linking study); MI:0415(enzymatic study); MI:0055(fluorescent resonance energy transfer); MI:0065(isothermal titration calorimetry); MI:0114(x-ray crystallography); MI:0096(pull down)	4	MI:0194(cleavage reaction); MI:0407(direct interaction); MI:0915(physical association); MI:0914(association)	4	pubmed:15896780; pubmed:22878415; pubmed:17099698; pubmed:17000875	7	MI:0019; MI:0096; MI:0055; MI:0030; MI:0415; MI:0065; MI:0114	39.5
207	Q9UHN1	P54098	9606	9606	7	MI:0040(electron microscopy); MI:0065(isothermal titration calorimetry); MI:0071(molecular sieving); MI:0096(pull down); MI:0107(surface plasmon resonance); MI:0114(x-ray crystallography); MI:0364(inferred by curator)	2	MI:0407(direct interaction); MI:0915(physical association)	4	pubmed:14681455; pubmed:16263719; pubmed:17762861; pubmed:19837034	6	MI:0096; MI:0071; MI:0107; MI:0040; MI:0065; MI:0114	39.5
208	Q9UI95	O60673	9606	9606	7	MI:0065(isothermal titration calorimetry); MI:0071(molecular sieving); MI:0077(nuclear magnetic resonance); MI:0004(affinity chromatography technology); MI:0018(two hybrid); MI:0096(pull down); MI:0114(x-ray crystallography)	3	MI:0407(direct interaction); MI:0915(physical association); MI:0914(association)	8	pubmed:22828282; pubmed:10660610; pubmed:11485998; pubmed:20054135; pubmed:20164194; pubmed:21926160; pubmed:22303021; pubmed:22859296	6	MI:0096; MI:0071; MI:0018; MI:0065; MI:0077; MI:0114	39.5
209	Q9UMR2	P35658	9606	9606	6	MI:0071(molecular sieving); MI:0081(peptide array); MI:0096(pull down); MI:0104(static light scattering); MI:0107(surface plasmon resonance); MI:0114(x-ray crystallography)	1	MI:0407(direct interaction)	2	pubmed:19208808; pubmed:19219046	6	MI:0081; MI:0096; MI:0071; MI:0104; MI:0107; MI:0114	39.5
210	P13423	P13423	1392	1392	8	MI:0055(fluorescent resonance energy transfer); MI:0114(x-ray crystallography); MI:0020(transmission electron microscopy); MI:0040(electron microscopy); MI:0226(ion exchange chromatography); MI:0404(comigration in non denaturing gel electrophoresis); MI:0410(electron tomography); MI:0808(comigration in sds page)	2	MI:0407(direct interaction); MI:0915(physical association)	8	pubmed:15044490; pubmed:15326297; pubmed:15530370; pubmed:18334631; pubmed:18568038; pubmed:20142512; pubmed:21037566; pubmed:21262847	7	MI:0404; MI:0808; MI:0055; MI:0020; MI:0226; MI:0410; MI:0114	39
211	P41208	A8K8P3	9606	9606	5	MI:0016(circular dichroism); MI:0017(classical fluorescence spectroscopy); MI:0065(isothermal titration calorimetry); MI:0077(nuclear magnetic resonance); MI:0096(pull down)	1	MI:0407(direct interaction)	2	pubmed:16956364; pubmed:14504268	5	MI:0096; MI:0017; MI:0016; MI:0065; MI:0077	39
212	Q6ZMJ4	P07333	9606	9606	8	MI:0020(transmission electron microscopy); MI:0065(isothermal titration calorimetry); MI:0067(light scattering); MI:0071(molecular sieving); MI:0114(x-ray crystallography); MI:0826(x ray scattering); MI:0969(bio-layer interferometry); MI:1022(field flow fractionation)	1	MI:0407(direct interaction)	2	pubmed:22483114; pubmed:23478061	7	MI:0020; MI:0071; MI:0826; MI:0969; MI:1022; MI:0065; MI:0114	39
213	Q99176	Q02767	559292	559292	9	MI:0028(cosedimentation in solution); MI:0071(molecular sieving); MI:0114(x-ray crystallography); MI:0676(tandem affinity purification); MI:0042(electron paramagnetic resonance); MI:0055(fluorescent resonance energy transfer); MI:0004(affinity chromatography technology); MI:0018(two hybrid); MI:0401(biochemical)	3	MI:0915(physical association); MI:0407(direct interaction); MI:0914(association)	4	pubmed:16554755; pubmed:16615894; pubmed:21596998; pubmed:15086794	7	MI:0676; MI:0028; MI:0071; MI:0042; MI:0055; MI:0018; MI:0114	39
214	P0ABH9	P0A6G7	83333	83333	8	MI:0096(pull down); MI:0435(protease assay); MI:0017(classical fluorescence spectroscopy); MI:0040(electron microscopy); MI:0067(light scattering); MI:0071(molecular sieving); MI:0410(electron tomography); MI:0415(enzymatic study)	3	MI:0194(cleavage reaction); MI:0914(association); MI:0407(direct interaction)	4	pubmed:15690043; pubmed:19317833; pubmed:19368884; pubmed:20462489	6	MI:0096; MI:0435; MI:0017; MI:0071; MI:0410; MI:0067	38.5
215	P24941	P20248	9606	9606	11	MI:0006(anti bait coimmunoprecipitation); MI:0071(molecular sieving); MI:0077(nuclear magnetic resonance); MI:0114(x-ray crystallography); MI:0364(inferred by curator); MI:0417(footprinting); MI:0676(tandem affinity purification); MI:0019(coimmunoprecipitation); MI:0004(affinity chromatography technology); MI:0096(pull down); MI:0415(enzymatic study)	5	MI:0217(phosphorylation reaction); MI:0407(direct interaction); MI:0914(association); MI:0915(physical association); MI:0218(physical interaction)	41	pubmed:11141566; pubmed:12244298; pubmed:12941338; pubmed:14681455; pubmed:15189033; pubmed:15239650; pubmed:15890360; pubmed:16209941; pubmed:17254966; pubmed:23455922; pubmed:23602568; pubmed:8684460; pubmed:8756328; pubmed:10559988; pubmed:10930425; pubmed:7630397; pubmed:11377199; pubmed:11940657; pubmed:12044161; pubmed:12853968; pubmed:14656438; pubmed:15455144; pubmed:15557281; pubmed:1564…	8	MI:0006; MI:0676; MI:0096; MI:0071; MI:0077; MI:0114; MI:0417; MI:0415	38.5
216	P33309	P32769	559292	559292	9	MI:0018(two hybrid); MI:0096(pull down); MI:0071(molecular sieving); MI:0410(electron tomography); MI:0826(x ray scattering); MI:0004(affinity chromatography technology); MI:0114(x-ray crystallography); MI:0401(biochemical); MI:0415(enzymatic study)	4	MI:0407(direct interaction); MI:0915(physical association); MI:0403(colocalization); MI:0914(association)	5	pubmed:11909951; pubmed:18719252; pubmed:21102444; pubmed:21623367; pubmed:18180287	7	MI:0096; MI:0018; MI:0071; MI:0410; MI:0826; MI:0114; MI:0415	38.5
217	P39008	P25655	559292	559292	12	MI:0006(anti bait coimmunoprecipitation); MI:0096(pull down); MI:0111(dihydrofolate reductase reconstruction); MI:0676(tandem affinity purification); MI:0007(anti tag coimmunoprecipitation); MI:0018(two hybrid); MI:0019(coimmunoprecipitation); MI:0004(affinity chromatography technology); MI:0090(protein complementation assay); MI:0114(x-ray crystallography); MI:0254(genetic interference); MI:0401…	6	MI:0914(association); MI:0915(physical association); MI:0218(physical interaction); MI:0407(direct interaction); MI:0794(synthetic); MI:0796(suppression)	17	pubmed:11733989; pubmed:11805826; pubmed:16429126; pubmed:18467557; pubmed:21669201; pubmed:10490603; pubmed:24121231; pubmed:9463387; pubmed:11023781; pubmed:11696541; pubmed:12215412; pubmed:14734555; pubmed:16263706; pubmed:17200106; pubmed:19107399; pubmed:20386698; pubmed:22959269	8	MI:0006; MI:0007; MI:0096; MI:0676; MI:0018; MI:0111; MI:0114; MI:0254	38.5
218	P40494	P15891	559292	559292	14	MI:0007(anti tag coimmunoprecipitation); MI:0018(two hybrid); MI:0019(coimmunoprecipitation); MI:0048(filamentous phage display); MI:0081(peptide array); MI:0096(pull down); MI:0107(surface plasmon resonance); MI:0363(inferred by author); MI:0398(two hybrid pooling approach); MI:0063(interaction prediction); MI:0397(two hybrid array); MI:0004(affinity chromatography technology); MI:0254(genetic i…	6	MI:0407(direct interaction); MI:0914(association); MI:0915(physical association); MI:0218(physical interaction); MI:0794(synthetic); MI:0799(additive genetic interaction defined by inequality)	11	pubmed:11668184; pubmed:11743162; pubmed:11805837; pubmed:14737190; pubmed:19841731; pubmed:10087264; pubmed:17409071; pubmed:20093466; pubmed:20526336; pubmed:22282571; pubmed:23891562	8	MI:0007; MI:0048; MI:0081; MI:0096; MI:0398; MI:0397; MI:0107; MI:0254	38.5
219	P50086	P33298	559292	559292	12	MI:0007(anti tag coimmunoprecipitation); MI:0018(two hybrid); MI:0111(dihydrofolate reductase reconstruction); MI:0399(two hybrid fragment pooling approach); MI:0676(tandem affinity purification); MI:0397(two hybrid array); MI:0398(two hybrid pooling approach); MI:0004(affinity chromatography technology); MI:0090(protein complementation assay); MI:0096(pull down); MI:0114(x-ray crystallography); …	5	MI:0914(association); MI:0915(physical association); MI:0218(physical interaction); MI:0407(direct interaction); MI:0799(additive genetic interaction defined by inequality)	13	pubmed:10688190; pubmed:11283351; pubmed:11805837; pubmed:16429126; pubmed:16554755; pubmed:18467557; pubmed:19446323; pubmed:24013205; pubmed:17200106; pubmed:17329811; pubmed:17555716; pubmed:19412159; pubmed:20093466	8	MI:0399; MI:0007; MI:0676; MI:0397; MI:0096; MI:0111; MI:0114; MI:0254	38.5
220	P53933	P15891	559292	559292	12	MI:0007(anti tag coimmunoprecipitation); MI:0018(two hybrid); MI:0019(coimmunoprecipitation); MI:0048(filamentous phage display); MI:0096(pull down); MI:0107(surface plasmon resonance); MI:0397(two hybrid array); MI:0398(two hybrid pooling approach); MI:0946(miniaturized immunoprecipitation); MI:0084(phage display); MI:0004(affinity chromatography technology); MI:0686(unspecified method)	4	MI:0407(direct interaction); MI:0914(association); MI:0915(physical association); MI:0218(physical interaction)	7	pubmed:11668184; pubmed:11743162; pubmed:11805837; pubmed:14737190; pubmed:19841731; pubmed:23267104; pubmed:11489916	7	MI:0946; MI:0007; MI:0048; MI:0096; MI:0397; MI:0398; MI:0107	38.5
221	P69853	P18775	83333	83333	8	MI:0014(adenylate cyclase complementation); MI:0018(two hybrid); MI:0047(far western blotting); MI:0096(pull down); MI:0107(surface plasmon resonance); MI:0809(bimolecular fluorescence complementation); MI:0363(inferred by author); MI:0676(tandem affinity purification)	2	MI:0407(direct interaction); MI:0915(physical association)	4	pubmed:19151138; pubmed:20169075; pubmed:20974141; pubmed:19402753	7	MI:0047; MI:0096; MI:0676; MI:0018; MI:0107; MI:0809; MI:0014	38.5
222	Q06124	P09619	9606	9606	10	MI:0007(anti tag coimmunoprecipitation); MI:0045(experimental interaction detection); MI:0107(surface plasmon resonance); MI:0114(x-ray crystallography); MI:0400(affinity technology); MI:0415(enzymatic study); MI:0686(unspecified method); MI:0813(proximity ligation assay); MI:0018(two hybrid); MI:0096(pull down)	3	MI:0914(association); MI:0915(physical association); MI:0407(direct interaction)	9	pubmed:12614164; pubmed:23397142; pubmed:7530043; pubmed:7688466; pubmed:8119896; pubmed:8183548; pubmed:8538796; pubmed:11266449; pubmed:7691811	7	MI:0007; MI:0096; MI:0107; MI:0813; MI:0018; MI:0114; MI:0415	38.5
223	Q06142	P20676	559292	559292	9	MI:0047(far western blotting); MI:0096(pull down); MI:0111(dihydrofolate reductase reconstruction); MI:0676(tandem affinity purification); MI:0004(affinity chromatography technology); MI:0019(coimmunoprecipitation); MI:0018(two hybrid); MI:0090(protein complementation assay); MI:0114(x-ray crystallography)	4	MI:0407(direct interaction); MI:0914(association); MI:0915(physical association); MI:0218(physical interaction)	23	pubmed:16429126; pubmed:17418788; pubmed:18467557; pubmed:9412461; pubmed:11046143; pubmed:11387327; pubmed:11425876; pubmed:11535617; pubmed:7622450; pubmed:9235958; pubmed:9412460; pubmed:12917401; pubmed:15557115; pubmed:15741174; pubmed:15878174; pubmed:17200106; pubmed:17897934; pubmed:18046405; pubmed:20826343; pubmed:22357553; pubmed:8849456; pubmed:9182759; pubmed:9368759	7	MI:0047; MI:0096; MI:0676; MI:0019; MI:0018; MI:0111; MI:0114	38.5
224	Q13153	P60953	9606	9606	9	MI:0007(anti tag coimmunoprecipitation); MI:0018(two hybrid); MI:0096(pull down); MI:0398(two hybrid pooling approach); MI:0428(imaging technique); MI:0676(tandem affinity purification); MI:0077(nuclear magnetic resonance); MI:0004(affinity chromatography technology); MI:0114(x-ray crystallography)	3	MI:0407(direct interaction); MI:0914(association); MI:0915(physical association)	16	pubmed:11157984; pubmed:12606577; pubmed:12879077; pubmed:19596003; pubmed:20936779; pubmed:21029865; pubmed:21167153; pubmed:23455922; pubmed:7744004; pubmed:8107774; pubmed:10802735; pubmed:10360579; pubmed:10684602; pubmed:12650940; pubmed:16678097; pubmed:9535855	7	MI:0007; MI:0096; MI:0398; MI:0676; MI:0077; MI:0114; MI:0428	38.5
225	Q13616	P63208	9606	9606	9	MI:0006(anti bait coimmunoprecipitation); MI:0019(coimmunoprecipitation); MI:0055(fluorescent resonance energy transfer); MI:0065(isothermal titration calorimetry); MI:0096(pull down); MI:0114(x-ray crystallography); MI:0004(affinity chromatography technology); MI:0018(two hybrid); MI:0401(biochemical)	4	MI:0407(direct interaction); MI:0914(association); MI:0915(physical association); MI:0403(colocalization)	38	pubmed:11961546; pubmed:12504026; pubmed:12609982; pubmed:14685242; pubmed:17290223; pubmed:18818696; pubmed:19945379; pubmed:10023660; pubmed:10230406; pubmed:10230407; pubmed:10648623; pubmed:10713156; pubmed:11027288; pubmed:12504025; pubmed:12628165; pubmed:12684064; pubmed:12904573; pubmed:15452136; pubmed:15966899; pubmed:16357137; pubmed:16759355; pubmed:18094045; pubmed:19270694; pubmed:1…	6	MI:0006; MI:0096; MI:0055; MI:0018; MI:0065; MI:0114	38.5
226	Q15370	Q15369	9606	9606	9	MI:0007(anti tag coimmunoprecipitation); MI:0018(two hybrid); MI:0065(isothermal titration calorimetry); MI:0114(x-ray crystallography); MI:0398(two hybrid pooling approach); MI:0004(affinity chromatography technology); MI:0055(fluorescent resonance energy transfer); MI:0096(pull down); MI:0401(biochemical)	4	MI:0914(association); MI:0915(physical association); MI:0403(colocalization); MI:0407(direct interaction)	16	pubmed:10205047; pubmed:12004076; pubmed:12050673; pubmed:12149480; pubmed:16189514; pubmed:21516116; pubmed:10224134; pubmed:10449727; pubmed:10587522; pubmed:11739384; pubmed:17922844; pubmed:19159283; pubmed:22863883; pubmed:22939629; pubmed:23988114; pubmed:7660129	6	MI:0007; MI:0398; MI:0096; MI:0055; MI:0065; MI:0114	38.5
227	Q7L804	Q7L804	9606	9606	7	MI:0016(circular dichroism); MI:0018(two hybrid); MI:0067(light scattering); MI:0071(molecular sieving); MI:0114(x-ray crystallography); MI:0004(affinity chromatography technology); MI:0096(pull down)	2	MI:0407(direct interaction); MI:0915(physical association)	4	pubmed:16905101; pubmed:11994279; pubmed:12364336; pubmed:16734419	6	MI:0096; MI:0018; MI:0071; MI:0016; MI:0067; MI:0114	38.5
228	Q8TE68	P07766	9606	9606	6	MI:0007(anti tag coimmunoprecipitation); MI:0048(filamentous phage display); MI:0065(isothermal titration calorimetry); MI:0077(nuclear magnetic resonance); MI:0081(peptide array); MI:0096(pull down)	2	MI:0407(direct interaction); MI:0915(physical association)	2	pubmed:17617578; pubmed:18644376	6	MI:0007; MI:0048; MI:0081; MI:0096; MI:0065; MI:0077	38.5
229	Q9BX63	P38398	9606	9606	10	MI:0006(anti bait coimmunoprecipitation); MI:0007(anti tag coimmunoprecipitation); MI:0019(coimmunoprecipitation); MI:0096(pull down); MI:0107(surface plasmon resonance); MI:0676(tandem affinity purification); MI:0004(affinity chromatography technology); MI:0114(x-ray crystallography); MI:0428(imaging technique); MI:0686(unspecified method)	4	MI:0407(direct interaction); MI:0914(association); MI:0915(physical association); MI:0403(colocalization)	21	pubmed:14576432; pubmed:17525340; pubmed:17581638; pubmed:21240188; pubmed:19369211; pubmed:11877378; pubmed:14576433; pubmed:14578343; pubmed:15133502; pubmed:15208681; pubmed:15242590; pubmed:17525341; pubmed:17525342; pubmed:17596542; pubmed:18285836; pubmed:18717574; pubmed:19452558; pubmed:20159462; pubmed:20173781; pubmed:20681793; pubmed:22032289	7	MI:0006; MI:0007; MI:0096; MI:0676; MI:0107; MI:0114; MI:0428	38.5
230	Q9UER7	Q9NS23	9606	9606	11	MI:0006(anti bait coimmunoprecipitation); MI:0007(anti tag coimmunoprecipitation); MI:0398(two hybrid pooling approach); MI:0416(fluorescence microscopy); MI:0428(imaging technique); MI:0021(colocalization by fluorescent probes cloning); MI:0077(nuclear magnetic resonance); MI:0004(affinity chromatography technology); MI:0018(two hybrid); MI:0096(pull down); MI:0114(x-ray crystallography)	4	MI:0403(colocalization); MI:0914(association); MI:0915(physical association); MI:0407(direct interaction)	4	pubmed:16810318; pubmed:18566590; pubmed:21134643; pubmed:21643015	7	MI:0006; MI:0007; MI:0398; MI:0096; MI:0416; MI:0077; MI:0114	38.5
231	Q9ULH1	Q14247	9606	9606	7	MI:0038(dynamic light scattering); MI:0071(molecular sieving); MI:0077(nuclear magnetic resonance); MI:0096(pull down); MI:0114(x-ray crystallography); MI:0405(competition binding); MI:0004(affinity chromatography technology)	3	MI:0407(direct interaction); MI:0914(association); MI:0915(physical association)	5	pubmed:16636290; pubmed:17255943; pubmed:12672817; pubmed:15719014; pubmed:17893324	6	MI:0096; MI:0038; MI:0071; MI:0405; MI:0077; MI:0114	38.5
232	Q9UNE7	P11142	9606	9606	8	MI:0007(anti tag coimmunoprecipitation); MI:0018(two hybrid); MI:0049(filter binding); MI:0065(isothermal titration calorimetry); MI:0096(pull down); MI:0004(affinity chromatography technology); MI:0114(x-ray crystallography); MI:0415(enzymatic study)	3	MI:0407(direct interaction); MI:0915(physical association); MI:0914(association)	14	pubmed:16275660; pubmed:16293251; pubmed:20618441; pubmed:10330192; pubmed:11146634; pubmed:11557750; pubmed:15198682; pubmed:15215316; pubmed:15538384; pubmed:16207813; pubmed:21454478; pubmed:21911421; pubmed:23865999; pubmed:23990462	7	MI:0007; MI:0049; MI:0096; MI:0018; MI:0065; MI:0114; MI:0415	38.5
233	Q9UPQ9	Q9UKV8	9606	9606	9	MI:0007(anti tag coimmunoprecipitation); MI:0030(cross-linking study); MI:0053(fluorescence polarization spectroscopy); MI:0077(nuclear magnetic resonance); MI:0081(peptide array); MI:0096(pull down); MI:0663(confocal microscopy); MI:0004(affinity chromatography technology); MI:0401(biochemical)	4	MI:0403(colocalization); MI:0407(direct interaction); MI:0914(association); MI:0915(physical association)	7	pubmed:17932509; pubmed:19383768; pubmed:19716330; pubmed:24043833; pubmed:17891150; pubmed:19838187; pubmed:19470757	7	MI:0007; MI:0081; MI:0096; MI:0053; MI:0030; MI:0077; MI:0663	38.5
234	O35305	O35235	10090	10090	6	MI:0030(cross-linking study); MI:0065(isothermal titration calorimetry); MI:0071(molecular sieving); MI:0107(surface plasmon resonance); MI:0114(x-ray crystallography); MI:0969(bio-layer interferometry)	2	MI:0915(physical association); MI:0407(direct interaction)	3	pubmed:10097072; pubmed:21059944; pubmed:23039992	6	MI:0071; MI:0107; MI:0969; MI:0030; MI:0065; MI:0114	38
235	P00441	P00441	9606	9606	7	MI:0013(biophysical); MI:0020(transmission electron microscopy); MI:0028(cosedimentation in solution); MI:0038(dynamic light scattering); MI:0071(molecular sieving); MI:0077(nuclear magnetic resonance); MI:0114(x-ray crystallography)	1	MI:0407(direct interaction)	5	pubmed:23831581; pubmed:19171884; pubmed:19369197; pubmed:19828437; pubmed:21257910	6	MI:0020; MI:0028; MI:0038; MI:0071; MI:0077; MI:0114	38
236	P14210	P08581	9606	9606	9	MI:0030(cross-linking study); MI:0114(x-ray crystallography); MI:0411(enzyme linked immunosorbent assay); MI:0440(saturation binding); MI:0055(fluorescent resonance energy transfer); MI:0905(amplified luminescent proximity homogeneous assay); MI:0004(affinity chromatography technology); MI:0096(pull down); MI:0415(enzymatic study)	2	MI:0407(direct interaction); MI:0915(physical association)	9	pubmed:15167892; pubmed:17981115; pubmed:1846706; pubmed:22897854; pubmed:17804794; pubmed:20624990; pubmed:1655405; pubmed:19433454; pubmed:8380735	8	MI:0411; MI:0096; MI:0440; MI:0055; MI:0905; MI:0030; MI:0114; MI:0415	38
237	P32917	P16892	559292	559292	9	MI:0018(two hybrid); MI:0029(cosedimentation through density gradient); MI:0096(pull down); MI:0424(protein kinase assay); MI:0019(coimmunoprecipitation); MI:0004(affinity chromatography technology); MI:0055(fluorescent resonance energy transfer); MI:0114(x-ray crystallography); MI:0415(enzymatic study)	5	MI:0217(phosphorylation reaction); MI:0914(association); MI:0915(physical association); MI:0218(physical interaction); MI:0407(direct interaction)	23	pubmed:15020407; pubmed:19303851; pubmed:23953117; pubmed:7851759; pubmed:8062390; pubmed:7874199; pubmed:8052657; pubmed:8314085; pubmed:9311911; pubmed:9335587; pubmed:10481914; pubmed:10593609; pubmed:11071925; pubmed:11525741; pubmed:12511654; pubmed:14734536; pubmed:15322134; pubmed:16424299; pubmed:17952059; pubmed:18077328; pubmed:20400943; pubmed:21863494; pubmed:9501067	7	MI:0096; MI:0424; MI:0019; MI:0018; MI:0029; MI:0055; MI:0114	38
238	P49861	P49861	37554	37554	5	MI:0030(cross-linking study); MI:0114(x-ray crystallography); MI:0400(affinity technology); MI:0410(electron tomography); MI:0826(x ray scattering)	2	MI:0407(direct interaction); MI:0915(physical association)	4	pubmed:17098191; pubmed:18940605; pubmed:19204733; pubmed:22748764	5	MI:0410; MI:0826; MI:0030; MI:0114; MI:0400	38
239	Q05193	Q05193	9606	9606	7	MI:0028(cosedimentation in solution); MI:0030(cross-linking study); MI:0040(electron microscopy); MI:0071(molecular sieving); MI:0826(x ray scattering); MI:0114(x-ray crystallography); MI:0018(two hybrid)	2	MI:0407(direct interaction); MI:0914(association)	6	pubmed:20700106; pubmed:21962517; pubmed:20428113; pubmed:21927000; pubmed:15123615; pubmed:7634088	7	MI:0028; MI:0071; MI:0826; MI:0018; MI:0030; MI:0040; MI:0114	38
240	Q07812	O43521	9606	9606	6	MI:0006(anti bait coimmunoprecipitation); MI:0007(anti tag coimmunoprecipitation); MI:0055(fluorescent resonance energy transfer); MI:0107(surface plasmon resonance); MI:0071(molecular sieving); MI:0077(nuclear magnetic resonance)	3	MI:0407(direct interaction); MI:0914(association); MI:0915(physical association)	6	pubmed:17289999; pubmed:17525735; pubmed:19427863; pubmed:21199865; pubmed:23374347; pubmed:18948948	6	MI:0006; MI:0007; MI:0055; MI:0107; MI:0071; MI:0077	38
241	Q12449	P02829	559292	559292	12	MI:0018(two hybrid); MI:0096(pull down); MI:0363(inferred by author); MI:0397(two hybrid array); MI:0401(biochemical); MI:0676(tandem affinity purification); MI:0028(cosedimentation in solution); MI:0055(fluorescent resonance energy transfer); MI:0107(surface plasmon resonance); MI:0880(atpase assay); MI:0004(affinity chromatography technology); MI:0254(genetic interference)	4	MI:0914(association); MI:0915(physical association); MI:0407(direct interaction); MI:0796(suppression)	14	pubmed:12604615; pubmed:15766533; pubmed:15879519; pubmed:16429126; pubmed:18719252; pubmed:19536198; pubmed:23396352; pubmed:12504007; pubmed:12667448; pubmed:15466438; pubmed:15633294; pubmed:20159553; pubmed:21419342; pubmed:23166640	8	MI:0880; MI:0096; MI:0397; MI:0676; MI:0028; MI:0055; MI:0107; MI:0254	38
242	Q16760	Q16760	9606	9606	6	MI:0028(cosedimentation in solution); MI:0071(molecular sieving); MI:0107(surface plasmon resonance); MI:0114(x-ray crystallography); MI:0410(electron tomography); MI:0004(affinity chromatography technology)	2	MI:0407(direct interaction); MI:0915(physical association)	2	pubmed:18334213; pubmed:12200442	6	MI:0028; MI:0071; MI:0107; MI:0410; MI:0004; MI:0114	38
243	Q8WWW0	Q13188	9606	9606	10	MI:0007(anti tag coimmunoprecipitation); MI:0018(two hybrid); MI:0676(tandem affinity purification); MI:1314(proximity-dependent biotin identification); MI:0071(molecular sieving); MI:0096(pull down); MI:0114(x-ray crystallography); MI:0424(protein kinase assay); MI:0004(affinity chromatography technology); MI:1313(proximity labelling technology)	4	MI:0403(colocalization); MI:0914(association); MI:0915(physical association); MI:0407(direct interaction)	8	pubmed:16892067; pubmed:20562859; pubmed:20920251; pubmed:21988832; pubmed:23455922; pubmed:24255178; pubmed:24366813; pubmed:23972470	8	MI:0007; MI:1314; MI:0676; MI:0096; MI:0424; MI:0018; MI:0071; MI:0114	38
244	Q97ZF4	P60849	273057	273057	5	MI:0040(electron microscopy); MI:0065(isothermal titration calorimetry); MI:0077(nuclear magnetic resonance); MI:0114(x-ray crystallography); MI:0226(ion exchange chromatography)	2	MI:0407(direct interaction); MI:0915(physical association)	1	pubmed:16004869	5	MI:0226; MI:0040; MI:0065; MI:0077; MI:0114	38
245	Q9NPI6	Q9NPI6	9606	9606	6	MI:0007(anti tag coimmunoprecipitation); MI:0416(fluorescence microscopy); MI:0071(molecular sieving); MI:0077(nuclear magnetic resonance); MI:0104(static light scattering); MI:0114(x-ray crystallography)	3	MI:0914(association); MI:0915(physical association); MI:0407(direct interaction)	2	pubmed:16364915; pubmed:19966221	6	MI:0007; MI:0071; MI:0104; MI:0416; MI:0077; MI:0114	38
246	Q9Y4K3	Q9Y4K3	9606	9606	8	MI:0018(two hybrid); MI:0397(two hybrid array); MI:0071(molecular sieving); MI:0114(x-ray crystallography); MI:0826(x ray scattering); MI:0004(affinity chromatography technology); MI:0055(fluorescent resonance energy transfer); MI:0415(enzymatic study)	2	MI:0915(physical association); MI:0407(direct interaction)	9	pubmed:21988832; pubmed:22493164; pubmed:19465916; pubmed:16378096; pubmed:18617513; pubmed:19675569; pubmed:20512936; pubmed:22643835; pubmed:9718306	7	MI:0397; MI:0071; MI:0826; MI:0004; MI:0055; MI:0114; MI:0415	38
247	P08514	P05106	9606	9606	7	MI:0077(nuclear magnetic resonance); MI:0114(x-ray crystallography); MI:0364(inferred by curator); MI:0369(lex-a dimerization assay); MI:0676(tandem affinity purification); MI:0019(coimmunoprecipitation); MI:0096(pull down)	3	MI:0407(direct interaction); MI:0915(physical association); MI:0218(physical interaction)	7	pubmed:14681217; pubmed:14681455; pubmed:15379538; pubmed:19279667; pubmed:19805198; pubmed:22178926; pubmed:7531639	6	MI:0676; MI:0019; MI:0096; MI:0369; MI:0077; MI:0114	37.5
248	P08603	P01024	9606	9606	6	MI:0049(filter binding); MI:0107(surface plasmon resonance); MI:0077(nuclear magnetic resonance); MI:0114(x-ray crystallography); MI:0892(solid phase assay); MI:0096(pull down)	1	MI:0407(direct interaction)	4	pubmed:16612335; pubmed:21317894; pubmed:11367533; pubmed:9291131	5	MI:0049; MI:0096; MI:0107; MI:0077; MI:0114	37.5
249	P0A6Y8	P08622	83333	83333	5	MI:0017(classical fluorescence spectroscopy); MI:0096(pull down); MI:0107(surface plasmon resonance); MI:0077(nuclear magnetic resonance); MI:0880(atpase assay)	3	MI:0914(association); MI:0915(physical association); MI:0407(direct interaction)	5	pubmed:10521435; pubmed:15690043; pubmed:18394994; pubmed:19439666; pubmed:22065753	5	MI:0880; MI:0096; MI:0017; MI:0107; MI:0077	37.5
250	P10415	O43521	9606	9606	9	MI:0006(anti bait coimmunoprecipitation); MI:0007(anti tag coimmunoprecipitation); MI:0019(coimmunoprecipitation); MI:0053(fluorescence polarization spectroscopy); MI:0107(surface plasmon resonance); MI:0364(inferred by curator); MI:0004(affinity chromatography technology); MI:0018(two hybrid); MI:0096(pull down)	3	MI:0407(direct interaction); MI:0914(association); MI:0915(physical association)	12	pubmed:14681455; pubmed:15694340; pubmed:16697956; pubmed:17074758; pubmed:17289999; pubmed:17692808; pubmed:21199865; pubmed:21671007; pubmed:23845444; pubmed:19805519; pubmed:9430630; pubmed:9731710	6	MI:0006; MI:0007; MI:0096; MI:0053; MI:0107; MI:0018	37.5
251	P11362	P05230	9606	9606	5	MI:0077(nuclear magnetic resonance); MI:0107(surface plasmon resonance); MI:0114(x-ray crystallography); MI:0030(cross-linking study); MI:0096(pull down)	2	MI:0407(direct interaction); MI:0914(association)	8	pubmed:10830168; pubmed:18441324; pubmed:23597563; pubmed:1722683; pubmed:22244757; pubmed:7730326; pubmed:11030354; pubmed:8576175	5	MI:0096; MI:0107; MI:0077; MI:0114; MI:0030	37.5
252	P19793	P10276	9606	9606	12	MI:0018(two hybrid); MI:0096(pull down); MI:0114(x-ray crystallography); MI:0028(cosedimentation in solution); MI:0071(molecular sieving); MI:0254(genetic interference); MI:0826(x ray scattering); MI:0888(small angle neutron scattering); MI:0004(affinity chromatography technology); MI:0047(far western blotting); MI:0401(biochemical); MI:0428(imaging technique)	4	MI:0407(direct interaction); MI:0915(physical association); MI:0403(colocalization); MI:0914(association)	13	pubmed:10698945; pubmed:19345331; pubmed:21988832; pubmed:21478865; pubmed:7760852; pubmed:12052862; pubmed:1314167; pubmed:15171703; pubmed:15528208; pubmed:15604093; pubmed:16540467; pubmed:9415406; pubmed:9582446	10	MI:0096; MI:0047; MI:0018; MI:0028; MI:0071; MI:0826; MI:0114; MI:0888; MI:0254; MI:0428	37.5
253	P24394	P05112	9606	9606	6	MI:0006(anti bait coimmunoprecipitation); MI:0065(isothermal titration calorimetry); MI:0099(scintillation proximity assay); MI:0114(x-ray crystallography); MI:0019(coimmunoprecipitation); MI:0030(cross-linking study)	4	MI:0407(direct interaction); MI:0914(association); MI:0915(physical association); MI:0218(physical interaction)	7	pubmed:10219247; pubmed:18243101; pubmed:23597562; pubmed:8266078; pubmed:7721786; pubmed:9874253; pubmed:11786020	5	MI:0006; MI:0065; MI:0099; MI:0114; MI:0030	37.5
254	P32468	P32458	559292	559292	10	MI:0006(anti bait coimmunoprecipitation); MI:0007(anti tag coimmunoprecipitation); MI:0018(two hybrid); MI:0399(two hybrid fragment pooling approach); MI:0676(tandem affinity purification); MI:0397(two hybrid array); MI:0398(two hybrid pooling approach); MI:0004(affinity chromatography technology); MI:0096(pull down); MI:0114(x-ray crystallography)	4	MI:0914(association); MI:0915(physical association); MI:0218(physical interaction); MI:0407(direct interaction)	19	pubmed:10688190; pubmed:11283351; pubmed:11805837; pubmed:16371506; pubmed:16429126; pubmed:18719252; pubmed:11489916; pubmed:19805342; pubmed:9813094; pubmed:12215547; pubmed:12665577; pubmed:14993234; pubmed:15282341; pubmed:15996627; pubmed:16207085; pubmed:17200106; pubmed:18541672; pubmed:18550837; pubmed:21984913	7	MI:0399; MI:0006; MI:0007; MI:0676; MI:0397; MI:0096; MI:0114	37.5
255	P41695	P41695	559292	559292	7	MI:0016(circular dichroism); MI:0069(mass spectrometry studies of complexes); MI:0071(molecular sieving); MI:0114(x-ray crystallography); MI:0826(x ray scattering); MI:0004(affinity chromatography technology); MI:0096(pull down)	2	MI:0407(direct interaction); MI:0915(physical association)	2	pubmed:19141287; pubmed:18547097	6	MI:0096; MI:0069; MI:0071; MI:0826; MI:0016; MI:0114	37.5
256	P62993	P00533	9606	9606	10	MI:0006(anti bait coimmunoprecipitation); MI:0007(anti tag coimmunoprecipitation); MI:0019(coimmunoprecipitation); MI:0089(protein array); MI:0096(pull down); MI:0107(surface plasmon resonance); MI:0405(competition binding); MI:0676(tandem affinity purification); MI:0004(affinity chromatography technology); MI:0686(unspecified method)	3	MI:0407(direct interaction); MI:0914(association); MI:0915(physical association)	43	pubmed:10229072; pubmed:11896612; pubmed:12577067; pubmed:14679214; pubmed:15657067; pubmed:16273093; pubmed:16729043; pubmed:16799092; pubmed:21278786; pubmed:21278788; pubmed:21706016; pubmed:23178716; pubmed:24189400; pubmed:7518560; pubmed:7527043; pubmed:8887653; pubmed:8940013; pubmed:9020117; pubmed:10026169; pubmed:10085134; pubmed:10595738; pubmed:11370743; pubmed:11408594; pubmed:119603…	7	MI:0006; MI:0007; MI:0089; MI:0096; MI:0676; MI:0107; MI:0405	37.5
257	P62993	P21802	9606	9606	4	MI:0065(isothermal titration calorimetry); MI:0067(light scattering); MI:0077(nuclear magnetic resonance); MI:0424(protein kinase assay)	2	MI:0217(phosphorylation reaction); MI:0407(direct interaction)	1	pubmed:22726438	4	MI:0424; MI:0065; MI:0067; MI:0077	37.5
258	Q04868	Q02884	559292	559292	12	MI:0007(anti tag coimmunoprecipitation); MI:0028(cosedimentation in solution); MI:0071(molecular sieving); MI:0111(dihydrofolate reductase reconstruction); MI:0114(x-ray crystallography); MI:0676(tandem affinity purification); MI:0019(coimmunoprecipitation); MI:0096(pull down); MI:0004(affinity chromatography technology); MI:0018(two hybrid); MI:0090(protein complementation assay); MI:0254(geneti…	5	MI:0914(association); MI:0915(physical association); MI:0218(physical interaction); MI:0407(direct interaction); MI:0796(suppression)	10	pubmed:11689709; pubmed:15138274; pubmed:18467557; pubmed:22556426; pubmed:22343726; pubmed:17200106; pubmed:17314980; pubmed:19061648; pubmed:20093466; pubmed:22615397	9	MI:0007; MI:0676; MI:0096; MI:0028; MI:0071; MI:0018; MI:0111; MI:0114; MI:0254	37.5
259	Q07817	Q07812	9606	9606	10	MI:0006(anti bait coimmunoprecipitation); MI:0007(anti tag coimmunoprecipitation); MI:0019(coimmunoprecipitation); MI:0051(fluorescence technology); MI:0053(fluorescence polarization spectroscopy); MI:0096(pull down); MI:0114(x-ray crystallography); MI:0411(enzyme linked immunosorbent assay); MI:0004(affinity chromatography technology); MI:0686(unspecified method)	4	MI:0403(colocalization); MI:0407(direct interaction); MI:0914(association); MI:0915(physical association)	17	pubmed:14963330; pubmed:15131699; pubmed:16151013; pubmed:17289999; pubmed:17525735; pubmed:19074440; pubmed:21199865; pubmed:21458670; pubmed:21567405; pubmed:21671007; pubmed:9027312; pubmed:9388232; pubmed:12137781; pubmed:12853473; pubmed:21852238; pubmed:22072718; pubmed:9824152	6	MI:0006; MI:0007; MI:0096; MI:0411; MI:0053; MI:0114	37.5
260	Q07820	O43521	9606	9606	7	MI:0006(anti bait coimmunoprecipitation); MI:0007(anti tag coimmunoprecipitation); MI:0053(fluorescence polarization spectroscopy); MI:0107(surface plasmon resonance); MI:0004(affinity chromatography technology); MI:0018(two hybrid); MI:0096(pull down)	3	MI:0407(direct interaction); MI:0914(association); MI:0915(physical association)	19	pubmed:16213503; pubmed:16697956; pubmed:17525735; pubmed:20085765; pubmed:20159608; pubmed:21132008; pubmed:21199865; pubmed:21507240; pubmed:22516262; pubmed:23245996; pubmed:10837489; pubmed:15694340; pubmed:15989957; pubmed:19148187; pubmed:19150432; pubmed:19622586; pubmed:20074640; pubmed:21613222; pubmed:9731710	6	MI:0006; MI:0007; MI:0096; MI:0053; MI:0107; MI:0018	37.5
261	Q08685	P39081	559292	559292	12	MI:0006(anti bait coimmunoprecipitation); MI:0018(two hybrid); MI:0096(pull down); MI:0114(x-ray crystallography); MI:0364(inferred by curator); MI:0397(two hybrid array); MI:0399(two hybrid fragment pooling approach); MI:0676(tandem affinity purification); MI:0007(anti tag coimmunoprecipitation); MI:0398(two hybrid pooling approach); MI:0004(affinity chromatography technology); MI:0401(biochemic…	4	MI:0407(direct interaction); MI:0914(association); MI:0915(physical association); MI:0218(physical interaction)	17	pubmed:10688190; pubmed:11283351; pubmed:11344258; pubmed:11805826; pubmed:14681455; pubmed:14690591; pubmed:16429126; pubmed:17151076; pubmed:11689695; pubmed:21947206; pubmed:15565157; pubmed:17200106; pubmed:20810619; pubmed:21993299; pubmed:21993300; pubmed:22026644; pubmed:22216186	7	MI:0399; MI:0006; MI:0007; MI:0096; MI:0397; MI:0676; MI:0114	37.5
262	Q12830	P62805	9606	9606	7	MI:0053(fluorescence polarization spectroscopy); MI:0065(isothermal titration calorimetry); MI:0081(peptide array); MI:0096(pull down); MI:0114(x-ray crystallography); MI:0004(affinity chromatography technology); MI:0686(unspecified method)	3	MI:0407(direct interaction); MI:0915(physical association); MI:0914(association)	1	pubmed:21596426	5	MI:0081; MI:0096; MI:0053; MI:0065; MI:0114	37.5
263	Q13009	P18827	9606	9606	4	MI:0017(classical fluorescence spectroscopy); MI:0065(isothermal titration calorimetry); MI:0077(nuclear magnetic resonance); MI:0114(x-ray crystallography)	1	MI:0407(direct interaction)	1	pubmed:23395182	4	MI:0017; MI:0065; MI:0077; MI:0114	37.5
264	Q13480	Q06124	9606	9606	8	MI:0006(anti bait coimmunoprecipitation); MI:0007(anti tag coimmunoprecipitation); MI:0018(two hybrid); MI:0019(coimmunoprecipitation); MI:0047(far western blotting); MI:0107(surface plasmon resonance); MI:0434(phosphatase assay); MI:0004(affinity chromatography technology)	4	MI:0203(dephosphorylation reaction); MI:0914(association); MI:0915(physical association); MI:0407(direct interaction)	11	pubmed:11323411; pubmed:11453982; pubmed:12855672; pubmed:14665621; pubmed:14701753; pubmed:15574420; pubmed:20308328; pubmed:9658397; pubmed:11940581; pubmed:14982882; pubmed:9804835	6	MI:0006; MI:0007; MI:0047; MI:0018; MI:0107; MI:0434	37.5
265	Q13485	P84022	9606	9606	9	MI:0006(anti bait coimmunoprecipitation); MI:0007(anti tag coimmunoprecipitation); MI:0018(two hybrid); MI:0096(pull down); MI:0114(x-ray crystallography); MI:0397(two hybrid array); MI:0676(tandem affinity purification); MI:0813(proximity ligation assay); MI:0004(affinity chromatography technology)	3	MI:0407(direct interaction); MI:0914(association); MI:0915(physical association)	37	pubmed:15231748; pubmed:15350224; pubmed:18729074; pubmed:19135894; pubmed:21297662; pubmed:21532621; pubmed:21597466; pubmed:21988832; pubmed:22045334; pubmed:22442258; pubmed:10092624; pubmed:10531362; pubmed:10878024; pubmed:10995777; pubmed:11114293; pubmed:12167862; pubmed:12419246; pubmed:12543979; pubmed:12732634; pubmed:12794086; pubmed:12917407; pubmed:15084259; pubmed:15467747; pubmed:1…	7	MI:0006; MI:0007; MI:0096; MI:0397; MI:0676; MI:0813; MI:0114	37.5
266	Q15370	P40337	9606	9606	8	MI:0006(anti bait coimmunoprecipitation); MI:0007(anti tag coimmunoprecipitation); MI:0018(two hybrid); MI:0065(isothermal titration calorimetry); MI:0114(x-ray crystallography); MI:0004(affinity chromatography technology); MI:0096(pull down); MI:0401(biochemical)	3	MI:0914(association); MI:0915(physical association); MI:0407(direct interaction)	30	pubmed:10205047; pubmed:12004076; pubmed:12050673; pubmed:15601820; pubmed:17353931; pubmed:17986458; pubmed:18323857; pubmed:20871634; pubmed:10449727; pubmed:10587522; pubmed:10823831; pubmed:12048197; pubmed:12604794; pubmed:14636579; pubmed:15060148; pubmed:15935760; pubmed:16503656; pubmed:17339318; pubmed:17922844; pubmed:18173839; pubmed:18187417; pubmed:19030229; pubmed:20049704; pubmed:2…	6	MI:0006; MI:0007; MI:0096; MI:0018; MI:0065; MI:0114	37.5
267	Q15459	Q12874	9606	9606	8	MI:0007(anti tag coimmunoprecipitation); MI:0018(two hybrid); MI:0077(nuclear magnetic resonance); MI:0096(pull down); MI:0004(affinity chromatography technology); MI:0047(far western blotting); MI:0114(x-ray crystallography); MI:0401(biochemical)	4	MI:0915(physical association); MI:0407(direct interaction); MI:0403(colocalization); MI:0914(association)	5	pubmed:22365833; pubmed:17098193; pubmed:11533230; pubmed:22939629; pubmed:8022796	6	MI:0007; MI:0096; MI:0047; MI:0018; MI:0077; MI:0114	37.5
268	Q15796	Q13485	9606	9606	10	MI:0006(anti bait coimmunoprecipitation); MI:0007(anti tag coimmunoprecipitation); MI:0018(two hybrid); MI:0019(coimmunoprecipitation); MI:0114(x-ray crystallography); MI:0676(tandem affinity purification); MI:0813(proximity ligation assay); MI:0004(affinity chromatography technology); MI:0096(pull down); MI:0401(biochemical)	4	MI:0407(direct interaction); MI:0914(association); MI:0915(physical association); MI:0403(colocalization)	43	pubmed:12167862; pubmed:15231748; pubmed:15350224; pubmed:18511908; pubmed:18729074; pubmed:19135894; pubmed:21297662; pubmed:21532621; pubmed:21988832; pubmed:22442258; pubmed:10085121; pubmed:10199400; pubmed:10531362; pubmed:10781087; pubmed:10878024; pubmed:11027280; pubmed:11102446; pubmed:11114293; pubmed:11264182; pubmed:11274206; pubmed:12419246; pubmed:12543979; pubmed:12621041; pubmed:1…	7	MI:0006; MI:0007; MI:0676; MI:0096; MI:0018; MI:0813; MI:0114	37.5
269	Q8IYD1	P11940	9606	9606	7	MI:0006(anti bait coimmunoprecipitation); MI:0007(anti tag coimmunoprecipitation); MI:0065(isothermal titration calorimetry); MI:0096(pull down); MI:0107(surface plasmon resonance); MI:0004(affinity chromatography technology); MI:0018(two hybrid)	3	MI:0407(direct interaction); MI:0914(association); MI:0915(physical association)	4	pubmed:14685257; pubmed:18447585; pubmed:23340509; pubmed:10358005	6	MI:0006; MI:0007; MI:0096; MI:0107; MI:0018; MI:0065	37.5
270	Q96PU5	O15105	9606	9606	6	MI:0007(anti tag coimmunoprecipitation); MI:0065(isothermal titration calorimetry); MI:0077(nuclear magnetic resonance); MI:0004(affinity chromatography technology); MI:0096(pull down); MI:0114(x-ray crystallography)	3	MI:0407(direct interaction); MI:0915(physical association); MI:0914(association)	2	pubmed:22921829; pubmed:22773947	5	MI:0007; MI:0096; MI:0065; MI:0077; MI:0114	37.5
271	Q99496	Q8N488	9606	9606	7	MI:0096(pull down); MI:0028(cosedimentation in solution); MI:0077(nuclear magnetic resonance); MI:0107(surface plasmon resonance); MI:0114(x-ray crystallography); MI:0226(ion exchange chromatography); MI:0004(affinity chromatography technology)	2	MI:0915(physical association); MI:0407(direct interaction)	3	pubmed:16943429; pubmed:20696397; pubmed:22325352	6	MI:0096; MI:0028; MI:0107; MI:0226; MI:0077; MI:0114	37.5
272	Q9GZQ8	Q13501	9606	9606	8	MI:0007(anti tag coimmunoprecipitation); MI:0018(two hybrid); MI:0065(isothermal titration calorimetry); MI:0096(pull down); MI:0398(two hybrid pooling approach); MI:0676(tandem affinity purification); MI:0004(affinity chromatography technology); MI:0114(x-ray crystallography)	3	MI:0407(direct interaction); MI:0914(association); MI:0915(physical association)	9	pubmed:16169070; pubmed:18083104; pubmed:19250911; pubmed:20010802; pubmed:20562859; pubmed:21900206; pubmed:24089205; pubmed:22434781; pubmed:23333919	6	MI:0007; MI:0096; MI:0398; MI:0676; MI:0065; MI:0114	37.5
273	Q9HAU4	Q15796	9606	9606	7	MI:0018(two hybrid); MI:0065(isothermal titration calorimetry); MI:0081(peptide array); MI:0676(tandem affinity purification); MI:0077(nuclear magnetic resonance); MI:0004(affinity chromatography technology); MI:0096(pull down)	2	MI:0407(direct interaction); MI:0915(physical association)	10	pubmed:15231748; pubmed:18729074; pubmed:22045334; pubmed:20937913; pubmed:11016919; pubmed:11158580; pubmed:11389444; pubmed:15221015; pubmed:19122240; pubmed:19620243	6	MI:0081; MI:0676; MI:0096; MI:0018; MI:0065; MI:0077	37.5
274	Q9HCE7	O15105	9606	9606	6	MI:0065(isothermal titration calorimetry); MI:0077(nuclear magnetic resonance); MI:1246(ion mobility mass spectrometry of complexes); MI:0004(affinity chromatography technology); MI:0096(pull down); MI:0114(x-ray crystallography)	3	MI:0407(direct interaction); MI:0914(association); MI:0915(physical association)	10	pubmed:20937913; pubmed:22921829; pubmed:11278251; pubmed:12151385; pubmed:12519765; pubmed:14722617; pubmed:15221015; pubmed:16720724; pubmed:22773947; pubmed:23959799	5	MI:1246; MI:0096; MI:0065; MI:0077; MI:0114	37.5
275	Q9NS91	P63146	9606	9606	8	MI:0018(two hybrid); MI:0397(two hybrid array); MI:0077(nuclear magnetic resonance); MI:0107(surface plasmon resonance); MI:0114(x-ray crystallography); MI:0004(affinity chromatography technology); MI:0096(pull down); MI:0401(biochemical)	3	MI:0915(physical association); MI:0407(direct interaction); MI:0914(association)	11	pubmed:19549727; pubmed:21422291; pubmed:10884424; pubmed:10908344; pubmed:15359278; pubmed:17720710; pubmed:18245774; pubmed:20064529; pubmed:20675655; pubmed:21549715; pubmed:21858012	5	MI:0397; MI:0096; MI:0107; MI:0077; MI:0114	37.5
276	O74986	O43070	284812	284812	8	MI:0053(fluorescence polarization spectroscopy); MI:0065(isothermal titration calorimetry); MI:0071(molecular sieving); MI:0114(x-ray crystallography); MI:0676(tandem affinity purification); MI:0004(affinity chromatography technology); MI:0254(genetic interference); MI:0686(unspecified method)	4	MI:0407(direct interaction); MI:0915(physical association); MI:0794(synthetic); MI:0799(additive genetic interaction defined by inequality)	4	pubmed:19804755; pubmed:19804756; pubmed:20421724; pubmed:21098122	6	MI:0676; MI:0053; MI:0071; MI:0065; MI:0114; MI:0254	37
277	P04585	P04585	11706	11706	7	MI:0030(cross-linking study); MI:0040(electron microscopy); MI:0071(molecular sieving); MI:0077(nuclear magnetic resonance); MI:0114(x-ray crystallography); MI:0401(biochemical); MI:0411(enzyme linked immunosorbent assay)	2	MI:0407(direct interaction); MI:0915(physical association)	4	pubmed:19914170; pubmed:20227411; pubmed:21156026; pubmed:22804908	6	MI:0411; MI:0071; MI:0030; MI:0040; MI:0077; MI:0114	37
278	P23895	P23895	83333	83333	11	MI:0364(inferred by curator); MI:0004(affinity chromatography technology); MI:0028(cosedimentation in solution); MI:0030(cross-linking study); MI:0040(electron microscopy); MI:0071(molecular sieving); MI:0114(x-ray crystallography); MI:0254(genetic interference); MI:0276(blue native page); MI:0401(biochemical); MI:0655(lambda repressor two hybrid)	2	MI:0407(direct interaction); MI:0218(physical interaction)	12	pubmed:14681455; pubmed:11226157; pubmed:11572877; pubmed:12221291; pubmed:12946360; pubmed:14633977; pubmed:14755055; pubmed:14973045; pubmed:15223321; pubmed:18024586; pubmed:20541505; pubmed:8940098	9	MI:0276; MI:0004; MI:0028; MI:0071; MI:0655; MI:0030; MI:0040; MI:0114; MI:0254	37
279	P24385	P11802	9606	9606	10	MI:0006(anti bait coimmunoprecipitation); MI:0007(anti tag coimmunoprecipitation); MI:0089(protein array); MI:0364(inferred by curator); MI:0424(protein kinase assay); MI:0071(molecular sieving); MI:0114(x-ray crystallography); MI:0004(affinity chromatography technology); MI:0096(pull down); MI:0401(biochemical)	5	MI:0217(phosphorylation reaction); MI:0407(direct interaction); MI:0914(association); MI:0915(physical association); MI:0403(colocalization)	28	pubmed:14681455; pubmed:15232106; pubmed:21242975; pubmed:7568034; pubmed:8756624; pubmed:9106657; pubmed:19237565; pubmed:19470470; pubmed:10580009; pubmed:10908655; pubmed:11360184; pubmed:12036906; pubmed:12519773; pubmed:16985050; pubmed:17205132; pubmed:17420273; pubmed:18537972; pubmed:20837141; pubmed:23707388; pubmed:23718855; pubmed:8259215; pubmed:8662825; pubmed:8867812; pubmed:8978686…	7	MI:0006; MI:0007; MI:0089; MI:0424; MI:0096; MI:0071; MI:0114	37
280	P36010	P36010	559292	559292	10	MI:0018(two hybrid); MI:0111(dihydrofolate reductase reconstruction); MI:0399(two hybrid fragment pooling approach); MI:0676(tandem affinity purification); MI:0007(anti tag coimmunoprecipitation); MI:0397(two hybrid array); MI:0398(two hybrid pooling approach); MI:0090(protein complementation assay); MI:0114(x-ray crystallography); MI:0415(enzymatic study)	4	MI:0914(association); MI:0915(physical association); MI:0218(physical interaction); MI:0407(direct interaction)	7	pubmed:10688190; pubmed:11283351; pubmed:11805826; pubmed:18467557; pubmed:10655498; pubmed:12472466; pubmed:18607079	7	MI:0399; MI:0007; MI:0676; MI:0397; MI:0111; MI:0114; MI:0415	37
281	P53691	P02829	559292	559292	10	MI:0004(affinity chromatography technology); MI:0397(two hybrid array); MI:0676(tandem affinity purification); MI:0007(anti tag coimmunoprecipitation); MI:0028(cosedimentation in solution); MI:0096(pull down); MI:0107(surface plasmon resonance); MI:0880(atpase assay); MI:0018(two hybrid); MI:0254(genetic interference)	5	MI:0914(association); MI:0915(physical association); MI:0218(physical interaction); MI:0407(direct interaction); MI:0794(synthetic)	14	pubmed:15766533; pubmed:16554755; pubmed:19536198; pubmed:11805837; pubmed:21170051; pubmed:23396352; pubmed:8939862; pubmed:9632755; pubmed:10942767; pubmed:15364569; pubmed:16945921; pubmed:17923092; pubmed:22505624; pubmed:9927435	8	MI:0007; MI:0880; MI:0397; MI:0676; MI:0096; MI:0028; MI:0107; MI:0254	37
282	P55211	O14727	9606	9606	11	MI:0019(coimmunoprecipitation); MI:0027(cosedimentation); MI:0029(cosedimentation through density gradient); MI:0040(electron microscopy); MI:0071(molecular sieving); MI:0096(pull down); MI:0114(x-ray crystallography); MI:0435(protease assay); MI:0814(protease accessibility laddering); MI:0401(biochemical); MI:0004(affinity chromatography technology)	6	MI:0194(cleavage reaction); MI:0407(direct interaction); MI:0914(association); MI:0915(physical association); MI:0218(physical interaction); MI:0403(colocalization)	12	pubmed:10206961; pubmed:10376594; pubmed:19494828; pubmed:21827945; pubmed:9390557; pubmed:9922454; pubmed:11113115; pubmed:11242052; pubmed:15262985; pubmed:19698783; pubmed:9488720; pubmed:9539746	8	MI:0019; MI:0096; MI:0435; MI:0814; MI:0029; MI:0071; MI:0040; MI:0114	37
283	P68400	P67870	9606	9606	10	MI:0006(anti bait coimmunoprecipitation); MI:0018(two hybrid); MI:0029(cosedimentation through density gradient); MI:0096(pull down); MI:0114(x-ray crystallography); MI:0424(protein kinase assay); MI:0004(affinity chromatography technology); MI:0047(far western blotting); MI:0401(biochemical); MI:0415(enzymatic study)	5	MI:0217(phosphorylation reaction); MI:0407(direct interaction); MI:0914(association); MI:0915(physical association); MI:0403(colocalization)	20	pubmed:10094392; pubmed:11574463; pubmed:12769847; pubmed:14667819; pubmed:19011756; pubmed:21282530; pubmed:21968188; pubmed:21988832; pubmed:23555304; pubmed:10512750; pubmed:10799509; pubmed:11710515; pubmed:11827172; pubmed:12628923; pubmed:12901717; pubmed:18560763; pubmed:19592636; pubmed:22939629; pubmed:9188720; pubmed:9571630	7	MI:0006; MI:0096; MI:0424; MI:0047; MI:0018; MI:0029; MI:0114	37
284	P78552	P35225	9606	9606	5	MI:0065(isothermal titration calorimetry); MI:0071(molecular sieving); MI:0114(x-ray crystallography); MI:0030(cross-linking study); MI:0107(surface plasmon resonance)	2	MI:0407(direct interaction); MI:0915(physical association)	3	pubmed:18243101; pubmed:20223216; pubmed:8910586	5	MI:0071; MI:0107; MI:0065; MI:0114; MI:0030	37
285	Q01344	P05113	9606	9606	7	MI:0030(cross-linking study); MI:0440(saturation binding); MI:0071(molecular sieving); MI:0107(surface plasmon resonance); MI:0114(x-ray crystallography); MI:0096(pull down); MI:0401(biochemical)	3	MI:0915(physical association); MI:0407(direct interaction); MI:0403(colocalization)	5	pubmed:1495999; pubmed:22153509; pubmed:1732409; pubmed:7721873; pubmed:7957082	6	MI:0096; MI:0440; MI:0071; MI:0107; MI:0030; MI:0114	37
286	Q01970	P21279	9606	10090	6	MI:0067(light scattering); MI:0071(molecular sieving); MI:0114(x-ray crystallography); MI:0405(competition binding); MI:0410(electron tomography); MI:0415(enzymatic study)	2	MI:0407(direct interaction); MI:0914(association)	3	pubmed:21822282; pubmed:23377541; pubmed:20966218	6	MI:0071; MI:0405; MI:0410; MI:0067; MI:0114; MI:0415	37
287	Q03337	P36149	559292	559292	14	MI:0018(two hybrid); MI:0040(electron microscopy); MI:0071(molecular sieving); MI:0114(x-ray crystallography); MI:0363(inferred by author); MI:0364(inferred by curator); MI:0399(two hybrid fragment pooling approach); MI:0676(tandem affinity purification); MI:0007(anti tag coimmunoprecipitation); MI:0397(two hybrid array); MI:0398(two hybrid pooling approach); MI:0004(affinity chromatography techn…	5	MI:0914(association); MI:0915(physical association); MI:0218(physical interaction); MI:0407(direct interaction); MI:0796(suppression)	14	pubmed:10688190; pubmed:11283351; pubmed:11805826; pubmed:14681455; pubmed:16429126; pubmed:17110339; pubmed:18585354; pubmed:18719252; pubmed:10655498; pubmed:10727015; pubmed:11239471; pubmed:17027922; pubmed:17200106; pubmed:20375281	8	MI:0399; MI:0007; MI:0676; MI:0397; MI:0071; MI:0040; MI:0114; MI:0254	37
288	Q03630	P36149	559292	559292	13	MI:0040(electron microscopy); MI:0071(molecular sieving); MI:0114(x-ray crystallography); MI:0363(inferred by author); MI:0364(inferred by curator); MI:0676(tandem affinity purification); MI:0946(miniaturized immunoprecipitation); MI:0007(anti tag coimmunoprecipitation); MI:0019(coimmunoprecipitation); MI:0004(affinity chromatography technology); MI:0018(two hybrid); MI:0254(genetic interference)…	5	MI:0407(direct interaction); MI:0914(association); MI:0915(physical association); MI:0218(physical interaction); MI:0796(suppression)	15	pubmed:11805826; pubmed:14681455; pubmed:16429126; pubmed:17110339; pubmed:18585354; pubmed:23267104; pubmed:9611195; pubmed:98232495; pubmed:98278802; pubmed:10727015; pubmed:11239471; pubmed:16262728; pubmed:17027922; pubmed:17200106; pubmed:9564032	8	MI:0946; MI:0007; MI:0676; MI:0071; MI:0018; MI:0040; MI:0114; MI:0254	37
289	Q10589	Q10589	9606	9606	8	MI:0807(comigration in gel electrophoresis); MI:0020(transmission electron microscopy); MI:0028(cosedimentation in solution); MI:0067(light scattering); MI:0069(mass spectrometry studies of complexes); MI:0071(molecular sieving); MI:0114(x-ray crystallography); MI:0808(comigration in sds page)	4	MI:0915(physical association); MI:0195(covalent binding); MI:0407(direct interaction); MI:0408(disulfide bond)	3	pubmed:19879838; pubmed:20880831; pubmed:20940320	7	MI:0808; MI:0020; MI:0028; MI:0069; MI:0071; MI:0067; MI:0114	37
290	Q60841	Q14114	10090	9606	5	MI:0007(anti tag coimmunoprecipitation); MI:0065(isothermal titration calorimetry); MI:0071(molecular sieving); MI:0107(surface plasmon resonance); MI:0114(x-ray crystallography)	2	MI:0407(direct interaction); MI:0915(physical association)	1	pubmed:20223215	5	MI:0007; MI:0071; MI:0107; MI:0065; MI:0114	37
291	Q8H1F2	P18064	3702	3702	6	MI:0055(fluorescent resonance energy transfer); MI:0096(pull down); MI:0107(surface plasmon resonance); MI:0419(gtpase assay); MI:0809(bimolecular fluorescence complementation); MI:0018(two hybrid)	4	MI:0407(direct interaction); MI:0414(enzymatic reaction); MI:0883(gtpase reaction); MI:0915(physical association)	3	pubmed:17951432; pubmed:18817773; pubmed:21952135	6	MI:0419; MI:0096; MI:0055; MI:0107; MI:0809; MI:0018	37
292	Q8WZ42	Q8WZ42	9606	9606	6	MI:0018(two hybrid); MI:0114(x-ray crystallography); MI:0399(two hybrid fragment pooling approach); MI:0055(fluorescent resonance energy transfer); MI:0077(nuclear magnetic resonance); MI:0809(bimolecular fluorescence complementation)	2	MI:0407(direct interaction); MI:0915(physical association)	4	pubmed:23414517; pubmed:9804419; pubmed:16407954; pubmed:16962974	5	MI:0399; MI:0055; MI:0809; MI:0114; MI:0077	37
293	Q9WZ31	Q9WZ31	243274	243274	5	MI:0042(electron paramagnetic resonance); MI:0055(fluorescent resonance energy transfer); MI:0067(light scattering); MI:0071(molecular sieving); MI:0114(x-ray crystallography)	1	MI:0407(direct interaction)	3	pubmed:16598263; pubmed:20637423; pubmed:23112165	5	MI:0042; MI:0055; MI:0071; MI:0067; MI:0114	37
294	P0ABT2	P0A8Q6	83333	83333	5	MI:0006(anti bait coimmunoprecipitation); MI:0016(circular dichroism); MI:0065(isothermal titration calorimetry); MI:0096(pull down); MI:0114(x-ray crystallography)	2	MI:0407(direct interaction); MI:0914(association)	3	pubmed:19317833; pubmed:19373253; pubmed:19440203	5	MI:0006; MI:0096; MI:0016; MI:0065; MI:0114	36.5
295	P0CG48	O14964	9606	9606	6	MI:0016(circular dichroism); MI:0077(nuclear magnetic resonance); MI:0096(pull down); MI:0107(surface plasmon resonance); MI:0004(affinity chromatography technology); MI:0018(two hybrid)	2	MI:0407(direct interaction); MI:0915(physical association)	26	pubmed:11916981; pubmed:12207904; pubmed:12230472; pubmed:12750381; pubmed:11988743; pubmed:12953068; pubmed:14602072; pubmed:15809337; pubmed:16497222; pubmed:16735510; pubmed:16771824; pubmed:17101784; pubmed:17686993; pubmed:20224683; pubmed:20505072; pubmed:20675381; pubmed:20972266; pubmed:21139048; pubmed:21890473; pubmed:21906983; pubmed:21963094; pubmed:21987572; pubmed:22505724; pubmed:2…	5	MI:0096; MI:0107; MI:0018; MI:0016; MI:0077	36.5
296	P22736	P10415	9606	9606	7	MI:0006(anti bait coimmunoprecipitation); MI:0007(anti tag coimmunoprecipitation); MI:0016(circular dichroism); MI:0053(fluorescence polarization spectroscopy); MI:0004(affinity chromatography technology); MI:0018(two hybrid); MI:0096(pull down)	3	MI:0407(direct interaction); MI:0914(association); MI:0915(physical association)	3	pubmed:18835031; pubmed:14980220; pubmed:16434970	6	MI:0006; MI:0007; MI:0096; MI:0053; MI:0018; MI:0016	36.5
297	P48836	P22203	559292	559292	10	MI:0071(molecular sieving); MI:0096(pull down); MI:0226(ion exchange chromatography); MI:0826(x ray scattering); MI:0004(affinity chromatography technology); MI:0018(two hybrid); MI:0047(far western blotting); MI:0114(x-ray crystallography); MI:0401(biochemical); MI:0686(unspecified method)	4	MI:0407(direct interaction); MI:0915(physical association); MI:0403(colocalization); MI:0914(association)	10	pubmed:19081055; pubmed:23000382; pubmed:12960158; pubmed:15751969; pubmed:16774922; pubmed:18955482; pubmed:20446876; pubmed:23071676; pubmed:23142977; pubmed:9334266	7	MI:0096; MI:0047; MI:0071; MI:0226; MI:0826; MI:0018; MI:0114	36.5
298	P51834	P35154	224308	224308	8	MI:0006(anti bait coimmunoprecipitation); MI:0007(anti tag coimmunoprecipitation); MI:0018(two hybrid); MI:0028(cosedimentation in solution); MI:0030(cross-linking study); MI:0071(molecular sieving); MI:0096(pull down); MI:0114(x-ray crystallography)	3	MI:0915(physical association); MI:0407(direct interaction); MI:0914(association)	4	pubmed:12065423; pubmed:12100548; pubmed:21630458; pubmed:23353789	8	MI:0006; MI:0007; MI:0096; MI:0018; MI:0028; MI:0071; MI:0030; MI:0114	36.5
299	P53152	P52490	559292	559292	12	MI:0007(anti tag coimmunoprecipitation); MI:0018(two hybrid); MI:0111(dihydrofolate reductase reconstruction); MI:0114(x-ray crystallography); MI:0363(inferred by author); MI:0676(tandem affinity purification); MI:0004(affinity chromatography technology); MI:0019(coimmunoprecipitation); MI:0401(biochemical); MI:0808(comigration in sds page); MI:0090(protein complementation assay); MI:0096(pull do…	5	MI:0407(direct interaction); MI:0914(association); MI:0915(physical association); MI:0195(covalent binding); MI:0218(physical interaction)	13	pubmed:11440714; pubmed:11805837; pubmed:16554755; pubmed:18467557; pubmed:18719252; pubmed:10880451; pubmed:11369780; pubmed:16980971; pubmed:10089880; pubmed:11504715; pubmed:12496280; pubmed:17200106; pubmed:22615397	7	MI:0007; MI:0676; MI:0808; MI:0096; MI:0018; MI:0111; MI:0114	36.5
300	P53847	P33891	559292	559292	14	MI:0018(two hybrid); MI:0040(electron microscopy); MI:0071(molecular sieving); MI:0364(inferred by curator); MI:0399(two hybrid fragment pooling approach); MI:0676(tandem affinity purification); MI:0398(two hybrid pooling approach); MI:0004(affinity chromatography technology); MI:0019(coimmunoprecipitation); MI:0028(cosedimentation in solution); MI:0065(isothermal titration calorimetry); MI:0096(…	6	MI:0407(direct interaction); MI:0914(association); MI:0915(physical association); MI:0218(physical interaction); MI:0403(colocalization); MI:0794(synthetic)	13	pubmed:11283351; pubmed:14681455; pubmed:16429126; pubmed:18719252; pubmed:20005805; pubmed:11739780; pubmed:14504276; pubmed:19151722; pubmed:11493604; pubmed:15958492; pubmed:17200106; pubmed:21482823; pubmed:21550981	9	MI:0399; MI:0676; MI:0019; MI:0096; MI:0071; MI:0028; MI:0040; MI:0065; MI:0254	36.5
301	Q03164	P61964	9606	9606	10	MI:0006(anti bait coimmunoprecipitation); MI:0007(anti tag coimmunoprecipitation); MI:0028(cosedimentation in solution); MI:0071(molecular sieving); MI:0096(pull down); MI:0107(surface plasmon resonance); MI:0114(x-ray crystallography); MI:0004(affinity chromatography technology); MI:0401(biochemical); MI:0686(unspecified method)	3	MI:0407(direct interaction); MI:0914(association); MI:0915(physical association)	11	pubmed:15960975; pubmed:18840606; pubmed:19556245; pubmed:20581860; pubmed:20818375; pubmed:15199122; pubmed:20305087; pubmed:21220120; pubmed:22266653; pubmed:22665483; pubmed:22989411	7	MI:0006; MI:0007; MI:0096; MI:0028; MI:0071; MI:0107; MI:0114	36.5
302	Q13148	Q13148	9606	9606	7	MI:0017(classical fluorescence spectroscopy); MI:0030(cross-linking study); MI:0071(molecular sieving); MI:0808(comigration in sds page); MI:0020(transmission electron microscopy); MI:0872(atomic force microscopy); MI:0004(affinity chromatography technology)	3	MI:0407(direct interaction); MI:0408(disulfide bond); MI:0915(physical association)	4	pubmed:22193716; pubmed:23384725; pubmed:21666678; pubmed:20020773	7	MI:0808; MI:0017; MI:0071; MI:0020; MI:0004; MI:0030; MI:0872	36.5
303	Q8WUM4	P06241	9606	9606	5	MI:0018(two hybrid); MI:0065(isothermal titration calorimetry); MI:0077(nuclear magnetic resonance); MI:0096(pull down); MI:0826(x ray scattering)	2	MI:0407(direct interaction); MI:0915(physical association)	1	pubmed:22641034	5	MI:0096; MI:0018; MI:0826; MI:0065; MI:0077	36.5
304	Q96B97	P06729	9606	9606	6	MI:0065(isothermal titration calorimetry); MI:0077(nuclear magnetic resonance); MI:0826(x ray scattering); MI:0004(affinity chromatography technology); MI:0018(two hybrid); MI:0096(pull down)	2	MI:0407(direct interaction); MI:0915(physical association)	3	pubmed:23663663; pubmed:12618476; pubmed:12690097	5	MI:0096; MI:0826; MI:0018; MI:0065; MI:0077	36.5
305	Q96SB3	P62136	9606	9606	6	MI:0016(circular dichroism); MI:0018(two hybrid); MI:0065(isothermal titration calorimetry); MI:0114(x-ray crystallography); MI:0004(affinity chromatography technology); MI:0096(pull down)	2	MI:0407(direct interaction); MI:0915(physical association)	5	pubmed:15231748; pubmed:20305656; pubmed:22321011; pubmed:10194355; pubmed:19094064	5	MI:0096; MI:0018; MI:0016; MI:0065; MI:0114	36.5
306	O25916	O25916	85962	85962	5	MI:0016(circular dichroism); MI:0071(molecular sieving); MI:0020(transmission electron microscopy); MI:0067(light scattering); MI:0114(x-ray crystallography)	1	MI:0407(direct interaction)	2	pubmed:22074440; pubmed:22405014	5	MI:0071; MI:0020; MI:0016; MI:0067; MI:0114	36
307	P14681	P06784	559292	559292	15	MI:0006(anti bait coimmunoprecipitation); MI:0007(anti tag coimmunoprecipitation); MI:0018(two hybrid); MI:0399(two hybrid fragment pooling approach); MI:0424(protein kinase assay); MI:0397(two hybrid array); MI:0398(two hybrid pooling approach); MI:0004(affinity chromatography technology); MI:0019(coimmunoprecipitation); MI:0055(fluorescent resonance energy transfer); MI:0090(protein complementa…	7	MI:0217(phosphorylation reaction); MI:0914(association); MI:0915(physical association); MI:0218(physical interaction); MI:0407(direct interaction); MI:0796(suppression); MI:0799(additive genetic interaction defined by inequality)	18	pubmed:10688190; pubmed:11283351; pubmed:11805837; pubmed:19303851; pubmed:20489023; pubmed:23953117; pubmed:7851759; pubmed:8062390; pubmed:8668180; pubmed:11134045; pubmed:11525741; pubmed:14734536; pubmed:15456892; pubmed:16364919; pubmed:18077328; pubmed:20421603; pubmed:21118957; pubmed:9393860	8	MI:0399; MI:0006; MI:0007; MI:0424; MI:0397; MI:0096; MI:0055; MI:0254	36
308	P19174	P11362	9606	9606	6	MI:0006(anti bait coimmunoprecipitation); MI:0012(bioluminescence resonance energy transfer); MI:0096(pull down); MI:0065(isothermal titration calorimetry); MI:0424(protein kinase assay); MI:0018(two hybrid)	4	MI:0914(association); MI:0915(physical association); MI:0217(phosphorylation reaction); MI:0407(direct interaction)	5	pubmed:1656221; pubmed:20932831; pubmed:8321198; pubmed:23063561; pubmed:9660748	6	MI:0006; MI:0096; MI:0424; MI:0012; MI:0018; MI:0065	36
309	P20434	P08518	559292	559292	10	MI:0007(anti tag coimmunoprecipitation); MI:0030(cross-linking study); MI:0071(molecular sieving); MI:0111(dihydrofolate reductase reconstruction); MI:0114(x-ray crystallography); MI:0226(ion exchange chromatography); MI:0676(tandem affinity purification); MI:0401(biochemical); MI:0004(affinity chromatography technology); MI:0090(protein complementation assay)	4	MI:0914(association); MI:0915(physical association); MI:0218(physical interaction); MI:0407(direct interaction)	9	pubmed:14759368; pubmed:16429126; pubmed:16554755; pubmed:18467557; pubmed:20094031; pubmed:21386817; pubmed:22056778; pubmed:10777588; pubmed:17200106	7	MI:0007; MI:0676; MI:0071; MI:0226; MI:0030; MI:0111; MI:0114	36
310	P49336	P24863	9606	9606	9	MI:0006(anti bait coimmunoprecipitation); MI:0055(fluorescent resonance energy transfer); MI:0096(pull down); MI:0114(x-ray crystallography); MI:0364(inferred by curator); MI:0424(protein kinase assay); MI:0676(tandem affinity purification); MI:0004(affinity chromatography technology); MI:0401(biochemical)	5	MI:0217(phosphorylation reaction); MI:0407(direct interaction); MI:0914(association); MI:0915(physical association); MI:0403(colocalization)	14	pubmed:14681455; pubmed:19914168; pubmed:21806996; pubmed:23602568; pubmed:7568034; pubmed:20098423; pubmed:10024883; pubmed:10353252; pubmed:10882111; pubmed:11416138; pubmed:11867769; pubmed:15328539; pubmed:9150135; pubmed:9710619	6	MI:0006; MI:0096; MI:0424; MI:0676; MI:0055; MI:0114	36
311	P58335	P13423	9606	1392	4	MI:0055(fluorescent resonance energy transfer); MI:0065(isothermal titration calorimetry); MI:0107(surface plasmon resonance); MI:0114(x-ray crystallography)	2	MI:0407(direct interaction); MI:0915(physical association)	3	pubmed:15044490; pubmed:15243628; pubmed:15326297	4	MI:0055; MI:0107; MI:0065; MI:0114	36
312	P68135	P08799	9986	44689	6	MI:0017(classical fluorescence spectroscopy); MI:0028(cosedimentation in solution); MI:0042(electron paramagnetic resonance); MI:0067(light scattering); MI:0415(enzymatic study); MI:0880(atpase assay)	1	MI:0407(direct interaction)	3	pubmed:18725645; pubmed:18971336; pubmed:20351242	5	MI:0880; MI:0017; MI:0028; MI:0042; MI:0067	36
313	Q06609	Q06609	9606	9606	10	MI:0018(two hybrid); MI:0019(coimmunoprecipitation); MI:0416(fluorescence microscopy); MI:0030(cross-linking study); MI:0040(electron microscopy); MI:0071(molecular sieving); MI:0404(comigration in non denaturing gel electrophoresis); MI:0004(affinity chromatography technology); MI:0114(x-ray crystallography); MI:0428(imaging technique)	4	MI:0403(colocalization); MI:0915(physical association); MI:0407(direct interaction); MI:0914(association)	8	pubmed:12442171; pubmed:9396801; pubmed:17515903; pubmed:19622740; pubmed:19628690; pubmed:10851248; pubmed:14580352; pubmed:8610150	8	MI:0019; MI:0404; MI:0018; MI:0071; MI:0416; MI:0030; MI:0040; MI:0114	36
314	Q15078	Q00535	9606	9606	8	MI:0114(x-ray crystallography); MI:0417(footprinting); MI:0424(protein kinase assay); MI:0676(tandem affinity purification); MI:0006(anti bait coimmunoprecipitation); MI:0096(pull down); MI:0226(ion exchange chromatography); MI:0004(affinity chromatography technology)	4	MI:0217(phosphorylation reaction); MI:0407(direct interaction); MI:0914(association); MI:0915(physical association)	14	pubmed:14521924; pubmed:15689152; pubmed:15890360; pubmed:23602568; pubmed:23979715; pubmed:11583627; pubmed:20133653; pubmed:21220307; pubmed:11389014; pubmed:17036052; pubmed:17591690; pubmed:17762160; pubmed:22654103; pubmed:23455922	7	MI:0006; MI:0424; MI:0676; MI:0096; MI:0226; MI:0114; MI:0417	36
315	Q15788	P10276	9606	9606	7	MI:0006(anti bait coimmunoprecipitation); MI:0018(two hybrid); MI:0017(classical fluorescence spectroscopy); MI:0114(x-ray crystallography); MI:0004(affinity chromatography technology); MI:0055(fluorescent resonance energy transfer); MI:0096(pull down)	2	MI:0915(physical association); MI:0407(direct interaction)	8	pubmed:16456540; pubmed:16606617; pubmed:17641689; pubmed:20543827; pubmed:10082574; pubmed:10760302; pubmed:17475621; pubmed:9192892	6	MI:0006; MI:0096; MI:0018; MI:0017; MI:0055; MI:0114	36
316	Q8SVZ5	Q8ST28	284813	284813	5	MI:0020(transmission electron microscopy); MI:0038(dynamic light scattering); MI:0071(molecular sieving); MI:0104(static light scattering); MI:0114(x-ray crystallography)	1	MI:0407(direct interaction)	1	pubmed:21734658	5	MI:0020; MI:0038; MI:0071; MI:0104; MI:0114	36
317	Q99UY8	Q99UY8	158878	158878	5	MI:0020(transmission electron microscopy); MI:0067(light scattering); MI:0071(molecular sieving); MI:0114(x-ray crystallography); MI:0410(electron tomography)	1	MI:0407(direct interaction)	3	pubmed:18297087; pubmed:19523900; pubmed:20947019	5	MI:0020; MI:0071; MI:0410; MI:0067; MI:0114	36
318	Q9BPZ3	O95071	9606	9606	6	MI:0006(anti bait coimmunoprecipitation); MI:0065(isothermal titration calorimetry); MI:0077(nuclear magnetic resonance); MI:0107(surface plasmon resonance); MI:0415(enzymatic study); MI:0004(affinity chromatography technology)	3	MI:0220(ubiquitination reaction); MI:0407(direct interaction); MI:0915(physical association)	2	pubmed:16601676; pubmed:21726813	5	MI:0006; MI:0107; MI:0065; MI:0077; MI:0415	36
319	P0C0V0	P00698	83333	9031	5	MI:0053(fluorescence polarization spectroscopy); MI:0055(fluorescent resonance energy transfer); MI:0071(molecular sieving); MI:0114(x-ray crystallography); MI:0435(protease assay)	3	MI:0407(direct interaction); MI:0570(protein cleavage); MI:0915(physical association)	1	pubmed:21458668	5	MI:0435; MI:0053; MI:0055; MI:0071; MI:0114	35.5
320	P25454	P25454	559292	559292	11	MI:0071(molecular sieving); MI:0111(dihydrofolate reductase reconstruction); MI:0399(two hybrid fragment pooling approach); MI:0676(tandem affinity purification); MI:0007(anti tag coimmunoprecipitation); MI:0398(two hybrid pooling approach); MI:0018(two hybrid); MI:0090(protein complementation assay); MI:0096(pull down); MI:0114(x-ray crystallography); MI:0401(biochemical)	5	MI:0407(direct interaction); MI:0914(association); MI:0915(physical association); MI:0218(physical interaction); MI:0403(colocalization)	13	pubmed:11283351; pubmed:11805826; pubmed:18467557; pubmed:21738226; pubmed:7958917; pubmed:8969173; pubmed:11154282; pubmed:15235592; pubmed:16818607; pubmed:18535008; pubmed:19033358; pubmed:22115747; pubmed:24339919	7	MI:0399; MI:0007; MI:0676; MI:0096; MI:0071; MI:0111; MI:0114	35.5
321	P32917	P06784	559292	559292	10	MI:0018(two hybrid); MI:0053(fluorescence polarization spectroscopy); MI:0096(pull down); MI:0019(coimmunoprecipitation); MI:0029(cosedimentation through density gradient); MI:0004(affinity chromatography technology); MI:0047(far western blotting); MI:0055(fluorescent resonance energy transfer); MI:0090(protein complementation assay); MI:0254(genetic interference)	6	MI:0407(direct interaction); MI:0914(association); MI:0915(physical association); MI:0218(physical interaction); MI:0796(suppression); MI:0799(additive genetic interaction defined by inequality)	19	pubmed:19303851; pubmed:7851759; pubmed:8062390; pubmed:7874199; pubmed:8052657; pubmed:9311911; pubmed:9335587; pubmed:10481914; pubmed:10593609; pubmed:11071925; pubmed:12511654; pubmed:15456892; pubmed:15713635; pubmed:17952059; pubmed:18077328; pubmed:21118957; pubmed:21628578; pubmed:8524219; pubmed:9501067	8	MI:0096; MI:0019; MI:0047; MI:0018; MI:0053; MI:0029; MI:0055; MI:0254	35.5
322	P45976	P29468	559292	559292	10	MI:0006(anti bait coimmunoprecipitation); MI:0018(two hybrid); MI:0096(pull down); MI:0676(tandem affinity purification); MI:0007(anti tag coimmunoprecipitation); MI:0019(coimmunoprecipitation); MI:0071(molecular sieving); MI:0004(affinity chromatography technology); MI:0114(x-ray crystallography); MI:0415(enzymatic study)	4	MI:0407(direct interaction); MI:0914(association); MI:0915(physical association); MI:0218(physical interaction)	14	pubmed:11805826; pubmed:16429126; pubmed:16554755; pubmed:22575652; pubmed:10523662; pubmed:7736590; pubmed:8577746; pubmed:9224719; pubmed:9742111; pubmed:10619842; pubmed:11238938; pubmed:17200106; pubmed:18537269; pubmed:21282348	8	MI:0006; MI:0007; MI:0096; MI:0676; MI:0018; MI:0071; MI:0114; MI:0415	35.5
323	Q01968	P61006	9606	9606	7	MI:0018(two hybrid); MI:0053(fluorescence polarization spectroscopy); MI:0071(molecular sieving); MI:0096(pull down); MI:0114(x-ray crystallography); MI:0411(enzyme linked immunosorbent assay); MI:0416(fluorescence microscopy)	3	MI:0403(colocalization); MI:0407(direct interaction); MI:0915(physical association)	2	pubmed:16902405; pubmed:21378754	7	MI:0096; MI:0411; MI:0018; MI:0053; MI:0071; MI:0114; MI:0416	35.5
324	Q03164	O00255	9606	9606	9	MI:0006(anti bait coimmunoprecipitation); MI:0007(anti tag coimmunoprecipitation); MI:0065(isothermal titration calorimetry); MI:0071(molecular sieving); MI:0096(pull down); MI:0114(x-ray crystallography); MI:0004(affinity chromatography technology); MI:0401(biochemical); MI:0428(imaging technique)	4	MI:0914(association); MI:0915(physical association); MI:0407(direct interaction); MI:0403(colocalization)	11	pubmed:15199122; pubmed:18598942; pubmed:20153263; pubmed:20818375; pubmed:22327296; pubmed:16199523; pubmed:16239140; pubmed:16618927; pubmed:17671196; pubmed:19818711; pubmed:20064463	7	MI:0006; MI:0007; MI:0096; MI:0071; MI:0065; MI:0114; MI:0428	35.5
325	Q06263	P52917	559292	559292	9	MI:0018(two hybrid); MI:0096(pull down); MI:0111(dihydrofolate reductase reconstruction); MI:0004(affinity chromatography technology); MI:0071(molecular sieving); MI:0107(surface plasmon resonance); MI:0114(x-ray crystallography); MI:0090(protein complementation assay); MI:0401(biochemical)	4	MI:0915(physical association); MI:0218(physical interaction); MI:0407(direct interaction); MI:0914(association)	15	pubmed:12953057; pubmed:18467557; pubmed:18719252; pubmed:20696398; pubmed:15086794; pubmed:16193069; pubmed:16505166; pubmed:16704411; pubmed:17130288; pubmed:17408385; pubmed:18032582; pubmed:18194651; pubmed:18266866; pubmed:18280501; pubmed:24161953	6	MI:0096; MI:0018; MI:0071; MI:0107; MI:0111; MI:0114	35.5
326	Q53HL2	O15392	9606	9606	10	MI:0007(anti tag coimmunoprecipitation); MI:0018(two hybrid); MI:0028(cosedimentation in solution); MI:0071(molecular sieving); MI:0096(pull down); MI:0114(x-ray crystallography); MI:0416(fluorescence microscopy); MI:0417(footprinting); MI:0813(proximity ligation assay); MI:0004(affinity chromatography technology)	4	MI:0403(colocalization); MI:0407(direct interaction); MI:0914(association); MI:0915(physical association)	9	pubmed:16291752; pubmed:17099693; pubmed:17956729; pubmed:18243099; pubmed:21051298; pubmed:15249581; pubmed:15260989; pubmed:16571674; pubmed:20430883	9	MI:0007; MI:0096; MI:0018; MI:0028; MI:0071; MI:0813; MI:0114; MI:0416; MI:0417	35.5
327	Q96MG7	Q8WV22	9606	9606	10	MI:0006(anti bait coimmunoprecipitation); MI:0007(anti tag coimmunoprecipitation); MI:0018(two hybrid); MI:0071(molecular sieving); MI:0096(pull down); MI:0114(x-ray crystallography); MI:0416(fluorescence microscopy); MI:0676(tandem affinity purification); MI:0004(affinity chromatography technology); MI:0401(biochemical)	4	MI:0403(colocalization); MI:0407(direct interaction); MI:0914(association); MI:0915(physical association)	3	pubmed:18086888; pubmed:20864041; pubmed:21364888	8	MI:0006; MI:0007; MI:0096; MI:0676; MI:0018; MI:0071; MI:0114; MI:0416	35.5
328	Q99176	P25604	559292	559292	9	MI:0006(anti bait coimmunoprecipitation); MI:0028(cosedimentation in solution); MI:0071(molecular sieving); MI:0114(x-ray crystallography); MI:0676(tandem affinity purification); MI:0004(affinity chromatography technology); MI:0042(electron paramagnetic resonance); MI:0096(pull down); MI:0401(biochemical)	4	MI:0914(association); MI:0915(physical association); MI:0218(physical interaction); MI:0407(direct interaction)	9	pubmed:16429126; pubmed:16554755; pubmed:16615894; pubmed:17442384; pubmed:11511343; pubmed:20305637; pubmed:21596998; pubmed:22579254; pubmed:17200106	7	MI:0006; MI:0676; MI:0096; MI:0028; MI:0071; MI:0042; MI:0114	35.5
329	Q9CAJ0	O49686	3702	3702	7	MI:0007(anti tag coimmunoprecipitation); MI:0018(two hybrid); MI:0071(molecular sieving); MI:0096(pull down); MI:0114(x-ray crystallography); MI:0067(light scattering); MI:0905(amplified luminescent proximity homogeneous assay)	2	MI:0407(direct interaction); MI:0915(physical association)	7	pubmed:19407142; pubmed:19624469; pubmed:21847091; pubmed:19898420; pubmed:19898494; pubmed:20729862; pubmed:22829320	7	MI:0007; MI:0096; MI:0018; MI:0071; MI:0905; MI:0114; MI:0067	35.5
330	Q9Y6D9	Q13257	9606	9606	11	MI:0006(anti bait coimmunoprecipitation); MI:0018(two hybrid); MI:0397(two hybrid array); MI:0398(two hybrid pooling approach); MI:0416(fluorescence microscopy); MI:0007(anti tag coimmunoprecipitation); MI:0071(molecular sieving); MI:0077(nuclear magnetic resonance); MI:0096(pull down); MI:0004(affinity chromatography technology); MI:0401(biochemical)	4	MI:0403(colocalization); MI:0914(association); MI:0915(physical association); MI:0407(direct interaction)	12	pubmed:16189514; pubmed:18692475; pubmed:21772247; pubmed:21988832; pubmed:18318601; pubmed:21041666; pubmed:22493223; pubmed:10660610; pubmed:11459826; pubmed:11707408; pubmed:15694304; pubmed:21525009	8	MI:0006; MI:0007; MI:0397; MI:0398; MI:0096; MI:0071; MI:0416; MI:0077	35.5
331	O15350	O15350	9606	9606	7	MI:0007(anti tag coimmunoprecipitation); MI:0030(cross-linking study); MI:0404(comigration in non denaturing gel electrophoresis); MI:0028(cosedimentation in solution); MI:0069(mass spectrometry studies of complexes); MI:0114(x-ray crystallography); MI:0018(two hybrid)	2	MI:0915(physical association); MI:0407(direct interaction)	4	pubmed:22340593; pubmed:19815500; pubmed:22474346; pubmed:10961991	7	MI:0007; MI:0404; MI:0028; MI:0069; MI:0018; MI:0030; MI:0114	35
332	O27564	O27564	187420	187420	5	MI:0071(molecular sieving); MI:0114(x-ray crystallography); MI:0077(nuclear magnetic resonance); MI:0104(static light scattering); MI:0808(comigration in sds page)	2	MI:0407(direct interaction); MI:0915(physical association)	6	pubmed:16990139; pubmed:18959476; pubmed:20676101; pubmed:21187421; pubmed:21997217; pubmed:23085076	5	MI:0808; MI:0071; MI:0104; MI:0114; MI:0077	35
333	O94992	O60563	9606	9606	7	MI:0006(anti bait coimmunoprecipitation); MI:0007(anti tag coimmunoprecipitation); MI:0017(classical fluorescence spectroscopy); MI:0077(nuclear magnetic resonance); MI:0004(affinity chromatography technology); MI:0018(two hybrid); MI:0096(pull down)	3	MI:0914(association); MI:0407(direct interaction); MI:0915(physical association)	9	pubmed:18483487; pubmed:19387490; pubmed:17724342; pubmed:12832472; pubmed:14580347; pubmed:15169877; pubmed:15201869; pubmed:15940264; pubmed:16109377	6	MI:0006; MI:0007; MI:0096; MI:0017; MI:0018; MI:0077	35
334	P04925	P04925	10090	10090	7	MI:0016(circular dichroism); MI:0020(transmission electron microscopy); MI:0040(electron microscopy); MI:0051(fluorescence technology); MI:0872(atomic force microscopy); MI:0028(cosedimentation in solution); MI:0825(x-ray fiber diffraction)	2	MI:0407(direct interaction); MI:0915(physical association)	6	pubmed:20345906; pubmed:22449963; pubmed:23892077; pubmed:19805070; pubmed:21041683; pubmed:21441913	6	MI:0020; MI:0028; MI:0825; MI:0016; MI:0051; MI:0872	35
335	P11978	P06701	559292	559292	10	MI:0007(anti tag coimmunoprecipitation); MI:0017(classical fluorescence spectroscopy); MI:0038(dynamic light scattering); MI:0096(pull down); MI:0676(tandem affinity purification); MI:0004(affinity chromatography technology); MI:0018(two hybrid); MI:0254(genetic interference); MI:0401(biochemical); MI:0428(imaging technique)	6	MI:0407(direct interaction); MI:0914(association); MI:0915(physical association); MI:0403(colocalization); MI:0796(suppression); MI:0799(additive genetic interaction defined by inequality)	27	pubmed:11805837; pubmed:16554755; pubmed:16717101; pubmed:8805244; pubmed:10835378; pubmed:11689698; pubmed:12791253; pubmed:15282295; pubmed:15899856; pubmed:15907466; pubmed:17925448; pubmed:18794362; pubmed:19217406; pubmed:21822217; pubmed:21896656; pubmed:22654676; pubmed:23299941; pubmed:3023863; pubmed:3325825; pubmed:7958893; pubmed:8752220; pubmed:8779721; pubmed:8830766; pubmed:9122169;…	8	MI:0007; MI:0096; MI:0676; MI:0017; MI:0038; MI:0018; MI:0254; MI:0428	35
336	P16871	P13232	9606	9606	6	MI:0006(anti bait coimmunoprecipitation); MI:0030(cross-linking study); MI:0004(affinity chromatography technology); MI:0107(surface plasmon resonance); MI:0114(x-ray crystallography); MI:0411(enzyme linked immunosorbent assay)	3	MI:0915(physical association); MI:0218(physical interaction); MI:0407(direct interaction)	4	pubmed:8266077; pubmed:1558969; pubmed:19141282; pubmed:8409434	5	MI:0006; MI:0411; MI:0107; MI:0030; MI:0114	35
337	P20434	P04050	559292	559292	10	MI:0007(anti tag coimmunoprecipitation); MI:0030(cross-linking study); MI:0071(molecular sieving); MI:0114(x-ray crystallography); MI:0226(ion exchange chromatography); MI:0676(tandem affinity purification); MI:0018(two hybrid); MI:0004(affinity chromatography technology); MI:0254(genetic interference); MI:0401(biochemical)	5	MI:0914(association); MI:0915(physical association); MI:0218(physical interaction); MI:0407(direct interaction); MI:0794(synthetic)	17	pubmed:14759368; pubmed:16554755; pubmed:20094031; pubmed:21386817; pubmed:22056778; pubmed:10393904; pubmed:10784442; pubmed:2496296; pubmed:9207794; pubmed:10024884; pubmed:10984524; pubmed:15610738; pubmed:16301539; pubmed:17179178; pubmed:17200106; pubmed:20494970; pubmed:9860960	8	MI:0007; MI:0676; MI:0071; MI:0226; MI:0018; MI:0030; MI:0114; MI:0254	35
338	P20436	P20434	559292	559292	8	MI:0030(cross-linking study); MI:0040(electron microscopy); MI:0071(molecular sieving); MI:0114(x-ray crystallography); MI:0226(ion exchange chromatography); MI:0676(tandem affinity purification); MI:0069(mass spectrometry studies of complexes); MI:0004(affinity chromatography technology)	3	MI:0914(association); MI:0915(physical association); MI:0407(direct interaction)	10	pubmed:16554755; pubmed:20094031; pubmed:20967027; pubmed:21386817; pubmed:22056778; pubmed:17937913; pubmed:17200106; pubmed:19394294; pubmed:20720002; pubmed:21048197	7	MI:0676; MI:0071; MI:0226; MI:0069; MI:0030; MI:0040; MI:0114	35
339	P22681	P12931	9606	9606	8	MI:0006(anti bait coimmunoprecipitation); MI:0007(anti tag coimmunoprecipitation); MI:0065(isothermal titration calorimetry); MI:0096(pull down); MI:0405(competition binding); MI:0424(protein kinase assay); MI:0004(affinity chromatography technology); MI:0415(enzymatic study)	4	MI:0217(phosphorylation reaction); MI:0407(direct interaction); MI:0915(physical association); MI:0218(physical interaction)	11	pubmed:16636290; pubmed:17094785; pubmed:17141222; pubmed:18273061; pubmed:10829062; pubmed:11994282; pubmed:12941616; pubmed:15135048; pubmed:19861161; pubmed:22203672; pubmed:7782294	6	MI:0006; MI:0007; MI:0096; MI:0424; MI:0405; MI:0065	35
340	P38919	O15234	9606	9606	7	MI:0006(anti bait coimmunoprecipitation); MI:0007(anti tag coimmunoprecipitation); MI:0096(pull down); MI:0114(x-ray crystallography); MI:0676(tandem affinity purification); MI:0880(atpase assay); MI:0004(affinity chromatography technology)	3	MI:0914(association); MI:0915(physical association); MI:0407(direct interaction)	9	pubmed:14973490; pubmed:16209946; pubmed:16601204; pubmed:16923391; pubmed:19410547; pubmed:23084401; pubmed:16170325; pubmed:18066079; pubmed:19478851	6	MI:0006; MI:0007; MI:0880; MI:0096; MI:0676; MI:0114	35
341	P39929	P39929	559292	559292	12	MI:0007(anti tag coimmunoprecipitation); MI:0029(cosedimentation through density gradient); MI:0040(electron microscopy); MI:0055(fluorescent resonance energy transfer); MI:0111(dihydrofolate reductase reconstruction); MI:0399(two hybrid fragment pooling approach); MI:0398(two hybrid pooling approach); MI:0018(two hybrid); MI:0071(molecular sieving); MI:0410(electron tomography); MI:0004(affinity…	4	MI:0403(colocalization); MI:0407(direct interaction); MI:0915(physical association); MI:0218(physical interaction)	9	pubmed:11283351; pubmed:18467557; pubmed:19135892; pubmed:23063125; pubmed:10655498; pubmed:18786397; pubmed:15086794; pubmed:18854142; pubmed:22615397	7	MI:0399; MI:0007; MI:0029; MI:0055; MI:0071; MI:0410; MI:0111	35
342	P51587	P04637	9606	9606	7	MI:0017(classical fluorescence spectroscopy); MI:0019(coimmunoprecipitation); MI:0065(isothermal titration calorimetry); MI:0077(nuclear magnetic resonance); MI:0096(pull down); MI:0004(affinity chromatography technology); MI:0401(biochemical)	4	MI:0218(physical interaction); MI:0407(direct interaction); MI:0914(association); MI:0915(physical association)	3	pubmed:20421506; pubmed:9811893; pubmed:14636569	5	MI:0019; MI:0096; MI:0017; MI:0065; MI:0077	35
343	P53323	P32642	559292	559292	10	MI:0004(affinity chromatography technology); MI:0007(anti tag coimmunoprecipitation); MI:0018(two hybrid); MI:0096(pull down); MI:0107(surface plasmon resonance); MI:0363(inferred by author); MI:0424(protein kinase assay); MI:0676(tandem affinity purification); MI:0046(experimental knowledge based); MI:0415(enzymatic study)	5	MI:0217(phosphorylation reaction); MI:0414(enzymatic reaction); MI:0914(association); MI:0915(physical association); MI:0407(direct interaction)	7	pubmed:11805837; pubmed:14519092; pubmed:16554755; pubmed:16564010; pubmed:18719252; pubmed:19021767; pubmed:19172740	6	MI:0007; MI:0096; MI:0424; MI:0676; MI:0018; MI:0107	35
344	P61015	P61015	9986	9986	6	MI:0042(electron paramagnetic resonance); MI:0077(nuclear magnetic resonance); MI:0404(comigration in non denaturing gel electrophoresis); MI:0808(comigration in sds page); MI:1103(solution state nmr); MI:1104(solid state nmr)	1	MI:0407(direct interaction)	3	pubmed:17804809; pubmed:21576492; pubmed:24207128	5	MI:0404; MI:0808; MI:0042; MI:1103; MI:1104	35
345	Q12168	P39743	559292	559292	11	MI:0018(two hybrid); MI:0081(peptide array); MI:0107(surface plasmon resonance); MI:0363(inferred by author); MI:0397(two hybrid array); MI:0398(two hybrid pooling approach); MI:0676(tandem affinity purification); MI:0063(interaction prediction); MI:0019(coimmunoprecipitation); MI:0004(affinity chromatography technology); MI:0686(unspecified method)	3	MI:0407(direct interaction); MI:0915(physical association); MI:0218(physical interaction)	7	pubmed:10688190; pubmed:11743162; pubmed:14737190; pubmed:16554755; pubmed:19841731; pubmed:11489916; pubmed:15561700	6	MI:0081; MI:0397; MI:0398; MI:0676; MI:0019; MI:0107	35
346	Q14155	Q13153	9606	9606	8	MI:0006(anti bait coimmunoprecipitation); MI:0017(classical fluorescence spectroscopy); MI:0077(nuclear magnetic resonance); MI:0096(pull down); MI:0398(two hybrid pooling approach); MI:0676(tandem affinity purification); MI:0004(affinity chromatography technology); MI:0018(two hybrid)	3	MI:0407(direct interaction); MI:0914(association); MI:0915(physical association)	7	pubmed:16101281; pubmed:16407834; pubmed:16492808; pubmed:16628223; pubmed:20936779; pubmed:23455922; pubmed:11157752	6	MI:0006; MI:0096; MI:0398; MI:0676; MI:0017; MI:0077	35
347	Q9X181	Q9X180	243274	243274	5	MI:0077(nuclear magnetic resonance); MI:0114(x-ray crystallography); MI:0424(protein kinase assay); MI:0434(phosphatase assay); MI:0841(phosphotransferase assay)	4	MI:0203(dephosphorylation reaction); MI:0217(phosphorylation reaction); MI:0407(direct interaction); MI:0844(phosphotransfer reaction)	1	pubmed:19836334	4	MI:0424; MI:0434; MI:0077; MI:0114	35
348	Q9Z111	Q9Z111	10090	10090	5	MI:0016(circular dichroism); MI:0038(dynamic light scattering); MI:0069(mass spectrometry studies of complexes); MI:0071(molecular sieving); MI:0114(x-ray crystallography)	1	MI:0407(direct interaction)	1	pubmed:18445651	5	MI:0038; MI:0069; MI:0071; MI:0016; MI:0114	35
349	P09429	P04637	9606	9606	8	MI:0047(far western blotting); MI:0004(affinity chromatography technology); MI:0030(cross-linking study); MI:0045(experimental interaction detection); MI:0065(isothermal titration calorimetry); MI:0071(molecular sieving); MI:0077(nuclear magnetic resonance); MI:0096(pull down)	3	MI:0915(physical association); MI:0218(physical interaction); MI:0407(direct interaction)	4	pubmed:9472015; pubmed:23063560; pubmed:11106654; pubmed:11748221	6	MI:0047; MI:0096; MI:0071; MI:0030; MI:0065; MI:0077	34.5
350	P22681	P00533	9606	9606	10	MI:0006(anti bait coimmunoprecipitation); MI:0019(coimmunoprecipitation); MI:0047(far western blotting); MI:0065(isothermal titration calorimetry); MI:0096(pull down); MI:0114(x-ray crystallography); MI:0416(fluorescence microscopy); MI:0004(affinity chromatography technology); MI:0415(enzymatic study); MI:0428(imaging technique)	4	MI:0403(colocalization); MI:0407(direct interaction); MI:0914(association); MI:0915(physical association)	75	pubmed:15657067; pubmed:15677445; pubmed:15962011; pubmed:16729043; pubmed:16914641; pubmed:18273061; pubmed:20562913; pubmed:7657591; pubmed:8662998; pubmed:20308550; pubmed:10086340; pubmed:10428778; pubmed:10635327; pubmed:11239464; pubmed:11370743; pubmed:11408594; pubmed:12061819; pubmed:12593795; pubmed:12604776; pubmed:12734385; pubmed:12803489; pubmed:14505571; pubmed:14627991; pubmed:151…	7	MI:0006; MI:0047; MI:0096; MI:0065; MI:0114; MI:0416; MI:0415	34.5
351	P31539	P31539	559292	559292	6	MI:0030(cross-linking study); MI:0071(molecular sieving); MI:0410(electron tomography); MI:0055(fluorescent resonance energy transfer); MI:0096(pull down); MI:0114(x-ray crystallography)	3	MI:0218(physical interaction); MI:0407(direct interaction); MI:0914(association)	10	pubmed:20404203; pubmed:21474779; pubmed:8308017; pubmed:18160044; pubmed:18197703; pubmed:19362537; pubmed:20654624; pubmed:21454552; pubmed:22144132; pubmed:23141537	6	MI:0096; MI:0071; MI:0410; MI:0055; MI:0030; MI:0114	34.5
352	P33334	P32639	559292	559292	13	MI:0007(anti tag coimmunoprecipitation); MI:0364(inferred by curator); MI:0676(tandem affinity purification); MI:0006(anti bait coimmunoprecipitation); MI:0018(two hybrid); MI:0019(coimmunoprecipitation); MI:0071(molecular sieving); MI:0096(pull down); MI:0114(x-ray crystallography); MI:0004(affinity chromatography technology); MI:0254(genetic interference); MI:0401(biochemical); MI:0686(unspecif…	7	MI:0914(association); MI:0915(physical association); MI:0218(physical interaction); MI:0407(direct interaction); MI:0403(colocalization); MI:0794(synthetic); MI:0796(suppression)	17	pubmed:14681455; pubmed:14759368; pubmed:16429126; pubmed:16554755; pubmed:11290703; pubmed:17934474; pubmed:18953335; pubmed:19098916; pubmed:19525970; pubmed:23727230; pubmed:10449419; pubmed:11720284; pubmed:12087126; pubmed:16373487; pubmed:16540695; pubmed:17200106; pubmed:21764848	8	MI:0007; MI:0006; MI:0676; MI:0096; MI:0018; MI:0071; MI:0114; MI:0254	34.5
353	P40855	O75381	9606	9606	8	MI:0011(beta lactamase complementation); MI:0018(two hybrid); MI:0047(far western blotting); MI:0071(molecular sieving); MI:0077(nuclear magnetic resonance); MI:0081(peptide array); MI:0096(pull down); MI:0401(biochemical)	4	MI:0407(direct interaction); MI:0914(association); MI:0915(physical association); MI:0403(colocalization)	4	pubmed:10704444; pubmed:12096124; pubmed:19197237; pubmed:21525035	7	MI:0047; MI:0081; MI:0096; MI:0018; MI:0071; MI:0011; MI:0077	34.5
354	P46462	O35987	10116	10116	9	MI:0006(anti bait coimmunoprecipitation); MI:0007(anti tag coimmunoprecipitation); MI:0040(electron microscopy); MI:0065(isothermal titration calorimetry); MI:0071(molecular sieving); MI:0096(pull down); MI:0405(competition binding); MI:0004(affinity chromatography technology); MI:0401(biochemical)	3	MI:0403(colocalization); MI:0407(direct interaction); MI:0915(physical association)	5	pubmed:16601695; pubmed:20691684; pubmed:9214505; pubmed:10811609; pubmed:12847084	7	MI:0006; MI:0007; MI:0096; MI:0071; MI:0405; MI:0040; MI:0065	34.5
355	P49723	P09938	559292	559292	9	MI:0016(circular dichroism); MI:0029(cosedimentation through density gradient); MI:0096(pull down); MI:0114(x-ray crystallography); MI:0676(tandem affinity purification); MI:0004(affinity chromatography technology); MI:0019(coimmunoprecipitation); MI:0401(biochemical); MI:0428(imaging technique)	5	MI:0407(direct interaction); MI:0914(association); MI:0915(physical association); MI:0218(physical interaction); MI:0403(colocalization)	13	pubmed:10716984; pubmed:11526233; pubmed:16429126; pubmed:16554755; pubmed:10535923; pubmed:21336276; pubmed:9315670; pubmed:11526232; pubmed:16432237; pubmed:16489218; pubmed:17200106; pubmed:20826334; pubmed:23532842	7	MI:0096; MI:0676; MI:0019; MI:0029; MI:0016; MI:0114; MI:0428	34.5
356	P53622	P40509	559292	559292	12	MI:0007(anti tag coimmunoprecipitation); MI:0018(two hybrid); MI:0071(molecular sieving); MI:0363(inferred by author); MI:0364(inferred by curator); MI:0676(tandem affinity purification); MI:0028(cosedimentation in solution); MI:0096(pull down); MI:0114(x-ray crystallography); MI:0226(ion exchange chromatography); MI:0004(affinity chromatography technology); MI:0254(genetic interference)	5	MI:0914(association); MI:0915(physical association); MI:0407(direct interaction); MI:0794(synthetic); MI:0796(suppression)	13	pubmed:10921873; pubmed:11805826; pubmed:11805837; pubmed:14681455; pubmed:14699056; pubmed:16429126; pubmed:16554755; pubmed:20534429; pubmed:17200106; pubmed:21435344; pubmed:22538654; pubmed:22940862; pubmed:9463377	9	MI:0007; MI:0676; MI:0096; MI:0018; MI:0071; MI:0028; MI:0226; MI:0114; MI:0254	34.5
357	Q04149	P38257	559292	559292	14	MI:0006(anti bait coimmunoprecipitation); MI:0007(anti tag coimmunoprecipitation); MI:0071(molecular sieving); MI:0363(inferred by author); MI:0364(inferred by curator); MI:0676(tandem affinity purification); MI:0046(experimental knowledge based); MI:0018(two hybrid); MI:0019(coimmunoprecipitation); MI:0004(affinity chromatography technology); MI:0096(pull down); MI:0114(x-ray crystallography); M…	5	MI:0407(direct interaction); MI:0914(association); MI:0915(physical association); MI:0218(physical interaction); MI:0796(suppression)	11	pubmed:11139495; pubmed:11805837; pubmed:14681455; pubmed:16554755; pubmed:17363897; pubmed:14642571; pubmed:11641278; pubmed:17206143; pubmed:18281703; pubmed:19129197; pubmed:22645308	8	MI:0006; MI:0007; MI:0676; MI:0096; MI:0071; MI:0018; MI:0114; MI:0254	34.5
358	Q07879	P38862	559292	559292	6	MI:0018(two hybrid); MI:0030(cross-linking study); MI:0067(light scattering); MI:0071(molecular sieving); MI:0096(pull down); MI:0114(x-ray crystallography)	3	MI:0915(physical association); MI:0407(direct interaction); MI:0914(association)	4	pubmed:18719252; pubmed:22056771; pubmed:23142976; pubmed:10508157	6	MI:0096; MI:0018; MI:0071; MI:0030; MI:0067; MI:0114	34.5
359	Q12038	P40357	559292	559292	10	MI:0007(anti tag coimmunoprecipitation); MI:0018(two hybrid); MI:0096(pull down); MI:0004(affinity chromatography technology); MI:0006(anti bait coimmunoprecipitation); MI:0019(coimmunoprecipitation); MI:0030(cross-linking study); MI:0065(isothermal titration calorimetry); MI:0071(molecular sieving); MI:0254(genetic interference)	4	MI:0407(direct interaction); MI:0915(physical association); MI:0218(physical interaction); MI:0794(synthetic)	5	pubmed:10402465; pubmed:17392788; pubmed:15964280; pubmed:16390997; pubmed:21248204	8	MI:0007; MI:0006; MI:0096; MI:0018; MI:0071; MI:0030; MI:0065; MI:0254	34.5
360	Q12245	Q07951	559292	559292	10	MI:0018(two hybrid); MI:0676(tandem affinity purification); MI:0007(anti tag coimmunoprecipitation); MI:0029(cosedimentation through density gradient); MI:0071(molecular sieving); MI:0096(pull down); MI:0114(x-ray crystallography); MI:0404(comigration in non denaturing gel electrophoresis); MI:0004(affinity chromatography technology); MI:0401(biochemical)	4	MI:0915(physical association); MI:0407(direct interaction); MI:0403(colocalization); MI:0914(association)	6	pubmed:16554755; pubmed:18719252; pubmed:18278055; pubmed:18278057; pubmed:17707236; pubmed:18260085	8	MI:0007; MI:0676; MI:0096; MI:0404; MI:0018; MI:0029; MI:0071; MI:0114	34.5
361	Q12446	P38822	559292	559292	16	MI:0007(anti tag coimmunoprecipitation); MI:0018(two hybrid); MI:0081(peptide array); MI:0084(phage display); MI:0096(pull down); MI:0363(inferred by author); MI:0398(two hybrid pooling approach); MI:0416(fluorescence microscopy); MI:0676(tandem affinity purification); MI:0021(colocalization by fluorescent probes cloning); MI:0045(experimental interaction detection); MI:0063(interaction predictio…	6	MI:0403(colocalization); MI:0407(direct interaction); MI:0914(association); MI:0915(physical association); MI:0218(physical interaction); MI:0794(synthetic)	9	pubmed:11743162; pubmed:11805837; pubmed:12391157; pubmed:16554755; pubmed:19841731; pubmed:17892321; pubmed:19272406; pubmed:21035341; pubmed:22006337	9	MI:0007; MI:0081; MI:0084; MI:0096; MI:0398; MI:0676; MI:0397; MI:0416; MI:0254	34.5
362	Q12446	Q04439	559292	559292	11	MI:0007(anti tag coimmunoprecipitation); MI:0018(two hybrid); MI:0081(peptide array); MI:0084(phage display); MI:0111(dihydrofolate reductase reconstruction); MI:0398(two hybrid pooling approach); MI:0397(two hybrid array); MI:0004(affinity chromatography technology); MI:0090(protein complementation assay); MI:0096(pull down); MI:0254(genetic interference)	7	MI:0407(direct interaction); MI:0914(association); MI:0915(physical association); MI:0218(physical interaction); MI:0794(synthetic); MI:0796(suppression); MI:0799(additive genetic interaction defined by inequality)	12	pubmed:11743162; pubmed:12391157; pubmed:18467557; pubmed:19841731; pubmed:10648568; pubmed:10648569; pubmed:12589066; pubmed:16183906; pubmed:18177206; pubmed:19272406; pubmed:21035341; pubmed:23577202	8	MI:0007; MI:0081; MI:0084; MI:0398; MI:0397; MI:0096; MI:0111; MI:0254	34.5
363	Q12933	Q12933	9606	9606	9	MI:0007(anti tag coimmunoprecipitation); MI:0018(two hybrid); MI:0398(two hybrid pooling approach); MI:0676(tandem affinity purification); MI:0004(affinity chromatography technology); MI:0055(fluorescent resonance energy transfer); MI:0096(pull down); MI:0114(x-ray crystallography); MI:0415(enzymatic study)	3	MI:0915(physical association); MI:0407(direct interaction); MI:0914(association)	15	pubmed:14743216; pubmed:16189514; pubmed:20562859; pubmed:8069916; pubmed:10206649; pubmed:10411888; pubmed:11181075; pubmed:12591926; pubmed:15383523; pubmed:19810754; pubmed:20385093; pubmed:20577214; pubmed:8702708; pubmed:9020361; pubmed:9718306	7	MI:0007; MI:0398; MI:0676; MI:0096; MI:0055; MI:0114; MI:0415	34.5
364	Q13177	O55043	9606	10116	5	MI:0052(fluorescence correlation spectroscopy); MI:0065(isothermal titration calorimetry); MI:0071(molecular sieving); MI:0114(x-ray crystallography); MI:0096(pull down)	2	MI:0407(direct interaction); MI:0914(association)	1	pubmed:16527308	5	MI:0096; MI:0052; MI:0071; MI:0065; MI:0114	34.5
365	Q13546	Q13546	9606	9606	8	MI:0016(circular dichroism); MI:0040(electron microscopy); MI:0051(fluorescence technology); MI:0071(molecular sieving); MI:0676(tandem affinity purification); MI:0007(anti tag coimmunoprecipitation); MI:0424(protein kinase assay); MI:0415(enzymatic study)	3	MI:0407(direct interaction); MI:0915(physical association); MI:0217(phosphorylation reaction)	4	pubmed:14743216; pubmed:22817896; pubmed:23473668; pubmed:15001576	7	MI:0007; MI:0676; MI:0424; MI:0071; MI:0016; MI:0040; MI:0051	34.5
366	Q14498	P78362	9606	9606	8	MI:0007(anti tag coimmunoprecipitation); MI:0018(two hybrid); MI:0424(protein kinase assay); MI:0676(tandem affinity purification); MI:0809(bimolecular fluorescence complementation); MI:0004(affinity chromatography technology); MI:0055(fluorescent resonance energy transfer); MI:0415(enzymatic study)	4	MI:0217(phosphorylation reaction); MI:0914(association); MI:0915(physical association); MI:0407(direct interaction)	2	pubmed:22365833; pubmed:23602568	6	MI:0007; MI:0424; MI:0676; MI:0018; MI:0809; MI:0055	34.5
367	Q15291	P61964	9606	9606	9	MI:0006(anti bait coimmunoprecipitation); MI:0007(anti tag coimmunoprecipitation); MI:0028(cosedimentation in solution); MI:0065(isothermal titration calorimetry); MI:0096(pull down); MI:0004(affinity chromatography technology); MI:0114(x-ray crystallography); MI:0401(biochemical); MI:0686(unspecified method)	3	MI:0407(direct interaction); MI:0914(association); MI:0915(physical association)	14	pubmed:15960975; pubmed:17041588; pubmed:17178841; pubmed:19556245; pubmed:21220120; pubmed:15199122; pubmed:15960974; pubmed:16253997; pubmed:16603732; pubmed:17500065; pubmed:17925232; pubmed:20305087; pubmed:21531708; pubmed:21884981	6	MI:0006; MI:0007; MI:0096; MI:0028; MI:0065; MI:0114	34.5
368	Q3E7C1	Q02939	559292	559292	10	MI:0363(inferred by author); MI:0676(tandem affinity purification); MI:0046(experimental knowledge based); MI:0071(molecular sieving); MI:0096(pull down); MI:0107(surface plasmon resonance); MI:0114(x-ray crystallography); MI:0004(affinity chromatography technology); MI:0018(two hybrid); MI:0254(genetic interference)	4	MI:0914(association); MI:0915(physical association); MI:0407(direct interaction); MI:0796(suppression)	6	pubmed:16554755; pubmed:19172752; pubmed:15220919; pubmed:17215295; pubmed:19897425; pubmed:20606254	7	MI:0676; MI:0096; MI:0071; MI:0107; MI:0018; MI:0114; MI:0254	34.5
369	Q5T4W7	O60609	9606	9606	5	MI:0065(isothermal titration calorimetry); MI:0067(light scattering); MI:0071(molecular sieving); MI:0114(x-ray crystallography); MI:0096(pull down)	1	MI:0407(direct interaction)	2	pubmed:16765900; pubmed:9883723	5	MI:0096; MI:0071; MI:0065; MI:0067; MI:0114	34.5
370	Q99496	P35226	9606	9606	10	MI:0006(anti bait coimmunoprecipitation); MI:0007(anti tag coimmunoprecipitation); MI:0071(molecular sieving); MI:0114(x-ray crystallography); MI:0397(two hybrid array); MI:0676(tandem affinity purification); MI:0096(pull down); MI:0004(affinity chromatography technology); MI:0018(two hybrid); MI:0401(biochemical)	3	MI:0407(direct interaction); MI:0914(association); MI:0915(physical association)	17	pubmed:15386022; pubmed:16710298; pubmed:19636380; pubmed:20601937; pubmed:21772249; pubmed:22493164; pubmed:20543829; pubmed:22902369; pubmed:12589020; pubmed:15563468; pubmed:16359901; pubmed:16714294; pubmed:16751658; pubmed:17157253; pubmed:21676867; pubmed:22325352; pubmed:23207902	7	MI:0006; MI:0007; MI:0397; MI:0676; MI:0096; MI:0071; MI:0114	34.5
371	Q99700	P11940	9606	9606	7	MI:0007(anti tag coimmunoprecipitation); MI:0018(two hybrid); MI:0107(surface plasmon resonance); MI:0114(x-ray crystallography); MI:0416(fluorescence microscopy); MI:0663(confocal microscopy); MI:0096(pull down)	4	MI:0403(colocalization); MI:0407(direct interaction); MI:0915(physical association); MI:0914(association)	3	pubmed:15663938; pubmed:17392519; pubmed:20181956	7	MI:0007; MI:0096; MI:0018; MI:0107; MI:0114; MI:0416; MI:0663	34.5
372	Q9HAU5	Q9BZI7	9606	9606	8	MI:0006(anti bait coimmunoprecipitation); MI:0007(anti tag coimmunoprecipitation); MI:0018(two hybrid); MI:0020(transmission electron microscopy); MI:0071(molecular sieving); MI:0096(pull down); MI:0107(surface plasmon resonance); MI:0004(affinity chromatography technology)	3	MI:0914(association); MI:0915(physical association); MI:0407(direct interaction)	11	pubmed:11163187; pubmed:12718880; pubmed:15231747; pubmed:16452507; pubmed:16601204; pubmed:18066079; pubmed:19503078; pubmed:20479275; pubmed:22522823; pubmed:12417715; pubmed:14527413	7	MI:0006; MI:0007; MI:0096; MI:0018; MI:0020; MI:0071; MI:0107	34.5
373	Q9UIV1	P50616	9606	9606	7	MI:0007(anti tag coimmunoprecipitation); MI:0065(isothermal titration calorimetry); MI:0071(molecular sieving); MI:0096(pull down); MI:0114(x-ray crystallography); MI:0676(tandem affinity purification); MI:0004(affinity chromatography technology)	3	MI:0407(direct interaction); MI:0914(association); MI:0915(physical association)	6	pubmed:18377426; pubmed:19276069; pubmed:20595394; pubmed:21336257; pubmed:10602502; pubmed:18056425	6	MI:0007; MI:0096; MI:0676; MI:0071; MI:0065; MI:0114	34.5
374	P26447	P26447	9606	9606	6	MI:0020(transmission electron microscopy); MI:0028(cosedimentation in solution); MI:0030(cross-linking study); MI:0067(light scattering); MI:0071(molecular sieving); MI:0114(x-ray crystallography)	1	MI:0407(direct interaction)	2	pubmed:20421509; pubmed:22483112	6	MI:0020; MI:0028; MI:0071; MI:0030; MI:0067; MI:0114	34
375	P37958	P37571	224308	224308	6	MI:0027(cosedimentation); MI:0030(cross-linking study); MI:0040(electron microscopy); MI:0071(molecular sieving); MI:0107(surface plasmon resonance); MI:0114(x-ray crystallography)	4	MI:0403(colocalization); MI:0407(direct interaction); MI:0914(association); MI:0915(physical association)	2	pubmed:16525504; pubmed:21368759	6	MI:0071; MI:0107; MI:0027; MI:0030; MI:0040; MI:0114	34
376	P52917	P36108	559292	559292	9	MI:0017(classical fluorescence spectroscopy); MI:0096(pull down); MI:0114(x-ray crystallography); MI:0404(comigration in non denaturing gel electrophoresis); MI:0004(affinity chromatography technology); MI:0018(two hybrid); MI:0047(far western blotting); MI:0254(genetic interference); MI:0428(imaging technique)	5	MI:0407(direct interaction); MI:0403(colocalization); MI:0796(suppression); MI:0914(association); MI:0915(physical association)	7	pubmed:17928861; pubmed:17408385; pubmed:18032582; pubmed:18194652; pubmed:18266866; pubmed:19234443; pubmed:20110351	8	MI:0096; MI:0404; MI:0047; MI:0017; MI:0018; MI:0114; MI:0254; MI:0428	34
377	O95149	O14980	9606	9606	6	MI:0065(isothermal titration calorimetry); MI:0071(molecular sieving); MI:0096(pull down); MI:0114(x-ray crystallography); MI:0826(x ray scattering); MI:0686(unspecified method)	2	MI:0407(direct interaction); MI:0915(physical association)	5	pubmed:19339969; pubmed:19339972; pubmed:23850451; pubmed:10209022; pubmed:22833565	5	MI:0096; MI:0071; MI:0826; MI:0065; MI:0114	33.5
378	P05813	P02511	9606	9606	6	MI:0016(circular dichroism); MI:0077(nuclear magnetic resonance); MI:0018(two hybrid); MI:0055(fluorescent resonance energy transfer); MI:0096(pull down); MI:0428(imaging technique)	2	MI:0407(direct interaction); MI:0403(colocalization)	2	pubmed:17046756; pubmed:19401464	6	MI:0096; MI:0018; MI:0055; MI:0016; MI:0077; MI:0428	33.5
379	P0C0V0	P02666	83333	9913	5	MI:0030(cross-linking study); MI:0065(isothermal titration calorimetry); MI:0071(molecular sieving); MI:0410(electron tomography); MI:0435(protease assay)	2	MI:0407(direct interaction); MI:0570(protein cleavage)	3	pubmed:18697939; pubmed:20581825; pubmed:20581826	5	MI:0435; MI:0071; MI:0410; MI:0030; MI:0065	33.5
380	P13010	P12956	9606	9606	10	MI:0006(anti bait coimmunoprecipitation); MI:0040(electron microscopy); MI:0114(x-ray crystallography); MI:0364(inferred by curator); MI:0401(biochemical); MI:0676(tandem affinity purification); MI:0004(affinity chromatography technology); MI:0018(two hybrid); MI:0096(pull down); MI:0415(enzymatic study)	5	MI:0217(phosphorylation reaction); MI:0407(direct interaction); MI:0914(association); MI:0915(physical association); MI:0403(colocalization)	28	pubmed:10783163; pubmed:11493912; pubmed:14681455; pubmed:17159921; pubmed:17283121; pubmed:17308091; pubmed:21070772; pubmed:21679440; pubmed:22451927; pubmed:10207052; pubmed:10219089; pubmed:10446239; pubmed:10750018; pubmed:10757784; pubmed:10984620; pubmed:11196700; pubmed:12145306; pubmed:15023334; pubmed:15367688; pubmed:15520013; pubmed:15910003; pubmed:19118032; pubmed:19177010; pubmed:2…	7	MI:0006; MI:0676; MI:0096; MI:0018; MI:0040; MI:0114; MI:0415	33.5
381	P16333	P07766	9606	9606	6	MI:0007(anti tag coimmunoprecipitation); MI:0048(filamentous phage display); MI:0077(nuclear magnetic resonance); MI:0081(peptide array); MI:0411(enzyme linked immunosorbent assay); MI:0096(pull down)	2	MI:0407(direct interaction); MI:0915(physical association)	3	pubmed:17617578; pubmed:18955169; pubmed:12110186	6	MI:0007; MI:0048; MI:0081; MI:0411; MI:0096; MI:0077	33.5
382	P25293	P25293	559292	559292	7	MI:0018(two hybrid); MI:0111(dihydrofolate reductase reconstruction); MI:0676(tandem affinity purification); MI:0007(anti tag coimmunoprecipitation); MI:0090(protein complementation assay); MI:0096(pull down); MI:0114(x-ray crystallography)	3	MI:0914(association); MI:0915(physical association); MI:0407(direct interaction)	6	pubmed:11805826; pubmed:18467557; pubmed:18719252; pubmed:21179020; pubmed:18068721; pubmed:18728017	6	MI:0007; MI:0676; MI:0096; MI:0018; MI:0111; MI:0114	33.5
383	P29366	P11433	559292	559292	12	MI:0007(anti tag coimmunoprecipitation); MI:0018(two hybrid); MI:0111(dihydrofolate reductase reconstruction); MI:0397(two hybrid array); MI:0676(tandem affinity purification); MI:0004(affinity chromatography technology); MI:0019(coimmunoprecipitation); MI:0090(protein complementation assay); MI:0096(pull down); MI:0114(x-ray crystallography); MI:0254(genetic interference); MI:0686(unspecified me…	6	MI:0914(association); MI:0915(physical association); MI:0218(physical interaction); MI:0407(direct interaction); MI:0794(synthetic); MI:0796(suppression)	25	pubmed:10688190; pubmed:11805826; pubmed:15263065; pubmed:16429126; pubmed:18467557; pubmed:18719252; pubmed:20489023; pubmed:15743816; pubmed:11483497; pubmed:11489916; pubmed:7822288; pubmed:7962098; pubmed:8754808; pubmed:9428768; pubmed:11113154; pubmed:12622721; pubmed:14988726; pubmed:15037079; pubmed:15647373; pubmed:16802101; pubmed:17417630; pubmed:19013066; pubmed:19451149; pubmed:22117…	7	MI:0007; MI:0397; MI:0676; MI:0096; MI:0111; MI:0114; MI:0254	33.5
384	P32797	P32797	559292	559292	7	MI:0030(cross-linking study); MI:0038(dynamic light scattering); MI:0071(molecular sieving); MI:0114(x-ray crystallography); MI:0004(affinity chromatography technology); MI:0018(two hybrid); MI:0096(pull down)	3	MI:0407(direct interaction); MI:0914(association); MI:0915(physical association)	4	pubmed:23177925; pubmed:19532124; pubmed:20837709; pubmed:20877309	6	MI:0096; MI:0038; MI:0071; MI:0018; MI:0030; MI:0114	33.5
385	P33301	P32829	559292	559292	12	MI:0006(anti bait coimmunoprecipitation); MI:0007(anti tag coimmunoprecipitation); MI:0364(inferred by curator); MI:0416(fluorescence microscopy); MI:0676(tandem affinity purification); MI:0946(miniaturized immunoprecipitation); MI:0018(two hybrid); MI:0401(biochemical); MI:0004(affinity chromatography technology); MI:0047(far western blotting); MI:0096(pull down); MI:0254(genetic interference)	7	MI:0403(colocalization); MI:0407(direct interaction); MI:0914(association); MI:0915(physical association); MI:0218(physical interaction); MI:0794(synthetic); MI:0796(suppression)	26	pubmed:11805837; pubmed:14681455; pubmed:16554755; pubmed:23267104; pubmed:9845372; pubmed:11741545; pubmed:22705791; pubmed:7625279; pubmed:8756642; pubmed:9931460; pubmed:11430828; pubmed:11470800; pubmed:12923051; pubmed:14992724; pubmed:15126391; pubmed:15548595; pubmed:15716496; pubmed:16143598; pubmed:17200106; pubmed:18042458; pubmed:18335232; pubmed:18458108; pubmed:20093466; pubmed:21987…	9	MI:0946; MI:0006; MI:0007; MI:0676; MI:0047; MI:0096; MI:0018; MI:0416; MI:0254	33.5
386	P36068	P32492	559292	559292	9	MI:0111(dihydrofolate reductase reconstruction); MI:0676(tandem affinity purification); MI:0007(anti tag coimmunoprecipitation); MI:0018(two hybrid); MI:0004(affinity chromatography technology); MI:0090(protein complementation assay); MI:0096(pull down); MI:0114(x-ray crystallography); MI:0401(biochemical)	5	MI:0914(association); MI:0915(physical association); MI:0218(physical interaction); MI:0403(colocalization); MI:0407(direct interaction)	10	pubmed:11805826; pubmed:16429126; pubmed:18467557; pubmed:11032818; pubmed:15328357; pubmed:17200106; pubmed:17922018; pubmed:19429778; pubmed:20457760; pubmed:22084309	6	MI:0007; MI:0676; MI:0096; MI:0018; MI:0111; MI:0114	33.5
387	P38764	P33299	559292	559292	9	MI:0007(anti tag coimmunoprecipitation); MI:0018(two hybrid); MI:0096(pull down); MI:0111(dihydrofolate reductase reconstruction); MI:0676(tandem affinity purification); MI:0004(affinity chromatography technology); MI:0090(protein complementation assay); MI:0114(x-ray crystallography); MI:0401(biochemical)	4	MI:0914(association); MI:0915(physical association); MI:0218(physical interaction); MI:0407(direct interaction)	20	pubmed:10688918; pubmed:11742986; pubmed:14759368; pubmed:16429126; pubmed:16554755; pubmed:18467557; pubmed:19446322; pubmed:19446323; pubmed:19412160; pubmed:23562395; pubmed:24013205; pubmed:15917626; pubmed:17200106; pubmed:19087962; pubmed:21658604; pubmed:22237024; pubmed:22940862; pubmed:23644457; pubmed:9584156; pubmed:9741626	6	MI:0007; MI:0096; MI:0676; MI:0018; MI:0111; MI:0114	33.5
388	P38902	P16370	559292	559292	8	MI:0096(pull down); MI:0111(dihydrofolate reductase reconstruction); MI:0676(tandem affinity purification); MI:0007(anti tag coimmunoprecipitation); MI:0018(two hybrid); MI:0114(x-ray crystallography); MI:0004(affinity chromatography technology); MI:0090(protein complementation assay)	4	MI:0914(association); MI:0915(physical association); MI:0218(physical interaction); MI:0407(direct interaction)	17	pubmed:11805826; pubmed:16429126; pubmed:16554755; pubmed:18467557; pubmed:20094031; pubmed:10393904; pubmed:10784442; pubmed:20637414; pubmed:9139743; pubmed:9207794; pubmed:14749386; pubmed:15987790; pubmed:17200106; pubmed:19394294; pubmed:21048197; pubmed:22067100; pubmed:23418395	6	MI:0007; MI:0096; MI:0676; MI:0018; MI:0111; MI:0114	33.5
389	P38920	P14242	559292	559292	12	MI:0018(two hybrid); MI:0019(coimmunoprecipitation); MI:0364(inferred by curator); MI:0676(tandem affinity purification); MI:0007(anti tag coimmunoprecipitation); MI:0096(pull down); MI:0114(x-ray crystallography); MI:0226(ion exchange chromatography); MI:0401(biochemical); MI:0404(comigration in non denaturing gel electrophoresis); MI:0004(affinity chromatography technology); MI:0254(genetic int…	6	MI:0407(direct interaction); MI:0914(association); MI:0915(physical association); MI:0218(physical interaction); MI:0796(suppression); MI:0799(additive genetic interaction defined by inequality)	26	pubmed:10570173; pubmed:11805826; pubmed:14681455; pubmed:16429126; pubmed:20080788; pubmed:23435383; pubmed:8066446; pubmed:8858149; pubmed:9545323; pubmed:8805366; pubmed:9234704; pubmed:10938116; pubmed:11154280; pubmed:11237696; pubmed:11438669; pubmed:11575920; pubmed:11901110; pubmed:12454061; pubmed:16227575; pubmed:16702432; pubmed:17200106; pubmed:19015241; pubmed:20176959; pubmed:226590…	8	MI:0007; MI:0676; MI:0096; MI:0404; MI:0018; MI:0226; MI:0114; MI:0254	33.5
390	P38936	P24941	9606	9606	9	MI:0006(anti bait coimmunoprecipitation); MI:0018(two hybrid); MI:0089(protein array); MI:0096(pull down); MI:0107(surface plasmon resonance); MI:0676(tandem affinity purification); MI:0004(affinity chromatography technology); MI:0401(biochemical); MI:0415(enzymatic study)	5	MI:0407(direct interaction); MI:0914(association); MI:0915(physical association); MI:0218(physical interaction); MI:0403(colocalization)	41	pubmed:15232106; pubmed:15890360; pubmed:16765349; pubmed:16962592; pubmed:17418410; pubmed:23455922; pubmed:23602568; pubmed:8756624; pubmed:9284049; pubmed:9840943; pubmed:8242751; pubmed:10022118; pubmed:10874474; pubmed:10878006; pubmed:10918595; pubmed:11132966; pubmed:11302688; pubmed:11477082; pubmed:12361598; pubmed:12383116; pubmed:12417722; pubmed:12800980; pubmed:12839982; pubmed:12949…	7	MI:0006; MI:0089; MI:0096; MI:0676; MI:0018; MI:0107; MI:0415	33.5
391	P39958	P38555	559292	559292	9	MI:0007(anti tag coimmunoprecipitation); MI:0018(two hybrid); MI:0111(dihydrofolate reductase reconstruction); MI:0363(inferred by author); MI:0676(tandem affinity purification); MI:0004(affinity chromatography technology); MI:0090(protein complementation assay); MI:0096(pull down); MI:0114(x-ray crystallography)	3	MI:0914(association); MI:0915(physical association); MI:0407(direct interaction)	10	pubmed:11785952; pubmed:11805826; pubmed:11805837; pubmed:16429126; pubmed:18467557; pubmed:17200106; pubmed:17408969; pubmed:18426803; pubmed:22157956; pubmed:22940862	6	MI:0007; MI:0676; MI:0096; MI:0018; MI:0111; MI:0114	33.5
392	P46672	P00958	559292	559292	11	MI:0007(anti tag coimmunoprecipitation); MI:0071(molecular sieving); MI:0363(inferred by author); MI:0364(inferred by curator); MI:0676(tandem affinity purification); MI:0826(x ray scattering); MI:0019(coimmunoprecipitation); MI:0004(affinity chromatography technology); MI:0096(pull down); MI:0114(x-ray crystallography); MI:0254(genetic interference)	5	MI:0407(direct interaction); MI:0914(association); MI:0915(physical association); MI:0218(physical interaction); MI:0794(synthetic)	11	pubmed:14681455; pubmed:14759368; pubmed:16429126; pubmed:16554755; pubmed:23161686; pubmed:8895587; pubmed:11069915; pubmed:16914447; pubmed:17200106; pubmed:22941646; pubmed:9659920	7	MI:0007; MI:0676; MI:0096; MI:0071; MI:0826; MI:0114; MI:0254	33.5
393	P46672	P46655	559292	559292	10	MI:0071(molecular sieving); MI:0363(inferred by author); MI:0364(inferred by curator); MI:0676(tandem affinity purification); MI:0826(x ray scattering); MI:0019(coimmunoprecipitation); MI:0004(affinity chromatography technology); MI:0096(pull down); MI:0114(x-ray crystallography); MI:0254(genetic interference)	5	MI:0407(direct interaction); MI:0914(association); MI:0915(physical association); MI:0218(physical interaction); MI:0794(synthetic)	11	pubmed:14681455; pubmed:16429126; pubmed:16554755; pubmed:23161686; pubmed:8895587; pubmed:11069915; pubmed:15667228; pubmed:16914447; pubmed:17200106; pubmed:22941646; pubmed:9659920	7	MI:0676; MI:0019; MI:0096; MI:0071; MI:0826; MI:0114; MI:0254	33.5
394	P48837	P14907	559292	559292	13	MI:0018(two hybrid); MI:0111(dihydrofolate reductase reconstruction); MI:0399(two hybrid fragment pooling approach); MI:0676(tandem affinity purification); MI:0397(two hybrid array); MI:0398(two hybrid pooling approach); MI:0004(affinity chromatography technology); MI:0019(coimmunoprecipitation); MI:0047(far western blotting); MI:0090(protein complementation assay); MI:0096(pull down); MI:0254(ge…	6	MI:0914(association); MI:0915(physical association); MI:0218(physical interaction); MI:0407(direct interaction); MI:0794(synthetic); MI:0799(additive genetic interaction defined by inequality)	18	pubmed:10688190; pubmed:11283351; pubmed:16429126; pubmed:16554755; pubmed:18467557; pubmed:11387327; pubmed:11689687; pubmed:7688296; pubmed:8565072; pubmed:15741174; pubmed:17200106; pubmed:18046405; pubmed:19759143; pubmed:22875988; pubmed:22940862; pubmed:7559750; pubmed:7828598; pubmed:9017593	8	MI:0399; MI:0676; MI:0397; MI:0019; MI:0047; MI:0096; MI:0111; MI:0254	33.5
395	P51168	P46934	9606	9606	8	MI:0045(experimental interaction detection); MI:0053(fluorescence polarization spectroscopy); MI:0081(peptide array); MI:0096(pull down); MI:0004(affinity chromatography technology); MI:0047(far western blotting); MI:0114(x-ray crystallography); MI:0415(enzymatic study)	3	MI:0407(direct interaction); MI:0914(association); MI:0915(physical association)	8	pubmed:11359767; pubmed:21765395; pubmed:10642508; pubmed:11244092; pubmed:11323714; pubmed:12167593; pubmed:19953087; pubmed:20237237	6	MI:0081; MI:0096; MI:0047; MI:0053; MI:0114; MI:0415	33.5
396	P62136	O35274	9606	10116	5	MI:0826(x ray scattering); MI:0065(isothermal titration calorimetry); MI:0071(molecular sieving); MI:0096(pull down); MI:0114(x-ray crystallography)	1	MI:0407(direct interaction)	2	pubmed:21094159; pubmed:20305656	5	MI:0096; MI:0826; MI:0071; MI:0065; MI:0114	33.5
397	P62136	P41236	9606	9606	6	MI:0018(two hybrid); MI:0049(filter binding); MI:0071(molecular sieving); MI:0077(nuclear magnetic resonance); MI:0096(pull down); MI:0826(x ray scattering)	2	MI:0407(direct interaction); MI:0915(physical association)	3	pubmed:10807923; pubmed:22321011; pubmed:20826336	6	MI:0049; MI:0096; MI:0018; MI:0071; MI:0826; MI:0077	33.5
398	P68431	O43918	9606	9606	7	MI:0051(fluorescence technology); MI:0065(isothermal titration calorimetry); MI:0077(nuclear magnetic resonance); MI:0096(pull down); MI:0004(affinity chromatography technology); MI:0114(x-ray crystallography); MI:0686(unspecified method)	3	MI:0407(direct interaction); MI:0914(association); MI:0915(physical association)	1	pubmed:18292755	5	MI:0096; MI:0051; MI:0065; MI:0077; MI:0114	33.5
399	Q12483	Q06696	559292	559292	10	MI:0018(two hybrid); MI:0096(pull down); MI:0114(x-ray crystallography); MI:0364(inferred by curator); MI:0399(two hybrid fragment pooling approach); MI:0676(tandem affinity purification); MI:0397(two hybrid array); MI:0398(two hybrid pooling approach); MI:0055(fluorescent resonance energy transfer); MI:0004(affinity chromatography technology)	4	MI:0914(association); MI:0915(physical association); MI:0218(physical interaction); MI:0407(direct interaction)	12	pubmed:10688190; pubmed:11283351; pubmed:14681455; pubmed:15329733; pubmed:15469844; pubmed:16554755; pubmed:23063125; pubmed:20305637; pubmed:22579254; pubmed:15086794; pubmed:16371348; pubmed:17200106	6	MI:0399; MI:0096; MI:0676; MI:0397; MI:0055; MI:0114	33.5
400	Q12888	P04637	9606	9606	8	MI:0007(anti tag coimmunoprecipitation); MI:0114(x-ray crystallography); MI:0006(anti bait coimmunoprecipitation); MI:0018(two hybrid); MI:0081(peptide array); MI:0096(pull down); MI:0004(affinity chromatography technology); MI:0428(imaging technique)	5	MI:0407(direct interaction); MI:0914(association); MI:0218(physical interaction); MI:0915(physical association); MI:0403(colocalization)	11	pubmed:11877378; pubmed:22653443; pubmed:12110597; pubmed:17805299; pubmed:8016121; pubmed:12351827; pubmed:14978302; pubmed:15364958; pubmed:15611139; pubmed:20307547; pubmed:22084066	7	MI:0007; MI:0006; MI:0081; MI:0096; MI:0018; MI:0114; MI:0428	33.5
401	Q13309	P61024	9606	9606	7	MI:0007(anti tag coimmunoprecipitation); MI:0019(coimmunoprecipitation); MI:0065(isothermal titration calorimetry); MI:0096(pull down); MI:0114(x-ray crystallography); MI:0004(affinity chromatography technology); MI:0055(fluorescent resonance energy transfer)	3	MI:0914(association); MI:0915(physical association); MI:0407(direct interaction)	14	pubmed:12813041; pubmed:16209941; pubmed:18239684; pubmed:11231585; pubmed:11463388; pubmed:12140288; pubmed:15772084; pubmed:15980415; pubmed:16338391; pubmed:16979657; pubmed:17409098; pubmed:18519678; pubmed:19786724; pubmed:23589337	5	MI:0007; MI:0096; MI:0055; MI:0065; MI:0114	33.5
402	Q15596	P03372	9606	9606	11	MI:0006(anti bait coimmunoprecipitation); MI:0007(anti tag coimmunoprecipitation); MI:0018(two hybrid); MI:0096(pull down); MI:0232(transcriptional complementation assay); MI:0401(biochemical); MI:0004(affinity chromatography technology); MI:0055(fluorescent resonance energy transfer); MI:0114(x-ray crystallography); MI:0254(genetic interference); MI:0686(unspecified method)	5	MI:0914(association); MI:0915(physical association); MI:0218(physical interaction); MI:0407(direct interaction); MI:0799(additive genetic interaction defined by inequality)	18	pubmed:11250900; pubmed:11265755; pubmed:9430642; pubmed:11014206; pubmed:11376110; pubmed:11937504; pubmed:12554772; pubmed:12612084; pubmed:12630920; pubmed:12714702; pubmed:12837248; pubmed:14766010; pubmed:15657427; pubmed:16645043; pubmed:17697320; pubmed:18499756; pubmed:9192892; pubmed:9774463	7	MI:0006; MI:0007; MI:0096; MI:0018; MI:0055; MI:0114; MI:0254	33.5
403	Q7L0Q8	O43639	9606	9606	6	MI:0006(anti bait coimmunoprecipitation); MI:0007(anti tag coimmunoprecipitation); MI:0065(isothermal titration calorimetry); MI:0077(nuclear magnetic resonance); MI:0096(pull down); MI:0663(confocal microscopy)	3	MI:0403(colocalization); MI:0407(direct interaction); MI:0915(physical association)	3	pubmed:15350535; pubmed:16752908; pubmed:18086875	6	MI:0006; MI:0007; MI:0096; MI:0065; MI:0077; MI:0663	33.5
404	Q8NHZ8	Q13042	9606	9606	6	MI:0018(two hybrid); MI:0676(tandem affinity purification); MI:0016(circular dichroism); MI:0071(molecular sieving); MI:0096(pull down); MI:0114(x-ray crystallography)	3	MI:0914(association); MI:0915(physical association); MI:0407(direct interaction)	3	pubmed:20360068; pubmed:21988832; pubmed:19668213	6	MI:0676; MI:0096; MI:0018; MI:0071; MI:0016; MI:0114	33.5
405	Q99816	O14964	9606	9606	9	MI:0007(anti tag coimmunoprecipitation); MI:0018(two hybrid); MI:0398(two hybrid pooling approach); MI:0416(fluorescence microscopy); MI:0065(isothermal titration calorimetry); MI:0114(x-ray crystallography); MI:0004(affinity chromatography technology); MI:0096(pull down); MI:0686(unspecified method)	3	MI:0403(colocalization); MI:0915(physical association); MI:0407(direct interaction)	9	pubmed:12802020; pubmed:16189514; pubmed:21070952; pubmed:12900394; pubmed:12900395; pubmed:17182674; pubmed:17229889; pubmed:17320394; pubmed:19542561	6	MI:0007; MI:0398; MI:0096; MI:0416; MI:0065; MI:0114	33.5
406	Q9NR28	P98170	9606	9606	8	MI:0007(anti tag coimmunoprecipitation); MI:0053(fluorescence polarization spectroscopy); MI:0096(pull down); MI:0004(affinity chromatography technology); MI:0114(x-ray crystallography); MI:0047(far western blotting); MI:0415(enzymatic study); MI:0686(unspecified method)	4	MI:0914(association); MI:0915(physical association); MI:0407(direct interaction); MI:0218(physical interaction)	34	pubmed:11604410; pubmed:11801603; pubmed:16282325; pubmed:21185211; pubmed:22465666; pubmed:10929712; pubmed:11140638; pubmed:19667203; pubmed:11140637; pubmed:11242052; pubmed:11257230; pubmed:11257231; pubmed:11602612; pubmed:11606597; pubmed:12218061; pubmed:12511567; pubmed:12525502; pubmed:12660240; pubmed:14512414; pubmed:14523016; pubmed:15178455; pubmed:15200957; pubmed:15280366; pubmed:1…	6	MI:0007; MI:0096; MI:0047; MI:0053; MI:0114; MI:0415	33.5
407	P0ACF8	P0ACF8	83333	83333	7	MI:0030(cross-linking study); MI:0053(fluorescence polarization spectroscopy); MI:0071(molecular sieving); MI:0077(nuclear magnetic resonance); MI:0232(transcriptional complementation assay); MI:0364(inferred by curator); MI:0982(electrophoretic mobility-based method)	2	MI:0407(direct interaction); MI:0915(physical association)	4	pubmed:12592399; pubmed:14681455; pubmed:16303134; pubmed:9398522	6	MI:0053; MI:0071; MI:0030; MI:0077; MI:0232; MI:0982	33
408	P14350	P14350	11963	11963	7	MI:0028(cosedimentation in solution); MI:0038(dynamic light scattering); MI:0067(light scattering); MI:0071(molecular sieving); MI:0114(x-ray crystallography); MI:0826(x ray scattering); MI:0888(small angle neutron scattering)	1	MI:0407(direct interaction)	2	pubmed:20118915; pubmed:23000384	6	MI:0028; MI:0038; MI:0071; MI:0826; MI:0114; MI:0888	33
409	P15692	P15692	9606	9606	8	MI:0016(circular dichroism); MI:0030(cross-linking study); MI:0114(x-ray crystallography); MI:0364(inferred by curator); MI:0404(comigration in non denaturing gel electrophoresis); MI:1311(differential scanning calorimetry); MI:0004(affinity chromatography technology); MI:0401(biochemical)	4	MI:0407(direct interaction); MI:0915(physical association); MI:0218(physical interaction); MI:0914(association)	7	pubmed:12207021; pubmed:14681455; pubmed:22897854; pubmed:8621715; pubmed:12086892; pubmed:8631822; pubmed:9207067	6	MI:0404; MI:0004; MI:0016; MI:0030; MI:0114; MI:1311	33
410	P16892	P06784	559292	559292	10	MI:0006(anti bait coimmunoprecipitation); MI:0007(anti tag coimmunoprecipitation); MI:0018(two hybrid); MI:0029(cosedimentation through density gradient); MI:0424(protein kinase assay); MI:0004(affinity chromatography technology); MI:0055(fluorescent resonance energy transfer); MI:0090(protein complementation assay); MI:0096(pull down); MI:0415(enzymatic study)	5	MI:0217(phosphorylation reaction); MI:0914(association); MI:0915(physical association); MI:0218(physical interaction); MI:0407(direct interaction)	20	pubmed:15020407; pubmed:19303851; pubmed:20489023; pubmed:23953117; pubmed:7851759; pubmed:8062390; pubmed:8668180; pubmed:8052657; pubmed:11134045; pubmed:11525741; pubmed:11921098; pubmed:14734536; pubmed:15456892; pubmed:16364919; pubmed:17952059; pubmed:18077328; pubmed:21118957; pubmed:8159759; pubmed:8384702; pubmed:8455599	7	MI:0006; MI:0007; MI:0424; MI:0096; MI:0018; MI:0029; MI:0055	33
411	Q8BH64	Q8BH64	10090	10090	5	MI:0028(cosedimentation in solution); MI:0038(dynamic light scattering); MI:0065(isothermal titration calorimetry); MI:0071(molecular sieving); MI:0114(x-ray crystallography)	1	MI:0407(direct interaction)	1	pubmed:17914359	5	MI:0028; MI:0038; MI:0071; MI:0065; MI:0114	33
412	Q9X2H8	Q9WZ57	243274	243274	5	MI:0028(cosedimentation in solution); MI:0065(isothermal titration calorimetry); MI:0067(light scattering); MI:0114(x-ray crystallography); MI:0416(fluorescence microscopy)	2	MI:0403(colocalization); MI:0407(direct interaction)	1	pubmed:20168300	5	MI:0028; MI:0065; MI:0067; MI:0114; MI:0416	33
413	P01106	O00499	9606	9606	6	MI:0006(anti bait coimmunoprecipitation); MI:0018(two hybrid); MI:0077(nuclear magnetic resonance); MI:0004(affinity chromatography technology); MI:0096(pull down); MI:0114(x-ray crystallography)	3	MI:0407(direct interaction); MI:0915(physical association); MI:0914(association)	2	pubmed:15992821; pubmed:10380878	5	MI:0006; MI:0096; MI:0018; MI:0077; MI:0114	32.5
414	P04637	P03070	9606	10633	7	MI:0018(two hybrid); MI:0019(coimmunoprecipitation); MI:0091(chromatography technology); MI:0096(pull down); MI:0112(ubiquitin reconstruction); MI:0114(x-ray crystallography); MI:0676(tandem affinity purification)	3	MI:0407(direct interaction); MI:0914(association); MI:0915(physical association)	17	pubmed:10226625; pubmed:1321290; pubmed:15068796; pubmed:15254196; pubmed:15310821; pubmed:16003391; pubmed:16611888; pubmed:16951253; pubmed:17612295; pubmed:17662718; pubmed:19008854; pubmed:22810585; pubmed:23320542; pubmed:8344494; pubmed:8388547; pubmed:9050995; pubmed:9807817	6	MI:0019; MI:0096; MI:0112; MI:0676; MI:0018; MI:0114	32.5
415	P06729	O95400	9606	9606	7	MI:0006(anti bait coimmunoprecipitation); MI:0018(two hybrid); MI:0077(nuclear magnetic resonance); MI:0081(peptide array); MI:0089(protein array); MI:0096(pull down); MI:0004(affinity chromatography technology)	2	MI:0407(direct interaction); MI:0915(physical association)	6	pubmed:10404223; pubmed:12426371; pubmed:15105431; pubmed:16000308; pubmed:9741631; pubmed:9843987	6	MI:0006; MI:0081; MI:0089; MI:0096; MI:0018; MI:0077	32.5
416	P09052	A1Z6E0	7227	7227	6	MI:0006(anti bait coimmunoprecipitation); MI:0007(anti tag coimmunoprecipitation); MI:0045(experimental interaction detection); MI:0065(isothermal titration calorimetry); MI:0096(pull down); MI:0114(x-ray crystallography)	3	MI:0407(direct interaction); MI:0914(association); MI:0915(physical association)	2	pubmed:16498413; pubmed:20123973	5	MI:0006; MI:0007; MI:0096; MI:0065; MI:0114	32.5
417	P0ACF4	P0ACF0	83333	83333	9	MI:0016(circular dichroism); MI:0071(molecular sieving); MI:0096(pull down); MI:0364(inferred by curator); MI:1311(differential scanning calorimetry); MI:1312(aut-page); MI:0114(x-ray crystallography); MI:0363(inferred by author); MI:0676(tandem affinity purification)	3	MI:0407(direct interaction); MI:0914(association); MI:0915(physical association)	5	pubmed:12875839; pubmed:14681455; pubmed:15690043; pubmed:17360520; pubmed:19402753	7	MI:0096; MI:1312; MI:0676; MI:0071; MI:0016; MI:1311; MI:0114	32.5
418	P10997	P10997	9606	9606	6	MI:0051(fluorescence technology); MI:0071(molecular sieving); MI:0017(classical fluorescence spectroscopy); MI:0020(transmission electron microscopy); MI:0410(electron tomography); MI:0825(x-ray fiber diffraction)	1	MI:0407(direct interaction)	4	pubmed:21130765; pubmed:24042052; pubmed:17640888; pubmed:18408164	5	MI:0071; MI:0017; MI:0020; MI:0410; MI:0825	32.5
419	P15692	O14786	9606	9606	9	MI:0006(anti bait coimmunoprecipitation); MI:0007(anti tag coimmunoprecipitation); MI:0030(cross-linking study); MI:0411(enzyme linked immunosorbent assay); MI:0019(coimmunoprecipitation); MI:0401(biochemical); MI:0004(affinity chromatography technology); MI:0096(pull down); MI:0114(x-ray crystallography)	4	MI:0915(physical association); MI:0218(physical interaction); MI:0407(direct interaction); MI:0914(association)	13	pubmed:16763549; pubmed:17222790; pubmed:22897854; pubmed:10498602; pubmed:11333271; pubmed:9712843; pubmed:11986311; pubmed:16423422; pubmed:18325345; pubmed:20363638; pubmed:21939755; pubmed:22318724; pubmed:9529250	6	MI:0006; MI:0007; MI:0411; MI:0096; MI:0030; MI:0114	32.5
420	P17535	O00255	9606	9606	6	MI:0007(anti tag coimmunoprecipitation); MI:0018(two hybrid); MI:0065(isothermal titration calorimetry); MI:0096(pull down); MI:0114(x-ray crystallography); MI:0004(affinity chromatography technology)	3	MI:0407(direct interaction); MI:0915(physical association); MI:0914(association)	5	pubmed:12509449; pubmed:22327296; pubmed:10500243; pubmed:16651450; pubmed:9989505	5	MI:0007; MI:0096; MI:0018; MI:0065; MI:0114	32.5
421	P19438	P01375	9606	9606	9	MI:0006(anti bait coimmunoprecipitation); MI:0007(anti tag coimmunoprecipitation); MI:0107(surface plasmon resonance); MI:0676(tandem affinity purification); MI:0892(solid phase assay); MI:0004(affinity chromatography technology); MI:0096(pull down); MI:0401(biochemical); MI:0047(far western blotting)	4	MI:0407(direct interaction); MI:0914(association); MI:0915(physical association); MI:0218(physical interaction)	23	pubmed:12887920; pubmed:14743216; pubmed:20103630; pubmed:22028622; pubmed:24070898; pubmed:2848815; pubmed:9488135; pubmed:20080539; pubmed:2158863; pubmed:2170974; pubmed:22801493; pubmed:23955153; pubmed:12753742; pubmed:1310388; pubmed:15485837; pubmed:2170559; pubmed:22099304; pubmed:22675546; pubmed:23032187; pubmed:23746843; pubmed:8182064; pubmed:8288897; pubmed:9568681	6	MI:0006; MI:0007; MI:0676; MI:0096; MI:0047; MI:0107	32.5
422	P25638	P02829	559292	559292	7	MI:0096(pull down); MI:0397(two hybrid array); MI:0676(tandem affinity purification); MI:0018(two hybrid); MI:0065(isothermal titration calorimetry); MI:0077(nuclear magnetic resonance); MI:0004(affinity chromatography technology)	3	MI:0407(direct interaction); MI:0914(association); MI:0915(physical association)	8	pubmed:15766533; pubmed:15879519; pubmed:18268103; pubmed:19536198; pubmed:24012479; pubmed:18268104; pubmed:18412542; pubmed:20663878	5	MI:0096; MI:0397; MI:0676; MI:0065; MI:0077	32.5
423	P30622	P30622	9606	9606	4	MI:0065(isothermal titration calorimetry); MI:0077(nuclear magnetic resonance); MI:0096(pull down); MI:0107(surface plasmon resonance)	1	MI:1127(putative self interaction)	2	pubmed:17828275; pubmed:17828277	4	MI:0096; MI:0107; MI:0065; MI:0077	32.5
424	P31473	P0A9H3	83333	83333	9	MI:0040(electron microscopy); MI:0071(molecular sieving); MI:0096(pull down); MI:0676(tandem affinity purification); MI:0007(anti tag coimmunoprecipitation); MI:0028(cosedimentation in solution); MI:0107(surface plasmon resonance); MI:0363(inferred by author); MI:1138(decarboxylation assay)	3	MI:0914(association); MI:0915(physical association); MI:0407(direct interaction)	4	pubmed:15690043; pubmed:16301313; pubmed:19402753; pubmed:21148420	8	MI:0007; MI:0096; MI:0676; MI:0071; MI:0028; MI:0107; MI:1138; MI:0040	32.5
425	P32356	P29311	559292	559292	9	MI:0007(anti tag coimmunoprecipitation); MI:0081(peptide array); MI:0096(pull down); MI:0107(surface plasmon resonance); MI:0363(inferred by author); MI:0676(tandem affinity purification); MI:0004(affinity chromatography technology); MI:0018(two hybrid); MI:0254(genetic interference)	4	MI:0407(direct interaction); MI:0914(association); MI:0915(physical association); MI:0799(additive genetic interaction defined by inequality)	8	pubmed:11805837; pubmed:16429126; pubmed:16554755; pubmed:17916074; pubmed:17200106; pubmed:21182200; pubmed:22320399; pubmed:23155055	7	MI:0007; MI:0081; MI:0096; MI:0676; MI:0107; MI:0018; MI:0254	32.5
426	P32628	P14736	559292	559292	13	MI:0018(two hybrid); MI:0364(inferred by curator); MI:0676(tandem affinity purification); MI:0007(anti tag coimmunoprecipitation); MI:0397(two hybrid array); MI:0004(affinity chromatography technology); MI:0019(coimmunoprecipitation); MI:0071(molecular sieving); MI:0096(pull down); MI:0114(x-ray crystallography); MI:0226(ion exchange chromatography); MI:0254(genetic interference); MI:0401(biochem…	5	MI:0407(direct interaction); MI:0914(association); MI:0915(physical association); MI:0218(physical interaction); MI:0796(suppression)	15	pubmed:10688190; pubmed:11805826; pubmed:14681455; pubmed:16429126; pubmed:16554755; pubmed:11259433; pubmed:17882165; pubmed:9490418; pubmed:15545636; pubmed:15601997; pubmed:17200106; pubmed:18387345; pubmed:9001217; pubmed:9685610; pubmed:9837874	8	MI:0007; MI:0676; MI:0397; MI:0096; MI:0071; MI:0226; MI:0114; MI:0254	32.5
427	P32780	P29083	9606	9606	4	MI:0077(nuclear magnetic resonance); MI:0096(pull down); MI:0065(isothermal titration calorimetry); MI:0114(x-ray crystallography)	2	MI:0407(direct interaction); MI:0914(association)	2	pubmed:18354501; pubmed:18160537	4	MI:0096; MI:0077; MI:0065; MI:0114	32.5
428	P33322	P28007	559292	559292	7	MI:0007(anti tag coimmunoprecipitation); MI:0065(isothermal titration calorimetry); MI:0096(pull down); MI:0114(x-ray crystallography); MI:0676(tandem affinity purification); MI:0019(coimmunoprecipitation); MI:0004(affinity chromatography technology)	4	MI:0914(association); MI:0915(physical association); MI:0218(physical interaction); MI:0407(direct interaction)	12	pubmed:11805826; pubmed:14759368; pubmed:16429126; pubmed:16554755; pubmed:22117216; pubmed:12242285; pubmed:15388873; pubmed:17200106; pubmed:21558325; pubmed:21893585; pubmed:22085967; pubmed:9848653	5	MI:0007; MI:0096; MI:0676; MI:0065; MI:0114	32.5
429	P34164	P12904	559292	559292	10	MI:0007(anti tag coimmunoprecipitation); MI:0018(two hybrid); MI:0363(inferred by author); MI:0399(two hybrid fragment pooling approach); MI:0676(tandem affinity purification); MI:0397(two hybrid array); MI:0398(two hybrid pooling approach); MI:0004(affinity chromatography technology); MI:0096(pull down); MI:0114(x-ray crystallography)	4	MI:0914(association); MI:0915(physical association); MI:0218(physical interaction); MI:0407(direct interaction)	10	pubmed:10688190; pubmed:11283351; pubmed:11805837; pubmed:16429126; pubmed:16554755; pubmed:18719252; pubmed:20489023; pubmed:17851534; pubmed:9121458; pubmed:17200106	6	MI:0399; MI:0007; MI:0676; MI:0397; MI:0096; MI:0114	32.5
430	P34730	P32356	559292	559292	7	MI:0081(peptide array); MI:0096(pull down); MI:0107(surface plasmon resonance); MI:0676(tandem affinity purification); MI:0007(anti tag coimmunoprecipitation); MI:0004(affinity chromatography technology); MI:0018(two hybrid)	3	MI:0407(direct interaction); MI:0914(association); MI:0915(physical association)	8	pubmed:11805826; pubmed:16429126; pubmed:16554755; pubmed:17916074; pubmed:17200106; pubmed:21182200; pubmed:22320399; pubmed:23155055	6	MI:0007; MI:0081; MI:0096; MI:0676; MI:0107; MI:0018	32.5
431	P36037	P25694	559292	559292	10	MI:0006(anti bait coimmunoprecipitation); MI:0096(pull down); MI:0676(tandem affinity purification); MI:0007(anti tag coimmunoprecipitation); MI:0018(two hybrid); MI:0019(coimmunoprecipitation); MI:0065(isothermal titration calorimetry); MI:0004(affinity chromatography technology); MI:0401(biochemical); MI:0686(unspecified method)	4	MI:0407(direct interaction); MI:0914(association); MI:0915(physical association); MI:0218(physical interaction)	12	pubmed:11805826; pubmed:16429126; pubmed:16554755; pubmed:20508643; pubmed:19805280; pubmed:8890162; pubmed:14755638; pubmed:16427015; pubmed:16428438; pubmed:21148305; pubmed:21211725; pubmed:21282470	6	MI:0006; MI:0007; MI:0096; MI:0676; MI:0018; MI:0065	32.5
432	P40217	P06103	559292	559292	10	MI:0007(anti tag coimmunoprecipitation); MI:0018(two hybrid); MI:0019(coimmunoprecipitation); MI:0096(pull down); MI:0676(tandem affinity purification); MI:0004(affinity chromatography technology); MI:0069(mass spectrometry studies of complexes); MI:0114(x-ray crystallography); MI:0254(genetic interference); MI:0401(biochemical)	6	MI:0407(direct interaction); MI:0914(association); MI:0915(physical association); MI:0218(physical interaction); MI:0403(colocalization); MI:0796(suppression)	17	pubmed:11387228; pubmed:11805826; pubmed:14759368; pubmed:16429126; pubmed:16554755; pubmed:9362495; pubmed:9660829; pubmed:9671501; pubmed:18599441; pubmed:11179233; pubmed:12651896; pubmed:16581774; pubmed:16990799; pubmed:17200106; pubmed:21280672; pubmed:22090426; pubmed:8628297	7	MI:0007; MI:0096; MI:0676; MI:0018; MI:0069; MI:0114; MI:0254	32.5
433	P40343	P0CG63	559292	559292	7	MI:0065(isothermal titration calorimetry); MI:0077(nuclear magnetic resonance); MI:0096(pull down); MI:0004(affinity chromatography technology); MI:0114(x-ray crystallography); MI:0254(genetic interference); MI:0686(unspecified method)	5	MI:0407(direct interaction); MI:0796(suppression); MI:0799(additive genetic interaction defined by inequality); MI:0914(association); MI:0915(physical association)	12	pubmed:12970172; pubmed:11988742; pubmed:12055639; pubmed:12750381; pubmed:18508771; pubmed:20093466; pubmed:21242292; pubmed:21427232; pubmed:22106047; pubmed:22493318; pubmed:23749301; pubmed:23793018	5	MI:0096; MI:0065; MI:0077; MI:0114; MI:0254	32.5
434	P52286	P07834	559292	559292	11	MI:0007(anti tag coimmunoprecipitation); MI:0018(two hybrid); MI:0019(coimmunoprecipitation); MI:0030(cross-linking study); MI:0096(pull down); MI:0946(miniaturized immunoprecipitation); MI:0397(two hybrid array); MI:0004(affinity chromatography technology); MI:0114(x-ray crystallography); MI:0254(genetic interference); MI:0401(biochemical)	5	MI:0407(direct interaction); MI:0914(association); MI:0915(physical association); MI:0218(physical interaction); MI:0796(suppression)	26	pubmed:10688190; pubmed:11805837; pubmed:17960736; pubmed:18719252; pubmed:19882662; pubmed:23267104; pubmed:8706131; pubmed:9499404; pubmed:10213692; pubmed:10445024; pubmed:14747994; pubmed:9346238; pubmed:9346239; pubmed:10213691; pubmed:11283612; pubmed:11734846; pubmed:12553912; pubmed:12582129; pubmed:15660125; pubmed:16338374; pubmed:16432255; pubmed:17574027; pubmed:19897738; pubmed:20581…	7	MI:0946; MI:0007; MI:0096; MI:0397; MI:0030; MI:0114; MI:0254	32.5
435	P54861	P54861	559292	559292	9	MI:0018(two hybrid); MI:0111(dihydrofolate reductase reconstruction); MI:0019(coimmunoprecipitation); MI:0020(transmission electron microscopy); MI:0410(electron tomography); MI:0004(affinity chromatography technology); MI:0090(protein complementation assay); MI:0096(pull down); MI:0401(biochemical)	4	MI:0915(physical association); MI:0218(physical interaction); MI:0407(direct interaction); MI:0403(colocalization)	9	pubmed:18467557; pubmed:18719252; pubmed:11553714; pubmed:21170049; pubmed:16009724; pubmed:16186251; pubmed:16601120; pubmed:22615397; pubmed:23148233	6	MI:0019; MI:0096; MI:0018; MI:0020; MI:0410; MI:0111	32.5
436	P55735	O94979	9606	9606	11	MI:0027(cosedimentation); MI:0020(transmission electron microscopy); MI:0028(cosedimentation in solution); MI:0038(dynamic light scattering); MI:0067(light scattering); MI:0071(molecular sieving); MI:0096(pull down); MI:0226(ion exchange chromatography); MI:0410(electron tomography); MI:0004(affinity chromatography technology); MI:0401(biochemical)	3	MI:0407(direct interaction); MI:0915(physical association); MI:0403(colocalization)	5	pubmed:18692470; pubmed:16407955; pubmed:19822759; pubmed:15146057; pubmed:22939629	7	MI:0096; MI:0020; MI:0028; MI:0038; MI:0071; MI:0226; MI:0410	32.5
437	P61077	O95155	9606	9606	4	MI:0065(isothermal titration calorimetry); MI:0077(nuclear magnetic resonance); MI:0114(x-ray crystallography); MI:0096(pull down)	2	MI:0407(direct interaction); MI:0914(association)	4	pubmed:20696396; pubmed:15466860; pubmed:20017557; pubmed:23550736	4	MI:0096; MI:0065; MI:0077; MI:0114	32.5
438	P63104	P61587	9606	9606	4	MI:0065(isothermal titration calorimetry); MI:0096(pull down); MI:0107(surface plasmon resonance); MI:0114(x-ray crystallography)	1	MI:0407(direct interaction)	1	pubmed:23622247	4	MI:0096; MI:0107; MI:0065; MI:0114	32.5
439	P67775	P30153	9606	9606	9	MI:0007(anti tag coimmunoprecipitation); MI:0018(two hybrid); MI:0071(molecular sieving); MI:0114(x-ray crystallography); MI:0676(tandem affinity purification); MI:0096(pull down); MI:0404(comigration in non denaturing gel electrophoresis); MI:0004(affinity chromatography technology); MI:0401(biochemical)	4	MI:0407(direct interaction); MI:0914(association); MI:0915(physical association); MI:0403(colocalization)	17	pubmed:15761952; pubmed:17055435; pubmed:17540176; pubmed:18715871; pubmed:18782753; pubmed:19156129; pubmed:19293187; pubmed:8617797; pubmed:17529992; pubmed:19915589; pubmed:12370081; pubmed:17374643; pubmed:17632056; pubmed:19818709; pubmed:22379092; pubmed:22863883; pubmed:22939629	7	MI:0007; MI:0676; MI:0096; MI:0404; MI:0018; MI:0071; MI:0114	32.5
440	P68431	P61964	9606	9606	5	MI:0053(fluorescence polarization spectroscopy); MI:0065(isothermal titration calorimetry); MI:0114(x-ray crystallography); MI:0004(affinity chromatography technology); MI:0096(pull down)	3	MI:0407(direct interaction); MI:0914(association); MI:0915(physical association)	6	pubmed:16946699; pubmed:15960974; pubmed:16600877; pubmed:16829959; pubmed:16829960; pubmed:17041588	4	MI:0096; MI:0053; MI:0065; MI:0114	32.5
441	P68431	P62805	9606	9606	7	MI:0007(anti tag coimmunoprecipitation); MI:0676(tandem affinity purification); MI:0038(dynamic light scattering); MI:0071(molecular sieving); MI:0826(x ray scattering); MI:0004(affinity chromatography technology); MI:0096(pull down)	3	MI:0914(association); MI:0407(direct interaction); MI:0915(physical association)	11	pubmed:19410544; pubmed:19498464; pubmed:20498094; pubmed:20739937; pubmed:14578449; pubmed:14718166; pubmed:16622419; pubmed:19766566; pubmed:20080577; pubmed:21724829; pubmed:8598932	6	MI:0007; MI:0676; MI:0096; MI:0038; MI:0071; MI:0826	32.5
442	P68466	O00571	10254	9606	5	MI:0676(tandem affinity purification); MI:0007(anti tag coimmunoprecipitation); MI:0065(isothermal titration calorimetry); MI:0096(pull down); MI:0114(x-ray crystallography)	3	MI:0914(association); MI:0407(direct interaction); MI:0915(physical association)	2	pubmed:22810585; pubmed:19913487	5	MI:0007; MI:0676; MI:0096; MI:0065; MI:0114	32.5
443	P83916	P68431	9606	9606	7	MI:0047(far western blotting); MI:0089(protein array); MI:0096(pull down); MI:0107(surface plasmon resonance); MI:0004(affinity chromatography technology); MI:0114(x-ray crystallography); MI:0686(unspecified method)	3	MI:0407(direct interaction); MI:0915(physical association); MI:0914(association)	8	pubmed:11242053; pubmed:16415788; pubmed:20871592; pubmed:11882902; pubmed:15100215; pubmed:15136563; pubmed:15960974; pubmed:16622419	5	MI:0047; MI:0089; MI:0096; MI:0107; MI:0114	32.5
444	Q02241	P62331	9606	10090	5	MI:0096(pull down); MI:0107(surface plasmon resonance); MI:0114(x-ray crystallography); MI:0416(fluorescence microscopy); MI:0826(x ray scattering)	3	MI:0403(colocalization); MI:0407(direct interaction); MI:0915(physical association)	1	pubmed:22522702	5	MI:0096; MI:0107; MI:0826; MI:0114; MI:0416	32.5
445	Q03164	P68431	9606	9606	4	MI:0065(isothermal titration calorimetry); MI:0077(nuclear magnetic resonance); MI:0096(pull down); MI:0114(x-ray crystallography)	3	MI:0407(direct interaction); MI:0915(physical association); MI:0914(association)	2	pubmed:20541251; pubmed:20452361	4	MI:0096; MI:0065; MI:0077; MI:0114	32.5
446	Q05636	P46948	559292	559292	11	MI:0007(anti tag coimmunoprecipitation); MI:0071(molecular sieving); MI:0096(pull down); MI:0114(x-ray crystallography); MI:0399(two hybrid fragment pooling approach); MI:0676(tandem affinity purification); MI:0109(tap tag coimmunoprecipitation); MI:0398(two hybrid pooling approach); MI:0018(two hybrid); MI:0226(ion exchange chromatography); MI:0004(affinity chromatography technology)	4	MI:0914(association); MI:0915(physical association); MI:0218(physical interaction); MI:0407(direct interaction)	14	pubmed:11283351; pubmed:11805826; pubmed:14759368; pubmed:16429126; pubmed:16554755; pubmed:16729021; pubmed:19879841; pubmed:10655498; pubmed:15951817; pubmed:17173052; pubmed:12837249; pubmed:17200106; pubmed:17391830; pubmed:18314965	7	MI:0399; MI:0007; MI:0096; MI:0676; MI:0071; MI:0226; MI:0114	32.5
447	Q08873	P15891	559292	559292	9	MI:0007(anti tag coimmunoprecipitation); MI:0019(coimmunoprecipitation); MI:0065(isothermal titration calorimetry); MI:0081(peptide array); MI:0096(pull down); MI:0107(surface plasmon resonance); MI:0363(inferred by author); MI:0004(affinity chromatography technology); MI:0686(unspecified method)	3	MI:0407(direct interaction); MI:0914(association); MI:0915(physical association)	5	pubmed:11805837; pubmed:14737190; pubmed:17409071; pubmed:19841731; pubmed:19590096	5	MI:0007; MI:0081; MI:0096; MI:0107; MI:0065	32.5
448	Q09161	P52298	9606	9606	9	MI:0018(two hybrid); MI:0114(x-ray crystallography); MI:0006(anti bait coimmunoprecipitation); MI:0007(anti tag coimmunoprecipitation); MI:0071(molecular sieving); MI:0096(pull down); MI:0404(comigration in non denaturing gel electrophoresis); MI:0004(affinity chromatography technology); MI:0401(biochemical)	4	MI:0407(direct interaction); MI:0915(physical association); MI:0403(colocalization); MI:0914(association)	9	pubmed:12374755; pubmed:12434151; pubmed:22365833; pubmed:19668212; pubmed:23665581; pubmed:11545740; pubmed:17190602; pubmed:22939629; pubmed:7478990	7	MI:0006; MI:0007; MI:0096; MI:0404; MI:0018; MI:0071; MI:0114	32.5
449	Q12285	Q12118	559292	559292	11	MI:0006(anti bait coimmunoprecipitation); MI:0018(two hybrid); MI:0096(pull down); MI:0399(two hybrid fragment pooling approach); MI:0676(tandem affinity purification); MI:0397(two hybrid array); MI:0398(two hybrid pooling approach); MI:0004(affinity chromatography technology); MI:0114(x-ray crystallography); MI:0254(genetic interference); MI:0401(biochemical)	7	MI:0407(direct interaction); MI:0915(physical association); MI:0218(physical interaction); MI:0794(synthetic); MI:0796(suppression); MI:0799(additive genetic interaction defined by inequality); MI:0914(association)	15	pubmed:10688190; pubmed:11283351; pubmed:16554755; pubmed:17441508; pubmed:18719252; pubmed:20106980; pubmed:20093466; pubmed:20850366; pubmed:21619481; pubmed:21832041; pubmed:23045389; pubmed:23142665; pubmed:23285234; pubmed:23297211; pubmed:24100326	7	MI:0399; MI:0006; MI:0096; MI:0676; MI:0397; MI:0114; MI:0254	32.5
450	Q12476	P53632	559292	559292	12	MI:0007(anti tag coimmunoprecipitation); MI:0018(two hybrid); MI:0071(molecular sieving); MI:0096(pull down); MI:0363(inferred by author); MI:0364(inferred by curator); MI:0676(tandem affinity purification); MI:0114(x-ray crystallography); MI:0226(ion exchange chromatography); MI:0004(affinity chromatography technology); MI:0254(genetic interference); MI:0401(biochemical)	4	MI:0914(association); MI:0915(physical association); MI:0407(direct interaction); MI:0799(additive genetic interaction defined by inequality)	15	pubmed:11805837; pubmed:14681455; pubmed:15828860; pubmed:15935758; pubmed:15935759; pubmed:16429126; pubmed:16554755; pubmed:21663793; pubmed:20566885; pubmed:20696927; pubmed:17200106; pubmed:19061648; pubmed:19593367; pubmed:20093466; pubmed:22402490	8	MI:0007; MI:0096; MI:0676; MI:0018; MI:0071; MI:0226; MI:0114; MI:0254	32.5
451	Q12888	P68431	9606	9606	5	MI:0047(far western blotting); MI:0089(protein array); MI:0096(pull down); MI:0107(surface plasmon resonance); MI:0114(x-ray crystallography)	2	MI:0407(direct interaction); MI:0914(association)	2	pubmed:16415788; pubmed:17190600	5	MI:0047; MI:0089; MI:0096; MI:0107; MI:0114	32.5
452	Q13351	P32780	9606	9606	4	MI:0065(isothermal titration calorimetry); MI:0077(nuclear magnetic resonance); MI:0096(pull down); MI:0114(x-ray crystallography)	2	MI:0407(direct interaction); MI:0914(association)	1	pubmed:21670263	4	MI:0096; MI:0065; MI:0077; MI:0114	32.5
453	Q13480	P62993	9606	9606	8	MI:0007(anti tag coimmunoprecipitation); MI:0047(far western blotting); MI:0065(isothermal titration calorimetry); MI:0096(pull down); MI:0398(two hybrid pooling approach); MI:0676(tandem affinity purification); MI:0004(affinity chromatography technology); MI:0018(two hybrid)	3	MI:0407(direct interaction); MI:0914(association); MI:0915(physical association)	10	pubmed:10913131; pubmed:19380743; pubmed:20936779; pubmed:21706016; pubmed:22536782; pubmed:11314042; pubmed:11960376; pubmed:8596638; pubmed:9242692; pubmed:9804835	6	MI:0007; MI:0047; MI:0096; MI:0398; MI:0676; MI:0065	32.5
454	Q13542	P06730	9606	9606	5	MI:0047(far western blotting); MI:0049(filter binding); MI:0065(isothermal titration calorimetry); MI:0077(nuclear magnetic resonance); MI:0096(pull down)	1	MI:0407(direct interaction)	4	pubmed:15153109; pubmed:7935836; pubmed:24207126; pubmed:7651417	5	MI:0047; MI:0049; MI:0096; MI:0065; MI:0077	32.5
455	Q13651	P22301	9606	9606	6	MI:0114(x-ray crystallography); MI:0004(affinity chromatography technology); MI:0065(isothermal titration calorimetry); MI:0107(surface plasmon resonance); MI:0096(pull down); MI:0401(biochemical)	3	MI:0407(direct interaction); MI:0218(physical interaction); MI:0914(association)	8	pubmed:11485736; pubmed:15837194; pubmed:20462497; pubmed:8120391; pubmed:10231374; pubmed:11717514; pubmed:7759550; pubmed:8248239	4	MI:0096; MI:0107; MI:0114; MI:0065	32.5
456	Q14451	P04626	9606	9606	7	MI:0077(nuclear magnetic resonance); MI:0089(protein array); MI:0405(competition binding); MI:0114(x-ray crystallography); MI:0004(affinity chromatography technology); MI:0096(pull down); MI:0686(unspecified method)	3	MI:0407(direct interaction); MI:0914(association); MI:0915(physical association)	5	pubmed:12061724; pubmed:12975581; pubmed:16273093; pubmed:9079677; pubmed:17875712	5	MI:0089; MI:0096; MI:0405; MI:0077; MI:0114	32.5
457	Q15080	P19878	9606	9606	8	MI:0006(anti bait coimmunoprecipitation); MI:0007(anti tag coimmunoprecipitation); MI:0018(two hybrid); MI:0114(x-ray crystallography); MI:0004(affinity chromatography technology); MI:0049(filter binding); MI:0096(pull down); MI:0401(biochemical)	5	MI:0407(direct interaction); MI:0914(association); MI:0915(physical association); MI:0218(physical interaction); MI:0403(colocalization)	9	pubmed:11483497; pubmed:12887891; pubmed:16297854; pubmed:16782902; pubmed:9490029; pubmed:11796733; pubmed:11893732; pubmed:12813044; pubmed:9083043	6	MI:0006; MI:0007; MI:0049; MI:0096; MI:0018; MI:0114	32.5
458	Q86WV1	O15117	9606	9606	7	MI:0006(anti bait coimmunoprecipitation); MI:0047(far western blotting); MI:0107(surface plasmon resonance); MI:0676(tandem affinity purification); MI:0004(affinity chromatography technology); MI:0018(two hybrid); MI:0096(pull down)	3	MI:0407(direct interaction); MI:0914(association); MI:0915(physical association)	4	pubmed:16461356; pubmed:19798671; pubmed:9671755; pubmed:9748251	6	MI:0006; MI:0047; MI:0676; MI:0096; MI:0107; MI:0018	32.5
459	Q8IX07	Q09028	9606	9606	4	MI:0065(isothermal titration calorimetry); MI:0096(pull down); MI:0107(surface plasmon resonance); MI:0114(x-ray crystallography)	2	MI:0407(direct interaction); MI:0914(association)	1	pubmed:21047798	4	MI:0096; MI:0107; MI:0065; MI:0114	32.5
460	Q8NCD3	P49450	9606	9606	11	MI:0006(anti bait coimmunoprecipitation); MI:0007(anti tag coimmunoprecipitation); MI:0029(cosedimentation through density gradient); MI:0071(molecular sieving); MI:0096(pull down); MI:0114(x-ray crystallography); MI:0663(confocal microscopy); MI:0676(tandem affinity purification); MI:0004(affinity chromatography technology); MI:0254(genetic interference); MI:0428(imaging technique)	5	MI:0403(colocalization); MI:0914(association); MI:0915(physical association); MI:0407(direct interaction); MI:0799(additive genetic interaction defined by inequality)	7	pubmed:19410544; pubmed:19410545; pubmed:21478274; pubmed:20080577; pubmed:16622419; pubmed:21980305; pubmed:22406139	9	MI:0006; MI:0007; MI:0096; MI:0676; MI:0029; MI:0071; MI:0114; MI:0663; MI:0254	32.5
461	Q8WZ42	O15273	9606	9606	9	MI:0018(two hybrid); MI:0096(pull down); MI:0399(two hybrid fragment pooling approach); MI:0071(molecular sieving); MI:0114(x-ray crystallography); MI:0404(comigration in non denaturing gel electrophoresis); MI:0872(atomic force microscopy); MI:0401(biochemical); MI:0415(enzymatic study)	3	MI:0407(direct interaction); MI:0915(physical association); MI:0914(association)	11	pubmed:11846417; pubmed:15582318; pubmed:16962094; pubmed:23414517; pubmed:16407954; pubmed:19622741; pubmed:12446666; pubmed:15802564; pubmed:9645487; pubmed:9804419; pubmed:9817758	7	MI:0399; MI:0096; MI:0404; MI:0071; MI:0114; MI:0872; MI:0415	32.5
462	Q921E6	Q61188	10090	10090	11	MI:0006(anti bait coimmunoprecipitation); MI:0007(anti tag coimmunoprecipitation); MI:0018(two hybrid); MI:0019(coimmunoprecipitation); MI:0029(cosedimentation through density gradient); MI:0416(fluorescence microscopy); MI:0071(molecular sieving); MI:0096(pull down); MI:0114(x-ray crystallography); MI:0004(affinity chromatography technology); MI:0428(imaging technique)	4	MI:0403(colocalization); MI:0914(association); MI:0915(physical association); MI:0407(direct interaction)	7	pubmed:12900441; pubmed:20064375; pubmed:20064376; pubmed:22094255; pubmed:9742080; pubmed:17937919; pubmed:20075857	8	MI:0006; MI:0007; MI:0096; MI:0018; MI:0029; MI:0071; MI:0416; MI:0114	32.5
463	Q92783	P0CG48	9606	9606	5	MI:0077(nuclear magnetic resonance); MI:0107(surface plasmon resonance); MI:0114(x-ray crystallography); MI:0004(affinity chromatography technology); MI:0096(pull down)	3	MI:0407(direct interaction); MI:0914(association); MI:0915(physical association)	21	pubmed:12750381; pubmed:19111546; pubmed:20150893; pubmed:15640163; pubmed:16735510; pubmed:16771824; pubmed:17078930; pubmed:20159979; pubmed:20505072; pubmed:20639865; pubmed:20736164; pubmed:21139048; pubmed:21187078; pubmed:21890473; pubmed:21906983; pubmed:21963094; pubmed:21987572; pubmed:22275353; pubmed:22505724; pubmed:23000965; pubmed:23314748	4	MI:0096; MI:0107; MI:0077; MI:0114	32.5
464	Q92934	Q07817	9606	9606	10	MI:0006(anti bait coimmunoprecipitation); MI:0007(anti tag coimmunoprecipitation); MI:0018(two hybrid); MI:0019(coimmunoprecipitation); MI:0096(pull down); MI:0107(surface plasmon resonance); MI:0364(inferred by curator); MI:0411(enzyme linked immunosorbent assay); MI:0004(affinity chromatography technology); MI:0686(unspecified method)	2	MI:0407(direct interaction); MI:0915(physical association)	21	pubmed:11583631; pubmed:14681455; pubmed:15131699; pubmed:15694340; pubmed:19427857; pubmed:20603619; pubmed:21988832; pubmed:9305851; pubmed:9388232; pubmed:10620799; pubmed:11077446; pubmed:11206074; pubmed:11494146; pubmed:12115603; pubmed:12137781; pubmed:15705582; pubmed:18628207; pubmed:19667065; pubmed:7834748; pubmed:9389483; pubmed:9824152	6	MI:0006; MI:0007; MI:0096; MI:0411; MI:0018; MI:0107	32.5
465	Q96IZ0	O88838	9606	10090	5	MI:0065(isothermal titration calorimetry); MI:0077(nuclear magnetic resonance); MI:0006(anti bait coimmunoprecipitation); MI:0007(anti tag coimmunoprecipitation); MI:0096(pull down)	2	MI:0407(direct interaction); MI:0915(physical association)	2	pubmed:20561531; pubmed:16369487	5	MI:0006; MI:0007; MI:0096; MI:0065; MI:0077	32.5
466	Q99933	P11142	9606	9606	7	MI:0081(peptide array); MI:0107(surface plasmon resonance); MI:0004(affinity chromatography technology); MI:0018(two hybrid); MI:0096(pull down); MI:0114(x-ray crystallography); MI:0686(unspecified method)	3	MI:0407(direct interaction); MI:0914(association); MI:0915(physical association)	12	pubmed:19800331; pubmed:10671488; pubmed:11222862; pubmed:11741305; pubmed:12297498; pubmed:12874020; pubmed:14978028; pubmed:17954934; pubmed:20675402; pubmed:9305631; pubmed:9774640; pubmed:9873016	5	MI:0081; MI:0096; MI:0107; MI:0018; MI:0114	32.5
467	Q9BXH1	Q07817	9606	9606	7	MI:0006(anti bait coimmunoprecipitation); MI:0007(anti tag coimmunoprecipitation); MI:0053(fluorescence polarization spectroscopy); MI:0096(pull down); MI:0107(surface plasmon resonance); MI:0364(inferred by curator); MI:0004(affinity chromatography technology)	3	MI:0407(direct interaction); MI:0914(association); MI:0915(physical association)	5	pubmed:14681455; pubmed:15694340; pubmed:16151013; pubmed:16697956; pubmed:22516262	5	MI:0006; MI:0007; MI:0096; MI:0053; MI:0107	32.5
468	Q9HAU4	P84022	9606	9606	7	MI:0007(anti tag coimmunoprecipitation); MI:0065(isothermal titration calorimetry); MI:0081(peptide array); MI:0676(tandem affinity purification); MI:0004(affinity chromatography technology); MI:0018(two hybrid); MI:0096(pull down)	2	MI:0407(direct interaction); MI:0915(physical association)	8	pubmed:18729074; pubmed:22045334; pubmed:11016919; pubmed:11158580; pubmed:11389444; pubmed:15221015; pubmed:19122240; pubmed:19917253	6	MI:0007; MI:0081; MI:0676; MI:0096; MI:0018; MI:0065	32.5
469	Q9JJ11	O35615	10090	10090	5	MI:0007(anti tag coimmunoprecipitation); MI:0018(two hybrid); MI:0065(isothermal titration calorimetry); MI:0077(nuclear magnetic resonance); MI:0096(pull down)	2	MI:0407(direct interaction); MI:0915(physical association)	1	pubmed:15234987	5	MI:0007; MI:0096; MI:0018; MI:0065; MI:0077	32.5
470	Q9NQS7	O15392	9606	9606	9	MI:0006(anti bait coimmunoprecipitation); MI:0007(anti tag coimmunoprecipitation); MI:0028(cosedimentation in solution); MI:0071(molecular sieving); MI:0096(pull down); MI:0114(x-ray crystallography); MI:0813(proximity ligation assay); MI:0004(affinity chromatography technology); MI:0428(imaging technique)	4	MI:0407(direct interaction); MI:0914(association); MI:0915(physical association); MI:0403(colocalization)	8	pubmed:16239925; pubmed:17099693; pubmed:17956729; pubmed:21051298; pubmed:21225229; pubmed:11516652; pubmed:16571674; pubmed:19951914	8	MI:0006; MI:0007; MI:0096; MI:0028; MI:0071; MI:0813; MI:0114; MI:0428	32.5
471	Q9NRG4	P04637	9606	9606	6	MI:0065(isothermal titration calorimetry); MI:0114(x-ray crystallography); MI:0515(methyltransferase assay); MI:0516(methyltransferase radiometric assay); MI:0004(affinity chromatography technology); MI:0415(enzymatic study)	3	MI:0213(methylation reaction); MI:0407(direct interaction); MI:0915(physical association)	4	pubmed:17805299; pubmed:21782458; pubmed:17108971; pubmed:18065756	4	MI:0516; MI:0004; MI:0065; MI:0114	32.5
472	Q9NRY6	O75340	9606	9606	6	MI:0006(anti bait coimmunoprecipitation); MI:0007(anti tag coimmunoprecipitation); MI:0047(far western blotting); MI:0096(pull down); MI:0107(surface plasmon resonance); MI:0411(enzyme linked immunosorbent assay)	2	MI:0407(direct interaction); MI:0915(physical association)	1	pubmed:18256029	6	MI:0006; MI:0007; MI:0047; MI:0096; MI:0411; MI:0107	32.5
473	Q9NVD7	P49023	9606	9606	4	MI:0006(anti bait coimmunoprecipitation); MI:0017(classical fluorescence spectroscopy); MI:0077(nuclear magnetic resonance); MI:0114(x-ray crystallography)	2	MI:0915(physical association); MI:0407(direct interaction)	2	pubmed:11134073; pubmed:18940607	4	MI:0006; MI:0017; MI:0077; MI:0114	32.5
474	Q9UNZ2	P55072	9606	9606	7	MI:0006(anti bait coimmunoprecipitation); MI:0007(anti tag coimmunoprecipitation); MI:0018(two hybrid); MI:0049(filter binding); MI:0065(isothermal titration calorimetry); MI:0004(affinity chromatography technology); MI:0096(pull down)	3	MI:0914(association); MI:0915(physical association); MI:0407(direct interaction)	11	pubmed:16275660; pubmed:20414249; pubmed:21900206; pubmed:21645854; pubmed:22466964; pubmed:12473691; pubmed:12810701; pubmed:16234241; pubmed:18775313; pubmed:21949850; pubmed:22350894	6	MI:0006; MI:0007; MI:0049; MI:0096; MI:0018; MI:0065	32.5
475	Q9Y294	P54198	9606	9606	6	MI:0007(anti tag coimmunoprecipitation); MI:0065(isothermal titration calorimetry); MI:0096(pull down); MI:0114(x-ray crystallography); MI:0405(competition binding); MI:0004(affinity chromatography technology)	3	MI:0407(direct interaction); MI:0914(association); MI:0915(physical association)	5	pubmed:16980972; pubmed:15621527; pubmed:17242207; pubmed:18378699; pubmed:21414300	5	MI:0007; MI:0096; MI:0405; MI:0065; MI:0114	32.5
476	Q9Y2I2	Q9HCJ2	9606	9606	5	MI:0067(light scattering); MI:0107(surface plasmon resonance); MI:0114(x-ray crystallography); MI:0004(affinity chromatography technology); MI:0096(pull down)	2	MI:0407(direct interaction); MI:0915(physical association)	2	pubmed:21946559; pubmed:14595443	4	MI:0096; MI:0107; MI:0067; MI:0114	32.5
477	Q9Y5S9	P61326	9606	9606	7	MI:0006(anti bait coimmunoprecipitation); MI:0007(anti tag coimmunoprecipitation); MI:0018(two hybrid); MI:0096(pull down); MI:0114(x-ray crystallography); MI:0676(tandem affinity purification); MI:0004(affinity chromatography technology)	3	MI:0407(direct interaction); MI:0914(association); MI:0915(physical association)	14	pubmed:10662555; pubmed:12730685; pubmed:12781131; pubmed:14730019; pubmed:16209946; pubmed:16601204; pubmed:19410547; pubmed:19417104; pubmed:22365833; pubmed:23084401; pubmed:16170325; pubmed:18066079; pubmed:19478851; pubmed:11707413	6	MI:0006; MI:0007; MI:0096; MI:0676; MI:0018; MI:0114	32.5
478	O15169	O15169	9606	9606	6	MI:0398(two hybrid pooling approach); MI:0018(two hybrid); MI:0067(light scattering); MI:0071(molecular sieving); MI:0077(nuclear magnetic resonance); MI:0004(affinity chromatography technology)	2	MI:0915(physical association); MI:0407(direct interaction)	4	pubmed:16169070; pubmed:21245303; pubmed:11884395; pubmed:18632848	5	MI:0398; MI:0071; MI:0004; MI:0067; MI:0077	32
479	P04578	P01730	11706	9606	4	MI:0065(isothermal titration calorimetry); MI:0071(molecular sieving); MI:0107(surface plasmon resonance); MI:0114(x-ray crystallography)	1	MI:0407(direct interaction)	2	pubmed:17301785; pubmed:20080564	4	MI:0071; MI:0107; MI:0065; MI:0114	32
480	P0ABH9	P0A8Q6	83333	83333	7	MI:0096(pull down); MI:0114(x-ray crystallography); MI:0435(protease assay); MI:0006(anti bait coimmunoprecipitation); MI:0071(molecular sieving); MI:0363(inferred by author); MI:0676(tandem affinity purification)	4	MI:0194(cleavage reaction); MI:0407(direct interaction); MI:0914(association); MI:0915(physical association)	8	pubmed:12235156; pubmed:12426582; pubmed:15037248; pubmed:15690043; pubmed:19317833; pubmed:18297088; pubmed:19402753; pubmed:16467841	6	MI:0006; MI:0096; MI:0435; MI:0676; MI:0071; MI:0114	32
481	P0AG01	P0AG01	83334	83334	5	MI:0028(cosedimentation in solution); MI:0038(dynamic light scattering); MI:0071(molecular sieving); MI:0114(x-ray crystallography); MI:0410(electron tomography)	1	MI:0407(direct interaction)	1	pubmed:18204465	5	MI:0028; MI:0038; MI:0071; MI:0410; MI:0114	32
482	P12904	P12904	559292	559292	6	MI:0676(tandem affinity purification); MI:0007(anti tag coimmunoprecipitation); MI:0071(molecular sieving); MI:0104(static light scattering); MI:0114(x-ray crystallography); MI:0004(affinity chromatography technology)	3	MI:0914(association); MI:0915(physical association); MI:0407(direct interaction)	3	pubmed:11805826; pubmed:17223533; pubmed:22940862	5	MI:0007; MI:0676; MI:0071; MI:0104; MI:0114	32
483	P50542	P21549	9606	9606	5	MI:0065(isothermal titration calorimetry); MI:0071(molecular sieving); MI:0104(static light scattering); MI:0114(x-ray crystallography); MI:0686(unspecified method)	1	MI:0407(direct interaction)	2	pubmed:22529745; pubmed:20178365	4	MI:0071; MI:0104; MI:0065; MI:0114	32
484	P77335	P77335	83333	83333	6	MI:0016(circular dichroism); MI:0030(cross-linking study); MI:0040(electron microscopy); MI:0071(molecular sieving); MI:0114(x-ray crystallography); MI:0928(filter trap assay)	1	MI:0407(direct interaction)	2	pubmed:16688219; pubmed:19421192	6	MI:0071; MI:0928; MI:0016; MI:0030; MI:0040; MI:0114	32
485	Q03784	P36149	559292	559292	12	MI:0040(electron microscopy); MI:0071(molecular sieving); MI:0114(x-ray crystallography); MI:0363(inferred by author); MI:0364(inferred by curator); MI:0676(tandem affinity purification); MI:0946(miniaturized immunoprecipitation); MI:0007(anti tag coimmunoprecipitation); MI:0019(coimmunoprecipitation); MI:0401(biochemical); MI:0004(affinity chromatography technology); MI:0254(genetic interference)	6	MI:0407(direct interaction); MI:0914(association); MI:0915(physical association); MI:0218(physical interaction); MI:0403(colocalization); MI:0796(suppression)	14	pubmed:11805826; pubmed:14681455; pubmed:16429126; pubmed:17110339; pubmed:18585354; pubmed:23267104; pubmed:9564032; pubmed:98232495; pubmed:10727015; pubmed:11239471; pubmed:17027922; pubmed:17200106; pubmed:20375281; pubmed:22645708	7	MI:0946; MI:0007; MI:0676; MI:0071; MI:0040; MI:0114; MI:0254	32
486	Q13651	P03180	9606	10377	4	MI:0114(x-ray crystallography); MI:0065(isothermal titration calorimetry); MI:0071(molecular sieving); MI:0107(surface plasmon resonance)	1	MI:0407(direct interaction)	1	pubmed:15837194	4	MI:0071; MI:0107; MI:0114; MI:0065	32
487	Q14627	P35225	9606	9606	5	MI:0065(isothermal titration calorimetry); MI:0071(molecular sieving); MI:0107(surface plasmon resonance); MI:0114(x-ray crystallography); MI:0401(biochemical)	2	MI:0218(physical interaction); MI:0407(direct interaction)	2	pubmed:20223216; pubmed:8663118	4	MI:0071; MI:0107; MI:0065; MI:0114	32
488	Q86WV6	Q86WV6	9606	9606	7	MI:0007(anti tag coimmunoprecipitation); MI:0038(dynamic light scattering); MI:0071(molecular sieving); MI:0114(x-ray crystallography); MI:0404(comigration in non denaturing gel electrophoresis); MI:0808(comigration in sds page); MI:0004(affinity chromatography technology)	2	MI:0915(physical association); MI:0407(direct interaction)	6	pubmed:23542348; pubmed:19433799; pubmed:22728658; pubmed:22728659; pubmed:22728660; pubmed:21074459	6	MI:0007; MI:0404; MI:0808; MI:0038; MI:0071; MI:0114	32
489	Q8NBP7	P01130	9606	9606	5	MI:0107(surface plasmon resonance); MI:0114(x-ray crystallography); MI:0006(anti bait coimmunoprecipitation); MI:0049(filter binding); MI:0071(molecular sieving)	1	MI:0407(direct interaction)	3	pubmed:22081141; pubmed:18250299; pubmed:18753623	5	MI:0006; MI:0049; MI:0107; MI:0071; MI:0114	32
490	Q94AG2	P54609	3702	3702	10	MI:0006(anti bait coimmunoprecipitation); MI:0007(anti tag coimmunoprecipitation); MI:0018(two hybrid); MI:0055(fluorescent resonance energy transfer); MI:0096(pull down); MI:0423(in-gel kinase assay); MI:0424(protein kinase assay); MI:0663(confocal microscopy); MI:0004(affinity chromatography technology); MI:0415(enzymatic study)	5	MI:0217(phosphorylation reaction); MI:0403(colocalization); MI:0407(direct interaction); MI:0914(association); MI:0915(physical association)	4	pubmed:15592873; pubmed:16473966; pubmed:16621602; pubmed:17693538	7	MI:0006; MI:0007; MI:0423; MI:0096; MI:0018; MI:0055; MI:0663	32
491	Q96QV1	O43323	9606	9606	4	MI:0071(molecular sieving); MI:0104(static light scattering); MI:0107(surface plasmon resonance); MI:0114(x-ray crystallography)	1	MI:0407(direct interaction)	1	pubmed:19561611	4	MI:0071; MI:0104; MI:0107; MI:0114	32
492	Q96QV1	Q62226	9606	10090	4	MI:0071(molecular sieving); MI:0104(static light scattering); MI:0107(surface plasmon resonance); MI:0114(x-ray crystallography)	1	MI:0407(direct interaction)	1	pubmed:19561611	4	MI:0071; MI:0104; MI:0107; MI:0114	32
493	Q99394	P36149	559292	559292	12	MI:0018(two hybrid); MI:0040(electron microscopy); MI:0071(molecular sieving); MI:0363(inferred by author); MI:0364(inferred by curator); MI:0676(tandem affinity purification); MI:0007(anti tag coimmunoprecipitation); MI:0019(coimmunoprecipitation); MI:0401(biochemical); MI:0004(affinity chromatography technology); MI:0114(x-ray crystallography); MI:0254(genetic interference)	7	MI:0914(association); MI:0915(physical association); MI:0218(physical interaction); MI:0403(colocalization); MI:0407(direct interaction); MI:0794(synthetic); MI:0796(suppression)	13	pubmed:11805826; pubmed:14681455; pubmed:16429126; pubmed:17110339; pubmed:18719252; pubmed:9564032; pubmed:98232495; pubmed:10727015; pubmed:11239471; pubmed:16262728; pubmed:17027922; pubmed:17200106; pubmed:20375281	7	MI:0007; MI:0676; MI:0018; MI:0071; MI:0040; MI:0114; MI:0254	32
494	Q9H3D4	Q9H3D4	9606	9606	6	MI:0007(anti tag coimmunoprecipitation); MI:0077(nuclear magnetic resonance); MI:0028(cosedimentation in solution); MI:0069(mass spectrometry studies of complexes); MI:0114(x-ray crystallography); MI:0004(affinity chromatography technology)	3	MI:0407(direct interaction); MI:0914(association); MI:0915(physical association)	4	pubmed:20085233; pubmed:21335238; pubmed:19815500; pubmed:21464285	5	MI:0007; MI:0028; MI:0069; MI:0077; MI:0114	32
495	Q9HXM5	Q9HXM5	208964	208964	5	MI:0028(cosedimentation in solution); MI:0071(molecular sieving); MI:0114(x-ray crystallography); MI:0410(electron tomography); MI:0826(x ray scattering)	1	MI:0407(direct interaction)	1	pubmed:23643948	5	MI:0028; MI:0071; MI:0410; MI:0826; MI:0114	32
496	Q9JIS1	Q62768	10116	10116	4	MI:0065(isothermal titration calorimetry); MI:0071(molecular sieving); MI:0077(nuclear magnetic resonance); MI:0114(x-ray crystallography)	1	MI:0407(direct interaction)	1	pubmed:16732694	4	MI:0071; MI:0065; MI:0077; MI:0114	32
497	Q9LZP9	P25856	3702	3702	4	MI:0065(isothermal titration calorimetry); MI:0067(light scattering); MI:0071(molecular sieving); MI:0114(x-ray crystallography)	2	MI:0407(direct interaction); MI:0914(association)	1	pubmed:17947231	4	MI:0071; MI:0065; MI:0067; MI:0114	32
498	Q9NQR1	P62805	9606	9606	8	MI:0071(molecular sieving); MI:0107(surface plasmon resonance); MI:0114(x-ray crystallography); MI:0515(methyltransferase assay); MI:0004(affinity chromatography technology); MI:0096(pull down); MI:0415(enzymatic study); MI:0686(unspecified method)	3	MI:0407(direct interaction); MI:0914(association); MI:0915(physical association)	7	pubmed:15933069; pubmed:21983900; pubmed:12121615; pubmed:15933070; pubmed:15964846; pubmed:18418072; pubmed:18512960	5	MI:0096; MI:0071; MI:0107; MI:0515; MI:0114	32
499	Q9WZU0	O08398	243274	243274	4	MI:0028(cosedimentation in solution); MI:0065(isothermal titration calorimetry); MI:0077(nuclear magnetic resonance); MI:0114(x-ray crystallography)	1	MI:0407(direct interaction)	1	pubmed:22473211	4	MI:0028; MI:0065; MI:0077; MI:0114	32
500	Q9Y618	O15379	9606	9606	9	MI:0004(affinity chromatography technology); MI:0006(anti bait coimmunoprecipitation); MI:0007(anti tag coimmunoprecipitation); MI:0071(molecular sieving); MI:0114(x-ray crystallography); MI:0406(deacetylase assay); MI:0096(pull down); MI:0254(genetic interference); MI:0401(biochemical)	5	MI:0914(association); MI:0915(physical association); MI:0407(direct interaction); MI:0403(colocalization); MI:0796(suppression)	18	pubmed:11013263; pubmed:21258344; pubmed:21624135; pubmed:23752268; pubmed:22230954; pubmed:10809664; pubmed:10860984; pubmed:10944117; pubmed:11804585; pubmed:12205093; pubmed:12502735; pubmed:12628926; pubmed:14527417; pubmed:15837933; pubmed:16481466; pubmed:16924111; pubmed:17126328; pubmed:22318606	7	MI:0006; MI:0007; MI:0096; MI:0071; MI:0406; MI:0114; MI:0254	32
501	Q9Y6Y9	O00206	9606	9606	7	MI:0030(cross-linking study); MI:0071(molecular sieving); MI:0007(anti tag coimmunoprecipitation); MI:0114(x-ray crystallography); MI:0826(x ray scattering); MI:0892(solid phase assay); MI:0004(affinity chromatography technology)	2	MI:0915(physical association); MI:0407(direct interaction)	7	pubmed:17803912; pubmed:19060881; pubmed:19252480; pubmed:22474354; pubmed:22532668; pubmed:10359581; pubmed:11976338	6	MI:0007; MI:0071; MI:0826; MI:0892; MI:0030; MI:0114	32
502	O88898	O88898	10090	10090	7	MI:0007(anti tag coimmunoprecipitation); MI:0028(cosedimentation in solution); MI:0030(cross-linking study); MI:0067(light scattering); MI:0069(mass spectrometry studies of complexes); MI:0071(molecular sieving); MI:0096(pull down)	2	MI:0407(direct interaction); MI:0915(physical association)	2	pubmed:21335238; pubmed:22575646	7	MI:0007; MI:0096; MI:0028; MI:0069; MI:0071; MI:0030; MI:0067	31.5
503	O94907	O75581	9606	9606	10	MI:0096(pull down); MI:0411(enzyme linked immunosorbent assay); MI:0038(dynamic light scattering); MI:0067(light scattering); MI:0071(molecular sieving); MI:0114(x-ray crystallography); MI:0905(amplified luminescent proximity homogeneous assay); MI:0969(bio-layer interferometry); MI:0004(affinity chromatography technology); MI:0428(imaging technique)	3	MI:0915(physical association); MI:0407(direct interaction); MI:0403(colocalization)	4	pubmed:11448771; pubmed:21944579; pubmed:21984209; pubmed:15035989	8	MI:0096; MI:0411; MI:0038; MI:0071; MI:0905; MI:0969; MI:0114; MI:0428	31.5
504	P00669	P00669	9913	9913	6	MI:0013(biophysical); MI:0016(circular dichroism); MI:0017(classical fluorescence spectroscopy); MI:0071(molecular sieving); MI:0114(x-ray crystallography); MI:0276(blue native page)	1	MI:0407(direct interaction)	2	pubmed:21122069; pubmed:24140346	5	MI:0276; MI:0017; MI:0071; MI:0016; MI:0114	31.5
505	P04387	P04386	559292	559292	12	MI:0090(protein complementation assay); MI:0004(affinity chromatography technology); MI:0018(two hybrid); MI:0019(coimmunoprecipitation); MI:0030(cross-linking study); MI:0404(comigration in non denaturing gel electrophoresis); MI:0096(pull down); MI:0114(x-ray crystallography); MI:0254(genetic interference); MI:0401(biochemical); MI:0428(imaging technique); MI:0686(unspecified method)	6	MI:0915(physical association); MI:0218(physical interaction); MI:0407(direct interaction); MI:0403(colocalization); MI:0796(suppression); MI:0914(association)	26	pubmed:21209940; pubmed:10523671; pubmed:11418596; pubmed:11478912; pubmed:12417740; pubmed:7739564; pubmed:7870180; pubmed:9670023; pubmed:10809742; pubmed:10966808; pubmed:11095729; pubmed:12706896; pubmed:1406674; pubmed:15695361; pubmed:15998719; pubmed:18292341; pubmed:19651897; pubmed:1985957; pubmed:20135317; pubmed:20959818; pubmed:21298679; pubmed:21589890; pubmed:21732556; pubmed:331697…	8	MI:0019; MI:0404; MI:0096; MI:0018; MI:0030; MI:0114; MI:0254; MI:0428	31.5
506	P06786	P06786	559292	559292	8	MI:0676(tandem affinity purification); MI:0007(anti tag coimmunoprecipitation); MI:0028(cosedimentation in solution); MI:0040(electron microscopy); MI:0071(molecular sieving); MI:0114(x-ray crystallography); MI:0096(pull down); MI:0401(biochemical)	4	MI:0914(association); MI:0915(physical association); MI:0218(physical interaction); MI:0407(direct interaction)	9	pubmed:11805826; pubmed:18097402; pubmed:20485342; pubmed:23022727; pubmed:6088500; pubmed:8538787; pubmed:9115283; pubmed:10201398; pubmed:7935413	7	MI:0007; MI:0676; MI:0096; MI:0028; MI:0071; MI:0040; MI:0114	31.5
507	P09603	P07333	9606	9606	8	MI:0020(transmission electron microscopy); MI:0065(isothermal titration calorimetry); MI:0067(light scattering); MI:0071(molecular sieving); MI:0826(x ray scattering); MI:0969(bio-layer interferometry); MI:1022(field flow fractionation); MI:0096(pull down)	1	MI:0407(direct interaction)	4	pubmed:22153499; pubmed:22483114; pubmed:22902366; pubmed:8355686	7	MI:0096; MI:0020; MI:0071; MI:0826; MI:0969; MI:1022; MI:0065	31.5
508	P0ABS8	P03007	83333	83333	8	MI:0018(two hybrid); MI:0077(nuclear magnetic resonance); MI:0089(protein array); MI:0096(pull down); MI:0226(ion exchange chromatography); MI:0415(enzymatic study); MI:0007(anti tag coimmunoprecipitation); MI:0363(inferred by author)	4	MI:0194(cleavage reaction); MI:0407(direct interaction); MI:0914(association); MI:0915(physical association)	6	pubmed:11955076; pubmed:15690043; pubmed:17109382; pubmed:18663010; pubmed:9515927; pubmed:19402753	7	MI:0007; MI:0089; MI:0096; MI:0018; MI:0226; MI:0077; MI:0415	31.5
509	P13045	P04387	559292	559292	10	MI:0019(coimmunoprecipitation); MI:0404(comigration in non denaturing gel electrophoresis); MI:0004(affinity chromatography technology); MI:0018(two hybrid); MI:0055(fluorescent resonance energy transfer); MI:0090(protein complementation assay); MI:0096(pull down); MI:0114(x-ray crystallography); MI:0254(genetic interference); MI:0401(biochemical)	5	MI:0218(physical interaction); MI:0407(direct interaction); MI:0796(suppression); MI:0914(association); MI:0915(physical association)	12	pubmed:8628318; pubmed:9670023; pubmed:11964151; pubmed:15998719; pubmed:16219783; pubmed:18245852; pubmed:18952899; pubmed:21298679; pubmed:22302941; pubmed:22479149; pubmed:9050845; pubmed:9111326	7	MI:0019; MI:0404; MI:0096; MI:0018; MI:0055; MI:0114; MI:0254	31.5
510	P28631	P28630	83333	83333	9	MI:0028(cosedimentation in solution); MI:0071(molecular sieving); MI:0096(pull down); MI:0107(surface plasmon resonance); MI:0007(anti tag coimmunoprecipitation); MI:0069(mass spectrometry studies of complexes); MI:0363(inferred by author); MI:0401(biochemical); MI:0676(tandem affinity purification)	4	MI:0407(direct interaction); MI:0914(association); MI:0915(physical association); MI:0218(physical interaction)	10	pubmed:11101526; pubmed:11518714; pubmed:11606586; pubmed:11809766; pubmed:15690043; pubmed:7494000; pubmed:19402753; pubmed:20223211; pubmed:3283126; pubmed:8505304	7	MI:0007; MI:0096; MI:0676; MI:0028; MI:0071; MI:0107; MI:0069	31.5
511	P32523	P32523	559292	559292	11	MI:0007(anti tag coimmunoprecipitation); MI:0028(cosedimentation in solution); MI:0049(filter binding); MI:0071(molecular sieving); MI:0655(lambda repressor two hybrid); MI:0004(affinity chromatography technology); MI:0018(two hybrid); MI:0047(far western blotting); MI:0096(pull down); MI:0401(biochemical); MI:0686(unspecified method)	4	MI:0407(direct interaction); MI:0915(physical association); MI:0218(physical interaction); MI:0914(association)	8	pubmed:14759368; pubmed:21386897; pubmed:10092627; pubmed:11967834; pubmed:20462492; pubmed:8194532; pubmed:12434004; pubmed:15601865	8	MI:0007; MI:0049; MI:0047; MI:0096; MI:0028; MI:0071; MI:0655; MI:0018	31.5
512	P40568	P39731	559292	559292	11	MI:0028(cosedimentation in solution); MI:0040(electron microscopy); MI:0071(molecular sieving); MI:0096(pull down); MI:0363(inferred by author); MI:0364(inferred by curator); MI:0676(tandem affinity purification); MI:0004(affinity chromatography technology); MI:0018(two hybrid); MI:0114(x-ray crystallography); MI:0254(genetic interference)	4	MI:0914(association); MI:0915(physical association); MI:0407(direct interaction); MI:0796(suppression)	15	pubmed:14565975; pubmed:14681455; pubmed:14690591; pubmed:16429126; pubmed:16554755; pubmed:20723757; pubmed:14581449; pubmed:14602074; pubmed:14633972; pubmed:17200106; pubmed:17634282; pubmed:21075115; pubmed:21107429; pubmed:22521787; pubmed:22885327	8	MI:0096; MI:0676; MI:0028; MI:0071; MI:0018; MI:0040; MI:0114; MI:0254	31.5
513	P47149	P40568	559292	559292	12	MI:0028(cosedimentation in solution); MI:0040(electron microscopy); MI:0071(molecular sieving); MI:0096(pull down); MI:0363(inferred by author); MI:0364(inferred by curator); MI:0676(tandem affinity purification); MI:0004(affinity chromatography technology); MI:0018(two hybrid); MI:0114(x-ray crystallography); MI:0254(genetic interference); MI:0401(biochemical)	5	MI:0914(association); MI:0915(physical association); MI:0403(colocalization); MI:0407(direct interaction); MI:0796(suppression)	15	pubmed:14565975; pubmed:14681455; pubmed:14690591; pubmed:16429126; pubmed:16554755; pubmed:20723757; pubmed:12455957; pubmed:14581449; pubmed:14602074; pubmed:14633972; pubmed:17200106; pubmed:17634282; pubmed:21075115; pubmed:21107429; pubmed:22885327	8	MI:0096; MI:0676; MI:0028; MI:0071; MI:0018; MI:0040; MI:0114; MI:0254	31.5
514	P49736	P33993	9606	9606	11	MI:0006(anti bait coimmunoprecipitation); MI:0007(anti tag coimmunoprecipitation); MI:0029(cosedimentation through density gradient); MI:0071(molecular sieving); MI:0089(protein array); MI:0096(pull down); MI:0364(inferred by curator); MI:0676(tandem affinity purification); MI:0004(affinity chromatography technology); MI:0018(two hybrid); MI:0401(biochemical)	4	MI:0407(direct interaction); MI:0914(association); MI:0915(physical association); MI:0403(colocalization)	13	pubmed:14681455; pubmed:15232106; pubmed:16899510; pubmed:17296731; pubmed:22540012; pubmed:23764002; pubmed:10567526; pubmed:12207017; pubmed:12614612; pubmed:12694531; pubmed:22863883; pubmed:22939629; pubmed:9099751	8	MI:0006; MI:0007; MI:0089; MI:0096; MI:0676; MI:0029; MI:0071; MI:0018	31.5
515	P53323	P36132	559292	559292	11	MI:0004(affinity chromatography technology); MI:0007(anti tag coimmunoprecipitation); MI:0018(two hybrid); MI:0071(molecular sieving); MI:0096(pull down); MI:0111(dihydrofolate reductase reconstruction); MI:0676(tandem affinity purification); MI:0047(far western blotting); MI:0090(protein complementation assay); MI:0254(genetic interference); MI:0415(enzymatic study)	5	MI:0407(direct interaction); MI:0914(association); MI:0915(physical association); MI:0794(synthetic); MI:0796(suppression)	9	pubmed:11805837; pubmed:14519092; pubmed:16429126; pubmed:16564010; pubmed:16874308; pubmed:18467557; pubmed:19172740; pubmed:17200106; pubmed:18951093	9	MI:0007; MI:0096; MI:0676; MI:0047; MI:0018; MI:0071; MI:0111; MI:0415; MI:0254	31.5
516	Q04491	P49687	559292	559292	11	MI:0018(two hybrid); MI:0071(molecular sieving); MI:0399(two hybrid fragment pooling approach); MI:0676(tandem affinity purification); MI:0007(anti tag coimmunoprecipitation); MI:0398(two hybrid pooling approach); MI:0028(cosedimentation in solution); MI:0096(pull down); MI:0004(affinity chromatography technology); MI:0114(x-ray crystallography); MI:0401(biochemical)	3	MI:0914(association); MI:0915(physical association); MI:0407(direct interaction)	17	pubmed:11283351; pubmed:11805826; pubmed:16429126; pubmed:16554755; pubmed:18160040; pubmed:21784248; pubmed:19576787; pubmed:19805193; pubmed:20512149; pubmed:15741174; pubmed:17200106; pubmed:18046405; pubmed:18046452; pubmed:18974315; pubmed:19855394; pubmed:22480613; pubmed:9305650	7	MI:0399; MI:0007; MI:0676; MI:0096; MI:0071; MI:0028; MI:0114	31.5
517	Q12143	P40568	559292	559292	11	MI:0028(cosedimentation in solution); MI:0040(electron microscopy); MI:0071(molecular sieving); MI:0096(pull down); MI:0363(inferred by author); MI:0364(inferred by curator); MI:0397(two hybrid array); MI:0676(tandem affinity purification); MI:0004(affinity chromatography technology); MI:0114(x-ray crystallography); MI:0254(genetic interference)	4	MI:0914(association); MI:0915(physical association); MI:0407(direct interaction); MI:0796(suppression)	13	pubmed:14565975; pubmed:14681455; pubmed:14690591; pubmed:16429126; pubmed:16554755; pubmed:20723757; pubmed:14602074; pubmed:17200106; pubmed:20819936; pubmed:21075115; pubmed:21107429; pubmed:21572441; pubmed:22885327	8	MI:0096; MI:0397; MI:0676; MI:0028; MI:0071; MI:0040; MI:0114; MI:0254	31.5
518	Q12318	P40465	559292	559292	9	MI:0018(two hybrid); MI:0114(x-ray crystallography); MI:0399(two hybrid fragment pooling approach); MI:0826(x ray scattering); MI:0397(two hybrid array); MI:0398(two hybrid pooling approach); MI:0096(pull down); MI:0254(genetic interference); MI:0401(biochemical)	5	MI:0407(direct interaction); MI:0915(physical association); MI:0218(physical interaction); MI:0796(suppression); MI:0914(association)	8	pubmed:10688190; pubmed:11283351; pubmed:18719252; pubmed:22749910; pubmed:10655498; pubmed:15654096; pubmed:17206143; pubmed:22465956	6	MI:0399; MI:0397; MI:0096; MI:0826; MI:0114; MI:0254	31.5
519	Q60631	P04925	10090	10090	4	MI:0016(circular dichroism); MI:0017(classical fluorescence spectroscopy); MI:0077(nuclear magnetic resonance); MI:0004(affinity chromatography technology)	2	MI:0407(direct interaction); MI:0915(physical association)	2	pubmed:15301538; pubmed:11571277	4	MI:0017; MI:0004; MI:0016; MI:0077	31.5
520	Q6V1L5	P0A3F4	1140	1140	6	MI:0018(two hybrid); MI:0071(molecular sieving); MI:0096(pull down); MI:0028(cosedimentation in solution); MI:0107(surface plasmon resonance); MI:0114(x-ray crystallography)	2	MI:0407(direct interaction); MI:0915(physical association)	5	pubmed:15150219; pubmed:15165234; pubmed:17959776; pubmed:20716687; pubmed:21041661	6	MI:0096; MI:0018; MI:0071; MI:0028; MI:0107; MI:0114	31.5
521	Q92692	Q92692	9606	9606	7	MI:0089(protein array); MI:0028(cosedimentation in solution); MI:0071(molecular sieving); MI:0107(surface plasmon resonance); MI:0114(x-ray crystallography); MI:0004(affinity chromatography technology); MI:0096(pull down)	2	MI:0915(physical association); MI:0407(direct interaction)	5	pubmed:21982860; pubmed:22902367; pubmed:22927415; pubmed:10617658; pubmed:9845526	6	MI:0089; MI:0096; MI:0028; MI:0071; MI:0107; MI:0114	31.5
522	Q92783	O14964	9606	9606	11	MI:0398(two hybrid pooling approach); MI:0018(two hybrid); MI:0028(cosedimentation in solution); MI:0038(dynamic light scattering); MI:0067(light scattering); MI:0071(molecular sieving); MI:0114(x-ray crystallography); MI:0004(affinity chromatography technology); MI:0096(pull down); MI:0401(biochemical); MI:0428(imaging technique)	3	MI:0915(physical association); MI:0407(direct interaction); MI:0403(colocalization)	7	pubmed:16189514; pubmed:19278655; pubmed:12551915; pubmed:13679051; pubmed:20505072; pubmed:22939629; pubmed:9407053	7	MI:0398; MI:0096; MI:0028; MI:0038; MI:0071; MI:0114; MI:0428	31.5
523	Q9UKV5	P60605	9606	10090	8	MI:0007(anti tag coimmunoprecipitation); MI:0071(molecular sieving); MI:0096(pull down); MI:0107(surface plasmon resonance); MI:0114(x-ray crystallography); MI:0004(affinity chromatography technology); MI:0415(enzymatic study); MI:0428(imaging technique)	4	MI:0407(direct interaction); MI:0914(association); MI:0915(physical association); MI:0403(colocalization)	4	pubmed:16462746; pubmed:19223579; pubmed:11724934; pubmed:17310145	7	MI:0007; MI:0096; MI:0071; MI:0107; MI:0114; MI:0415; MI:0428	31.5
524	Q9Y6K9	Q9Y6K9	9606	9606	10	MI:0018(two hybrid); MI:0397(two hybrid array); MI:0676(tandem affinity purification); MI:0007(anti tag coimmunoprecipitation); MI:0028(cosedimentation in solution); MI:0071(molecular sieving); MI:0104(static light scattering); MI:0004(affinity chromatography technology); MI:0096(pull down); MI:0401(biochemical)	3	MI:0915(physical association); MI:0407(direct interaction); MI:0403(colocalization)	10	pubmed:14743216; pubmed:21988832; pubmed:18462684; pubmed:12435599; pubmed:12612076; pubmed:16611882; pubmed:17000764; pubmed:18037881; pubmed:19422324; pubmed:21803029	7	MI:0007; MI:0397; MI:0676; MI:0096; MI:0028; MI:0071; MI:0104	31.5
525	E8SW62	E8SW61	550542	550542	4	MI:0065(isothermal titration calorimetry); MI:0071(molecular sieving); MI:0114(x-ray crystallography); MI:0826(x ray scattering)	1	MI:0407(direct interaction)	1	pubmed:22307053	4	MI:0071; MI:0826; MI:0065; MI:0114	31
526	P09581	P07141	10090	10090	4	MI:0065(isothermal titration calorimetry); MI:0071(molecular sieving); MI:0114(x-ray crystallography); MI:0826(x ray scattering)	1	MI:0407(direct interaction)	2	pubmed:19017797; pubmed:22153499	4	MI:0071; MI:0826; MI:0065; MI:0114	31
527	P0A9A6	P0A9A6	83333	83333	5	MI:0014(adenylate cyclase complementation); MI:0027(cosedimentation); MI:0040(electron microscopy); MI:0067(light scattering); MI:0872(atomic force microscopy)	3	MI:0407(direct interaction); MI:0915(physical association); MI:1126(self interaction)	7	pubmed:18394147; pubmed:19415799; pubmed:21216995; pubmed:21216997; pubmed:22064072; pubmed:22515815; pubmed:22566654	5	MI:0014; MI:0027; MI:0040; MI:0067; MI:0872	31
528	P10121	P0AGD7	83333	83333	4	MI:0017(classical fluorescence spectroscopy); MI:0055(fluorescent resonance energy transfer); MI:0077(nuclear magnetic resonance); MI:0419(gtpase assay)	1	MI:0407(direct interaction)	4	pubmed:15383838; pubmed:19172744; pubmed:19174514; pubmed:20385832	4	MI:0419; MI:0017; MI:0055; MI:0077	31
529	P11717	P01344	9606	9606	4	MI:0107(surface plasmon resonance); MI:0114(x-ray crystallography); MI:0077(nuclear magnetic resonance); MI:0401(biochemical)	2	MI:0407(direct interaction); MI:0915(physical association)	3	pubmed:18046459; pubmed:11502794; pubmed:17850746	4	MI:0107; MI:0114; MI:0077; MI:0401	31
530	P13674	P13674	9606	9606	4	MI:0071(molecular sieving); MI:0104(static light scattering); MI:0114(x-ray crystallography); MI:0826(x ray scattering)	1	MI:0407(direct interaction)	1	pubmed:24207127	4	MI:0071; MI:0104; MI:0826; MI:0114	31
531	P18031	P12931	9606	9606	7	MI:0006(anti bait coimmunoprecipitation); MI:0007(anti tag coimmunoprecipitation); MI:0019(coimmunoprecipitation); MI:0424(protein kinase assay); MI:0434(phosphatase assay); MI:0809(bimolecular fluorescence complementation); MI:0415(enzymatic study)	6	MI:0203(dephosphorylation reaction); MI:0217(phosphorylation reaction); MI:0914(association); MI:0915(physical association); MI:0403(colocalization); MI:0407(direct interaction)	8	pubmed:11007774; pubmed:12857726; pubmed:15866871; pubmed:16115959; pubmed:16537444; pubmed:17092689; pubmed:17974954; pubmed:9600099	5	MI:0006; MI:0007; MI:0424; MI:0434; MI:0809	31
532	P19524	P19524	559292	559292	7	MI:0111(dihydrofolate reductase reconstruction); MI:0676(tandem affinity purification); MI:0007(anti tag coimmunoprecipitation); MI:0004(affinity chromatography technology); MI:0018(two hybrid); MI:0090(protein complementation assay); MI:0114(x-ray crystallography)	3	MI:0914(association); MI:0915(physical association); MI:0407(direct interaction)	5	pubmed:11805826; pubmed:18467557; pubmed:15821138; pubmed:17893244; pubmed:22615397	5	MI:0007; MI:0676; MI:0018; MI:0111; MI:0114	31
533	P21243	P21242	559292	559292	9	MI:0111(dihydrofolate reductase reconstruction); MI:0114(x-ray crystallography); MI:0397(two hybrid array); MI:0676(tandem affinity purification); MI:0007(anti tag coimmunoprecipitation); MI:0018(two hybrid); MI:0004(affinity chromatography technology); MI:0090(protein complementation assay); MI:0254(genetic interference)	5	MI:0914(association); MI:0915(physical association); MI:0218(physical interaction); MI:0407(direct interaction); MI:0796(suppression)	12	pubmed:11081519; pubmed:11595789; pubmed:11805826; pubmed:16429126; pubmed:16554755; pubmed:18467557; pubmed:10688190; pubmed:15253422; pubmed:17200106; pubmed:18622397; pubmed:22615397; pubmed:22940862	6	MI:0007; MI:0397; MI:0676; MI:0111; MI:0114; MI:0254	31
534	P39958	P01123	559292	559292	9	MI:0007(anti tag coimmunoprecipitation); MI:0018(two hybrid); MI:0111(dihydrofolate reductase reconstruction); MI:0114(x-ray crystallography); MI:0363(inferred by author); MI:0676(tandem affinity purification); MI:0019(coimmunoprecipitation); MI:0004(affinity chromatography technology); MI:0090(protein complementation assay)	4	MI:0407(direct interaction); MI:0914(association); MI:0915(physical association); MI:0218(physical interaction)	10	pubmed:11785952; pubmed:11805826; pubmed:11805837; pubmed:14576435; pubmed:16429126; pubmed:18467557; pubmed:10329679; pubmed:11116150; pubmed:16395334; pubmed:22157956	5	MI:0007; MI:0676; MI:0018; MI:0111; MI:0114	31
535	P43603	P32790	559292	559292	9	MI:0018(two hybrid); MI:0081(peptide array); MI:0111(dihydrofolate reductase reconstruction); MI:0397(two hybrid array); MI:0398(two hybrid pooling approach); MI:0676(tandem affinity purification); MI:0007(anti tag coimmunoprecipitation); MI:0004(affinity chromatography technology); MI:0090(protein complementation assay)	4	MI:0407(direct interaction); MI:0914(association); MI:0915(physical association); MI:0218(physical interaction)	7	pubmed:11743162; pubmed:11805826; pubmed:12388763; pubmed:14737190; pubmed:16429126; pubmed:18467557; pubmed:19841731	6	MI:0007; MI:0081; MI:0397; MI:0398; MI:0676; MI:0111	31
536	P49841	O15169	9606	9606	8	MI:0006(anti bait coimmunoprecipitation); MI:0007(anti tag coimmunoprecipitation); MI:0018(two hybrid); MI:0096(pull down); MI:0424(protein kinase assay); MI:0663(confocal microscopy); MI:0676(tandem affinity purification); MI:0004(affinity chromatography technology)	5	MI:0217(phosphorylation reaction); MI:0403(colocalization); MI:0407(direct interaction); MI:0914(association); MI:0915(physical association)	27	pubmed:17318191; pubmed:17601533; pubmed:19131971; pubmed:19303846; pubmed:19759537; pubmed:21242974; pubmed:21988832; pubmed:22682247; pubmed:22773187; pubmed:23455922; pubmed:23602568; pubmed:19202075; pubmed:10228155; pubmed:12511557; pubmed:12584189; pubmed:16199882; pubmed:16890161; pubmed:17318175; pubmed:18593713; pubmed:18632848; pubmed:20128690; pubmed:21502811; pubmed:22270359; pubmed:2…	7	MI:0006; MI:0007; MI:0096; MI:0424; MI:0676; MI:0018; MI:0663	31
537	P53043	P02829	559292	559292	8	MI:0004(affinity chromatography technology); MI:0065(isothermal titration calorimetry); MI:0397(two hybrid array); MI:0411(enzyme linked immunosorbent assay); MI:0415(enzymatic study); MI:0676(tandem affinity purification); MI:0007(anti tag coimmunoprecipitation); MI:0018(two hybrid)	4	MI:0203(dephosphorylation reaction); MI:0407(direct interaction); MI:0914(association); MI:0915(physical association)	8	pubmed:11805826; pubmed:15766533; pubmed:16407978; pubmed:16429126; pubmed:16554755; pubmed:19536198; pubmed:11805837; pubmed:22505624	6	MI:0007; MI:0397; MI:0411; MI:0676; MI:0065; MI:0415	31
538	P78527	P13010	9606	9606	8	MI:0006(anti bait coimmunoprecipitation); MI:0424(protein kinase assay); MI:0813(proximity ligation assay); MI:0114(x-ray crystallography); MI:0004(affinity chromatography technology); MI:0096(pull down); MI:0415(enzymatic study); MI:0428(imaging technique)	5	MI:0217(phosphorylation reaction); MI:0914(association); MI:0915(physical association); MI:0407(direct interaction); MI:0403(colocalization)	14	pubmed:17308091; pubmed:19303849; pubmed:20085707; pubmed:20711232; pubmed:20023628; pubmed:10446239; pubmed:10750018; pubmed:12393188; pubmed:15520013; pubmed:15758953; pubmed:16857680; pubmed:21679440; pubmed:22404984; pubmed:9312071	6	MI:0006; MI:0424; MI:0096; MI:0813; MI:0114; MI:0428	31
539	Q09472	O15350	9606	9606	8	MI:0045(experimental interaction detection); MI:0017(classical fluorescence spectroscopy); MI:0077(nuclear magnetic resonance); MI:0004(affinity chromatography technology); MI:0096(pull down); MI:0114(x-ray crystallography); MI:0401(biochemical); MI:0415(enzymatic study)	4	MI:0192(acetylation reaction); MI:0407(direct interaction); MI:0914(association); MI:0915(physical association)	6	pubmed:11804596; pubmed:19218448; pubmed:10648616; pubmed:15175157; pubmed:15454570; pubmed:15893728	5	MI:0096; MI:0017; MI:0077; MI:0114; MI:0415	31
540	Q10337	P04909	284812	284812	4	MI:0053(fluorescence polarization spectroscopy); MI:0071(molecular sieving); MI:0114(x-ray crystallography); MI:0826(x ray scattering)	1	MI:0407(direct interaction)	1	pubmed:20094029	4	MI:0053; MI:0071; MI:0826; MI:0114	31
541	Q12189	Q12189	559292	559292	6	MI:0018(two hybrid); MI:0111(dihydrofolate reductase reconstruction); MI:0676(tandem affinity purification); MI:0007(anti tag coimmunoprecipitation); MI:0090(protein complementation assay); MI:0114(x-ray crystallography)	3	MI:0915(physical association); MI:0407(direct interaction); MI:0914(association)	4	pubmed:11805826; pubmed:18467557; pubmed:18719252; pubmed:16054529	5	MI:0007; MI:0676; MI:0018; MI:0111; MI:0114	31
542	Q16539	P54830	9606	10090	4	MI:0065(isothermal titration calorimetry); MI:0071(molecular sieving); MI:0077(nuclear magnetic resonance); MI:0826(x ray scattering)	1	MI:0407(direct interaction)	1	pubmed:23932588	4	MI:0071; MI:0826; MI:0065; MI:0077	31
543	Q7NDN8	Q7NDN8	251221	251221	5	MI:0114(x-ray crystallography); MI:0020(transmission electron microscopy); MI:0030(cross-linking study); MI:0042(electron paramagnetic resonance); MI:0071(molecular sieving)	1	MI:0407(direct interaction)	10	pubmed:23403925; pubmed:17167423; pubmed:18987630; pubmed:18987633; pubmed:20308576; pubmed:21037567; pubmed:21248852; pubmed:22580559; pubmed:22958642; pubmed:24260024	5	MI:0020; MI:0042; MI:0071; MI:0114; MI:0030	31
544	Q7Q5N3	A7URS6	7165	7165	6	MI:0007(anti tag coimmunoprecipitation); MI:0028(cosedimentation in solution); MI:0038(dynamic light scattering); MI:0071(molecular sieving); MI:0114(x-ray crystallography); MI:0808(comigration in sds page)	3	MI:0195(covalent binding); MI:0407(direct interaction); MI:0915(physical association)	1	pubmed:20826443	6	MI:0007; MI:0808; MI:0028; MI:0038; MI:0071; MI:0114	31
545	Q96GD4	O15392	9606	9606	9	MI:0006(anti bait coimmunoprecipitation); MI:0007(anti tag coimmunoprecipitation); MI:0096(pull down); MI:0813(proximity ligation assay); MI:0424(protein kinase assay); MI:0004(affinity chromatography technology); MI:0018(two hybrid); MI:0254(genetic interference); MI:0428(imaging technique)	5	MI:0407(direct interaction); MI:0915(physical association); MI:0217(phosphorylation reaction); MI:0403(colocalization); MI:0799(additive genetic interaction defined by inequality)	12	pubmed:16291752; pubmed:17099693; pubmed:17681274; pubmed:21051298; pubmed:19357306; pubmed:11516652; pubmed:12419797; pubmed:18477699; pubmed:19951914; pubmed:19995937; pubmed:20430883; pubmed:21554500	8	MI:0006; MI:0007; MI:0096; MI:0424; MI:0813; MI:0018; MI:0254; MI:0428	31
546	Q9BUZ4	Q9BUZ4	9606	9606	5	MI:0038(dynamic light scattering); MI:0069(mass spectrometry studies of complexes); MI:0071(molecular sieving); MI:0114(x-ray crystallography); MI:0004(affinity chromatography technology)	2	MI:0407(direct interaction); MI:0915(physical association)	2	pubmed:24311986; pubmed:9718306	5	MI:0038; MI:0069; MI:0071; MI:0004; MI:0114	31
547	Q9Y376	Q9P289	9606	9606	6	MI:0007(anti tag coimmunoprecipitation); MI:0107(surface plasmon resonance); MI:0071(molecular sieving); MI:0114(x-ray crystallography); MI:0808(comigration in sds page); MI:0969(bio-layer interferometry)	2	MI:0407(direct interaction); MI:0915(physical association)	2	pubmed:21423148; pubmed:23434407	6	MI:0007; MI:0808; MI:0107; MI:0071; MI:0969; MI:0114	31
548	P02489	P02489	9606	9606	8	MI:0006(anti bait coimmunoprecipitation); MI:0018(two hybrid); MI:0071(molecular sieving); MI:0020(transmission electron microscopy); MI:0028(cosedimentation in solution); MI:0038(dynamic light scattering); MI:0004(affinity chromatography technology); MI:0096(pull down)	2	MI:0407(direct interaction); MI:0915(physical association)	7	pubmed:12601044; pubmed:22085609; pubmed:19651604; pubmed:11700327; pubmed:17724207; pubmed:18639655; pubmed:22427585	7	MI:0006; MI:0096; MI:0018; MI:0071; MI:0020; MI:0028; MI:0038	30.5
549	P37173	P10600	9606	9606	7	MI:0071(molecular sieving); MI:0107(surface plasmon resonance); MI:0114(x-ray crystallography); MI:0226(ion exchange chromatography); MI:0276(blue native page); MI:0004(affinity chromatography technology); MI:0096(pull down)	3	MI:0407(direct interaction); MI:0915(physical association); MI:0914(association)	6	pubmed:11850637; pubmed:21423151; pubmed:7878020; pubmed:11157754; pubmed:12729750; pubmed:9872992	6	MI:0276; MI:0096; MI:0071; MI:0107; MI:0226; MI:0114	30.5
550	P37231	P19793	9606	9606	7	MI:0007(anti tag coimmunoprecipitation); MI:0071(molecular sieving); MI:0096(pull down); MI:0413(electrophoretic mobility shift assay); MI:0826(x ray scattering); MI:0114(x-ray crystallography); MI:0401(biochemical)	3	MI:0407(direct interaction); MI:0915(physical association); MI:0914(association)	8	pubmed:19043829; pubmed:19047629; pubmed:21478865; pubmed:10854698; pubmed:10882139; pubmed:10944516; pubmed:7838715; pubmed:9568716	6	MI:0007; MI:0096; MI:0413; MI:0071; MI:0826; MI:0114	30.5
551	P47025	P40515	559292	559292	9	MI:0018(two hybrid); MI:0007(anti tag coimmunoprecipitation); MI:0030(cross-linking study); MI:0071(molecular sieving); MI:0114(x-ray crystallography); MI:0004(affinity chromatography technology); MI:0096(pull down); MI:0254(genetic interference); MI:0428(imaging technique)	7	MI:0915(physical association); MI:0218(physical interaction); MI:0407(direct interaction); MI:0403(colocalization); MI:0796(suppression); MI:0799(additive genetic interaction defined by inequality); MI:0914(association)	10	pubmed:18719252; pubmed:12163467; pubmed:17998537; pubmed:14517324; pubmed:16009724; pubmed:16247028; pubmed:17884824; pubmed:18445678; pubmed:22303011; pubmed:23530241	8	MI:0007; MI:0096; MI:0018; MI:0071; MI:0030; MI:0114; MI:0254; MI:0428	30.5
552	P55072	P54252	9606	9606	10	MI:0006(anti bait coimmunoprecipitation); MI:0007(anti tag coimmunoprecipitation); MI:0029(cosedimentation through density gradient); MI:0049(filter binding); MI:0081(peptide array); MI:0096(pull down); MI:0405(competition binding); MI:0416(fluorescence microscopy); MI:0428(imaging technique); MI:0004(affinity chromatography technology)	4	MI:0403(colocalization); MI:0407(direct interaction); MI:0914(association); MI:0915(physical association)	10	pubmed:12944474; pubmed:16525503; pubmed:20414249; pubmed:14749733; pubmed:16822850; pubmed:18199748; pubmed:19175675; pubmed:19843543; pubmed:22970133; pubmed:23383273	8	MI:0006; MI:0007; MI:0049; MI:0081; MI:0096; MI:0029; MI:0405; MI:0416	30.5
553	P77689	P77499	83333	83333	9	MI:0040(electron microscopy); MI:0071(molecular sieving); MI:0096(pull down); MI:0114(x-ray crystallography); MI:0404(comigration in non denaturing gel electrophoresis); MI:0808(comigration in sds page); MI:0013(biophysical); MI:0363(inferred by author); MI:0676(tandem affinity purification)	4	MI:0407(direct interaction); MI:0914(association); MI:0915(physical association); MI:0218(physical interaction)	4	pubmed:15690043; pubmed:19361433; pubmed:12941942; pubmed:19402753	7	MI:0096; MI:0404; MI:0808; MI:0676; MI:0071; MI:0040; MI:0114	30.5
554	Q06142	Q02821	559292	559292	11	MI:0004(affinity chromatography technology); MI:0007(anti tag coimmunoprecipitation); MI:0047(far western blotting); MI:0071(molecular sieving); MI:0363(inferred by author); MI:0676(tandem affinity purification); MI:0404(comigration in non denaturing gel electrophoresis); MI:0814(protease accessibility laddering); MI:0018(two hybrid); MI:0096(pull down); MI:0401(biochemical)	4	MI:0914(association); MI:0915(physical association); MI:0218(physical interaction); MI:0407(direct interaction)	21	pubmed:11805837; pubmed:16429126; pubmed:16554755; pubmed:7622450; pubmed:9412461; pubmed:11535617; pubmed:16615907; pubmed:19098896; pubmed:9321403; pubmed:9412460; pubmed:11425876; pubmed:11867631; pubmed:12486120; pubmed:12543930; pubmed:14759368; pubmed:17200106; pubmed:17897934; pubmed:19549784; pubmed:8849456; pubmed:9151683; pubmed:9744791	8	MI:0007; MI:0047; MI:0676; MI:0404; MI:0814; MI:0096; MI:0071; MI:0018	30.5
555	Q13094	P16333	9606	9606	8	MI:0006(anti bait coimmunoprecipitation); MI:0007(anti tag coimmunoprecipitation); MI:0019(coimmunoprecipitation); MI:0028(cosedimentation in solution); MI:0055(fluorescent resonance energy transfer); MI:0065(isothermal titration calorimetry); MI:0096(pull down); MI:0004(affinity chromatography technology)	3	MI:0407(direct interaction); MI:0914(association); MI:0915(physical association)	6	pubmed:10229072; pubmed:15929943; pubmed:20562827; pubmed:21725281; pubmed:15388330; pubmed:22267732	6	MI:0006; MI:0007; MI:0096; MI:0028; MI:0055; MI:0065	30.5
556	Q13496	P17661	9606	9606	8	MI:0006(anti bait coimmunoprecipitation); MI:0007(anti tag coimmunoprecipitation); MI:0018(two hybrid); MI:0027(cosedimentation); MI:0047(far western blotting); MI:0049(filter binding); MI:0096(pull down); MI:0663(confocal microscopy)	3	MI:0403(colocalization); MI:0407(direct interaction); MI:0915(physical association)	1	pubmed:21135508	8	MI:0006; MI:0007; MI:0047; MI:0049; MI:0096; MI:0018; MI:0027; MI:0663	30.5
557	Q15223	Q15223	9606	9606	6	MI:0054(fluorescence-activated cell sorting); MI:0089(protein array); MI:0028(cosedimentation in solution); MI:0107(surface plasmon resonance); MI:0114(x-ray crystallography); MI:0096(pull down)	2	MI:0915(physical association); MI:0407(direct interaction)	3	pubmed:12011057; pubmed:21982860; pubmed:22902367	6	MI:0089; MI:0096; MI:0054; MI:0028; MI:0107; MI:0114	30.5
558	Q7L804	P62491	9606	9606	6	MI:0007(anti tag coimmunoprecipitation); MI:0096(pull down); MI:0018(two hybrid); MI:0114(x-ray crystallography); MI:0226(ion exchange chromatography); MI:0047(far western blotting)	2	MI:0915(physical association); MI:0407(direct interaction)	6	pubmed:17082457; pubmed:16905101; pubmed:11481332; pubmed:11495908; pubmed:11994279; pubmed:16734419	6	MI:0007; MI:0096; MI:0047; MI:0018; MI:0226; MI:0114	30.5
559	Q87GE5	P68135	223926	9986	6	MI:0017(classical fluorescence spectroscopy); MI:0028(cosedimentation in solution); MI:0065(isothermal titration calorimetry); MI:0067(light scattering); MI:0071(molecular sieving); MI:0826(x ray scattering)	1	MI:0407(direct interaction)	3	pubmed:17942696; pubmed:21873984; pubmed:21873985	5	MI:0017; MI:0028; MI:0071; MI:0826; MI:0065	30.5
560	Q8WZ42	O75147	9606	9606	5	MI:0055(fluorescent resonance energy transfer); MI:0065(isothermal titration calorimetry); MI:0071(molecular sieving); MI:0114(x-ray crystallography); MI:0096(pull down)	2	MI:0407(direct interaction); MI:0915(physical association)	2	pubmed:20489725; pubmed:20133654	5	MI:0096; MI:0055; MI:0071; MI:0065; MI:0114	30.5
561	Q92793	Q14653	9606	9606	9	MI:0006(anti bait coimmunoprecipitation); MI:0007(anti tag coimmunoprecipitation); MI:0028(cosedimentation in solution); MI:0071(molecular sieving); MI:0096(pull down); MI:0114(x-ray crystallography); MI:0226(ion exchange chromatography); MI:0004(affinity chromatography technology); MI:0428(imaging technique)	4	MI:0914(association); MI:0915(physical association); MI:0407(direct interaction); MI:0403(colocalization)	21	pubmed:18309294; pubmed:20581830; pubmed:21903422; pubmed:16154084; pubmed:23746807; pubmed:10082512; pubmed:10521456; pubmed:11314014; pubmed:11940575; pubmed:14668346; pubmed:15107417; pubmed:15502848; pubmed:15582653; pubmed:17015689; pubmed:17126870; pubmed:17138826; pubmed:17296604; pubmed:17761676; pubmed:9488451; pubmed:9566918; pubmed:9660935	8	MI:0006; MI:0007; MI:0096; MI:0028; MI:0071; MI:0226; MI:0114; MI:0428	30.5
562	Q96TL7	P79005	284812	284812	7	MI:0018(two hybrid); MI:0065(isothermal titration calorimetry); MI:0071(molecular sieving); MI:0096(pull down); MI:0114(x-ray crystallography); MI:0254(genetic interference); MI:0428(imaging technique)	6	MI:0407(direct interaction); MI:0915(physical association); MI:0403(colocalization); MI:0794(synthetic); MI:0799(additive genetic interaction defined by inequality); MI:0914(association)	8	pubmed:21217703; pubmed:11676924; pubmed:11676925; pubmed:12018857; pubmed:16096639; pubmed:22959349; pubmed:23133674; pubmed:24244195	7	MI:0096; MI:0018; MI:0071; MI:0065; MI:0114; MI:0254; MI:0428	30.5
563	Q9Y4K3	P61088	9606	9606	9	MI:0397(two hybrid array); MI:0415(enzymatic study); MI:0018(two hybrid); MI:0071(molecular sieving); MI:0107(surface plasmon resonance); MI:0114(x-ray crystallography); MI:0096(pull down); MI:0254(genetic interference); MI:0401(biochemical)	6	MI:0220(ubiquitination reaction); MI:0915(physical association); MI:0407(direct interaction); MI:0403(colocalization); MI:0796(suppression); MI:0914(association)	10	pubmed:19549727; pubmed:19465916; pubmed:11057907; pubmed:15327770; pubmed:17327397; pubmed:17709375; pubmed:18617513; pubmed:19810754; pubmed:21113135; pubmed:23885119	7	MI:0397; MI:0096; MI:0071; MI:0107; MI:0415; MI:0114; MI:0254	30.5
564	O43516	O08816	9606	10116	4	MI:0049(filter binding); MI:0114(x-ray crystallography); MI:0004(affinity chromatography technology); MI:0077(nuclear magnetic resonance)	2	MI:0407(direct interaction); MI:0218(physical interaction)	2	pubmed:12437929; pubmed:10878810	4	MI:0049; MI:0004; MI:0114; MI:0077	30
565	P0AE06	P0AE06	83333	83333	5	MI:0071(molecular sieving); MI:0276(blue native page); MI:0030(cross-linking study); MI:0107(surface plasmon resonance); MI:0114(x-ray crystallography)	2	MI:0407(direct interaction); MI:0915(physical association)	4	pubmed:16079137; pubmed:19254725; pubmed:16531241; pubmed:19805313	5	MI:0276; MI:0071; MI:0107; MI:0030; MI:0114	30
566	P10276	O75376	9606	9606	6	MI:0018(two hybrid); MI:0096(pull down); MI:0017(classical fluorescence spectroscopy); MI:0114(x-ray crystallography); MI:0004(affinity chromatography technology); MI:0047(far western blotting)	3	MI:0914(association); MI:0915(physical association); MI:0407(direct interaction)	12	pubmed:16606617; pubmed:19377461; pubmed:21988832; pubmed:20543827; pubmed:10336495; pubmed:10882117; pubmed:15336696; pubmed:16469706; pubmed:18978041; pubmed:9121466; pubmed:9486655; pubmed:9531570	5	MI:0096; MI:0047; MI:0018; MI:0017; MI:0114	30
567	P14738	P02751	93061	9606	4	MI:0049(filter binding); MI:0107(surface plasmon resonance); MI:0411(enzyme linked immunosorbent assay); MI:0114(x-ray crystallography)	1	MI:0407(direct interaction)	2	pubmed:20875085; pubmed:18713862	4	MI:0049; MI:0411; MI:0107; MI:0114	30
568	P23670	P23670	272562	272562	4	MI:0071(molecular sieving); MI:0114(x-ray crystallography); MI:0410(electron tomography); MI:0826(x ray scattering)	1	MI:0407(direct interaction)	1	pubmed:19458715	4	MI:0071; MI:0410; MI:0826; MI:0114	30
569	P32529	P22138	559292	559292	7	MI:0040(electron microscopy); MI:0364(inferred by curator); MI:0676(tandem affinity purification); MI:0007(anti tag coimmunoprecipitation); MI:0018(two hybrid); MI:0004(affinity chromatography technology); MI:0114(x-ray crystallography)	4	MI:0914(association); MI:0915(physical association); MI:0218(physical interaction); MI:0407(direct interaction)	12	pubmed:11805826; pubmed:14681455; pubmed:16429126; pubmed:16554755; pubmed:18160037; pubmed:10393904; pubmed:9207794; pubmed:11918799; pubmed:16908835; pubmed:17200106; pubmed:23209026; pubmed:24153184	5	MI:0007; MI:0676; MI:0018; MI:0040; MI:0114	30
570	P32861	P32861	559292	559292	8	MI:0399(two hybrid fragment pooling approach); MI:0676(tandem affinity purification); MI:0007(anti tag coimmunoprecipitation); MI:0398(two hybrid pooling approach); MI:0655(lambda repressor two hybrid); MI:0114(x-ray crystallography); MI:0401(biochemical); MI:0686(unspecified method)	4	MI:0915(physical association); MI:0218(physical interaction); MI:0407(direct interaction); MI:0914(association)	4	pubmed:11283351; pubmed:11805826; pubmed:11967834; pubmed:17010990	5	MI:0399; MI:0007; MI:0676; MI:0655; MI:0114	30
571	P35207	P17883	559292	559292	8	MI:0007(anti tag coimmunoprecipitation); MI:0018(two hybrid); MI:0029(cosedimentation through density gradient); MI:0114(x-ray crystallography); MI:0364(inferred by curator); MI:0676(tandem affinity purification); MI:0808(comigration in sds page); MI:0004(affinity chromatography technology)	3	MI:0914(association); MI:0915(physical association); MI:0407(direct interaction)	8	pubmed:10744028; pubmed:14681455; pubmed:16043509; pubmed:16429126; pubmed:16554755; pubmed:23953113; pubmed:17200106; pubmed:18042677	6	MI:0007; MI:0676; MI:0808; MI:0018; MI:0029; MI:0114	30
572	P39743	P38266	559292	559292	11	MI:0018(two hybrid); MI:0081(peptide array); MI:0107(surface plasmon resonance); MI:0363(inferred by author); MI:0398(two hybrid pooling approach); MI:0399(two hybrid fragment pooling approach); MI:0676(tandem affinity purification); MI:0063(interaction prediction); MI:0397(two hybrid array); MI:0004(affinity chromatography technology); MI:0686(unspecified method)	4	MI:0407(direct interaction); MI:0914(association); MI:0915(physical association); MI:0218(physical interaction)	8	pubmed:10688190; pubmed:11283351; pubmed:14737190; pubmed:16554755; pubmed:19841731; pubmed:11743162; pubmed:11489916; pubmed:15561700	5	MI:0399; MI:0081; MI:0676; MI:0397; MI:0107	30
573	P40343	P25604	559292	559292	5	MI:0065(isothermal titration calorimetry); MI:0114(x-ray crystallography); MI:0004(affinity chromatography technology); MI:0018(two hybrid); MI:0090(protein complementation assay)	2	MI:0407(direct interaction); MI:0915(physical association)	5	pubmed:21505419; pubmed:14581452; pubmed:15086794; pubmed:17513562; pubmed:22918958	4	MI:0004; MI:0018; MI:0065; MI:0114	30
574	P40855	O96011	9606	9606	6	MI:0007(anti tag coimmunoprecipitation); MI:0018(two hybrid); MI:0053(fluorescence polarization spectroscopy); MI:0081(peptide array); MI:0112(ubiquitin reconstruction); MI:0004(affinity chromatography technology)	2	MI:0407(direct interaction); MI:0915(physical association)	5	pubmed:10704444; pubmed:12096124; pubmed:14709540; pubmed:20531392; pubmed:11390669	5	MI:0007; MI:0081; MI:0112; MI:0018; MI:0053	30
575	P41889	O13916	284812	284812	6	MI:0067(light scattering); MI:0114(x-ray crystallography); MI:0004(affinity chromatography technology); MI:0018(two hybrid); MI:0254(genetic interference); MI:0401(biochemical)	5	MI:0407(direct interaction); MI:0403(colocalization); MI:0796(suppression); MI:0914(association); MI:0915(physical association)	4	pubmed:20924356; pubmed:15507118; pubmed:16950791; pubmed:9264466	5	MI:0004; MI:0018; MI:0067; MI:0114; MI:0254	30
576	P51946	P50613	9606	9606	9	MI:0006(anti bait coimmunoprecipitation); MI:0007(anti tag coimmunoprecipitation); MI:0424(protein kinase assay); MI:0676(tandem affinity purification); MI:0004(affinity chromatography technology); MI:0018(two hybrid); MI:0096(pull down); MI:0401(biochemical); MI:0415(enzymatic study)	5	MI:0217(phosphorylation reaction); MI:0914(association); MI:0403(colocalization); MI:0407(direct interaction); MI:0915(physical association)	17	pubmed:23602568; pubmed:8521818; pubmed:10082552; pubmed:10958691; pubmed:11113184; pubmed:11713533; pubmed:15328539; pubmed:15698475; pubmed:16782892; pubmed:17643375; pubmed:22939629; pubmed:8078587; pubmed:8521393; pubmed:8692841; pubmed:9056480; pubmed:9218599; pubmed:9334327	6	MI:0006; MI:0007; MI:0424; MI:0676; MI:0096; MI:0018	30
577	P55957	P10415	9606	9606	7	MI:0006(anti bait coimmunoprecipitation); MI:0007(anti tag coimmunoprecipitation); MI:0019(coimmunoprecipitation); MI:0053(fluorescence polarization spectroscopy); MI:0107(surface plasmon resonance); MI:0364(inferred by curator); MI:0686(unspecified method)	3	MI:0407(direct interaction); MI:0914(association); MI:0915(physical association)	8	pubmed:12624108; pubmed:14681455; pubmed:16697956; pubmed:17289999; pubmed:9463381; pubmed:19074266; pubmed:15520201; pubmed:15694340	4	MI:0006; MI:0007; MI:0053; MI:0107	30
578	P81122	P06213	10090	9606	4	MI:0065(isothermal titration calorimetry); MI:0096(pull down); MI:0114(x-ray crystallography); MI:0424(protein kinase assay)	2	MI:0217(phosphorylation reaction); MI:0407(direct interaction)	1	pubmed:18278056	4	MI:0096; MI:0424; MI:0065; MI:0114	30
579	Q06259	Q06253	10678	10678	3	MI:0065(isothermal titration calorimetry); MI:0107(surface plasmon resonance); MI:0114(x-ray crystallography)	2	MI:0407(direct interaction); MI:0915(physical association)	1	pubmed:20603017	3	MI:0107; MI:0065; MI:0114	30
580	Q07812	P55957	9606	9606	4	MI:0007(anti tag coimmunoprecipitation); MI:0107(surface plasmon resonance); MI:0114(x-ray crystallography); MI:0006(anti bait coimmunoprecipitation)	3	MI:0407(direct interaction); MI:0914(association); MI:0915(physical association)	3	pubmed:17289999; pubmed:23374347; pubmed:20956295	4	MI:0007; MI:0006; MI:0107; MI:0114	30
581	Q13191	P62837	9606	9606	3	MI:0053(fluorescence polarization spectroscopy); MI:0077(nuclear magnetic resonance); MI:0114(x-ray crystallography)	2	MI:0407(direct interaction); MI:0914(association)	1	pubmed:22158902	3	MI:0053; MI:0077; MI:0114	30
582	Q13323	Q07817	9606	9606	7	MI:0007(anti tag coimmunoprecipitation); MI:0053(fluorescence polarization spectroscopy); MI:0107(surface plasmon resonance); MI:0398(two hybrid pooling approach); MI:0004(affinity chromatography technology); MI:0018(two hybrid); MI:0686(unspecified method)	2	MI:0407(direct interaction); MI:0915(physical association)	5	pubmed:15694340; pubmed:16189514; pubmed:16697956; pubmed:11342619; pubmed:12853473	4	MI:0007; MI:0398; MI:0053; MI:0107	30
583	Q570C0	Q39255	3702	3702	8	MI:0007(anti tag coimmunoprecipitation); MI:0018(two hybrid); MI:0069(mass spectrometry studies of complexes); MI:0071(molecular sieving); MI:0114(x-ray crystallography); MI:0404(comigration in non denaturing gel electrophoresis); MI:0004(affinity chromatography technology); MI:0090(protein complementation assay)	3	MI:0915(physical association); MI:0407(direct interaction); MI:0914(association)	6	pubmed:10398681; pubmed:12795696; pubmed:17410169; pubmed:12782725; pubmed:16045473; pubmed:23226441	6	MI:0007; MI:0404; MI:0018; MI:0069; MI:0071; MI:0114	30
584	Q8TEU7	Q12923	9606	9606	4	MI:0013(biophysical); MI:0065(isothermal titration calorimetry); MI:0077(nuclear magnetic resonance); MI:0114(x-ray crystallography)	2	MI:0407(direct interaction); MI:0914(association)	3	pubmed:12095257; pubmed:14698303; pubmed:17240990	3	MI:0065; MI:0077; MI:0114	30
585	Q8WTS6	P04637	9606	9606	7	MI:0018(two hybrid); MI:0114(x-ray crystallography); MI:0405(competition binding); MI:0415(enzymatic study); MI:0515(methyltransferase assay); MI:0096(pull down); MI:0516(methyltransferase radiometric assay)	4	MI:0213(methylation reaction); MI:0407(direct interaction); MI:0915(physical association); MI:0914(association)	6	pubmed:15525938; pubmed:16415881; pubmed:21988832; pubmed:17108971; pubmed:17805299; pubmed:21245319	5	MI:0096; MI:0516; MI:0018; MI:0405; MI:0114	30
586	Q92843	O43521	9606	9606	5	MI:0007(anti tag coimmunoprecipitation); MI:0053(fluorescence polarization spectroscopy); MI:0107(surface plasmon resonance); MI:0004(affinity chromatography technology); MI:0018(two hybrid)	3	MI:0407(direct interaction); MI:0914(association); MI:0915(physical association)	6	pubmed:15694340; pubmed:16697956; pubmed:17289999; pubmed:21199865; pubmed:9430630; pubmed:9731710	4	MI:0007; MI:0053; MI:0107; MI:0018	30
587	Q96ES7	P68431	9606	9606	3	MI:0053(fluorescence polarization spectroscopy); MI:0065(isothermal titration calorimetry); MI:0114(x-ray crystallography)	1	MI:0407(direct interaction)	1	pubmed:21685874	3	MI:0053; MI:0065; MI:0114	30
588	Q96J94	Q7KZF4	9606	9606	3	MI:0053(fluorescence polarization spectroscopy); MI:0065(isothermal titration calorimetry); MI:0114(x-ray crystallography)	1	MI:0407(direct interaction)	1	pubmed:20937909	3	MI:0053; MI:0065; MI:0114	30
589	Q96PU4	P24941	9606	9606	8	MI:0006(anti bait coimmunoprecipitation); MI:0007(anti tag coimmunoprecipitation); MI:0096(pull down); MI:0424(protein kinase assay); MI:0678(antibody array); MI:0004(affinity chromatography technology); MI:0047(far western blotting); MI:0415(enzymatic study)	2	MI:0407(direct interaction); MI:0915(physical association)	2	pubmed:15178429; pubmed:21952639	6	MI:0006; MI:0007; MI:0678; MI:0096; MI:0424; MI:0047	30
590	Q99558	O15111	9606	9606	9	MI:0006(anti bait coimmunoprecipitation); MI:0019(coimmunoprecipitation); MI:0424(protein kinase assay); MI:0676(tandem affinity purification); MI:0007(anti tag coimmunoprecipitation); MI:0004(affinity chromatography technology); MI:0018(two hybrid); MI:0096(pull down); MI:0415(enzymatic study)	5	MI:0217(phosphorylation reaction); MI:0914(association); MI:0915(physical association); MI:0218(physical interaction); MI:0407(direct interaction)	12	pubmed:10094049; pubmed:14743216; pubmed:16286467; pubmed:16498412; pubmed:9520446; pubmed:10887201; pubmed:11278268; pubmed:15084608; pubmed:15208311; pubmed:17563756; pubmed:20348096; pubmed:9244310	6	MI:0006; MI:0007; MI:0424; MI:0676; MI:0096; MI:0018	30
591	Q9BYG3	P46013	9606	9606	4	MI:0077(nuclear magnetic resonance); MI:0004(affinity chromatography technology); MI:0018(two hybrid); MI:0107(surface plasmon resonance)	3	MI:0915(physical association); MI:0218(physical interaction); MI:0407(direct interaction)	3	pubmed:14659764; pubmed:11342549; pubmed:16244663	4	MI:0004; MI:0018; MI:0107; MI:0077	30
592	Q9HBW1	Q96CW9	9606	9606	3	MI:0067(light scattering); MI:0107(surface plasmon resonance); MI:0114(x-ray crystallography)	1	MI:0407(direct interaction)	1	pubmed:21946559	3	MI:0107; MI:0067; MI:0114	30
593	Q9WXF2	Q9WXF2	243230	243230	5	MI:0038(dynamic light scattering); MI:0067(light scattering); MI:0071(molecular sieving); MI:0114(x-ray crystallography); MI:0826(x ray scattering)	1	MI:0407(direct interaction)	1	pubmed:23085075	4	MI:0038; MI:0071; MI:0826; MI:0114	30
594	Q9WZF8	P38526	243274	243274	5	MI:0028(cosedimentation in solution); MI:0030(cross-linking study); MI:0107(surface plasmon resonance); MI:0114(x-ray crystallography); MI:0404(comigration in non denaturing gel electrophoresis)	2	MI:0407(direct interaction); MI:0915(physical association)	1	pubmed:19737520	5	MI:0404; MI:0028; MI:0107; MI:0030; MI:0114	30
595	O04492	O04492	3702	3702	6	MI:0047(far western blotting); MI:0007(anti tag coimmunoprecipitation); MI:0071(molecular sieving); MI:0096(pull down); MI:0114(x-ray crystallography); MI:0090(protein complementation assay)	2	MI:0407(direct interaction); MI:0915(physical association)	3	pubmed:15821876; pubmed:20462493; pubmed:17442570	6	MI:0007; MI:0047; MI:0096; MI:0071; MI:0114; MI:0090	29.5
596	P03495	O95639	381517	9606	5	MI:0018(two hybrid); MI:0071(molecular sieving); MI:0096(pull down); MI:0104(static light scattering); MI:0114(x-ray crystallography)	2	MI:0915(physical association); MI:0407(direct interaction)	2	pubmed:20064372; pubmed:18725644	5	MI:0096; MI:0018; MI:0071; MI:0104; MI:0114	29.5
597	P10443	P06710	83333	83333	9	MI:0071(molecular sieving); MI:0096(pull down); MI:0107(surface plasmon resonance); MI:0397(two hybrid array); MI:0007(anti tag coimmunoprecipitation); MI:0019(coimmunoprecipitation); MI:0363(inferred by author); MI:0401(biochemical); MI:0676(tandem affinity purification)	4	MI:0407(direct interaction); MI:0914(association); MI:0915(physical association); MI:0218(physical interaction)	8	pubmed:11078743; pubmed:15690043; pubmed:22841565; pubmed:8702819; pubmed:9545254; pubmed:19402753; pubmed:330531; pubmed:6776124	6	MI:0007; MI:0096; MI:0397; MI:0676; MI:0071; MI:0107	29.5
598	P12830	P12830	9606	9606	9	MI:0030(cross-linking study); MI:0055(fluorescent resonance energy transfer); MI:0676(tandem affinity purification); MI:0859(intermolecular force); MI:0872(atomic force microscopy); MI:0947(bead aggregation assay); MI:0004(affinity chromatography technology); MI:0096(pull down); MI:0401(biochemical)	3	MI:0407(direct interaction); MI:0915(physical association); MI:0914(association)	6	pubmed:19114658; pubmed:19646884; pubmed:21300292; pubmed:23112161; pubmed:10202138; pubmed:10910767	7	MI:0676; MI:0947; MI:0096; MI:0055; MI:0859; MI:0030; MI:0872	29.5
599	P12931	P03372	9606	9606	8	MI:0006(anti bait coimmunoprecipitation); MI:0007(anti tag coimmunoprecipitation); MI:0096(pull down); MI:0813(proximity ligation assay); MI:0004(affinity chromatography technology); MI:0018(two hybrid); MI:0055(fluorescent resonance energy transfer); MI:0428(imaging technique)	4	MI:0914(association); MI:0915(physical association); MI:0403(colocalization); MI:0407(direct interaction)	19	pubmed:14963108; pubmed:17284441; pubmed:20935677; pubmed:23065768; pubmed:17921256; pubmed:10454579; pubmed:11013076; pubmed:11032808; pubmed:11564893; pubmed:12630920; pubmed:14766010; pubmed:15020686; pubmed:15140878; pubmed:15604093; pubmed:15784253; pubmed:17363140; pubmed:17400812; pubmed:17627277; pubmed:18451880	7	MI:0006; MI:0007; MI:0096; MI:0813; MI:0018; MI:0055; MI:0428	29.5
600	P27801	P12868	559292	559292	9	MI:0006(anti bait coimmunoprecipitation); MI:0018(two hybrid); MI:0029(cosedimentation through density gradient); MI:0364(inferred by curator); MI:0676(tandem affinity purification); MI:0007(anti tag coimmunoprecipitation); MI:0030(cross-linking study); MI:0004(affinity chromatography technology); MI:0096(pull down)	3	MI:0914(association); MI:0915(physical association); MI:0407(direct interaction)	9	pubmed:10944212; pubmed:10978279; pubmed:11805826; pubmed:14681455; pubmed:16429126; pubmed:9362071; pubmed:17200106; pubmed:20604902; pubmed:21325627	7	MI:0006; MI:0007; MI:0676; MI:0096; MI:0018; MI:0029; MI:0030	29.5
601	P27801	P20795	559292	559292	10	MI:0004(affinity chromatography technology); MI:0006(anti bait coimmunoprecipitation); MI:0029(cosedimentation through density gradient); MI:0364(inferred by curator); MI:0676(tandem affinity purification); MI:0007(anti tag coimmunoprecipitation); MI:0030(cross-linking study); MI:0018(two hybrid); MI:0096(pull down); MI:0401(biochemical)	3	MI:0914(association); MI:0915(physical association); MI:0407(direct interaction)	11	pubmed:10944212; pubmed:11805826; pubmed:14681455; pubmed:16429126; pubmed:16601699; pubmed:20453860; pubmed:9362071; pubmed:15889152; pubmed:17200106; pubmed:18385512; pubmed:21325627	7	MI:0006; MI:0007; MI:0676; MI:0096; MI:0029; MI:0018; MI:0030	29.5
602	P30749	P30748	83333	83333	9	MI:0071(molecular sieving); MI:0096(pull down); MI:0114(x-ray crystallography); MI:0364(inferred by curator); MI:0007(anti tag coimmunoprecipitation); MI:0004(affinity chromatography technology); MI:0069(mass spectrometry studies of complexes); MI:0363(inferred by author); MI:0676(tandem affinity purification)	4	MI:0407(direct interaction); MI:0915(physical association); MI:0218(physical interaction); MI:0914(association)	8	pubmed:11135669; pubmed:12571227; pubmed:14681455; pubmed:15690043; pubmed:11459846; pubmed:12571226; pubmed:15709772; pubmed:19402753	6	MI:0007; MI:0096; MI:0676; MI:0071; MI:0069; MI:0114	29.5
603	P32790	P32790	559292	559292	8	MI:0007(anti tag coimmunoprecipitation); MI:0018(two hybrid); MI:0051(fluorescence technology); MI:0096(pull down); MI:0111(dihydrofolate reductase reconstruction); MI:0405(competition binding); MI:0676(tandem affinity purification); MI:0090(protein complementation assay)	3	MI:0407(direct interaction); MI:0914(association); MI:0915(physical association)	5	pubmed:11805826; pubmed:12388763; pubmed:18467557; pubmed:20150898; pubmed:19345193	7	MI:0007; MI:0096; MI:0676; MI:0018; MI:0405; MI:0051; MI:0111	29.5
604	P32914	P27692	559292	559292	9	MI:0006(anti bait coimmunoprecipitation); MI:0007(anti tag coimmunoprecipitation); MI:0096(pull down); MI:0364(inferred by curator); MI:0676(tandem affinity purification); MI:0029(cosedimentation through density gradient); MI:0114(x-ray crystallography); MI:0004(affinity chromatography technology); MI:0254(genetic interference)	5	MI:0407(direct interaction); MI:0914(association); MI:0915(physical association); MI:0794(synthetic); MI:0796(suppression)	13	pubmed:12242279; pubmed:14681455; pubmed:16085932; pubmed:16429126; pubmed:16554755; pubmed:9450930; pubmed:19000817; pubmed:12556496; pubmed:1330823; pubmed:17200106; pubmed:20042611; pubmed:21467039; pubmed:23418395	7	MI:0006; MI:0007; MI:0096; MI:0676; MI:0029; MI:0114; MI:0254	29.5
605	P38768	P25638	559292	559292	11	MI:0007(anti tag coimmunoprecipitation); MI:0018(two hybrid); MI:0071(molecular sieving); MI:0096(pull down); MI:0364(inferred by curator); MI:0399(two hybrid fragment pooling approach); MI:0676(tandem affinity purification); MI:0398(two hybrid pooling approach); MI:0077(nuclear magnetic resonance); MI:0004(affinity chromatography technology); MI:0401(biochemical)	4	MI:0407(direct interaction); MI:0914(association); MI:0915(physical association); MI:0403(colocalization)	12	pubmed:11283351; pubmed:14681455; pubmed:16554755; pubmed:18268103; pubmed:18719252; pubmed:24012479; pubmed:15766533; pubmed:18268104; pubmed:20663878; pubmed:20934430; pubmed:22179618; pubmed:23139418	6	MI:0399; MI:0007; MI:0096; MI:0676; MI:0071; MI:0077	29.5
606	P38862	P38862	559292	559292	8	MI:0030(cross-linking study); MI:0018(two hybrid); MI:0019(coimmunoprecipitation); MI:0067(light scattering); MI:0071(molecular sieving); MI:0401(biochemical); MI:0004(affinity chromatography technology); MI:0096(pull down)	3	MI:0915(physical association); MI:0218(physical interaction); MI:0407(direct interaction)	4	pubmed:12965207; pubmed:11139573; pubmed:22056771; pubmed:21193819	6	MI:0019; MI:0096; MI:0018; MI:0071; MI:0030; MI:0067	29.5
607	P39743	P25343	559292	559292	13	MI:0007(anti tag coimmunoprecipitation); MI:0018(two hybrid); MI:0019(coimmunoprecipitation); MI:0096(pull down); MI:0111(dihydrofolate reductase reconstruction); MI:0399(two hybrid fragment pooling approach); MI:0676(tandem affinity purification); MI:0397(two hybrid array); MI:0398(two hybrid pooling approach); MI:0004(affinity chromatography technology); MI:0090(protein complementation assay); …	7	MI:0914(association); MI:0915(physical association); MI:0218(physical interaction); MI:0403(colocalization); MI:0407(direct interaction); MI:0794(synthetic); MI:0799(additive genetic interaction defined by inequality)	21	pubmed:10388809; pubmed:10688190; pubmed:11096097; pubmed:11283351; pubmed:11805837; pubmed:15473003; pubmed:16429126; pubmed:16554755; pubmed:18467557; pubmed:18719252; pubmed:9434108; pubmed:10992286; pubmed:11489916; pubmed:15561700; pubmed:16394103; pubmed:17200106; pubmed:20610658; pubmed:20826334; pubmed:22082017; pubmed:22615397; pubmed:9566960	8	MI:0399; MI:0007; MI:0096; MI:0676; MI:0397; MI:0111; MI:0254; MI:0428	29.5
608	P43132	P38827	559292	559292	11	MI:0007(anti tag coimmunoprecipitation); MI:0071(molecular sieving); MI:0363(inferred by author); MI:0364(inferred by curator); MI:0676(tandem affinity purification); MI:0019(coimmunoprecipitation); MI:0004(affinity chromatography technology); MI:0018(two hybrid); MI:0096(pull down); MI:0114(x-ray crystallography); MI:0401(biochemical)	4	MI:0914(association); MI:0915(physical association); MI:0218(physical interaction); MI:0407(direct interaction)	15	pubmed:11742990; pubmed:11805837; pubmed:14681455; pubmed:16429126; pubmed:16554755; pubmed:18083099; pubmed:21179020; pubmed:11752412; pubmed:11687631; pubmed:16921172; pubmed:17200106; pubmed:19398585; pubmed:19713935; pubmed:20498280; pubmed:22158900	6	MI:0007; MI:0676; MI:0096; MI:0071; MI:0018; MI:0114	29.5
609	P47074	P26449	559292	559292	10	MI:0006(anti bait coimmunoprecipitation); MI:0007(anti tag coimmunoprecipitation); MI:0018(two hybrid); MI:0071(molecular sieving); MI:0096(pull down); MI:0364(inferred by curator); MI:0397(two hybrid array); MI:0019(coimmunoprecipitation); MI:0004(affinity chromatography technology); MI:0114(x-ray crystallography)	4	MI:0914(association); MI:0915(physical association); MI:0218(physical interaction); MI:0407(direct interaction)	10	pubmed:10688190; pubmed:10704439; pubmed:11726501; pubmed:14681455; pubmed:15879521; pubmed:18719252; pubmed:15644329; pubmed:17227844; pubmed:17406666; pubmed:20498086	6	MI:0006; MI:0007; MI:0096; MI:0397; MI:0071; MI:0114	29.5
610	P53011	P46673	559292	559292	8	MI:0007(anti tag coimmunoprecipitation); MI:0018(two hybrid); MI:0071(molecular sieving); MI:0004(affinity chromatography technology); MI:0676(tandem affinity purification); MI:0096(pull down); MI:0114(x-ray crystallography); MI:0401(biochemical)	4	MI:0914(association); MI:0915(physical association); MI:0218(physical interaction); MI:0407(direct interaction)	15	pubmed:11805837; pubmed:18160040; pubmed:21784248; pubmed:10747086; pubmed:19503077; pubmed:19576787; pubmed:8565072; pubmed:10617624; pubmed:15741174; pubmed:17200106; pubmed:18046405; pubmed:18046452; pubmed:18974315; pubmed:19111661; pubmed:21454883	6	MI:0007; MI:0676; MI:0096; MI:0018; MI:0071; MI:0114	29.5
611	P53254	P25368	559292	559292	7	MI:0007(anti tag coimmunoprecipitation); MI:0676(tandem affinity purification); MI:0018(two hybrid); MI:0071(molecular sieving); MI:0096(pull down); MI:0114(x-ray crystallography); MI:0004(affinity chromatography technology)	3	MI:0914(association); MI:0915(physical association); MI:0407(direct interaction)	7	pubmed:11805826; pubmed:14759368; pubmed:16429126; pubmed:16554755; pubmed:24130456; pubmed:17200106; pubmed:21724601	6	MI:0007; MI:0676; MI:0096; MI:0018; MI:0071; MI:0114	29.5
612	P62826	P49791	9606	10116	5	MI:0018(two hybrid); MI:0071(molecular sieving); MI:0077(nuclear magnetic resonance); MI:0096(pull down); MI:0114(x-ray crystallography)	1	MI:0407(direct interaction)	1	pubmed:18611384	5	MI:0096; MI:0018; MI:0071; MI:0077; MI:0114	29.5
613	P62993	P62993	9606	9606	6	MI:0055(fluorescent resonance energy transfer); MI:0067(light scattering); MI:0096(pull down); MI:1247(microscale thermophoresis); MI:0004(affinity chromatography technology); MI:0114(x-ray crystallography)	3	MI:0407(direct interaction); MI:0914(association); MI:0915(physical association)	5	pubmed:12577067; pubmed:22536782; pubmed:22726438; pubmed:19380743; pubmed:7716522	5	MI:0096; MI:0055; MI:0067; MI:1247; MI:0114	29.5
614	P68431	O75164	9606	9606	7	MI:0047(far western blotting); MI:0096(pull down); MI:0107(surface plasmon resonance); MI:0416(fluorescence microscopy); MI:0114(x-ray crystallography); MI:0415(enzymatic study); MI:0686(unspecified method)	3	MI:0403(colocalization); MI:0407(direct interaction); MI:0914(association)	4	pubmed:16415788; pubmed:16603238; pubmed:16601153; pubmed:16732292	6	MI:0047; MI:0096; MI:0107; MI:0416; MI:0114; MI:0415	29.5
615	P70604	P62161	10116	10116	4	MI:0114(x-ray crystallography); MI:0017(classical fluorescence spectroscopy); MI:0028(cosedimentation in solution); MI:0065(isothermal titration calorimetry)	1	MI:0407(direct interaction)	3	pubmed:11323678; pubmed:15130477; pubmed:22579256	4	MI:0017; MI:0028; MI:0114; MI:0065	29.5
616	P78344	P60842	9606	9606	7	MI:0007(anti tag coimmunoprecipitation); MI:0077(nuclear magnetic resonance); MI:0096(pull down); MI:0065(isothermal titration calorimetry); MI:0071(molecular sieving); MI:0004(affinity chromatography technology); MI:0401(biochemical)	3	MI:0407(direct interaction); MI:0915(physical association); MI:0403(colocalization)	5	pubmed:16166382; pubmed:16932749; pubmed:23478064; pubmed:10611228; pubmed:22939629	5	MI:0007; MI:0096; MI:0071; MI:0077; MI:0065	29.5
617	Q00987	O15151	9606	9606	12	MI:0006(anti bait coimmunoprecipitation); MI:0007(anti tag coimmunoprecipitation); MI:0018(two hybrid); MI:0019(coimmunoprecipitation); MI:0397(two hybrid array); MI:0428(imaging technique); MI:0004(affinity chromatography technology); MI:0096(pull down); MI:0090(protein complementation assay); MI:0114(x-ray crystallography); MI:0401(biochemical); MI:0415(enzymatic study)	4	MI:0403(colocalization); MI:0914(association); MI:0915(physical association); MI:0407(direct interaction)	32	pubmed:10608892; pubmed:15604276; pubmed:17159902; pubmed:18566590; pubmed:21988832; pubmed:22493164; pubmed:10218570; pubmed:22902369; pubmed:10827196; pubmed:12370303; pubmed:12393902; pubmed:12483531; pubmed:12860999; pubmed:12874296; pubmed:16055726; pubmed:16227609; pubmed:17301054; pubmed:17616658; pubmed:18219319; pubmed:19432880; pubmed:19619542; pubmed:19683495; pubmed:19838211; pubmed:2…	7	MI:0006; MI:0007; MI:0397; MI:0096; MI:0114; MI:0415; MI:0428	29.5
618	Q02630	P40368	559292	559292	12	MI:0111(dihydrofolate reductase reconstruction); MI:0399(two hybrid fragment pooling approach); MI:0676(tandem affinity purification); MI:0007(anti tag coimmunoprecipitation); MI:0398(two hybrid pooling approach); MI:0004(affinity chromatography technology); MI:0018(two hybrid); MI:0055(fluorescent resonance energy transfer); MI:0090(protein complementation assay); MI:0096(pull down); MI:0254(gen…	5	MI:0914(association); MI:0915(physical association); MI:0218(physical interaction); MI:0407(direct interaction); MI:0794(synthetic)	11	pubmed:11283351; pubmed:11805826; pubmed:16429126; pubmed:18467557; pubmed:10801828; pubmed:10684247; pubmed:10891509; pubmed:12496130; pubmed:15741174; pubmed:18046405; pubmed:22480613	7	MI:0399; MI:0007; MI:0676; MI:0096; MI:0055; MI:0111; MI:0254	29.5
619	Q02890	P32628	559292	559292	10	MI:0363(inferred by author); MI:0676(tandem affinity purification); MI:0046(experimental knowledge based); MI:0018(two hybrid); MI:0019(coimmunoprecipitation); MI:0071(molecular sieving); MI:0004(affinity chromatography technology); MI:0096(pull down); MI:0114(x-ray crystallography); MI:0254(genetic interference)	5	MI:0914(association); MI:0915(physical association); MI:0218(physical interaction); MI:0407(direct interaction); MI:0796(suppression)	7	pubmed:16554755; pubmed:11259433; pubmed:15351714; pubmed:15964983; pubmed:16401726; pubmed:20511219; pubmed:22281500	7	MI:0676; MI:0019; MI:0096; MI:0018; MI:0071; MI:0114; MI:0254	29.5
620	Q04207	P45481	10090	10090	5	MI:0096(pull down); MI:0006(anti bait coimmunoprecipitation); MI:0065(isothermal titration calorimetry); MI:0071(molecular sieving); MI:0077(nuclear magnetic resonance)	2	MI:0915(physical association); MI:0407(direct interaction)	2	pubmed:9556555; pubmed:24019758	5	MI:0006; MI:0096; MI:0071; MI:0065; MI:0077	29.5
621	Q04338	P47160	559292	559292	6	MI:0018(two hybrid); MI:0065(isothermal titration calorimetry); MI:0071(molecular sieving); MI:0096(pull down); MI:0114(x-ray crystallography); MI:0254(genetic interference)	4	MI:0407(direct interaction); MI:0915(physical association); MI:0794(synthetic); MI:0914(association)	4	pubmed:18033301; pubmed:21746902; pubmed:14630930; pubmed:20658963	6	MI:0096; MI:0018; MI:0071; MI:0065; MI:0114; MI:0254	29.5
622	Q04439	P37370	559292	559292	12	MI:0018(two hybrid); MI:0081(peptide array); MI:0096(pull down); MI:0111(dihydrofolate reductase reconstruction); MI:0363(inferred by author); MI:0397(two hybrid array); MI:0398(two hybrid pooling approach); MI:0063(interaction prediction); MI:0019(coimmunoprecipitation); MI:0004(affinity chromatography technology); MI:0090(protein complementation assay); MI:0428(imaging technique)	5	MI:0407(direct interaction); MI:0914(association); MI:0915(physical association); MI:0218(physical interaction); MI:0403(colocalization)	10	pubmed:10648568; pubmed:11743162; pubmed:14737190; pubmed:18467557; pubmed:19841731; pubmed:20647997; pubmed:9628892; pubmed:10944111; pubmed:11901111; pubmed:16824951	7	MI:0081; MI:0096; MI:0397; MI:0398; MI:0019; MI:0111; MI:0428	29.5
623	Q05086	P68036	9606	9606	6	MI:0114(x-ray crystallography); MI:0053(fluorescence polarization spectroscopy); MI:0004(affinity chromatography technology); MI:0055(fluorescent resonance energy transfer); MI:0096(pull down); MI:0415(enzymatic study)	3	MI:0407(direct interaction); MI:0914(association); MI:0915(physical association)	17	pubmed:10558980; pubmed:16142244; pubmed:10373495; pubmed:11431533; pubmed:17433363; pubmed:17603074; pubmed:19204938; pubmed:19364824; pubmed:19591933; pubmed:19899154; pubmed:20351251; pubmed:20589759; pubmed:22350887; pubmed:8576257; pubmed:9575161; pubmed:9688277; pubmed:9990509	5	MI:0096; MI:0053; MI:0055; MI:0114; MI:0415	29.5
624	Q08162	P46948	559292	559292	9	MI:0007(anti tag coimmunoprecipitation); MI:0018(two hybrid); MI:0071(molecular sieving); MI:0096(pull down); MI:0114(x-ray crystallography); MI:0676(tandem affinity purification); MI:0109(tap tag coimmunoprecipitation); MI:0019(coimmunoprecipitation); MI:0004(affinity chromatography technology)	4	MI:0914(association); MI:0915(physical association); MI:0218(physical interaction); MI:0407(direct interaction)	12	pubmed:11805826; pubmed:12972615; pubmed:14759368; pubmed:16429126; pubmed:16729021; pubmed:18719252; pubmed:19879841; pubmed:17173052; pubmed:9390555; pubmed:17200106; pubmed:18314965; pubmed:19707589	6	MI:0007; MI:0096; MI:0676; MI:0018; MI:0071; MI:0114	29.5
625	Q12380	P38316	559292	559292	11	MI:0007(anti tag coimmunoprecipitation); MI:0018(two hybrid); MI:0029(cosedimentation through density gradient); MI:0114(x-ray crystallography); MI:0364(inferred by curator); MI:0397(two hybrid array); MI:0399(two hybrid fragment pooling approach); MI:0398(two hybrid pooling approach); MI:0019(coimmunoprecipitation); MI:0004(affinity chromatography technology); MI:0096(pull down)	5	MI:0195(covalent binding); MI:0915(physical association); MI:0218(physical interaction); MI:0407(direct interaction); MI:0914(association)	11	pubmed:10406794; pubmed:10688190; pubmed:11283351; pubmed:14681455; pubmed:14690591; pubmed:23064152; pubmed:23238393; pubmed:9759731; pubmed:11897782; pubmed:11139573; pubmed:11149920	6	MI:0399; MI:0007; MI:0397; MI:0096; MI:0029; MI:0114	29.5
626	Q13094	O89100	9606	10090	5	MI:0065(isothermal titration calorimetry); MI:0069(mass spectrometry studies of complexes); MI:0071(molecular sieving); MI:0114(x-ray crystallography); MI:0096(pull down)	2	MI:0407(direct interaction); MI:0915(physical association)	4	pubmed:12773374; pubmed:16511262; pubmed:17010654; pubmed:19523899	5	MI:0096; MI:0069; MI:0071; MI:0065; MI:0114	29.5
627	Q13936	P62158	9606	9606	6	MI:0028(cosedimentation in solution); MI:0065(isothermal titration calorimetry); MI:0096(pull down); MI:0114(x-ray crystallography); MI:0071(molecular sieving); MI:0226(ion exchange chromatography)	3	MI:0407(direct interaction); MI:0915(physical association); MI:0914(association)	5	pubmed:15140941; pubmed:20953164; pubmed:16299511; pubmed:16338416; pubmed:19279214	6	MI:0096; MI:0028; MI:0071; MI:0226; MI:0065; MI:0114	29.5
628	Q14676	P16104	9606	9606	10	MI:0019(coimmunoprecipitation); MI:0096(pull down); MI:0416(fluorescence microscopy); MI:0428(imaging technique); MI:0663(confocal microscopy); MI:0007(anti tag coimmunoprecipitation); MI:0053(fluorescence polarization spectroscopy); MI:0107(surface plasmon resonance); MI:0004(affinity chromatography technology); MI:0686(unspecified method)	4	MI:0403(colocalization); MI:0914(association); MI:0915(physical association); MI:0407(direct interaction)	11	pubmed:12607005; pubmed:18001824; pubmed:18001825; pubmed:18583988; pubmed:19234442; pubmed:20159462; pubmed:21293379; pubmed:14519663; pubmed:15201865; pubmed:21622030; pubmed:21676867	6	MI:0007; MI:0096; MI:0053; MI:0107; MI:0416; MI:0663	29.5
629	Q15843	Q13616	9606	9606	8	MI:0006(anti bait coimmunoprecipitation); MI:0676(tandem affinity purification); MI:0826(x ray scattering); MI:0007(anti tag coimmunoprecipitation); MI:0808(comigration in sds page); MI:0004(affinity chromatography technology); MI:0096(pull down); MI:0401(biochemical)	5	MI:0914(association); MI:0915(physical association); MI:0195(covalent binding); MI:0407(direct interaction); MI:0403(colocalization)	28	pubmed:17318178; pubmed:18274552; pubmed:18805092; pubmed:19713960; pubmed:21102408; pubmed:18264111; pubmed:18723677; pubmed:21765416; pubmed:10318914; pubmed:10597293; pubmed:11027288; pubmed:12565873; pubmed:16177058; pubmed:16503656; pubmed:16620772; pubmed:17206147; pubmed:17438373; pubmed:18247557; pubmed:18627766; pubmed:19245792; pubmed:21119685; pubmed:21145461; pubmed:22405651; pubmed:2…	6	MI:0006; MI:0007; MI:0676; MI:0808; MI:0096; MI:0826	29.5
630	Q18688	G5EG62	6239	6239	6	MI:0007(anti tag coimmunoprecipitation); MI:0045(experimental interaction detection); MI:0065(isothermal titration calorimetry); MI:0071(molecular sieving); MI:0096(pull down); MI:0114(x-ray crystallography)	2	MI:0407(direct interaction); MI:0914(association)	2	pubmed:11809970; pubmed:23332754	5	MI:0007; MI:0096; MI:0071; MI:0065; MI:0114	29.5
[truncated: 31,180 more rows]

## Sheet: Scores for experimental methods
Supplementary Data 7. 31,810 direct PPIs and scores for experimental methods used in our analysis
[truncated: 305 more rows]
