# Supplementary material for: Membrane protein-regulated networks across human cancers
Source: Nat Commun. 2019 Jul 16;10:3131. doi: 10.1038/s41467-019-10920-8 (PMC6635409; doi:10.1038/s41467-019-10920-8)
Supplement: Supplementary file 13 — Source Data [file 41467_2019_10920_MOESM13_ESM.xlsx]

## Sheet: Figure 2a
	Method: SIM				Method: STRING				Method: FpClass				Method: Generalized interologs
	Cutoff	False Positive Rate	True Positive Rate		Cutoff	False Positive Rate	True Positive Rate		Cutoff	False Positive Rate	True Positive Rate		Cutoff	False Positive Rate	True Positive Rate
	0	1	1		0	1	1		0.01	1	1		0	1	1
	0.1	1	1		50	1	1		0.02	0.415386	0.813492		5	1	1
	0.2	1	1		100	1	1		0.03	0.254017	0.723992		10	1	1
	0.3	1	1		150	1	1		0.04	0.181227	0.676547		15	0.942736	0.989672
	0.4	1	1		200	0.534006	0.90852		0.05	0.139507	0.645559		20	0.857481	0.981003
	0.5	1	1		250	0.351193	0.868088		0.06	0.112285	0.619478		25	0.783785	0.97215
	0.6	1	1		300	0.274847	0.817317		0.07	0.0936341	0.601675		30	0.72392	0.963851
	0.7	1	1		350	0.218528	0.751962		0.08	0.0795737	0.587143		35	0.677293	0.95758
	0.8	0.999941	1		400	0.175517	0.726853		0.09	0.0688028	0.576075		40	0.641048	0.951863
	0.9	0.999755	1		450	0.153515	0.709406		0.1	0.0599308	0.564719		45	0.565545	0.906492
	1	0.99888	1		500	0.134525	0.680144		0.11	0.0525755	0.555769		50	0.509759	0.873202
	1.1	0.996144	0.999892		550	0.118203	0.66159		0.12	0.0468887	0.543644		55	0.465483	0.840373
	1.2	0.989621	0.999676		600	0.10811	0.527739		0.13	0.0421392	0.533731		60	0.421916	0.811601
	1.3	0.97801	0.998704		650	0.0998919	0.435798		0.14	0.0380284	0.526032		65	0.377766	0.791498
	1.4	0.957907	0.997624		700	0.0961719	0.392135		0.15	0.0346013	0.518814		70	0.345801	0.774437
	1.5	0.929962	0.995356		750	0.0917598	0.361396		0.16	0.0313132	0.511597		75	0.323989	0.755625
	1.6	0.894125	0.992656		800	0.0891068	0.34118		0.17	0.0287277	0.505341		80	0.305978	0.735338
	1.7	0.852284	0.989416		850	0.0718477	0.304163		0.18	0.0263956	0.500144		85	0.290209	0.717909
	1.8	0.802043	0.985096		900	0.0676087	0.272685		0.19	0.0240419	0.494851		90	0.275314	0.69965
	1.9	0.745574	0.979263		950	0.00396511	0.209914		0.2	0.0218677	0.489366		95	0.260661	0.684434
	2	0.694175	0.973431		1000	0	0		0.21	0.0199876	0.484361		100	0.172175	0.572114
	2.1	0.642781	0.964683						0.22	0.0185333	0.480993		105	0.12556	0.515954
	2.2	0.577292	0.957123						0.23	0.0170515	0.476566		110	0.0968708	0.463205
	2.3	0.503239	0.946431						0.24	0.0155885	0.471851		115	0.0770755	0.418941
	2.4	0.428006	0.933038						0.25	0.0143877	0.468097		120	0.0639466	0.38934
	2.5	0.351398	0.917378						0.26	0.0132855	0.46367		125	0.0541779	0.364072
	2.6	0.281124	0.903661						0.27	0.0121716	0.458377		130	0.0460717	0.338989
	2.7	0.218795	0.885625						0.28	0.0111301	0.454817		135	0.039695	0.322298
	2.8	0.166652	0.868236						0.29	0.010261	0.452218		140	0.0344456	0.306806
	2.9	0.124053	0.849228						0.3	0.00930938	0.448561		145	0.0300965	0.290852
	3	0.0901901	0.827843						0.31	0.00844898	0.444038		150	0.0268504	0.277942
	3.1	0.0643384	0.803002						0.32	0.00764363	0.439034		155	0.0243608	0.262265
	3.2	0.0451896	0.77395						0.33	0.00704541	0.432008		160	0.0221341	0.247326
	3.3	0.0310548	0.745221						0.34	0.006579	0.424791		165	0.0193686	0.235338
	3.4	0.0215272	0.711416						0.35	0.00620094	0.419016		170	0.0174206	0.224456
	3.5	0.0145795	0.679879						0.36	0.00590835	0.415071		175	0.0154787	0.212099
	3.6	0.00932957	0.644454						0.37	0.00562734	0.410933		180	0.0139297	0.198082
	3.7	0.00595746	0.601253						0.38	0.00537676	0.405447		185	0	0
	3.8	0.00353415	0.400799						0.39	0.00512617	0.40102
	3.9	0.00202003	0.311589						0.4	0.00489152	0.39871
	4	0.00120265	0.259207						0.41	0.00464962	0.395342
	4.1	0.000736356	0.21417						0.42	0.00444249	0.393706
	4.2	0.000459097	0.172265						0.43	0.00427591	0.391396
	4.3	0.000307865	0.140728						0.44	0.00409485	0.388702
	4.4	0.000180038	0.111567						0.45	0.00392828	0.386392
	4.5	0.000117025	0.0859704						0.46	0.00377184	0.383409
	4.6	7.74164e-05	0.0630738						0.47	0.00360961	0.380522
	4.7	4.86103e-05	0.0475213						0.48	0.0034807	0.378308
	4.8	3.24069e-05	0.0327249						0.49	0.00332281	0.374844
	4.9	1.80038e-05	0.0214926						0.5	0.00315624	0.371957
	5	9.0019e-06	0.0136084						0.51	0.00298966	0.368299
	5.1	0	0.00777622						0.52	0.00283902	0.365605
	5.2	0	0.00378011						0.53	0.00270866	0.362814
	5.3	0	0.00172805						0.54	0.00258988	0.359734
	5.4	0	0.00129604						0.55	0.00245662	0.356174
	5.5	0	0.000324009						0.56	0.00231177	0.351939
	5.6	0	0.000216006						0.57	0.00220024	0.34809
	5.7	0	0						0.58	0.00207422	0.345106
									0.59	0.00196124	0.341931
									0.6	0.00185985	0.338851
									0.61	0.00177294	0.335483
									0.62	0.0016701	0.33298
									0.63	0.00156436	0.32865
									0.64	0.00149628	0.32634
									0.65	0.00140503	0.323645
									0.66	0.00133405	0.3197
									0.67	0.00126307	0.31662
									0.68	0.00118196	0.314022
									0.69	0.00110519	0.310461
									0.7	0.00101394	0.306996
									0.71	0.000957445	0.303628
									0.72	0.000882124	0.300067
									0.73	0.000824185	0.296795
									0.74	0.000782179	0.294004
									0.75	0.000718446	0.289
									0.76	0.000635883	0.280531
									0.77	0.000527247	0.269464
									0.78	0.00046641	0.263016
									0.79	0.000437441	0.257819
									0.8	0.000389641	0.251468
									0.81	0.000337496	0.244923
									0.82	0.000304181	0.239246
									0.83	0.000285351	0.23222
									0.84	0.000243345	0.220094
									0.85	0.000221617	0.215186
									0.86	0.000211478	0.209508
									0.87	0.000185405	0.201713
									0.88	0.000165127	0.193725
									0.89	0.000130363	0.173323
									0.9	8.40118e-05	0.145511
									0.91	6.80785e-05	0.135406
									0.92	5.35938e-05	0.119719
									0.93	4.49029e-05	0.111154
									0.94	3.18666e-05	0.0848811
									0.95	3.18666e-05	0.0800693
									0.96	1.44848e-05	0.051968
									0.97	1.30363e-05	0.0365701
									0.98	7.2424e-06	0.0209797
									0.99	0	0.00625541
									1	0	0

## Sheet: Figure 2b
	≥3 cancers					≥7 cancers
	Type	KEGG ID	Threshold of enrichment P value	Fraction		Type	KEGG ID	Threshold of enrichment P value	Fraction
	Observed (MP)	hsa00010	0.05	0.687117		Observed (MP)	hsa00010	0.05	0.0122699
	Observed (MP)	hsa00020	0.05	0.313609		Observed (MP)	hsa00020	0.05	0.0769231
	Observed (MP)	hsa00030	0.05	0.68		Observed (MP)	hsa00030	0.05	0
	Observed (MP)	hsa00190	0.05	0.265651		Observed (MP)	hsa00190	0.05	0.0389171
	Observed (MP)	hsa00250	0.05	0.777778		Observed (MP)	hsa00250	0.05	0
	Observed (MP)	hsa00260	0.05	0.43		Observed (MP)	hsa00260	0.05	0.01
	Observed (MP)	hsa00330	0.05	0.5125		Observed (MP)	hsa00330	0.05	0.1125
	Observed (MP)	hsa00471	0.05	0.118644		Observed (MP)	hsa00471	0.05	0
	Observed (MP)	hsa00564	0.05	0.743902		Observed (MP)	hsa00564	0.05	0.0121951
	Observed (MP)	hsa00980	0.05	0.16		Observed (MP)	hsa00980	0.05	0.01
	Observed (MP)	hsa03022	0.05	0.222222		Observed (MP)	hsa03022	0.05	0
	Observed (MP)	hsa03320	0.05	0.543103		Observed (MP)	hsa03320	0.05	0.0431034
	Observed (MP)	hsa04010	0.05	0.743068		Observed (MP)	hsa04010	0.05	0.186691
	Observed (MP)	hsa04012	0.05	0.88499		Observed (MP)	hsa04012	0.05	0.378168
	Observed (MP)	hsa04020	0.05	0.770445		Observed (MP)	hsa04020	0.05	0.169297
	Observed (MP)	hsa04024	0.05	0.666667		Observed (MP)	hsa04024	0.05	0.0939227
	Observed (MP)	hsa04060	0.05	0.719101		Observed (MP)	hsa04060	0.05	0.337079
	Observed (MP)	hsa04062	0.05	0.721098		Observed (MP)	hsa04062	0.05	0.390173
	Observed (MP)	hsa04064	0.05	0.766617		Observed (MP)	hsa04064	0.05	0.40325
	Observed (MP)	hsa04066	0.05	0.823529		Observed (MP)	hsa04066	0.05	0.207612
	Observed (MP)	hsa04110	0.05	0.546939		Observed (MP)	hsa04110	0.05	0.330612
	Observed (MP)	hsa04115	0.05	0.702703		Observed (MP)	hsa04115	0.05	0.351351
	Observed (MP)	hsa04120	0.05	0.686992		Observed (MP)	hsa04120	0.05	0.231707
	Observed (MP)	hsa04142	0.05	0.733925		Observed (MP)	hsa04142	0.05	0.0110865
	Observed (MP)	hsa04150	0.05	0.818913		Observed (MP)	hsa04150	0.05	0.261569
	Observed (MP)	hsa04151	0.05	0.678092		Observed (MP)	hsa04151	0.05	0.289121
	Observed (MP)	hsa04210	0.05	0.796875		Observed (MP)	hsa04210	0.05	0.180556
	Observed (MP)	hsa04310	0.05	0.696486		Observed (MP)	hsa04310	0.05	0.13099
	Observed (MP)	hsa04340	0.05	0.651163		Observed (MP)	hsa04340	0.05	0.116279
	Observed (MP)	hsa04350	0.05	0.622951		Observed (MP)	hsa04350	0.05	0.0852459
	Observed (MP)	hsa04370	0.05	0.868376		Observed (MP)	hsa04370	0.05	0.326496
	Observed (MP)	hsa04510	0.05	0.592838		Observed (MP)	hsa04510	0.05	0.278515
	Observed (MP)	hsa04512	0.05	0.680141		Observed (MP)	hsa04512	0.05	0.286467
	Observed (MP)	hsa04520	0.05	0.828885		Observed (MP)	hsa04520	0.05	0.260597
	Observed (MP)	hsa04630	0.05	0.716338		Observed (MP)	hsa04630	0.05	0.141831
	Observed (MP)	hsa04640	0.05	0.782361		Observed (MP)	hsa04640	0.05	0.388336
	Observed (MP)	hsa04662	0.05	0.805556		Observed (MP)	hsa04662	0.05	0.390523
	Observed (MP)	hsa04810	0.05	0.726708		Observed (MP)	hsa04810	0.05	0.239752
	Observed (MP)	hsa04916	0.05	0.723288		Observed (MP)	hsa04916	0.05	0.194521
	Observed (MP)	hsa05160	0.05	0.613636		Observed (MP)	hsa05160	0.05	0.0422078
	Observed (MP)	hsa05161	0.05	0.564904		Observed (MP)	hsa05161	0.05	0.165865
	Observed (MP)	hsa05166	0.05	0.684211		Observed (MP)	hsa05166	0.05	0.122333
	Observed (MP)	hsa05169	0.05	0.745431		Observed (MP)	hsa05169	0.05	0.253264
	Observed (MP)	hsa05200	0.05	0.768946		Observed (MP)	hsa05200	0.05	0.299445
	Observed (MP)	hsa05202	0.05	0.706215		Observed (MP)	hsa05202	0.05	0.0564972
	Observed (MP)	hsa05203	0.05	0.555195		Observed (MP)	hsa05203	0.05	0.133117
	Observed (MP)	hsa05204	0.05	0.281879		Observed (MP)	hsa05204	0.05	0.0134228
	Observed (MP)	hsa05205	0.05	0.792666		Observed (MP)	hsa05205	0.05	0.313117
	Observed (MP)	hsa05206	0.05	0.646444		Observed (MP)	hsa05206	0.05	0.15272
	Observed (MP)	hsa05210	0.05	0.728261		Observed (MP)	hsa05210	0.05	0.0543478
	Observed (MP)	hsa05211	0.05	0.815508		Observed (MP)	hsa05211	0.05	0.122995
	Observed (MP)	hsa05212	0.05	0.726161		Observed (MP)	hsa05212	0.05	0.105134
	Observed (MP)	hsa05213	0.05	0.905852		Observed (MP)	hsa05213	0.05	0.0763359
	Observed (MP)	hsa05214	0.05	0.846307		Observed (MP)	hsa05214	0.05	0.263473
	Observed (MP)	hsa05215	0.05	0.75		Observed (MP)	hsa05215	0.05	0.128099
	Observed (MP)	hsa05216	0.05	0.911439		Observed (MP)	hsa05216	0.05	0.214022
	Observed (MP)	hsa05217	0.05	0.603175		Observed (MP)	hsa05217	0.05	0.198413
	Observed (MP)	hsa05218	0.05	0.693086		Observed (MP)	hsa05218	0.05	0.217538
	Observed (MP)	hsa05219	0.05	0.803859		Observed (MP)	hsa05219	0.05	0.0578778
	Observed (MP)	hsa05220	0.05	0.762821		Observed (MP)	hsa05220	0.05	0.125
	Observed (MP)	hsa05221	0.05	0.796748		Observed (MP)	hsa05221	0.05	0.178862
	Observed (MP)	hsa05222	0.05	0.738589		Observed (MP)	hsa05222	0.05	0.112033
	Observed (MP)	hsa05223	0.05	0.837728		Observed (MP)	hsa05223	0.05	0.184584
	Observed (MP)	hsa05230	0.05	0.808824		Observed (MP)	hsa05230	0.05	0.273897
	Observed (MP)	hsa05231	0.05	0.81761		Observed (MP)	hsa05231	0.05	0.119497
	Observed (MP)	hsa00010	0.01	0.588957		Observed (MP)	hsa00010	0.01	0
	Observed (MP)	hsa00020	0.01	0.295858		Observed (MP)	hsa00020	0.01	0.0177515
	Observed (MP)	hsa00030	0.01	0.506667		Observed (MP)	hsa00030	0.01	0
	Observed (MP)	hsa00190	0.01	0.196277		Observed (MP)	hsa00190	0.01	0.0169205
	Observed (MP)	hsa00250	0.01	0.644444		Observed (MP)	hsa00250	0.01	0
	Observed (MP)	hsa00260	0.01	0.29		Observed (MP)	hsa00260	0.01	0.01
	Observed (MP)	hsa00330	0.01	0.3875		Observed (MP)	hsa00330	0.01	0.0125
	Observed (MP)	hsa00471	0.01	0.101695		Observed (MP)	hsa00471	0.01	0
	Observed (MP)	hsa00564	0.01	0.20122		Observed (MP)	hsa00564	0.01	0.00609756
	Observed (MP)	hsa00980	0.01	0.085		Observed (MP)	hsa00980	0.01	0.005
	Observed (MP)	hsa03022	0.01	0.155556		Observed (MP)	hsa03022	0.01	0
	Observed (MP)	hsa03320	0.01	0.267241		Observed (MP)	hsa03320	0.01	0.0258621
	Observed (MP)	hsa04010	0.01	0.659889		Observed (MP)	hsa04010	0.01	0.179298
	Observed (MP)	hsa04012	0.01	0.752437		Observed (MP)	hsa04012	0.01	0.233918
	Observed (MP)	hsa04020	0.01	0.710187		Observed (MP)	hsa04020	0.01	0.15495
	Observed (MP)	hsa04024	0.01	0.554328		Observed (MP)	hsa04024	0.01	0.0828729
	Observed (MP)	hsa04060	0.01	0.713483		Observed (MP)	hsa04060	0.01	0.335674
	Observed (MP)	hsa04062	0.01	0.710983		Observed (MP)	hsa04062	0.01	0.384393
	Observed (MP)	hsa04064	0.01	0.742984		Observed (MP)	hsa04064	0.01	0.395864
	Observed (MP)	hsa04066	0.01	0.742215		Observed (MP)	hsa04066	0.01	0.176471
	Observed (MP)	hsa04110	0.01	0.534694		Observed (MP)	hsa04110	0.01	0.330612
	Observed (MP)	hsa04115	0.01	0.689189		Observed (MP)	hsa04115	0.01	0.351351
	Observed (MP)	hsa04120	0.01	0.658537		Observed (MP)	hsa04120	0.01	0.186992
	Observed (MP)	hsa04142	0.01	0.665188		Observed (MP)	hsa04142	0.01	0.00665188
	Observed (MP)	hsa04150	0.01	0.678068		Observed (MP)	hsa04150	0.01	0.207243
	Observed (MP)	hsa04151	0.01	0.672131		Observed (MP)	hsa04151	0.01	0.28465
	Observed (MP)	hsa04210	0.01	0.732639		Observed (MP)	hsa04210	0.01	0.164931
	Observed (MP)	hsa04310	0.01	0.527157		Observed (MP)	hsa04310	0.01	0.111821
	Observed (MP)	hsa04340	0.01	0.516279		Observed (MP)	hsa04340	0.01	0.102326
	Observed (MP)	hsa04350	0.01	0.396721		Observed (MP)	hsa04350	0.01	0.0688525
	Observed (MP)	hsa04370	0.01	0.777778		Observed (MP)	hsa04370	0.01	0.307692
	Observed (MP)	hsa04510	0.01	0.588859		Observed (MP)	hsa04510	0.01	0.274536
	Observed (MP)	hsa04512	0.01	0.674868		Observed (MP)	hsa04512	0.01	0.282953
	Observed (MP)	hsa04520	0.01	0.753532		Observed (MP)	hsa04520	0.01	0.241758
	Observed (MP)	hsa04630	0.01	0.631957		Observed (MP)	hsa04630	0.01	0.125673
	Observed (MP)	hsa04640	0.01	0.763869		Observed (MP)	hsa04640	0.01	0.385491
	Observed (MP)	hsa04662	0.01	0.77451		Observed (MP)	hsa04662	0.01	0.380719
	Observed (MP)	hsa04810	0.01	0.695652		Observed (MP)	hsa04810	0.01	0.234783
	Observed (MP)	hsa04916	0.01	0.50411		Observed (MP)	hsa04916	0.01	0.126027
	Observed (MP)	hsa05160	0.01	0.396104		Observed (MP)	hsa05160	0.01	0.0357143
	Observed (MP)	hsa05161	0.01	0.550481		Observed (MP)	hsa05161	0.01	0.151442
	Observed (MP)	hsa05166	0.01	0.678521		Observed (MP)	hsa05166	0.01	0.122333
	Observed (MP)	hsa05169	0.01	0.665796		Observed (MP)	hsa05169	0.01	0.24282
	Observed (MP)	hsa05200	0.01	0.746765		Observed (MP)	hsa05200	0.01	0.295749
	Observed (MP)	hsa05202	0.01	0.59322		Observed (MP)	hsa05202	0.01	0.0489642
	Observed (MP)	hsa05203	0.01	0.5		Observed (MP)	hsa05203	0.01	0.123377
	Observed (MP)	hsa05204	0.01	0.161074		Observed (MP)	hsa05204	0.01	0.0134228
	Observed (MP)	hsa05205	0.01	0.767278		Observed (MP)	hsa05205	0.01	0.307475
	Observed (MP)	hsa05206	0.01	0.619247		Observed (MP)	hsa05206	0.01	0.144351
	Observed (MP)	hsa05210	0.01	0.539855		Observed (MP)	hsa05210	0.01	0.0253623
	Observed (MP)	hsa05211	0.01	0.663102		Observed (MP)	hsa05211	0.01	0.109626
	Observed (MP)	hsa05212	0.01	0.694377		Observed (MP)	hsa05212	0.01	0.102689
	Observed (MP)	hsa05213	0.01	0.694656		Observed (MP)	hsa05213	0.01	0.0661578
	Observed (MP)	hsa05214	0.01	0.722555		Observed (MP)	hsa05214	0.01	0.197605
	Observed (MP)	hsa05215	0.01	0.669421		Observed (MP)	hsa05215	0.01	0.119835
	Observed (MP)	hsa05216	0.01	0.686347		Observed (MP)	hsa05216	0.01	0.0811808
	Observed (MP)	hsa05217	0.01	0.444444		Observed (MP)	hsa05217	0.01	0.150794
	Observed (MP)	hsa05218	0.01	0.629005		Observed (MP)	hsa05218	0.01	0.20742
	Observed (MP)	hsa05219	0.01	0.585209		Observed (MP)	hsa05219	0.01	0.0321543
	Observed (MP)	hsa05220	0.01	0.567308		Observed (MP)	hsa05220	0.01	0.0929487
	Observed (MP)	hsa05221	0.01	0.611382		Observed (MP)	hsa05221	0.01	0.141463
	Observed (MP)	hsa05222	0.01	0.665975		Observed (MP)	hsa05222	0.01	0.10166
	Observed (MP)	hsa05223	0.01	0.772819		Observed (MP)	hsa05223	0.01	0.137931
	Observed (MP)	hsa05230	0.01	0.667279		Observed (MP)	hsa05230	0.01	0.25
	Observed (MP)	hsa05231	0.01	0.679245		Observed (MP)	hsa05231	0.01	0.0901468
	Observed (MP)	hsa00010	0.005	0.564417		Observed (MP)	hsa00010	0.005	0
	Observed (MP)	hsa00020	0.005	0.272189		Observed (MP)	hsa00020	0.005	0.0177515
	Observed (MP)	hsa00030	0.005	0.466667		Observed (MP)	hsa00030	0.005	0
	Observed (MP)	hsa00190	0.005	0.165821		Observed (MP)	hsa00190	0.005	0.0033841
	Observed (MP)	hsa00250	0.005	0.555556		Observed (MP)	hsa00250	0.005	0
	Observed (MP)	hsa00260	0.005	0.25		Observed (MP)	hsa00260	0.005	0.01
	Observed (MP)	hsa00330	0.005	0.325		Observed (MP)	hsa00330	0.005	0
	Observed (MP)	hsa00471	0.005	0.101695		Observed (MP)	hsa00471	0.005	0
	Observed (MP)	hsa00564	0.005	0.20122		Observed (MP)	hsa00564	0.005	0.00609756
	Observed (MP)	hsa00980	0.005	0.075		Observed (MP)	hsa00980	0.005	0.005
	Observed (MP)	hsa03022	0.005	0.155556		Observed (MP)	hsa03022	0.005	0
	Observed (MP)	hsa03320	0.005	0.258621		Observed (MP)	hsa03320	0.005	0.0258621
	Observed (MP)	hsa04010	0.005	0.632163		Observed (MP)	hsa04010	0.005	0.171904
	Observed (MP)	hsa04012	0.005	0.670565		Observed (MP)	hsa04012	0.005	0.231969
	Observed (MP)	hsa04020	0.005	0.688666		Observed (MP)	hsa04020	0.005	0.147776
	Observed (MP)	hsa04024	0.005	0.530387		Observed (MP)	hsa04024	0.005	0.0791897
	Observed (MP)	hsa04060	0.005	0.699438		Observed (MP)	hsa04060	0.005	0.335674
	Observed (MP)	hsa04062	0.005	0.709538		Observed (MP)	hsa04062	0.005	0.382948
	Observed (MP)	hsa04064	0.005	0.738552		Observed (MP)	hsa04064	0.005	0.39291
	Observed (MP)	hsa04066	0.005	0.702422		Observed (MP)	hsa04066	0.005	0.16782
	Observed (MP)	hsa04110	0.005	0.534694		Observed (MP)	hsa04110	0.005	0.330612
	Observed (MP)	hsa04115	0.005	0.68018		Observed (MP)	hsa04115	0.005	0.342342
	Observed (MP)	hsa04120	0.005	0.552846		Observed (MP)	hsa04120	0.005	0.178862
	Observed (MP)	hsa04142	0.005	0.585366		Observed (MP)	hsa04142	0.005	0.00443459
	Observed (MP)	hsa04150	0.005	0.585513		Observed (MP)	hsa04150	0.005	0.167002
	Observed (MP)	hsa04151	0.005	0.66617		Observed (MP)	hsa04151	0.005	0.28465
	Observed (MP)	hsa04210	0.005	0.678819		Observed (MP)	hsa04210	0.005	0.15625
	Observed (MP)	hsa04310	0.005	0.501597		Observed (MP)	hsa04310	0.005	0.111821
	Observed (MP)	hsa04340	0.005	0.497674		Observed (MP)	hsa04340	0.005	0.0790698
	Observed (MP)	hsa04350	0.005	0.370492		Observed (MP)	hsa04350	0.005	0.0655738
	Observed (MP)	hsa04370	0.005	0.740171		Observed (MP)	hsa04370	0.005	0.266667
	Observed (MP)	hsa04510	0.005	0.587533		Observed (MP)	hsa04510	0.005	0.274536
	Observed (MP)	hsa04512	0.005	0.674868		Observed (MP)	hsa04512	0.005	0.281195
	Observed (MP)	hsa04520	0.005	0.715856		Observed (MP)	hsa04520	0.005	0.22763
	Observed (MP)	hsa04630	0.005	0.610413		Observed (MP)	hsa04630	0.005	0.118492
	Observed (MP)	hsa04640	0.005	0.688478		Observed (MP)	hsa04640	0.005	0.376956
	Observed (MP)	hsa04662	0.005	0.751634		Observed (MP)	hsa04662	0.005	0.361111
	Observed (MP)	hsa04810	0.005	0.685714		Observed (MP)	hsa04810	0.005	0.23354
	Observed (MP)	hsa04916	0.005	0.460274		Observed (MP)	hsa04916	0.005	0.123288
	Observed (MP)	hsa05160	0.005	0.383117		Observed (MP)	hsa05160	0.005	0.0324675
	Observed (MP)	hsa05161	0.005	0.521635		Observed (MP)	hsa05161	0.005	0.149038
	Observed (MP)	hsa05166	0.005	0.678521		Observed (MP)	hsa05166	0.005	0.119488
	Observed (MP)	hsa05169	0.005	0.657963		Observed (MP)	hsa05169	0.005	0.236292
	Observed (MP)	hsa05200	0.005	0.720887		Observed (MP)	hsa05200	0.005	0.295749
	Observed (MP)	hsa05202	0.005	0.548023		Observed (MP)	hsa05202	0.005	0.0451977
	Observed (MP)	hsa05203	0.005	0.480519		Observed (MP)	hsa05203	0.005	0.12013
	Observed (MP)	hsa05204	0.005	0.120805		Observed (MP)	hsa05204	0.005	0.0134228
	Observed (MP)	hsa05205	0.005	0.744711		Observed (MP)	hsa05205	0.005	0.303244
	Observed (MP)	hsa05206	0.005	0.604603		Observed (MP)	hsa05206	0.005	0.142259
	Observed (MP)	hsa05210	0.005	0.434783		Observed (MP)	hsa05210	0.005	0.0253623
	Observed (MP)	hsa05211	0.005	0.614973		Observed (MP)	hsa05211	0.005	0.109626
	Observed (MP)	hsa05212	0.005	0.613692		Observed (MP)	hsa05212	0.005	0.100244
	Observed (MP)	hsa05213	0.005	0.562341		Observed (MP)	hsa05213	0.005	0.0534351
	Observed (MP)	hsa05214	0.005	0.62475		Observed (MP)	hsa05214	0.005	0.181637
	Observed (MP)	hsa05215	0.005	0.619835		Observed (MP)	hsa05215	0.005	0.109504
	Observed (MP)	hsa05216	0.005	0.590406		Observed (MP)	hsa05216	0.005	0.0590406
	Observed (MP)	hsa05217	0.005	0.365079		Observed (MP)	hsa05217	0.005	0.103175
	Observed (MP)	hsa05218	0.005	0.598651		Observed (MP)	hsa05218	0.005	0.198988
	Observed (MP)	hsa05219	0.005	0.469453		Observed (MP)	hsa05219	0.005	0.0289389
	Observed (MP)	hsa05220	0.005	0.496795		Observed (MP)	hsa05220	0.005	0.0641026
	Observed (MP)	hsa05221	0.005	0.531707		Observed (MP)	hsa05221	0.005	0.136585
	Observed (MP)	hsa05222	0.005	0.641079		Observed (MP)	hsa05222	0.005	0.10166
	Observed (MP)	hsa05223	0.005	0.655172		Observed (MP)	hsa05223	0.005	0.121704
	Observed (MP)	hsa05230	0.005	0.650735		Observed (MP)	hsa05230	0.005	0.25
	Observed (MP)	hsa05231	0.005	0.614256		Observed (MP)	hsa05231	0.005	0.0880503
	Observed (MP)	hsa00010	0.001	0.435583		Observed (MP)	hsa00010	0.001	0
	Observed (MP)	hsa00020	0.001	0.207101		Observed (MP)	hsa00020	0.001	0.0118343
	Observed (MP)	hsa00030	0.001	0.253333		Observed (MP)	hsa00030	0.001	0
	Observed (MP)	hsa00190	0.001	0.116751		Observed (MP)	hsa00190	0.001	0.00169205
	Observed (MP)	hsa00250	0.001	0.488889		Observed (MP)	hsa00250	0.001	0
	Observed (MP)	hsa00260	0.001	0.18		Observed (MP)	hsa00260	0.001	0.01
	Observed (MP)	hsa00330	0.001	0.2375		Observed (MP)	hsa00330	0.001	0
	Observed (MP)	hsa00471	0.001	0.0508475		Observed (MP)	hsa00471	0.001	0
	Observed (MP)	hsa00564	0.001	0.146341		Observed (MP)	hsa00564	0.001	0.00609756
	Observed (MP)	hsa00980	0.001	0.055		Observed (MP)	hsa00980	0.001	0.005
	Observed (MP)	hsa03022	0.001	0.111111		Observed (MP)	hsa03022	0.001	0
	Observed (MP)	hsa03320	0.001	0.25		Observed (MP)	hsa03320	0.001	0.0172414
	Observed (MP)	hsa04010	0.001	0.523105		Observed (MP)	hsa04010	0.001	0.142329
	Observed (MP)	hsa04012	0.001	0.596491		Observed (MP)	hsa04012	0.001	0.189084
	Observed (MP)	hsa04020	0.001	0.599713		Observed (MP)	hsa04020	0.001	0.101865
	Observed (MP)	hsa04024	0.001	0.39779		Observed (MP)	hsa04024	0.001	0.0515654
	Observed (MP)	hsa04060	0.001	0.69382		Observed (MP)	hsa04060	0.001	0.331461
	Observed (MP)	hsa04062	0.001	0.705202		Observed (MP)	hsa04062	0.001	0.377168
	Observed (MP)	hsa04064	0.001	0.688331		Observed (MP)	hsa04064	0.001	0.384047
	Observed (MP)	hsa04066	0.001	0.647059		Observed (MP)	hsa04066	0.001	0.1609
	Observed (MP)	hsa04110	0.001	0.534694		Observed (MP)	hsa04110	0.001	0.330612
	Observed (MP)	hsa04115	0.001	0.644144		Observed (MP)	hsa04115	0.001	0.328829
	Observed (MP)	hsa04120	0.001	0.46748		Observed (MP)	hsa04120	0.001	0.166667
	Observed (MP)	hsa04142	0.001	0.523282		Observed (MP)	hsa04142	0.001	0
	Observed (MP)	hsa04150	0.001	0.482897		Observed (MP)	hsa04150	0.001	0.108652
	Observed (MP)	hsa04151	0.001	0.652757		Observed (MP)	hsa04151	0.001	0.280179
	Observed (MP)	hsa04210	0.001	0.605903		Observed (MP)	hsa04210	0.001	0.133681
	Observed (MP)	hsa04310	0.001	0.389776		Observed (MP)	hsa04310	0.001	0.0766773
	Observed (MP)	hsa04340	0.001	0.409302		Observed (MP)	hsa04340	0.001	0.055814
	Observed (MP)	hsa04350	0.001	0.255738		Observed (MP)	hsa04350	0.001	0.052459
	Observed (MP)	hsa04370	0.001	0.634188		Observed (MP)	hsa04370	0.001	0.234188
	Observed (MP)	hsa04510	0.001	0.583554		Observed (MP)	hsa04510	0.001	0.27321
	Observed (MP)	hsa04512	0.001	0.657293		Observed (MP)	hsa04512	0.001	0.272408
	Observed (MP)	hsa04520	0.001	0.607535		Observed (MP)	hsa04520	0.001	0.202512
	Observed (MP)	hsa04630	0.001	0.563734		Observed (MP)	hsa04630	0.001	0.104129
	Observed (MP)	hsa04640	0.001	0.675676		Observed (MP)	hsa04640	0.001	0.374111
	Observed (MP)	hsa04662	0.001	0.72549		Observed (MP)	hsa04662	0.001	0.352941
	Observed (MP)	hsa04810	0.001	0.583851		Observed (MP)	hsa04810	0.001	0.208696
	Observed (MP)	hsa04916	0.001	0.386301		Observed (MP)	hsa04916	0.001	0.090411
	Observed (MP)	hsa05160	0.001	0.301948		Observed (MP)	hsa05160	0.001	0.025974
	Observed (MP)	hsa05161	0.001	0.461538		Observed (MP)	hsa05161	0.001	0.129808
	Observed (MP)	hsa05166	0.001	0.668563		Observed (MP)	hsa05166	0.001	0.112376
	Observed (MP)	hsa05169	0.001	0.624021		Observed (MP)	hsa05169	0.001	0.197128
	Observed (MP)	hsa05200	0.001	0.663586		Observed (MP)	hsa05200	0.001	0.284658
	Observed (MP)	hsa05202	0.001	0.45951		Observed (MP)	hsa05202	0.001	0.0282486
	Observed (MP)	hsa05203	0.001	0.441558		Observed (MP)	hsa05203	0.001	0.0974026
	Observed (MP)	hsa05204	0.001	0.0738255		Observed (MP)	hsa05204	0.001	0.0134228
	Observed (MP)	hsa05205	0.001	0.599436		Observed (MP)	hsa05205	0.001	0.283498
	Observed (MP)	hsa05206	0.001	0.577406		Observed (MP)	hsa05206	0.001	0.129707
	Observed (MP)	hsa05210	0.001	0.304348		Observed (MP)	hsa05210	0.001	0.0108696
	Observed (MP)	hsa05211	0.001	0.454545		Observed (MP)	hsa05211	0.001	0.0614973
	Observed (MP)	hsa05212	0.001	0.567237		Observed (MP)	hsa05212	0.001	0.0806846
	Observed (MP)	hsa05213	0.001	0.340967		Observed (MP)	hsa05213	0.001	0.0203562
	Observed (MP)	hsa05214	0.001	0.548902		Observed (MP)	hsa05214	0.001	0.153693
	Observed (MP)	hsa05215	0.001	0.502066		Observed (MP)	hsa05215	0.001	0.10124
	Observed (MP)	hsa05216	0.001	0.273063		Observed (MP)	hsa05216	0.001	0.0110701
	Observed (MP)	hsa05217	0.001	0.261905		Observed (MP)	hsa05217	0.001	0.0952381
	Observed (MP)	hsa05218	0.001	0.563238		Observed (MP)	hsa05218	0.001	0.178752
	Observed (MP)	hsa05219	0.001	0.360129		Observed (MP)	hsa05219	0.001	0.0192926
	Observed (MP)	hsa05220	0.001	0.371795		Observed (MP)	hsa05220	0.001	0.0352564
	Observed (MP)	hsa05221	0.001	0.422764		Observed (MP)	hsa05221	0.001	0.104065
	Observed (MP)	hsa05222	0.001	0.558091		Observed (MP)	hsa05222	0.001	0.0871369
	Observed (MP)	hsa05223	0.001	0.527383		Observed (MP)	hsa05223	0.001	0.0993915
	Observed (MP)	hsa05230	0.001	0.481618		Observed (MP)	hsa05230	0.001	0.211397
	Observed (MP)	hsa05231	0.001	0.438155		Observed (MP)	hsa05231	0.001	0.0607966
	Observed (MP)	hsa00010	0.0005	0.386503		Observed (MP)	hsa00010	0.0005	0
	Observed (MP)	hsa00020	0.0005	0.183432		Observed (MP)	hsa00020	0.0005	0.0118343
	Observed (MP)	hsa00030	0.0005	0.226667		Observed (MP)	hsa00030	0.0005	0
	Observed (MP)	hsa00190	0.0005	0.101523		Observed (MP)	hsa00190	0.0005	0.00169205
	Observed (MP)	hsa00250	0.0005	0.466667		Observed (MP)	hsa00250	0.0005	0
	Observed (MP)	hsa00260	0.0005	0.13		Observed (MP)	hsa00260	0.0005	0.01
	Observed (MP)	hsa00330	0.0005	0.2375		Observed (MP)	hsa00330	0.0005	0
	Observed (MP)	hsa00471	0.0005	0.0338983		Observed (MP)	hsa00471	0.0005	0
	Observed (MP)	hsa00564	0.0005	0.109756		Observed (MP)	hsa00564	0.0005	0.00609756
	Observed (MP)	hsa00980	0.0005	0.045		Observed (MP)	hsa00980	0.0005	0.005
	Observed (MP)	hsa03022	0.0005	0.0888889		Observed (MP)	hsa03022	0.0005	0
	Observed (MP)	hsa03320	0.0005	0.172414		Observed (MP)	hsa03320	0.0005	0.00862069
	Observed (MP)	hsa04010	0.0005	0.486137		Observed (MP)	hsa04010	0.0005	0.136784
	Observed (MP)	hsa04012	0.0005	0.538012		Observed (MP)	hsa04012	0.0005	0.155945
	Observed (MP)	hsa04020	0.0005	0.545194		Observed (MP)	hsa04020	0.0005	0.0918221
	Observed (MP)	hsa04024	0.0005	0.355433		Observed (MP)	hsa04024	0.0005	0.038674
	Observed (MP)	hsa04060	0.0005	0.640449		Observed (MP)	hsa04060	0.0005	0.327247
	Observed (MP)	hsa04062	0.0005	0.697977		Observed (MP)	hsa04062	0.0005	0.375723
	Observed (MP)	hsa04064	0.0005	0.682422		Observed (MP)	hsa04064	0.0005	0.381093
	Observed (MP)	hsa04066	0.0005	0.593426		Observed (MP)	hsa04066	0.0005	0.150519
	Observed (MP)	hsa04110	0.0005	0.534694		Observed (MP)	hsa04110	0.0005	0.330612
	Observed (MP)	hsa04115	0.0005	0.635135		Observed (MP)	hsa04115	0.0005	0.324324
	Observed (MP)	hsa04120	0.0005	0.45122		Observed (MP)	hsa04120	0.0005	0.162602
	Observed (MP)	hsa04142	0.0005	0.503326		Observed (MP)	hsa04142	0.0005	0
	Observed (MP)	hsa04150	0.0005	0.440644		Observed (MP)	hsa04150	0.0005	0.0865191
	Observed (MP)	hsa04151	0.0005	0.648286		Observed (MP)	hsa04151	0.0005	0.278689
	Observed (MP)	hsa04210	0.0005	0.585069		Observed (MP)	hsa04210	0.0005	0.116319
	Observed (MP)	hsa04310	0.0005	0.357827		Observed (MP)	hsa04310	0.0005	0.0511182
	Observed (MP)	hsa04340	0.0005	0.32093		Observed (MP)	hsa04340	0.0005	0.055814
	Observed (MP)	hsa04350	0.0005	0.22623		Observed (MP)	hsa04350	0.0005	0.0459016
	Observed (MP)	hsa04370	0.0005	0.605128		Observed (MP)	hsa04370	0.0005	0.210256
	Observed (MP)	hsa04510	0.0005	0.579576		Observed (MP)	hsa04510	0.0005	0.271883
	Observed (MP)	hsa04512	0.0005	0.652021		Observed (MP)	hsa04512	0.0005	0.27065
	Observed (MP)	hsa04520	0.0005	0.577708		Observed (MP)	hsa04520	0.0005	0.199372
	Observed (MP)	hsa04630	0.0005	0.54219		Observed (MP)	hsa04630	0.0005	0.0789946
	Observed (MP)	hsa04640	0.0005	0.665718		Observed (MP)	hsa04640	0.0005	0.369844
	Observed (MP)	hsa04662	0.0005	0.715686		Observed (MP)	hsa04662	0.0005	0.346405
	Observed (MP)	hsa04810	0.0005	0.567702		Observed (MP)	hsa04810	0.0005	0.202484
	Observed (MP)	hsa04916	0.0005	0.350685		Observed (MP)	hsa04916	0.0005	0.0876712
	Observed (MP)	hsa05160	0.0005	0.198052		Observed (MP)	hsa05160	0.0005	0.025974
	Observed (MP)	hsa05161	0.0005	0.451923		Observed (MP)	hsa05161	0.0005	0.122596
	Observed (MP)	hsa05166	0.0005	0.664296		Observed (MP)	hsa05166	0.0005	0.110953
	Observed (MP)	hsa05169	0.0005	0.613577		Observed (MP)	hsa05169	0.0005	0.190601
	Observed (MP)	hsa05200	0.0005	0.634011		Observed (MP)	hsa05200	0.0005	0.275416
	Observed (MP)	hsa05202	0.0005	0.442561		Observed (MP)	hsa05202	0.0005	0.0225989
	Observed (MP)	hsa05203	0.0005	0.415584		Observed (MP)	hsa05203	0.0005	0.0974026
	Observed (MP)	hsa05204	0.0005	0.0604027		Observed (MP)	hsa05204	0.0005	0.0134228
	Observed (MP)	hsa05205	0.0005	0.583921		Observed (MP)	hsa05205	0.0005	0.272214
	Observed (MP)	hsa05206	0.0005	0.554393		Observed (MP)	hsa05206	0.0005	0.125523
	Observed (MP)	hsa05210	0.0005	0.275362		Observed (MP)	hsa05210	0.0005	0.0108696
	Observed (MP)	hsa05211	0.0005	0.403743		Observed (MP)	hsa05211	0.0005	0.0534759
	Observed (MP)	hsa05212	0.0005	0.520782		Observed (MP)	hsa05212	0.0005	0.0806846
	Observed (MP)	hsa05213	0.0005	0.300254		Observed (MP)	hsa05213	0.0005	0.0127226
	Observed (MP)	hsa05214	0.0005	0.508982		Observed (MP)	hsa05214	0.0005	0.139721
	Observed (MP)	hsa05215	0.0005	0.46281		Observed (MP)	hsa05215	0.0005	0.088843
	Observed (MP)	hsa05216	0.0005	0.195572		Observed (MP)	hsa05216	0.0005	0.00738007
	Observed (MP)	hsa05217	0.0005	0.238095		Observed (MP)	hsa05217	0.0005	0.0952381
	Observed (MP)	hsa05218	0.0005	0.543002		Observed (MP)	hsa05218	0.0005	0.172007
	Observed (MP)	hsa05219	0.0005	0.334405		Observed (MP)	hsa05219	0.0005	0.0160772
	Observed (MP)	hsa05220	0.0005	0.339744		Observed (MP)	hsa05220	0.0005	0.0352564
	Observed (MP)	hsa05221	0.0005	0.406504		Observed (MP)	hsa05221	0.0005	0.0894309
	Observed (MP)	hsa05222	0.0005	0.539419		Observed (MP)	hsa05222	0.0005	0.0809129
	Observed (MP)	hsa05223	0.0005	0.46856		Observed (MP)	hsa05223	0.0005	0.0872211
	Observed (MP)	hsa05230	0.0005	0.454044		Observed (MP)	hsa05230	0.0005	0.202206
	Observed (MP)	hsa05231	0.0005	0.362683		Observed (MP)	hsa05231	0.0005	0.0524109
	Observed (MP)	hsa00010	0.0001	0.306748		Observed (MP)	hsa00010	0.0001	0
	Observed (MP)	hsa00020	0.0001	0.183432		Observed (MP)	hsa00020	0.0001	0.0118343
	Observed (MP)	hsa00030	0.0001	0.173333		Observed (MP)	hsa00030	0.0001	0
	Observed (MP)	hsa00190	0.0001	0.0642978		Observed (MP)	hsa00190	0.0001	0.00169205
	Observed (MP)	hsa00250	0.0001	0.355556		Observed (MP)	hsa00250	0.0001	0
	Observed (MP)	hsa00260	0.0001	0.11		Observed (MP)	hsa00260	0.0001	0.01
	Observed (MP)	hsa00330	0.0001	0.025		Observed (MP)	hsa00330	0.0001	0
	Observed (MP)	hsa00471	0.0001	0.0169492		Observed (MP)	hsa00471	0.0001	0
	Observed (MP)	hsa00564	0.0001	0.0365854		Observed (MP)	hsa00564	0.0001	0.00609756
	Observed (MP)	hsa00980	0.0001	0.035		Observed (MP)	hsa00980	0.0001	0.005
	Observed (MP)	hsa03022	0.0001	0.0666667		Observed (MP)	hsa03022	0.0001	0
	Observed (MP)	hsa03320	0.0001	0.0948276		Observed (MP)	hsa03320	0.0001	0.00862069
	Observed (MP)	hsa04010	0.0001	0.415896		Observed (MP)	hsa04010	0.0001	0.109057
	Observed (MP)	hsa04012	0.0001	0.417154		Observed (MP)	hsa04012	0.0001	0.079922
	Observed (MP)	hsa04020	0.0001	0.444763		Observed (MP)	hsa04020	0.0001	0.0703013
	Observed (MP)	hsa04024	0.0001	0.298343		Observed (MP)	hsa04024	0.0001	0.0294659
	Observed (MP)	hsa04060	0.0001	0.629213		Observed (MP)	hsa04060	0.0001	0.31882
	Observed (MP)	hsa04062	0.0001	0.683526		Observed (MP)	hsa04062	0.0001	0.368497
	Observed (MP)	hsa04064	0.0001	0.660266		Observed (MP)	hsa04064	0.0001	0.367799
	Observed (MP)	hsa04066	0.0001	0.510381		Observed (MP)	hsa04066	0.0001	0.121107
	Observed (MP)	hsa04110	0.0001	0.534694		Observed (MP)	hsa04110	0.0001	0.330612
	Observed (MP)	hsa04115	0.0001	0.599099		Observed (MP)	hsa04115	0.0001	0.265766
	Observed (MP)	hsa04120	0.0001	0.369919		Observed (MP)	hsa04120	0.0001	0.142276
	Observed (MP)	hsa04142	0.0001	0.441242		Observed (MP)	hsa04142	0.0001	0
	Observed (MP)	hsa04150	0.0001	0.376258		Observed (MP)	hsa04150	0.0001	0.0663984
	Observed (MP)	hsa04151	0.0001	0.625931		Observed (MP)	hsa04151	0.0001	0.274218
	Observed (MP)	hsa04210	0.0001	0.494792		Observed (MP)	hsa04210	0.0001	0.0850694
	Observed (MP)	hsa04310	0.0001	0.226837		Observed (MP)	hsa04310	0.0001	0.0383387
	Observed (MP)	hsa04340	0.0001	0.251163		Observed (MP)	hsa04340	0.0001	0.0465116
	Observed (MP)	hsa04350	0.0001	0.180328		Observed (MP)	hsa04350	0.0001	0.0393443
	Observed (MP)	hsa04370	0.0001	0.494017		Observed (MP)	hsa04370	0.0001	0.17265
	Observed (MP)	hsa04510	0.0001	0.566313		Observed (MP)	hsa04510	0.0001	0.269231
	Observed (MP)	hsa04512	0.0001	0.644991		Observed (MP)	hsa04512	0.0001	0.267135
	Observed (MP)	hsa04520	0.0001	0.492936		Observed (MP)	hsa04520	0.0001	0.163265
	Observed (MP)	hsa04630	0.0001	0.518851		Observed (MP)	hsa04630	0.0001	0.0664273
	Observed (MP)	hsa04640	0.0001	0.655761		Observed (MP)	hsa04640	0.0001	0.365576
	Observed (MP)	hsa04662	0.0001	0.678105		Observed (MP)	hsa04662	0.0001	0.325163
	Observed (MP)	hsa04810	0.0001	0.520497		Observed (MP)	hsa04810	0.0001	0.18882
	Observed (MP)	hsa04916	0.0001	0.186301		Observed (MP)	hsa04916	0.0001	0.0410959
	Observed (MP)	hsa05160	0.0001	0.133117		Observed (MP)	hsa05160	0.0001	0.0162338
	Observed (MP)	hsa05161	0.0001	0.418269		Observed (MP)	hsa05161	0.0001	0.0961538
	Observed (MP)	hsa05166	0.0001	0.638691		Observed (MP)	hsa05166	0.0001	0.109531
	Observed (MP)	hsa05169	0.0001	0.583551		Observed (MP)	hsa05169	0.0001	0.139687
	Observed (MP)	hsa05200	0.0001	0.569316		Observed (MP)	hsa05200	0.0001	0.253235
	Observed (MP)	hsa05202	0.0001	0.374765		Observed (MP)	hsa05202	0.0001	0.0112994
	Observed (MP)	hsa05203	0.0001	0.392857		Observed (MP)	hsa05203	0.0001	0.0941558
	Observed (MP)	hsa05204	0.0001	0.0402685		Observed (MP)	hsa05204	0.0001	0.00671141
	Observed (MP)	hsa05205	0.0001	0.530324		Observed (MP)	hsa05205	0.0001	0.238364
	Observed (MP)	hsa05206	0.0001	0.508368		Observed (MP)	hsa05206	0.0001	0.108787
	Observed (MP)	hsa05210	0.0001	0.199275		Observed (MP)	hsa05210	0.0001	0.00362319
	Observed (MP)	hsa05211	0.0001	0.299465		Observed (MP)	hsa05211	0.0001	0.0294118
	Observed (MP)	hsa05212	0.0001	0.413203		Observed (MP)	hsa05212	0.0001	0.0757946
	Observed (MP)	hsa05213	0.0001	0.180662		Observed (MP)	hsa05213	0.0001	0.00763359
	Observed (MP)	hsa05214	0.0001	0.371257		Observed (MP)	hsa05214	0.0001	0.0838323
	Observed (MP)	hsa05215	0.0001	0.363636		Observed (MP)	hsa05215	0.0001	0.0681818
	Observed (MP)	hsa05216	0.0001	0.0738007		Observed (MP)	hsa05216	0.0001	0
	Observed (MP)	hsa05217	0.0001	0.190476		Observed (MP)	hsa05217	0.0001	0.0873016
	Observed (MP)	hsa05218	0.0001	0.48398		Observed (MP)	hsa05218	0.0001	0.150084
	Observed (MP)	hsa05219	0.0001	0.205788		Observed (MP)	hsa05219	0.0001	0.0160772
	Observed (MP)	hsa05220	0.0001	0.253205		Observed (MP)	hsa05220	0.0001	0.025641
	Observed (MP)	hsa05221	0.0001	0.364228		Observed (MP)	hsa05221	0.0001	0.0536585
	Observed (MP)	hsa05222	0.0001	0.446058		Observed (MP)	hsa05222	0.0001	0.0809129
	Observed (MP)	hsa05223	0.0001	0.411765		Observed (MP)	hsa05223	0.0001	0.0608519
	Observed (MP)	hsa05230	0.0001	0.365809		Observed (MP)	hsa05230	0.0001	0.150735
	Observed (MP)	hsa05231	0.0001	0.27044		Observed (MP)	hsa05231	0.0001	0.0377358
	Shuffled genes	hsa00010	0.05	0.0552147		Shuffled genes	hsa00010	0.05	0
	Shuffled genes	hsa00020	0.05	0.0295858		Shuffled genes	hsa00020	0.05	0
	Shuffled genes	hsa00030	0.05	0.0266667		Shuffled genes	hsa00030	0.05	0
	Shuffled genes	hsa00190	0.05	0.035533		Shuffled genes	hsa00190	0.05	0
	Shuffled genes	hsa00250	0.05	0.0222222		Shuffled genes	hsa00250	0.05	0
	Shuffled genes	hsa00260	0.05	0.04		Shuffled genes	hsa00260	0.05	0
	Shuffled genes	hsa00330	0.05	0.0375		Shuffled genes	hsa00330	0.05	0
	Shuffled genes	hsa00471	0.05	0		Shuffled genes	hsa00471	0.05	0
	Shuffled genes	hsa00564	0.05	0.0304878		Shuffled genes	hsa00564	0.05	0
	Shuffled genes	hsa00980	0.05	0.04		Shuffled genes	hsa00980	0.05	0
	Shuffled genes	hsa03022	0.05	0		Shuffled genes	hsa03022	0.05	0
	Shuffled genes	hsa03320	0.05	0.0344828		Shuffled genes	hsa03320	0.05	0
	Shuffled genes	hsa04010	0.05	0.0573013		Shuffled genes	hsa04010	0.05	0.00184843
	Shuffled genes	hsa04012	0.05	0.0409357		Shuffled genes	hsa04012	0.05	0
	Shuffled genes	hsa04020	0.05	0.061693		Shuffled genes	hsa04020	0.05	0
	Shuffled genes	hsa04024	0.05	0.0441989		Shuffled genes	hsa04024	0.05	0
	Shuffled genes	hsa04060	0.05	0.0800562		Shuffled genes	hsa04060	0.05	0.00421348
	Shuffled genes	hsa04062	0.05	0.0809249		Shuffled genes	hsa04062	0.05	0.00578035
	Shuffled genes	hsa04064	0.05	0.0782866		Shuffled genes	hsa04064	0.05	0.00443131
	Shuffled genes	hsa04066	0.05	0.0536332		Shuffled genes	hsa04066	0.05	0
	Shuffled genes	hsa04110	0.05	0.077551		Shuffled genes	hsa04110	0.05	0.0326531
	Shuffled genes	hsa04115	0.05	0.0765766		Shuffled genes	hsa04115	0.05	0.0225225
	Shuffled genes	hsa04120	0.05	0.0711382		Shuffled genes	hsa04120	0.05	0.00813008
	Shuffled genes	hsa04142	0.05	0.0443459		Shuffled genes	hsa04142	0.05	0
	Shuffled genes	hsa04150	0.05	0.0422535		Shuffled genes	hsa04150	0.05	0
	Shuffled genes	hsa04151	0.05	0.0834575		Shuffled genes	hsa04151	0.05	0.00596125
	Shuffled genes	hsa04210	0.05	0.0451389		Shuffled genes	hsa04210	0.05	0
	Shuffled genes	hsa04310	0.05	0.0447284		Shuffled genes	hsa04310	0.05	0
	Shuffled genes	hsa04340	0.05	0.0418605		Shuffled genes	hsa04340	0.05	0
	Shuffled genes	hsa04350	0.05	0.042623		Shuffled genes	hsa04350	0.05	0
	Shuffled genes	hsa04370	0.05	0.0495727		Shuffled genes	hsa04370	0.05	0
	Shuffled genes	hsa04510	0.05	0.0842175		Shuffled genes	hsa04510	0.05	0.0066313
	Shuffled genes	hsa04512	0.05	0.0773286		Shuffled genes	hsa04512	0.05	0.00527241
	Shuffled genes	hsa04520	0.05	0.0486656		Shuffled genes	hsa04520	0.05	0
	Shuffled genes	hsa04630	0.05	0.064632		Shuffled genes	hsa04630	0.05	0
	Shuffled genes	hsa04640	0.05	0.0796586		Shuffled genes	hsa04640	0.05	0.00426743
	Shuffled genes	hsa04662	0.05	0.0702614		Shuffled genes	hsa04662	0.05	0.00163399
	Shuffled genes	hsa04810	0.05	0.063354		Shuffled genes	hsa04810	0.05	0.00124224
	Shuffled genes	hsa04916	0.05	0.0383562		Shuffled genes	hsa04916	0.05	0
	Shuffled genes	hsa05160	0.05	0.0519481		Shuffled genes	hsa05160	0.05	0
	Shuffled genes	hsa05161	0.05	0.0745192		Shuffled genes	hsa05161	0.05	0.00961539
	Shuffled genes	hsa05166	0.05	0.0810811		Shuffled genes	hsa05166	0.05	0.00995733
	Shuffled genes	hsa05169	0.05	0.0587467		Shuffled genes	hsa05169	0.05	0
	Shuffled genes	hsa05200	0.05	0.0665434		Shuffled genes	hsa05200	0.05	0
	Shuffled genes	hsa05202	0.05	0.0527307		Shuffled genes	hsa05202	0.05	0
	Shuffled genes	hsa05203	0.05	0.0714286		Shuffled genes	hsa05203	0.05	0.00974026
	Shuffled genes	hsa05204	0.05	0.0469799		Shuffled genes	hsa05204	0.05	0
	Shuffled genes	hsa05205	0.05	0.0691114		Shuffled genes	hsa05205	0.05	0.00141044
	Shuffled genes	hsa05206	0.05	0.0732218		Shuffled genes	hsa05206	0.05	0.0125523
	Shuffled genes	hsa05210	0.05	0.0434783		Shuffled genes	hsa05210	0.05	0
	Shuffled genes	hsa05211	0.05	0.0427807		Shuffled genes	hsa05211	0.05	0
	Shuffled genes	hsa05212	0.05	0.0611247		Shuffled genes	hsa05212	0.05	0.00244499
	Shuffled genes	hsa05213	0.05	0.0356234		Shuffled genes	hsa05213	0.05	0
	Shuffled genes	hsa05214	0.05	0.0399202		Shuffled genes	hsa05214	0.05	0
	Shuffled genes	hsa05215	0.05	0.0599174		Shuffled genes	hsa05215	0.05	0
	Shuffled genes	hsa05216	0.05	0.0295203		Shuffled genes	hsa05216	0.05	0
	Shuffled genes	hsa05217	0.05	0.047619		Shuffled genes	hsa05217	0.05	0
	Shuffled genes	hsa05218	0.05	0.0674536		Shuffled genes	hsa05218	0.05	0.00168634
	Shuffled genes	hsa05219	0.05	0.0401929		Shuffled genes	hsa05219	0.05	0.00321543
	Shuffled genes	hsa05220	0.05	0.0416667		Shuffled genes	hsa05220	0.05	0
	Shuffled genes	hsa05221	0.05	0.0520325		Shuffled genes	hsa05221	0.05	0
	Shuffled genes	hsa05222	0.05	0.0705394		Shuffled genes	hsa05222	0.05	0.00207469
	Shuffled genes	hsa05223	0.05	0.0466531		Shuffled genes	hsa05223	0.05	0.0020284
	Shuffled genes	hsa05230	0.05	0.0477941		Shuffled genes	hsa05230	0.05	0
	Shuffled genes	hsa05231	0.05	0.0461216		Shuffled genes	hsa05231	0.05	0
	Shuffled genes	hsa00010	0.01	0.0429448		Shuffled genes	hsa00010	0.01	0
	Shuffled genes	hsa00020	0.01	0.0295858		Shuffled genes	hsa00020	0.01	0
	Shuffled genes	hsa00030	0.01	0.0133333		Shuffled genes	hsa00030	0.01	0
	Shuffled genes	hsa00190	0.01	0.0236887		Shuffled genes	hsa00190	0.01	0
	Shuffled genes	hsa00250	0.01	0.0222222		Shuffled genes	hsa00250	0.01	0
	Shuffled genes	hsa00260	0.01	0.02		Shuffled genes	hsa00260	0.01	0
	Shuffled genes	hsa00330	0.01	0.025		Shuffled genes	hsa00330	0.01	0
	Shuffled genes	hsa00471	0.01	0		Shuffled genes	hsa00471	0.01	0
	Shuffled genes	hsa00564	0.01	0.0121951		Shuffled genes	hsa00564	0.01	0
	Shuffled genes	hsa00980	0.01	0.025		Shuffled genes	hsa00980	0.01	0
	Shuffled genes	hsa03022	0.01	0		Shuffled genes	hsa03022	0.01	0
	Shuffled genes	hsa03320	0.01	0.0172414		Shuffled genes	hsa03320	0.01	0
	Shuffled genes	hsa04010	0.01	0.0508318		Shuffled genes	hsa04010	0.01	0.00184843
	Shuffled genes	hsa04012	0.01	0.0233918		Shuffled genes	hsa04012	0.01	0
	Shuffled genes	hsa04020	0.01	0.0473458		Shuffled genes	hsa04020	0.01	0
	Shuffled genes	hsa04024	0.01	0.0276243		Shuffled genes	hsa04024	0.01	0
	Shuffled genes	hsa04060	0.01	0.0786517		Shuffled genes	hsa04060	0.01	0.00421348
	Shuffled genes	hsa04062	0.01	0.0794798		Shuffled genes	hsa04062	0.01	0.00578035
	Shuffled genes	hsa04064	0.01	0.0753323		Shuffled genes	hsa04064	0.01	0.00295421
	Shuffled genes	hsa04066	0.01	0.0432526		Shuffled genes	hsa04066	0.01	0
	Shuffled genes	hsa04110	0.01	0.077551		Shuffled genes	hsa04110	0.01	0.0326531
	Shuffled genes	hsa04115	0.01	0.0765766		Shuffled genes	hsa04115	0.01	0.0225225
	Shuffled genes	hsa04120	0.01	0.0650407		Shuffled genes	hsa04120	0.01	0.00813008
	Shuffled genes	hsa04142	0.01	0.0310421		Shuffled genes	hsa04142	0.01	0
	Shuffled genes	hsa04150	0.01	0.0241449		Shuffled genes	hsa04150	0.01	0
	Shuffled genes	hsa04151	0.01	0.0819672		Shuffled genes	hsa04151	0.01	0.00596125
	Shuffled genes	hsa04210	0.01	0.0347222		Shuffled genes	hsa04210	0.01	0
	Shuffled genes	hsa04310	0.01	0.0255591		Shuffled genes	hsa04310	0.01	0
	Shuffled genes	hsa04340	0.01	0.027907		Shuffled genes	hsa04340	0.01	0
	Shuffled genes	hsa04350	0.01	0.0229508		Shuffled genes	hsa04350	0.01	0
	Shuffled genes	hsa04370	0.01	0.0367521		Shuffled genes	hsa04370	0.01	0
	Shuffled genes	hsa04510	0.01	0.0822281		Shuffled genes	hsa04510	0.01	0.00530504
	Shuffled genes	hsa04512	0.01	0.0764499		Shuffled genes	hsa04512	0.01	0.00527241
	Shuffled genes	hsa04520	0.01	0.0392465		Shuffled genes	hsa04520	0.01	0
	Shuffled genes	hsa04630	0.01	0.0520646		Shuffled genes	hsa04630	0.01	0
	Shuffled genes	hsa04640	0.01	0.0753912		Shuffled genes	hsa04640	0.01	0.00426743
	Shuffled genes	hsa04662	0.01	0.0637255		Shuffled genes	hsa04662	0.01	0.00163399
	Shuffled genes	hsa04810	0.01	0.0546584		Shuffled genes	hsa04810	0.01	0.00124224
	Shuffled genes	hsa04916	0.01	0.0219178		Shuffled genes	hsa04916	0.01	0
	Shuffled genes	hsa05160	0.01	0.0324675		Shuffled genes	hsa05160	0.01	0
	Shuffled genes	hsa05161	0.01	0.0721154		Shuffled genes	hsa05161	0.01	0.00961539
	Shuffled genes	hsa05166	0.01	0.0803698		Shuffled genes	hsa05166	0.01	0.00853485
	Shuffled genes	hsa05169	0.01	0.0469974		Shuffled genes	hsa05169	0.01	0
	Shuffled genes	hsa05200	0.01	0.0628466		Shuffled genes	hsa05200	0.01	0
	Shuffled genes	hsa05202	0.01	0.039548		Shuffled genes	hsa05202	0.01	0
	Shuffled genes	hsa05203	0.01	0.0681818		Shuffled genes	hsa05203	0.01	0.00974026
	Shuffled genes	hsa05204	0.01	0.033557		Shuffled genes	hsa05204	0.01	0
	Shuffled genes	hsa05205	0.01	0.0620592		Shuffled genes	hsa05205	0.01	0.00141044
	Shuffled genes	hsa05206	0.01	0.0711297		Shuffled genes	hsa05206	0.01	0.0104603
	Shuffled genes	hsa05210	0.01	0.0289855		Shuffled genes	hsa05210	0.01	0
	Shuffled genes	hsa05211	0.01	0.026738		Shuffled genes	hsa05211	0.01	0
	Shuffled genes	hsa05212	0.01	0.0537897		Shuffled genes	hsa05212	0.01	0.00244499
	Shuffled genes	hsa05213	0.01	0.0203562		Shuffled genes	hsa05213	0.01	0
	Shuffled genes	hsa05214	0.01	0.0239521		Shuffled genes	hsa05214	0.01	0
	Shuffled genes	hsa05215	0.01	0.0475207		Shuffled genes	hsa05215	0.01	0
	Shuffled genes	hsa05216	0.01	0.0184502		Shuffled genes	hsa05216	0.01	0
	Shuffled genes	hsa05217	0.01	0.0238095		Shuffled genes	hsa05217	0.01	0
	Shuffled genes	hsa05218	0.01	0.0489039		Shuffled genes	hsa05218	0.01	0
	Shuffled genes	hsa05219	0.01	0.0289389		Shuffled genes	hsa05219	0.01	0
	Shuffled genes	hsa05220	0.01	0.0288462		Shuffled genes	hsa05220	0.01	0
	Shuffled genes	hsa05221	0.01	0.0373984		Shuffled genes	hsa05221	0.01	0
	Shuffled genes	hsa05222	0.01	0.0622407		Shuffled genes	hsa05222	0.01	0.00207469
	Shuffled genes	hsa05223	0.01	0.0344828		Shuffled genes	hsa05223	0.01	0
	Shuffled genes	hsa05230	0.01	0.0349265		Shuffled genes	hsa05230	0.01	0
	Shuffled genes	hsa05231	0.01	0.0272537		Shuffled genes	hsa05231	0.01	0
	Shuffled genes	hsa00010	0.005	0.0306748		Shuffled genes	hsa00010	0.005	0
	Shuffled genes	hsa00020	0.005	0.0295858		Shuffled genes	hsa00020	0.005	0
	Shuffled genes	hsa00030	0.005	0.0133333		Shuffled genes	hsa00030	0.005	0
	Shuffled genes	hsa00190	0.005	0.0135364		Shuffled genes	hsa00190	0.005	0
	Shuffled genes	hsa00250	0.005	0		Shuffled genes	hsa00250	0.005	0
	Shuffled genes	hsa00260	0.005	0.02		Shuffled genes	hsa00260	0.005	0
	Shuffled genes	hsa00330	0.005	0.0125		Shuffled genes	hsa00330	0.005	0
	Shuffled genes	hsa00471	0.005	0		Shuffled genes	hsa00471	0.005	0
	Shuffled genes	hsa00564	0.005	0.0121951		Shuffled genes	hsa00564	0.005	0
	Shuffled genes	hsa00980	0.005	0.025		Shuffled genes	hsa00980	0.005	0
	Shuffled genes	hsa03022	0.005	0		Shuffled genes	hsa03022	0.005	0
	Shuffled genes	hsa03320	0.005	0.0172414		Shuffled genes	hsa03320	0.005	0
	Shuffled genes	hsa04010	0.005	0.0480592		Shuffled genes	hsa04010	0.005	0.00184843
	Shuffled genes	hsa04012	0.005	0.0214425		Shuffled genes	hsa04012	0.005	0
	Shuffled genes	hsa04020	0.005	0.0416069		Shuffled genes	hsa04020	0.005	0
	Shuffled genes	hsa04024	0.005	0.0257827		Shuffled genes	hsa04024	0.005	0
	Shuffled genes	hsa04060	0.005	0.0772472		Shuffled genes	hsa04060	0.005	0.00421348
	Shuffled genes	hsa04062	0.005	0.0787572		Shuffled genes	hsa04062	0.005	0.00578035
	Shuffled genes	hsa04064	0.005	0.0723781		Shuffled genes	hsa04064	0.005	0.00295421
	Shuffled genes	hsa04066	0.005	0.0380623		Shuffled genes	hsa04066	0.005	0
	Shuffled genes	hsa04110	0.005	0.077551		Shuffled genes	hsa04110	0.005	0.0326531
	Shuffled genes	hsa04115	0.005	0.0765766		Shuffled genes	hsa04115	0.005	0.0225225
	Shuffled genes	hsa04120	0.005	0.0609756		Shuffled genes	hsa04120	0.005	0.00813008
	Shuffled genes	hsa04142	0.005	0.0243902		Shuffled genes	hsa04142	0.005	0
	Shuffled genes	hsa04150	0.005	0.0181087		Shuffled genes	hsa04150	0.005	0
	Shuffled genes	hsa04151	0.005	0.0819672		Shuffled genes	hsa04151	0.005	0.00447094
	Shuffled genes	hsa04210	0.005	0.0260417		Shuffled genes	hsa04210	0.005	0
	Shuffled genes	hsa04310	0.005	0.0223642		Shuffled genes	hsa04310	0.005	0
	Shuffled genes	hsa04340	0.005	0.0186047		Shuffled genes	hsa04340	0.005	0
	Shuffled genes	hsa04350	0.005	0.0196721		Shuffled genes	hsa04350	0.005	0
	Shuffled genes	hsa04370	0.005	0.0307692		Shuffled genes	hsa04370	0.005	0
	Shuffled genes	hsa04510	0.005	0.0822281		Shuffled genes	hsa04510	0.005	0.00530504
	Shuffled genes	hsa04512	0.005	0.0755712		Shuffled genes	hsa04512	0.005	0.00527241
	Shuffled genes	hsa04520	0.005	0.032967		Shuffled genes	hsa04520	0.005	0
	Shuffled genes	hsa04630	0.005	0.0466786		Shuffled genes	hsa04630	0.005	0
	Shuffled genes	hsa04640	0.005	0.0739687		Shuffled genes	hsa04640	0.005	0.00426743
	Shuffled genes	hsa04662	0.005	0.0588235		Shuffled genes	hsa04662	0.005	0.00163399
	Shuffled genes	hsa04810	0.005	0.0521739		Shuffled genes	hsa04810	0.005	0
	Shuffled genes	hsa04916	0.005	0.0164384		Shuffled genes	hsa04916	0.005	0
	Shuffled genes	hsa05160	0.005	0.0324675		Shuffled genes	hsa05160	0.005	0
	Shuffled genes	hsa05161	0.005	0.0697115		Shuffled genes	hsa05161	0.005	0.00961539
	Shuffled genes	hsa05166	0.005	0.0796586		Shuffled genes	hsa05166	0.005	0.00853485
	Shuffled genes	hsa05169	0.005	0.0456919		Shuffled genes	hsa05169	0.005	0
	Shuffled genes	hsa05200	0.005	0.0591497		Shuffled genes	hsa05200	0.005	0
	Shuffled genes	hsa05202	0.005	0.0357815		Shuffled genes	hsa05202	0.005	0
	Shuffled genes	hsa05203	0.005	0.0649351		Shuffled genes	hsa05203	0.005	0.00974026
	Shuffled genes	hsa05204	0.005	0.0268456		Shuffled genes	hsa05204	0.005	0
	Shuffled genes	hsa05205	0.005	0.0578279		Shuffled genes	hsa05205	0.005	0.00141044
	Shuffled genes	hsa05206	0.005	0.0711297		Shuffled genes	hsa05206	0.005	0.0104603
	Shuffled genes	hsa05210	0.005	0.0217391		Shuffled genes	hsa05210	0.005	0
	Shuffled genes	hsa05211	0.005	0.0213904		Shuffled genes	hsa05211	0.005	0
	Shuffled genes	hsa05212	0.005	0.0440098		Shuffled genes	hsa05212	0.005	0
	Shuffled genes	hsa05213	0.005	0.0127226		Shuffled genes	hsa05213	0.005	0
	Shuffled genes	hsa05214	0.005	0.0159681		Shuffled genes	hsa05214	0.005	0
	Shuffled genes	hsa05215	0.005	0.0413223		Shuffled genes	hsa05215	0.005	0
	Shuffled genes	hsa05216	0.005	0.0147601		Shuffled genes	hsa05216	0.005	0
	Shuffled genes	hsa05217	0.005	0.015873		Shuffled genes	hsa05217	0.005	0
	Shuffled genes	hsa05218	0.005	0.0455312		Shuffled genes	hsa05218	0.005	0
	Shuffled genes	hsa05219	0.005	0.0192926		Shuffled genes	hsa05219	0.005	0
	Shuffled genes	hsa05220	0.005	0.0192308		Shuffled genes	hsa05220	0.005	0
	Shuffled genes	hsa05221	0.005	0.0292683		Shuffled genes	hsa05221	0.005	0
	Shuffled genes	hsa05222	0.005	0.0580913		Shuffled genes	hsa05222	0.005	0.00207469
	Shuffled genes	hsa05223	0.005	0.0223124		Shuffled genes	hsa05223	0.005	0
	Shuffled genes	hsa05230	0.005	0.03125		Shuffled genes	hsa05230	0.005	0
	Shuffled genes	hsa05231	0.005	0.0230608		Shuffled genes	hsa05231	0.005	0
	Shuffled genes	hsa00010	0.001	0.0245399		Shuffled genes	hsa00010	0.001	0
	Shuffled genes	hsa00020	0.001	0.00591716		Shuffled genes	hsa00020	0.001	0
	Shuffled genes	hsa00030	0.001	0		Shuffled genes	hsa00030	0.001	0
	Shuffled genes	hsa00190	0.001	0.00676819		Shuffled genes	hsa00190	0.001	0
	Shuffled genes	hsa00250	0.001	0		Shuffled genes	hsa00250	0.001	0
	Shuffled genes	hsa00260	0.001	0.01		Shuffled genes	hsa00260	0.001	0
	Shuffled genes	hsa00330	0.001	0		Shuffled genes	hsa00330	0.001	0
	Shuffled genes	hsa00471	0.001	0		Shuffled genes	hsa00471	0.001	0
	Shuffled genes	hsa00564	0.001	0.00609756		Shuffled genes	hsa00564	0.001	0
	Shuffled genes	hsa00980	0.001	0.02		Shuffled genes	hsa00980	0.001	0
	Shuffled genes	hsa03022	0.001	0		Shuffled genes	hsa03022	0.001	0
	Shuffled genes	hsa03320	0.001	0.00862069		Shuffled genes	hsa03320	0.001	0
	Shuffled genes	hsa04010	0.001	0.0351201		Shuffled genes	hsa04010	0.001	0
	Shuffled genes	hsa04012	0.001	0.0136452		Shuffled genes	hsa04012	0.001	0
	Shuffled genes	hsa04020	0.001	0.0315638		Shuffled genes	hsa04020	0.001	0
	Shuffled genes	hsa04024	0.001	0.014733		Shuffled genes	hsa04024	0.001	0
	Shuffled genes	hsa04060	0.001	0.0751404		Shuffled genes	hsa04060	0.001	0.00421348
	Shuffled genes	hsa04062	0.001	0.0765896		Shuffled genes	hsa04062	0.001	0.00433526
	Shuffled genes	hsa04064	0.001	0.0649926		Shuffled genes	hsa04064	0.001	0.00295421
	Shuffled genes	hsa04066	0.001	0.0294118		Shuffled genes	hsa04066	0.001	0
	Shuffled genes	hsa04110	0.001	0.077551		Shuffled genes	hsa04110	0.001	0.0326531
	Shuffled genes	hsa04115	0.001	0.0720721		Shuffled genes	hsa04115	0.001	0.0225225
	Shuffled genes	hsa04120	0.001	0.0487805		Shuffled genes	hsa04120	0.001	0.00406504
	Shuffled genes	hsa04142	0.001	0.0177384		Shuffled genes	hsa04142	0.001	0
	Shuffled genes	hsa04150	0.001	0.0100604		Shuffled genes	hsa04150	0.001	0
	Shuffled genes	hsa04151	0.001	0.0774963		Shuffled genes	hsa04151	0.001	0.00447094
	Shuffled genes	hsa04210	0.001	0.0173611		Shuffled genes	hsa04210	0.001	0
	Shuffled genes	hsa04310	0.001	0.0127796		Shuffled genes	hsa04310	0.001	0
	Shuffled genes	hsa04340	0.001	0.00930233		Shuffled genes	hsa04340	0.001	0
	Shuffled genes	hsa04350	0.001	0.00655738		Shuffled genes	hsa04350	0.001	0
	Shuffled genes	hsa04370	0.001	0.0222222		Shuffled genes	hsa04370	0.001	0
	Shuffled genes	hsa04510	0.001	0.0809019		Shuffled genes	hsa04510	0.001	0.00530504
	Shuffled genes	hsa04512	0.001	0.0738137		Shuffled genes	hsa04512	0.001	0.00351494
	Shuffled genes	hsa04520	0.001	0.021978		Shuffled genes	hsa04520	0.001	0
	Shuffled genes	hsa04630	0.001	0.0341113		Shuffled genes	hsa04630	0.001	0
	Shuffled genes	hsa04640	0.001	0.0697013		Shuffled genes	hsa04640	0.001	0.00426743
	Shuffled genes	hsa04662	0.001	0.0514706		Shuffled genes	hsa04662	0.001	0
	Shuffled genes	hsa04810	0.001	0.0434783		Shuffled genes	hsa04810	0.001	0
	Shuffled genes	hsa04916	0.001	0.0109589		Shuffled genes	hsa04916	0.001	0
	Shuffled genes	hsa05160	0.001	0.0227273		Shuffled genes	hsa05160	0.001	0
	Shuffled genes	hsa05161	0.001	0.0625		Shuffled genes	hsa05161	0.001	0.00721154
	Shuffled genes	hsa05166	0.001	0.0782361		Shuffled genes	hsa05166	0.001	0.00853485
	Shuffled genes	hsa05169	0.001	0.0398172		Shuffled genes	hsa05169	0.001	0
	Shuffled genes	hsa05200	0.001	0.0480592		Shuffled genes	hsa05200	0.001	0
	Shuffled genes	hsa05202	0.001	0.0225989		Shuffled genes	hsa05202	0.001	0
	Shuffled genes	hsa05203	0.001	0.0616883		Shuffled genes	hsa05203	0.001	0.00974026
	Shuffled genes	hsa05204	0.001	0.0201342		Shuffled genes	hsa05204	0.001	0
	Shuffled genes	hsa05205	0.001	0.0479549		Shuffled genes	hsa05205	0.001	0
	Shuffled genes	hsa05206	0.001	0.0648536		Shuffled genes	hsa05206	0.001	0.0083682
	Shuffled genes	hsa05210	0.001	0.0108696		Shuffled genes	hsa05210	0.001	0
	Shuffled genes	hsa05211	0.001	0.0106952		Shuffled genes	hsa05211	0.001	0
	Shuffled genes	hsa05212	0.001	0.0366748		Shuffled genes	hsa05212	0.001	0
	Shuffled genes	hsa05213	0.001	0.00508906		Shuffled genes	hsa05213	0.001	0
	Shuffled genes	hsa05214	0.001	0.00998004		Shuffled genes	hsa05214	0.001	0
	Shuffled genes	hsa05215	0.001	0.0309917		Shuffled genes	hsa05215	0.001	0
	Shuffled genes	hsa05216	0.001	0.00369004		Shuffled genes	hsa05216	0.001	0
	Shuffled genes	hsa05217	0.001	0.00793651		Shuffled genes	hsa05217	0.001	0
	Shuffled genes	hsa05218	0.001	0.0354132		Shuffled genes	hsa05218	0.001	0
	Shuffled genes	hsa05219	0.001	0.0096463		Shuffled genes	hsa05219	0.001	0
	Shuffled genes	hsa05220	0.001	0.00961539		Shuffled genes	hsa05220	0.001	0
	Shuffled genes	hsa05221	0.001	0.0178862		Shuffled genes	hsa05221	0.001	0
	Shuffled genes	hsa05222	0.001	0.0477178		Shuffled genes	hsa05222	0.001	0
	Shuffled genes	hsa05223	0.001	0.0121704		Shuffled genes	hsa05223	0.001	0
	Shuffled genes	hsa05230	0.001	0.0183824		Shuffled genes	hsa05230	0.001	0
	Shuffled genes	hsa05231	0.001	0.0104822		Shuffled genes	hsa05231	0.001	0
	Shuffled genes	hsa00010	0.0005	0.0245399		Shuffled genes	hsa00010	0.0005	0
	Shuffled genes	hsa00020	0.0005	0.00591716		Shuffled genes	hsa00020	0.0005	0
	Shuffled genes	hsa00030	0.0005	0		Shuffled genes	hsa00030	0.0005	0
	Shuffled genes	hsa00190	0.0005	0.00507614		Shuffled genes	hsa00190	0.0005	0
	Shuffled genes	hsa00250	0.0005	0		Shuffled genes	hsa00250	0.0005	0
	Shuffled genes	hsa00260	0.0005	0.01		Shuffled genes	hsa00260	0.0005	0
	Shuffled genes	hsa00330	0.0005	0		Shuffled genes	hsa00330	0.0005	0
	Shuffled genes	hsa00471	0.0005	0		Shuffled genes	hsa00471	0.0005	0
	Shuffled genes	hsa00564	0.0005	0.00609756		Shuffled genes	hsa00564	0.0005	0
	Shuffled genes	hsa00980	0.0005	0.015		Shuffled genes	hsa00980	0.0005	0
	Shuffled genes	hsa03022	0.0005	0		Shuffled genes	hsa03022	0.0005	0
	Shuffled genes	hsa03320	0.0005	0.00862069		Shuffled genes	hsa03320	0.0005	0
	Shuffled genes	hsa04010	0.0005	0.0277264		Shuffled genes	hsa04010	0.0005	0
	Shuffled genes	hsa04012	0.0005	0.00779727		Shuffled genes	hsa04012	0.0005	0
	Shuffled genes	hsa04020	0.0005	0.0272597		Shuffled genes	hsa04020	0.0005	0
	Shuffled genes	hsa04024	0.0005	0.0110497		Shuffled genes	hsa04024	0.0005	0
	Shuffled genes	hsa04060	0.0005	0.0730337		Shuffled genes	hsa04060	0.0005	0.00421348
	Shuffled genes	hsa04062	0.0005	0.0751445		Shuffled genes	hsa04062	0.0005	0.00433526
	Shuffled genes	hsa04064	0.0005	0.0620384		Shuffled genes	hsa04064	0.0005	0.00295421
	Shuffled genes	hsa04066	0.0005	0.0242215		Shuffled genes	hsa04066	0.0005	0
	Shuffled genes	hsa04110	0.0005	0.077551		Shuffled genes	hsa04110	0.0005	0.0326531
	Shuffled genes	hsa04115	0.0005	0.0720721		Shuffled genes	hsa04115	0.0005	0.0225225
	Shuffled genes	hsa04120	0.0005	0.0447154		Shuffled genes	hsa04120	0.0005	0.00406504
	Shuffled genes	hsa04142	0.0005	0.0155211		Shuffled genes	hsa04142	0.0005	0
	Shuffled genes	hsa04150	0.0005	0.00603622		Shuffled genes	hsa04150	0.0005	0
	Shuffled genes	hsa04151	0.0005	0.0774963		Shuffled genes	hsa04151	0.0005	0.00447094
	Shuffled genes	hsa04210	0.0005	0.0138889		Shuffled genes	hsa04210	0.0005	0
	Shuffled genes	hsa04310	0.0005	0.00958466		Shuffled genes	hsa04310	0.0005	0
	Shuffled genes	hsa04340	0.0005	0.00930233		Shuffled genes	hsa04340	0.0005	0
	Shuffled genes	hsa04350	0.0005	0.00655738		Shuffled genes	hsa04350	0.0005	0
	Shuffled genes	hsa04370	0.0005	0.017094		Shuffled genes	hsa04370	0.0005	0
	Shuffled genes	hsa04510	0.0005	0.0795756		Shuffled genes	hsa04510	0.0005	0.00530504
	Shuffled genes	hsa04512	0.0005	0.0720562		Shuffled genes	hsa04512	0.0005	0.00351494
	Shuffled genes	hsa04520	0.0005	0.0188383		Shuffled genes	hsa04520	0.0005	0
	Shuffled genes	hsa04630	0.0005	0.0305206		Shuffled genes	hsa04630	0.0005	0
	Shuffled genes	hsa04640	0.0005	0.0682788		Shuffled genes	hsa04640	0.0005	0.00284495
	Shuffled genes	hsa04662	0.0005	0.0473856		Shuffled genes	hsa04662	0.0005	0
	Shuffled genes	hsa04810	0.0005	0.0409938		Shuffled genes	hsa04810	0.0005	0
	Shuffled genes	hsa04916	0.0005	0.00821918		Shuffled genes	hsa04916	0.0005	0
	Shuffled genes	hsa05160	0.0005	0.0194805		Shuffled genes	hsa05160	0.0005	0
	Shuffled genes	hsa05161	0.0005	0.0588942		Shuffled genes	hsa05161	0.0005	0.00721154
	Shuffled genes	hsa05166	0.0005	0.0768137		Shuffled genes	hsa05166	0.0005	0.00711238
	Shuffled genes	hsa05169	0.0005	0.0365535		Shuffled genes	hsa05169	0.0005	0
	Shuffled genes	hsa05200	0.0005	0.0443623		Shuffled genes	hsa05200	0.0005	0
	Shuffled genes	hsa05202	0.0005	0.0188324		Shuffled genes	hsa05202	0.0005	0
	Shuffled genes	hsa05203	0.0005	0.0584416		Shuffled genes	hsa05203	0.0005	0.00649351
	Shuffled genes	hsa05204	0.0005	0.0201342		Shuffled genes	hsa05204	0.0005	0
	Shuffled genes	hsa05205	0.0005	0.0423131		Shuffled genes	hsa05205	0.0005	0
	Shuffled genes	hsa05206	0.0005	0.0627615		Shuffled genes	hsa05206	0.0005	0.0083682
	Shuffled genes	hsa05210	0.0005	0.00724638		Shuffled genes	hsa05210	0.0005	0
	Shuffled genes	hsa05211	0.0005	0.00802139		Shuffled genes	hsa05211	0.0005	0
	Shuffled genes	hsa05212	0.0005	0.0317848		Shuffled genes	hsa05212	0.0005	0
	Shuffled genes	hsa05213	0.0005	0.00254453		Shuffled genes	hsa05213	0.0005	0
	Shuffled genes	hsa05214	0.0005	0.00598802		Shuffled genes	hsa05214	0.0005	0
	Shuffled genes	hsa05215	0.0005	0.0247934		Shuffled genes	hsa05215	0.0005	0
	Shuffled genes	hsa05216	0.0005	0.00369004		Shuffled genes	hsa05216	0.0005	0
	Shuffled genes	hsa05217	0.0005	0.00793651		Shuffled genes	hsa05217	0.0005	0
	Shuffled genes	hsa05218	0.0005	0.0303541		Shuffled genes	hsa05218	0.0005	0
	Shuffled genes	hsa05219	0.0005	0.00643087		Shuffled genes	hsa05219	0.0005	0
	Shuffled genes	hsa05220	0.0005	0.00961539		Shuffled genes	hsa05220	0.0005	0
	Shuffled genes	hsa05221	0.0005	0.0146341		Shuffled genes	hsa05221	0.0005	0
	Shuffled genes	hsa05222	0.0005	0.0435685		Shuffled genes	hsa05222	0.0005	0
	Shuffled genes	hsa05223	0.0005	0.010142		Shuffled genes	hsa05223	0.0005	0
	Shuffled genes	hsa05230	0.0005	0.0128676		Shuffled genes	hsa05230	0.0005	0
	Shuffled genes	hsa05231	0.0005	0.00838574		Shuffled genes	hsa05231	0.0005	0
	Shuffled genes	hsa00010	0.0001	0.0184049		Shuffled genes	hsa00010	0.0001	0
	Shuffled genes	hsa00020	0.0001	0.00591716		Shuffled genes	hsa00020	0.0001	0
	Shuffled genes	hsa00030	0.0001	0		Shuffled genes	hsa00030	0.0001	0
	Shuffled genes	hsa00190	0.0001	0.0033841		Shuffled genes	hsa00190	0.0001	0
	Shuffled genes	hsa00250	0.0001	0		Shuffled genes	hsa00250	0.0001	0
	Shuffled genes	hsa00260	0.0001	0		Shuffled genes	hsa00260	0.0001	0
	Shuffled genes	hsa00330	0.0001	0		Shuffled genes	hsa00330	0.0001	0
	Shuffled genes	hsa00471	0.0001	0		Shuffled genes	hsa00471	0.0001	0
	Shuffled genes	hsa00564	0.0001	0		Shuffled genes	hsa00564	0.0001	0
	Shuffled genes	hsa00980	0.0001	0.01		Shuffled genes	hsa00980	0.0001	0
	Shuffled genes	hsa03022	0.0001	0		Shuffled genes	hsa03022	0.0001	0
	Shuffled genes	hsa03320	0.0001	0		Shuffled genes	hsa03320	0.0001	0
	Shuffled genes	hsa04010	0.0001	0.0166359		Shuffled genes	hsa04010	0.0001	0
	Shuffled genes	hsa04012	0.0001	0.00389864		Shuffled genes	hsa04012	0.0001	0
	Shuffled genes	hsa04020	0.0001	0.0200861		Shuffled genes	hsa04020	0.0001	0
	Shuffled genes	hsa04024	0.0001	0.00552486		Shuffled genes	hsa04024	0.0001	0
	Shuffled genes	hsa04060	0.0001	0.0702247		Shuffled genes	hsa04060	0.0001	0.00280899
	Shuffled genes	hsa04062	0.0001	0.0708092		Shuffled genes	hsa04062	0.0001	0.00433526
	Shuffled genes	hsa04064	0.0001	0.0546529		Shuffled genes	hsa04064	0.0001	0.00147711
	Shuffled genes	hsa04066	0.0001	0.017301		Shuffled genes	hsa04066	0.0001	0
	Shuffled genes	hsa04110	0.0001	0.077551		Shuffled genes	hsa04110	0.0001	0.0326531
	Shuffled genes	hsa04115	0.0001	0.0630631		Shuffled genes	hsa04115	0.0001	0.018018
	Shuffled genes	hsa04120	0.0001	0.0365854		Shuffled genes	hsa04120	0.0001	0.00406504
	Shuffled genes	hsa04142	0.0001	0.00886918		Shuffled genes	hsa04142	0.0001	0
	Shuffled genes	hsa04150	0.0001	0.00402414		Shuffled genes	hsa04150	0.0001	0
	Shuffled genes	hsa04151	0.0001	0.0745156		Shuffled genes	hsa04151	0.0001	0.00447094
	Shuffled genes	hsa04210	0.0001	0.00868056		Shuffled genes	hsa04210	0.0001	0
	Shuffled genes	hsa04310	0.0001	0.00319489		Shuffled genes	hsa04310	0.0001	0
	Shuffled genes	hsa04340	0.0001	0.00465116		Shuffled genes	hsa04340	0.0001	0
	Shuffled genes	hsa04350	0.0001	0		Shuffled genes	hsa04350	0.0001	0
	Shuffled genes	hsa04370	0.0001	0.0119658		Shuffled genes	hsa04370	0.0001	0
	Shuffled genes	hsa04510	0.0001	0.0755968		Shuffled genes	hsa04510	0.0001	0.00530504
	Shuffled genes	hsa04512	0.0001	0.0667838		Shuffled genes	hsa04512	0.0001	0.00351494
	Shuffled genes	hsa04520	0.0001	0.010989		Shuffled genes	hsa04520	0.0001	0
	Shuffled genes	hsa04630	0.0001	0.021544		Shuffled genes	hsa04630	0.0001	0
	Shuffled genes	hsa04640	0.0001	0.0640114		Shuffled genes	hsa04640	0.0001	0.00284495
	Shuffled genes	hsa04662	0.0001	0.0408497		Shuffled genes	hsa04662	0.0001	0
	Shuffled genes	hsa04810	0.0001	0.0322981		Shuffled genes	hsa04810	0.0001	0
	Shuffled genes	hsa04916	0.0001	0.00273973		Shuffled genes	hsa04916	0.0001	0
	Shuffled genes	hsa05160	0.0001	0.00649351		Shuffled genes	hsa05160	0.0001	0
	Shuffled genes	hsa05161	0.0001	0.0504808		Shuffled genes	hsa05161	0.0001	0.00480769
	Shuffled genes	hsa05166	0.0001	0.0697013		Shuffled genes	hsa05166	0.0001	0.0056899
	Shuffled genes	hsa05169	0.0001	0.0326371		Shuffled genes	hsa05169	0.0001	0
	Shuffled genes	hsa05200	0.0001	0.0332717		Shuffled genes	hsa05200	0.0001	0
	Shuffled genes	hsa05202	0.0001	0.0112994		Shuffled genes	hsa05202	0.0001	0
	Shuffled genes	hsa05203	0.0001	0.0519481		Shuffled genes	hsa05203	0.0001	0.00649351
	Shuffled genes	hsa05204	0.0001	0.0134228		Shuffled genes	hsa05204	0.0001	0
	Shuffled genes	hsa05205	0.0001	0.0324401		Shuffled genes	hsa05205	0.0001	0
	Shuffled genes	hsa05206	0.0001	0.0543933		Shuffled genes	hsa05206	0.0001	0.00627615
	Shuffled genes	hsa05210	0.0001	0.00362319		Shuffled genes	hsa05210	0.0001	0
	Shuffled genes	hsa05211	0.0001	0.0026738		Shuffled genes	hsa05211	0.0001	0
	Shuffled genes	hsa05212	0.0001	0.0220049		Shuffled genes	hsa05212	0.0001	0
	Shuffled genes	hsa05213	0.0001	0		Shuffled genes	hsa05213	0.0001	0
	Shuffled genes	hsa05214	0.0001	0.00199601		Shuffled genes	hsa05214	0.0001	0
	Shuffled genes	hsa05215	0.0001	0.0165289		Shuffled genes	hsa05215	0.0001	0
	Shuffled genes	hsa05216	0.0001	0		Shuffled genes	hsa05216	0.0001	0
	Shuffled genes	hsa05217	0.0001	0		Shuffled genes	hsa05217	0.0001	0
	Shuffled genes	hsa05218	0.0001	0.0236088		Shuffled genes	hsa05218	0.0001	0
	Shuffled genes	hsa05219	0.0001	0.00321543		Shuffled genes	hsa05219	0.0001	0
	Shuffled genes	hsa05220	0.0001	0.00320513		Shuffled genes	hsa05220	0.0001	0
	Shuffled genes	hsa05221	0.0001	0.0097561		Shuffled genes	hsa05221	0.0001	0
	Shuffled genes	hsa05222	0.0001	0.0311203		Shuffled genes	hsa05222	0.0001	0
	Shuffled genes	hsa05223	0.0001	0.0040568		Shuffled genes	hsa05223	0.0001	0
	Shuffled genes	hsa05230	0.0001	0.00735294		Shuffled genes	hsa05230	0.0001	0
	Shuffled genes	hsa05231	0.0001	0.00419287		Shuffled genes	hsa05231	0.0001	0

## Sheet: Figure 2c
	≥3 cancers					≥7 cancers
	Type	KEGG ID	Threshold of enrichment P value	Fraction		Type	KEGG ID	Threshold of enrichment P value	Fraction
	Observed (MP family)	hsa00010	0.05	0.9375		Observed (MP family)	hsa00010	0.05	0.1875
	Observed (MP family)	hsa00020	0.05	0.611111		Observed (MP family)	hsa00020	0.05	0.111111
	Observed (MP family)	hsa00030	0.05	1		Observed (MP family)	hsa00030	0.05	0
	Observed (MP family)	hsa00190	0.05	0.758065		Observed (MP family)	hsa00190	0.05	0.258065
	Observed (MP family)	hsa00250	0.05	1		Observed (MP family)	hsa00250	0.05	0
	Observed (MP family)	hsa00260	0.05	0.6		Observed (MP family)	hsa00260	0.05	0
	Observed (MP family)	hsa00330	0.05	0.8		Observed (MP family)	hsa00330	0.05	0.6
	Observed (MP family)	hsa00471	0.05	0		Observed (MP family)	hsa00471	0.05	0
	Observed (MP family)	hsa00564	0.05	1		Observed (MP family)	hsa00564	0.05	0.181818
	Observed (MP family)	hsa00980	0.05	0.571429		Observed (MP family)	hsa00980	0.05	0.0714286
	Observed (MP family)	hsa03022	0.05	0.25		Observed (MP family)	hsa03022	0.05	0
	Observed (MP family)	hsa03320	0.05	0.75		Observed (MP family)	hsa03320	0.05	0.25
	Observed (MP family)	hsa04010	0.05	0.952381		Observed (MP family)	hsa04010	0.05	0.698413
	Observed (MP family)	hsa04012	0.05	0.983607		Observed (MP family)	hsa04012	0.05	0.786885
	Observed (MP family)	hsa04020	0.05	0.875		Observed (MP family)	hsa04020	0.05	0.510417
	Observed (MP family)	hsa04024	0.05	0.890625		Observed (MP family)	hsa04024	0.05	0.390625
	Observed (MP family)	hsa04060	0.05	0.923913		Observed (MP family)	hsa04060	0.05	0.641304
	Observed (MP family)	hsa04062	0.05	0.943182		Observed (MP family)	hsa04062	0.05	0.75
	Observed (MP family)	hsa04064	0.05	0.94382		Observed (MP family)	hsa04064	0.05	0.662921
	Observed (MP family)	hsa04066	0.05	0.928571		Observed (MP family)	hsa04066	0.05	0.642857
	Observed (MP family)	hsa04110	0.05	0.830508		Observed (MP family)	hsa04110	0.05	0.661017
	Observed (MP family)	hsa04115	0.05	0.953488		Observed (MP family)	hsa04115	0.05	0.697674
	Observed (MP family)	hsa04120	0.05	0.921053		Observed (MP family)	hsa04120	0.05	0.657895
	Observed (MP family)	hsa04142	0.05	0.95122		Observed (MP family)	hsa04142	0.05	0.243902
	Observed (MP family)	hsa04150	0.05	1		Observed (MP family)	hsa04150	0.05	0.758065
	Observed (MP family)	hsa04151	0.05	0.940476		Observed (MP family)	hsa04151	0.05	0.678571
	Observed (MP family)	hsa04210	0.05	0.949153		Observed (MP family)	hsa04210	0.05	0.661017
	Observed (MP family)	hsa04310	0.05	0.958333		Observed (MP family)	hsa04310	0.05	0.5
	Observed (MP family)	hsa04340	0.05	1		Observed (MP family)	hsa04340	0.05	0.545455
	Observed (MP family)	hsa04350	0.05	0.931034		Observed (MP family)	hsa04350	0.05	0.275862
	Observed (MP family)	hsa04370	0.05	1		Observed (MP family)	hsa04370	0.05	0.761194
	Observed (MP family)	hsa04510	0.05	0.891304		Observed (MP family)	hsa04510	0.05	0.684783
	Observed (MP family)	hsa04512	0.05	0.958904		Observed (MP family)	hsa04512	0.05	0.671233
	Observed (MP family)	hsa04520	0.05	0.959459		Observed (MP family)	hsa04520	0.05	0.635135
	Observed (MP family)	hsa04630	0.05	0.890625		Observed (MP family)	hsa04630	0.05	0.484375
	Observed (MP family)	hsa04640	0.05	0.947917		Observed (MP family)	hsa04640	0.05	0.65625
	Observed (MP family)	hsa04662	0.05	0.949367		Observed (MP family)	hsa04662	0.05	0.734177
	Observed (MP family)	hsa04810	0.05	0.977528		Observed (MP family)	hsa04810	0.05	0.662921
	Observed (MP family)	hsa04916	0.05	1		Observed (MP family)	hsa04916	0.05	0.558824
	Observed (MP family)	hsa05160	0.05	0.909091		Observed (MP family)	hsa05160	0.05	0.318182
	Observed (MP family)	hsa05161	0.05	0.910714		Observed (MP family)	hsa05161	0.05	0.589286
	Observed (MP family)	hsa05166	0.05	0.9375		Observed (MP family)	hsa05166	0.05	0.5
	Observed (MP family)	hsa05169	0.05	0.916667		Observed (MP family)	hsa05169	0.05	0.642857
	Observed (MP family)	hsa05200	0.05	0.957746		Observed (MP family)	hsa05200	0.05	0.591549
	Observed (MP family)	hsa05202	0.05	1		Observed (MP family)	hsa05202	0.05	0.44
	Observed (MP family)	hsa05203	0.05	0.861111		Observed (MP family)	hsa05203	0.05	0.527778
	Observed (MP family)	hsa05204	0.05	0.818182		Observed (MP family)	hsa05204	0.05	0.0909091
	Observed (MP family)	hsa05205	0.05	0.977528		Observed (MP family)	hsa05205	0.05	0.662921
	Observed (MP family)	hsa05206	0.05	0.942857		Observed (MP family)	hsa05206	0.05	0.571429
	Observed (MP family)	hsa05210	0.05	1		Observed (MP family)	hsa05210	0.05	0.304348
	Observed (MP family)	hsa05211	0.05	0.948718		Observed (MP family)	hsa05211	0.05	0.564103
	Observed (MP family)	hsa05212	0.05	0.9375		Observed (MP family)	hsa05212	0.05	0.4375
	Observed (MP family)	hsa05213	0.05	1		Observed (MP family)	hsa05213	0.05	0.371429
	Observed (MP family)	hsa05214	0.05	0.95		Observed (MP family)	hsa05214	0.05	0.716667
	Observed (MP family)	hsa05215	0.05	0.981818		Observed (MP family)	hsa05215	0.05	0.618182
	Observed (MP family)	hsa05216	0.05	1		Observed (MP family)	hsa05216	0.05	0.785714
	Observed (MP family)	hsa05217	0.05	0.888889		Observed (MP family)	hsa05217	0.05	0.666667
	Observed (MP family)	hsa05218	0.05	0.914286		Observed (MP family)	hsa05218	0.05	0.614286
	Observed (MP family)	hsa05219	0.05	0.956522		Observed (MP family)	hsa05219	0.05	0.434783
	Observed (MP family)	hsa05220	0.05	0.964286		Observed (MP family)	hsa05220	0.05	0.607143
	Observed (MP family)	hsa05221	0.05	0.953125		Observed (MP family)	hsa05221	0.05	0.625
	Observed (MP family)	hsa05222	0.05	0.95082		Observed (MP family)	hsa05222	0.05	0.508197
	Observed (MP family)	hsa05223	0.05	0.962264		Observed (MP family)	hsa05223	0.05	0.660377
	Observed (MP family)	hsa05230	0.05	0.983051		Observed (MP family)	hsa05230	0.05	0.694915
	Observed (MP family)	hsa05231	0.05	0.979592		Observed (MP family)	hsa05231	0.05	0.44898
	Observed (MP family)	hsa00010	0.01	0.875		Observed (MP family)	hsa00010	0.01	0.1875
	Observed (MP family)	hsa00020	0.01	0.555556		Observed (MP family)	hsa00020	0.01	0.0555556
	Observed (MP family)	hsa00030	0.01	1		Observed (MP family)	hsa00030	0.01	0
	Observed (MP family)	hsa00190	0.01	0.693548		Observed (MP family)	hsa00190	0.01	0.193548
	Observed (MP family)	hsa00250	0.01	0		Observed (MP family)	hsa00250	0.01	0
	Observed (MP family)	hsa00260	0.01	0.4		Observed (MP family)	hsa00260	0.01	0
	Observed (MP family)	hsa00330	0.01	0.8		Observed (MP family)	hsa00330	0.01	0.2
	Observed (MP family)	hsa00471	0.01	0		Observed (MP family)	hsa00471	0.01	0
	Observed (MP family)	hsa00564	0.01	0.454545		Observed (MP family)	hsa00564	0.01	0.0909091
	Observed (MP family)	hsa00980	0.01	0.285714		Observed (MP family)	hsa00980	0.01	0
	Observed (MP family)	hsa03022	0.01	0.25		Observed (MP family)	hsa03022	0.01	0
	Observed (MP family)	hsa03320	0.01	0.5		Observed (MP family)	hsa03320	0.01	0.0833333
	Observed (MP family)	hsa04010	0.01	0.952381		Observed (MP family)	hsa04010	0.01	0.68254
	Observed (MP family)	hsa04012	0.01	0.934426		Observed (MP family)	hsa04012	0.01	0.57377
	Observed (MP family)	hsa04020	0.01	0.833333		Observed (MP family)	hsa04020	0.01	0.4375
	Observed (MP family)	hsa04024	0.01	0.828125		Observed (MP family)	hsa04024	0.01	0.3125
	Observed (MP family)	hsa04060	0.01	0.913043		Observed (MP family)	hsa04060	0.01	0.641304
	Observed (MP family)	hsa04062	0.01	0.931818		Observed (MP family)	hsa04062	0.01	0.738636
	Observed (MP family)	hsa04064	0.01	0.921348		Observed (MP family)	hsa04064	0.01	0.662921
	Observed (MP family)	hsa04066	0.01	0.885714		Observed (MP family)	hsa04066	0.01	0.6
	Observed (MP family)	hsa04110	0.01	0.830508		Observed (MP family)	hsa04110	0.01	0.661017
	Observed (MP family)	hsa04115	0.01	0.953488		Observed (MP family)	hsa04115	0.01	0.697674
	Observed (MP family)	hsa04120	0.01	0.921053		Observed (MP family)	hsa04120	0.01	0.526316
	Observed (MP family)	hsa04142	0.01	0.95122		Observed (MP family)	hsa04142	0.01	0.195122
	Observed (MP family)	hsa04150	0.01	0.919355		Observed (MP family)	hsa04150	0.01	0.677419
	Observed (MP family)	hsa04151	0.01	0.928571		Observed (MP family)	hsa04151	0.01	0.666667
	Observed (MP family)	hsa04210	0.01	0.915254		Observed (MP family)	hsa04210	0.01	0.644068
	Observed (MP family)	hsa04310	0.01	0.958333		Observed (MP family)	hsa04310	0.01	0.458333
	Observed (MP family)	hsa04340	0.01	1		Observed (MP family)	hsa04340	0.01	0.545455
	Observed (MP family)	hsa04350	0.01	0.862069		Observed (MP family)	hsa04350	0.01	0.172414
	Observed (MP family)	hsa04370	0.01	0.955224		Observed (MP family)	hsa04370	0.01	0.746269
	Observed (MP family)	hsa04510	0.01	0.891304		Observed (MP family)	hsa04510	0.01	0.673913
	Observed (MP family)	hsa04512	0.01	0.958904		Observed (MP family)	hsa04512	0.01	0.657534
	Observed (MP family)	hsa04520	0.01	0.932432		Observed (MP family)	hsa04520	0.01	0.608108
	Observed (MP family)	hsa04630	0.01	0.859375		Observed (MP family)	hsa04630	0.01	0.46875
	Observed (MP family)	hsa04640	0.01	0.947917		Observed (MP family)	hsa04640	0.01	0.645833
	Observed (MP family)	hsa04662	0.01	0.936709		Observed (MP family)	hsa04662	0.01	0.721519
	Observed (MP family)	hsa04810	0.01	0.966292		Observed (MP family)	hsa04810	0.01	0.640449
	Observed (MP family)	hsa04916	0.01	0.911765		Observed (MP family)	hsa04916	0.01	0.470588
	Observed (MP family)	hsa05160	0.01	0.818182		Observed (MP family)	hsa05160	0.01	0.227273
	Observed (MP family)	hsa05161	0.01	0.910714		Observed (MP family)	hsa05161	0.01	0.535714
	Observed (MP family)	hsa05166	0.01	0.927083		Observed (MP family)	hsa05166	0.01	0.5
	Observed (MP family)	hsa05169	0.01	0.880952		Observed (MP family)	hsa05169	0.01	0.595238
	Observed (MP family)	hsa05200	0.01	0.943662		Observed (MP family)	hsa05200	0.01	0.591549
	Observed (MP family)	hsa05202	0.01	0.92		Observed (MP family)	hsa05202	0.01	0.38
	Observed (MP family)	hsa05203	0.01	0.861111		Observed (MP family)	hsa05203	0.01	0.5
	Observed (MP family)	hsa05204	0.01	0.545455		Observed (MP family)	hsa05204	0.01	0.0909091
	Observed (MP family)	hsa05205	0.01	0.966292		Observed (MP family)	hsa05205	0.01	0.640449
	Observed (MP family)	hsa05206	0.01	0.914286		Observed (MP family)	hsa05206	0.01	0.542857
	Observed (MP family)	hsa05210	0.01	0.913043		Observed (MP family)	hsa05210	0.01	0.217391
	Observed (MP family)	hsa05211	0.01	0.871795		Observed (MP family)	hsa05211	0.01	0.512821
	Observed (MP family)	hsa05212	0.01	0.916667		Observed (MP family)	hsa05212	0.01	0.4375
	Observed (MP family)	hsa05213	0.01	0.828571		Observed (MP family)	hsa05213	0.01	0.228571
	Observed (MP family)	hsa05214	0.01	0.95		Observed (MP family)	hsa05214	0.01	0.566667
	Observed (MP family)	hsa05215	0.01	0.945455		Observed (MP family)	hsa05215	0.01	0.581818
	Observed (MP family)	hsa05216	0.01	0.928571		Observed (MP family)	hsa05216	0.01	0.464286
	Observed (MP family)	hsa05217	0.01	0.777778		Observed (MP family)	hsa05217	0.01	0.444444
	Observed (MP family)	hsa05218	0.01	0.857143		Observed (MP family)	hsa05218	0.01	0.585714
	Observed (MP family)	hsa05219	0.01	0.782609		Observed (MP family)	hsa05219	0.01	0.347826
	Observed (MP family)	hsa05220	0.01	0.928571		Observed (MP family)	hsa05220	0.01	0.535714
	Observed (MP family)	hsa05221	0.01	0.9375		Observed (MP family)	hsa05221	0.01	0.59375
	Observed (MP family)	hsa05222	0.01	0.901639		Observed (MP family)	hsa05222	0.01	0.491803
	Observed (MP family)	hsa05223	0.01	0.924528		Observed (MP family)	hsa05223	0.01	0.622642
	Observed (MP family)	hsa05230	0.01	0.898305		Observed (MP family)	hsa05230	0.01	0.627119
	Observed (MP family)	hsa05231	0.01	0.938776		Observed (MP family)	hsa05231	0.01	0.408163
	Observed (MP family)	hsa00010	0.005	0.875		Observed (MP family)	hsa00010	0.005	0.125
	Observed (MP family)	hsa00020	0.005	0.444444		Observed (MP family)	hsa00020	0.005	0.0555556
	Observed (MP family)	hsa00030	0.005	1		Observed (MP family)	hsa00030	0.005	0
	Observed (MP family)	hsa00190	0.005	0.66129		Observed (MP family)	hsa00190	0.005	0.112903
	Observed (MP family)	hsa00250	0.005	0		Observed (MP family)	hsa00250	0.005	0
	Observed (MP family)	hsa00260	0.005	0.4		Observed (MP family)	hsa00260	0.005	0
	Observed (MP family)	hsa00330	0.005	0.8		Observed (MP family)	hsa00330	0.005	0
	Observed (MP family)	hsa00471	0.005	0		Observed (MP family)	hsa00471	0.005	0
	Observed (MP family)	hsa00564	0.005	0.454545		Observed (MP family)	hsa00564	0.005	0
	Observed (MP family)	hsa00980	0.005	0.214286		Observed (MP family)	hsa00980	0.005	0
	Observed (MP family)	hsa03022	0.005	0.25		Observed (MP family)	hsa03022	0.005	0
	Observed (MP family)	hsa03320	0.005	0.5		Observed (MP family)	hsa03320	0.005	0.0833333
	Observed (MP family)	hsa04010	0.005	0.952381		Observed (MP family)	hsa04010	0.005	0.650794
	Observed (MP family)	hsa04012	0.005	0.918033		Observed (MP family)	hsa04012	0.005	0.57377
	Observed (MP family)	hsa04020	0.005	0.833333		Observed (MP family)	hsa04020	0.005	0.427083
	Observed (MP family)	hsa04024	0.005	0.78125		Observed (MP family)	hsa04024	0.005	0.296875
	Observed (MP family)	hsa04060	0.005	0.913043		Observed (MP family)	hsa04060	0.005	0.641304
	Observed (MP family)	hsa04062	0.005	0.931818		Observed (MP family)	hsa04062	0.005	0.738636
	Observed (MP family)	hsa04064	0.005	0.921348		Observed (MP family)	hsa04064	0.005	0.662921
	Observed (MP family)	hsa04066	0.005	0.885714		Observed (MP family)	hsa04066	0.005	0.585714
	Observed (MP family)	hsa04110	0.005	0.830508		Observed (MP family)	hsa04110	0.005	0.661017
	Observed (MP family)	hsa04115	0.005	0.953488		Observed (MP family)	hsa04115	0.005	0.697674
	Observed (MP family)	hsa04120	0.005	0.894737		Observed (MP family)	hsa04120	0.005	0.5
	Observed (MP family)	hsa04142	0.005	0.95122		Observed (MP family)	hsa04142	0.005	0.195122
	Observed (MP family)	hsa04150	0.005	0.887097		Observed (MP family)	hsa04150	0.005	0.612903
	Observed (MP family)	hsa04151	0.005	0.928571		Observed (MP family)	hsa04151	0.005	0.666667
	Observed (MP family)	hsa04210	0.005	0.915254		Observed (MP family)	hsa04210	0.005	0.610169
	Observed (MP family)	hsa04310	0.005	0.958333		Observed (MP family)	hsa04310	0.005	0.458333
	Observed (MP family)	hsa04340	0.005	1		Observed (MP family)	hsa04340	0.005	0.363636
	Observed (MP family)	hsa04350	0.005	0.827586		Observed (MP family)	hsa04350	0.005	0.172414
	Observed (MP family)	hsa04370	0.005	0.940299		Observed (MP family)	hsa04370	0.005	0.701493
	Observed (MP family)	hsa04510	0.005	0.880435		Observed (MP family)	hsa04510	0.005	0.663043
	Observed (MP family)	hsa04512	0.005	0.958904		Observed (MP family)	hsa04512	0.005	0.657534
	Observed (MP family)	hsa04520	0.005	0.932432		Observed (MP family)	hsa04520	0.005	0.594595
	Observed (MP family)	hsa04630	0.005	0.828125		Observed (MP family)	hsa04630	0.005	0.4375
	Observed (MP family)	hsa04640	0.005	0.895833		Observed (MP family)	hsa04640	0.005	0.635417
	Observed (MP family)	hsa04662	0.005	0.936709		Observed (MP family)	hsa04662	0.005	0.721519
	Observed (MP family)	hsa04810	0.005	0.966292		Observed (MP family)	hsa04810	0.005	0.640449
	Observed (MP family)	hsa04916	0.005	0.882353		Observed (MP family)	hsa04916	0.005	0.441176
	Observed (MP family)	hsa05160	0.005	0.818182		Observed (MP family)	hsa05160	0.005	0.227273
	Observed (MP family)	hsa05161	0.005	0.892857		Observed (MP family)	hsa05161	0.005	0.535714
	Observed (MP family)	hsa05166	0.005	0.927083		Observed (MP family)	hsa05166	0.005	0.5
	Observed (MP family)	hsa05169	0.005	0.880952		Observed (MP family)	hsa05169	0.005	0.583333
	Observed (MP family)	hsa05200	0.005	0.929577		Observed (MP family)	hsa05200	0.005	0.577465
	Observed (MP family)	hsa05202	0.005	0.88		Observed (MP family)	hsa05202	0.005	0.36
	Observed (MP family)	hsa05203	0.005	0.805556		Observed (MP family)	hsa05203	0.005	0.472222
	Observed (MP family)	hsa05204	0.005	0.454545		Observed (MP family)	hsa05204	0.005	0.0909091
	Observed (MP family)	hsa05205	0.005	0.94382		Observed (MP family)	hsa05205	0.005	0.617978
	Observed (MP family)	hsa05206	0.005	0.9		Observed (MP family)	hsa05206	0.005	0.542857
	Observed (MP family)	hsa05210	0.005	0.869565		Observed (MP family)	hsa05210	0.005	0.217391
	Observed (MP family)	hsa05211	0.005	0.871795		Observed (MP family)	hsa05211	0.005	0.461538
	Observed (MP family)	hsa05212	0.005	0.895833		Observed (MP family)	hsa05212	0.005	0.4375
	Observed (MP family)	hsa05213	0.005	0.8		Observed (MP family)	hsa05213	0.005	0.228571
	Observed (MP family)	hsa05214	0.005	0.933333		Observed (MP family)	hsa05214	0.005	0.533333
	Observed (MP family)	hsa05215	0.005	0.945455		Observed (MP family)	hsa05215	0.005	0.527273
	Observed (MP family)	hsa05216	0.005	0.857143		Observed (MP family)	hsa05216	0.005	0.392857
	Observed (MP family)	hsa05217	0.005	0.777778		Observed (MP family)	hsa05217	0.005	0.444444
	Observed (MP family)	hsa05218	0.005	0.842857		Observed (MP family)	hsa05218	0.005	0.542857
	Observed (MP family)	hsa05219	0.005	0.782609		Observed (MP family)	hsa05219	0.005	0.347826
	Observed (MP family)	hsa05220	0.005	0.857143		Observed (MP family)	hsa05220	0.005	0.464286
	Observed (MP family)	hsa05221	0.005	0.859375		Observed (MP family)	hsa05221	0.005	0.578125
	Observed (MP family)	hsa05222	0.005	0.885246		Observed (MP family)	hsa05222	0.005	0.491803
	Observed (MP family)	hsa05223	0.005	0.886792		Observed (MP family)	hsa05223	0.005	0.509434
	Observed (MP family)	hsa05230	0.005	0.881356		Observed (MP family)	hsa05230	0.005	0.627119
	Observed (MP family)	hsa05231	0.005	0.877551		Observed (MP family)	hsa05231	0.005	0.408163
	Observed (MP family)	hsa00010	0.001	0.75		Observed (MP family)	hsa00010	0.001	0.125
	Observed (MP family)	hsa00020	0.001	0.444444		Observed (MP family)	hsa00020	0.001	0.0555556
	Observed (MP family)	hsa00030	0.001	1		Observed (MP family)	hsa00030	0.001	0
	Observed (MP family)	hsa00190	0.001	0.548387		Observed (MP family)	hsa00190	0.001	0.0322581
	Observed (MP family)	hsa00250	0.001	0		Observed (MP family)	hsa00250	0.001	0
	Observed (MP family)	hsa00260	0.001	0.2		Observed (MP family)	hsa00260	0.001	0
	Observed (MP family)	hsa00330	0.001	0.8		Observed (MP family)	hsa00330	0.001	0
	Observed (MP family)	hsa00471	0.001	0		Observed (MP family)	hsa00471	0.001	0
	Observed (MP family)	hsa00564	0.001	0.454545		Observed (MP family)	hsa00564	0.001	0
	Observed (MP family)	hsa00980	0.001	0.214286		Observed (MP family)	hsa00980	0.001	0
	Observed (MP family)	hsa03022	0.001	0		Observed (MP family)	hsa03022	0.001	0
	Observed (MP family)	hsa03320	0.001	0.416667		Observed (MP family)	hsa03320	0.001	0.0833333
	Observed (MP family)	hsa04010	0.001	0.920635		Observed (MP family)	hsa04010	0.001	0.587302
	Observed (MP family)	hsa04012	0.001	0.868852		Observed (MP family)	hsa04012	0.001	0.540984
	Observed (MP family)	hsa04020	0.001	0.802083		Observed (MP family)	hsa04020	0.001	0.375
	Observed (MP family)	hsa04024	0.001	0.640625		Observed (MP family)	hsa04024	0.001	0.25
	Observed (MP family)	hsa04060	0.001	0.913043		Observed (MP family)	hsa04060	0.001	0.630435
	Observed (MP family)	hsa04062	0.001	0.931818		Observed (MP family)	hsa04062	0.001	0.715909
	Observed (MP family)	hsa04064	0.001	0.88764		Observed (MP family)	hsa04064	0.001	0.640449
	Observed (MP family)	hsa04066	0.001	0.857143		Observed (MP family)	hsa04066	0.001	0.571429
	Observed (MP family)	hsa04110	0.001	0.830508		Observed (MP family)	hsa04110	0.001	0.661017
	Observed (MP family)	hsa04115	0.001	0.953488		Observed (MP family)	hsa04115	0.001	0.697674
	Observed (MP family)	hsa04120	0.001	0.789474		Observed (MP family)	hsa04120	0.001	0.5
	Observed (MP family)	hsa04142	0.001	0.878049		Observed (MP family)	hsa04142	0.001	0.0487805
	Observed (MP family)	hsa04150	0.001	0.741935		Observed (MP family)	hsa04150	0.001	0.435484
	Observed (MP family)	hsa04151	0.001	0.916667		Observed (MP family)	hsa04151	0.001	0.666667
	Observed (MP family)	hsa04210	0.001	0.915254		Observed (MP family)	hsa04210	0.001	0.542373
	Observed (MP family)	hsa04310	0.001	0.833333		Observed (MP family)	hsa04310	0.001	0.416667
	Observed (MP family)	hsa04340	0.001	1		Observed (MP family)	hsa04340	0.001	0.272727
	Observed (MP family)	hsa04350	0.001	0.689655		Observed (MP family)	hsa04350	0.001	0.103448
	Observed (MP family)	hsa04370	0.001	0.865672		Observed (MP family)	hsa04370	0.001	0.61194
	Observed (MP family)	hsa04510	0.001	0.880435		Observed (MP family)	hsa04510	0.001	0.663043
	Observed (MP family)	hsa04512	0.001	0.917808		Observed (MP family)	hsa04512	0.001	0.643836
	Observed (MP family)	hsa04520	0.001	0.851351		Observed (MP family)	hsa04520	0.001	0.554054
	Observed (MP family)	hsa04630	0.001	0.8125		Observed (MP family)	hsa04630	0.001	0.359375
	Observed (MP family)	hsa04640	0.001	0.885417		Observed (MP family)	hsa04640	0.001	0.635417
	Observed (MP family)	hsa04662	0.001	0.924051		Observed (MP family)	hsa04662	0.001	0.721519
	Observed (MP family)	hsa04810	0.001	0.910112		Observed (MP family)	hsa04810	0.001	0.617978
	Observed (MP family)	hsa04916	0.001	0.852941		Observed (MP family)	hsa04916	0.001	0.382353
	Observed (MP family)	hsa05160	0.001	0.772727		Observed (MP family)	hsa05160	0.001	0.181818
	Observed (MP family)	hsa05161	0.001	0.803571		Observed (MP family)	hsa05161	0.001	0.5
	Observed (MP family)	hsa05166	0.001	0.916667		Observed (MP family)	hsa05166	0.001	0.458333
	Observed (MP family)	hsa05169	0.001	0.869048		Observed (MP family)	hsa05169	0.001	0.52381
	Observed (MP family)	hsa05200	0.001	0.901408		Observed (MP family)	hsa05200	0.001	0.549296
	Observed (MP family)	hsa05202	0.001	0.84		Observed (MP family)	hsa05202	0.001	0.36
	Observed (MP family)	hsa05203	0.001	0.805556		Observed (MP family)	hsa05203	0.001	0.416667
	Observed (MP family)	hsa05204	0.001	0.454545		Observed (MP family)	hsa05204	0.001	0.0909091
	Observed (MP family)	hsa05205	0.001	0.865169		Observed (MP family)	hsa05205	0.001	0.595506
	Observed (MP family)	hsa05206	0.001	0.885714		Observed (MP family)	hsa05206	0.001	0.5
	Observed (MP family)	hsa05210	0.001	0.73913		Observed (MP family)	hsa05210	0.001	0.130435
	Observed (MP family)	hsa05211	0.001	0.846154		Observed (MP family)	hsa05211	0.001	0.358974
	Observed (MP family)	hsa05212	0.001	0.833333		Observed (MP family)	hsa05212	0.001	0.395833
	Observed (MP family)	hsa05213	0.001	0.657143		Observed (MP family)	hsa05213	0.001	0.171429
	Observed (MP family)	hsa05214	0.001	0.883333		Observed (MP family)	hsa05214	0.001	0.466667
	Observed (MP family)	hsa05215	0.001	0.818182		Observed (MP family)	hsa05215	0.001	0.490909
	Observed (MP family)	hsa05216	0.001	0.571429		Observed (MP family)	hsa05216	0.001	0.107143
	Observed (MP family)	hsa05217	0.001	0.777778		Observed (MP family)	hsa05217	0.001	0.222222
	Observed (MP family)	hsa05218	0.001	0.842857		Observed (MP family)	hsa05218	0.001	0.514286
	Observed (MP family)	hsa05219	0.001	0.73913		Observed (MP family)	hsa05219	0.001	0.26087
	Observed (MP family)	hsa05220	0.001	0.821429		Observed (MP family)	hsa05220	0.001	0.357143
	Observed (MP family)	hsa05221	0.001	0.796875		Observed (MP family)	hsa05221	0.001	0.484375
	Observed (MP family)	hsa05222	0.001	0.803279		Observed (MP family)	hsa05222	0.001	0.409836
	Observed (MP family)	hsa05223	0.001	0.811321		Observed (MP family)	hsa05223	0.001	0.45283
	Observed (MP family)	hsa05230	0.001	0.762712		Observed (MP family)	hsa05230	0.001	0.559322
	Observed (MP family)	hsa05231	0.001	0.77551		Observed (MP family)	hsa05231	0.001	0.367347
	Observed (MP family)	hsa00010	0.0005	0.5625		Observed (MP family)	hsa00010	0.0005	0.125
	Observed (MP family)	hsa00020	0.0005	0.444444		Observed (MP family)	hsa00020	0.0005	0.0555556
	Observed (MP family)	hsa00030	0.0005	0.5		Observed (MP family)	hsa00030	0.0005	0
	Observed (MP family)	hsa00190	0.0005	0.548387		Observed (MP family)	hsa00190	0.0005	0.016129
	Observed (MP family)	hsa00250	0.0005	0		Observed (MP family)	hsa00250	0.0005	0
	Observed (MP family)	hsa00260	0.0005	0.2		Observed (MP family)	hsa00260	0.0005	0
	Observed (MP family)	hsa00330	0.0005	0.6		Observed (MP family)	hsa00330	0.0005	0
	Observed (MP family)	hsa00471	0.0005	0		Observed (MP family)	hsa00471	0.0005	0
	Observed (MP family)	hsa00564	0.0005	0.363636		Observed (MP family)	hsa00564	0.0005	0
	Observed (MP family)	hsa00980	0.0005	0.214286		Observed (MP family)	hsa00980	0.0005	0
	Observed (MP family)	hsa03022	0.0005	0		Observed (MP family)	hsa03022	0.0005	0
	Observed (MP family)	hsa03320	0.0005	0.333333		Observed (MP family)	hsa03320	0.0005	0
	Observed (MP family)	hsa04010	0.0005	0.904762		Observed (MP family)	hsa04010	0.0005	0.555556
	Observed (MP family)	hsa04012	0.0005	0.819672		Observed (MP family)	hsa04012	0.0005	0.508197
	Observed (MP family)	hsa04020	0.0005	0.770833		Observed (MP family)	hsa04020	0.0005	0.34375
	Observed (MP family)	hsa04024	0.0005	0.609375		Observed (MP family)	hsa04024	0.0005	0.15625
	Observed (MP family)	hsa04060	0.0005	0.858696		Observed (MP family)	hsa04060	0.0005	0.630435
	Observed (MP family)	hsa04062	0.0005	0.920455		Observed (MP family)	hsa04062	0.0005	0.693182
	Observed (MP family)	hsa04064	0.0005	0.88764		Observed (MP family)	hsa04064	0.0005	0.640449
	Observed (MP family)	hsa04066	0.0005	0.842857		Observed (MP family)	hsa04066	0.0005	0.5
	Observed (MP family)	hsa04110	0.0005	0.830508		Observed (MP family)	hsa04110	0.0005	0.661017
	Observed (MP family)	hsa04115	0.0005	0.953488		Observed (MP family)	hsa04115	0.0005	0.674419
	Observed (MP family)	hsa04120	0.0005	0.789474		Observed (MP family)	hsa04120	0.0005	0.5
	Observed (MP family)	hsa04142	0.0005	0.878049		Observed (MP family)	hsa04142	0.0005	0
	Observed (MP family)	hsa04150	0.0005	0.725806		Observed (MP family)	hsa04150	0.0005	0.403226
	Observed (MP family)	hsa04151	0.0005	0.916667		Observed (MP family)	hsa04151	0.0005	0.666667
	Observed (MP family)	hsa04210	0.0005	0.915254		Observed (MP family)	hsa04210	0.0005	0.525424
	Observed (MP family)	hsa04310	0.0005	0.791667		Observed (MP family)	hsa04310	0.0005	0.375
	Observed (MP family)	hsa04340	0.0005	1		Observed (MP family)	hsa04340	0.0005	0.272727
	Observed (MP family)	hsa04350	0.0005	0.551724		Observed (MP family)	hsa04350	0.0005	0.0689655
	Observed (MP family)	hsa04370	0.0005	0.835821		Observed (MP family)	hsa04370	0.0005	0.597015
	Observed (MP family)	hsa04510	0.0005	0.869565		Observed (MP family)	hsa04510	0.0005	0.663043
	Observed (MP family)	hsa04512	0.0005	0.917808		Observed (MP family)	hsa04512	0.0005	0.643836
	Observed (MP family)	hsa04520	0.0005	0.824324		Observed (MP family)	hsa04520	0.0005	0.540541
	Observed (MP family)	hsa04630	0.0005	0.75		Observed (MP family)	hsa04630	0.0005	0.28125
	Observed (MP family)	hsa04640	0.0005	0.875		Observed (MP family)	hsa04640	0.0005	0.635417
	Observed (MP family)	hsa04662	0.0005	0.924051		Observed (MP family)	hsa04662	0.0005	0.708861
	Observed (MP family)	hsa04810	0.0005	0.898876		Observed (MP family)	hsa04810	0.0005	0.606742
	Observed (MP family)	hsa04916	0.0005	0.794118		Observed (MP family)	hsa04916	0.0005	0.382353
	Observed (MP family)	hsa05160	0.0005	0.727273		Observed (MP family)	hsa05160	0.0005	0.181818
	Observed (MP family)	hsa05161	0.0005	0.803571		Observed (MP family)	hsa05161	0.0005	0.5
	Observed (MP family)	hsa05166	0.0005	0.90625		Observed (MP family)	hsa05166	0.0005	0.447917
	Observed (MP family)	hsa05169	0.0005	0.869048		Observed (MP family)	hsa05169	0.0005	0.5
	Observed (MP family)	hsa05200	0.0005	0.901408		Observed (MP family)	hsa05200	0.0005	0.535211
	Observed (MP family)	hsa05202	0.0005	0.82		Observed (MP family)	hsa05202	0.0005	0.34
	Observed (MP family)	hsa05203	0.0005	0.75		Observed (MP family)	hsa05203	0.0005	0.416667
	Observed (MP family)	hsa05204	0.0005	0.454545		Observed (MP family)	hsa05204	0.0005	0.0909091
	Observed (MP family)	hsa05205	0.0005	0.853933		Observed (MP family)	hsa05205	0.0005	0.595506
	Observed (MP family)	hsa05206	0.0005	0.857143		Observed (MP family)	hsa05206	0.0005	0.5
	Observed (MP family)	hsa05210	0.0005	0.73913		Observed (MP family)	hsa05210	0.0005	0.130435
	Observed (MP family)	hsa05211	0.0005	0.769231		Observed (MP family)	hsa05211	0.0005	0.333333
	Observed (MP family)	hsa05212	0.0005	0.791667		Observed (MP family)	hsa05212	0.0005	0.395833
	Observed (MP family)	hsa05213	0.0005	0.628571		Observed (MP family)	hsa05213	0.0005	0.142857
	Observed (MP family)	hsa05214	0.0005	0.866667		Observed (MP family)	hsa05214	0.0005	0.416667
	Observed (MP family)	hsa05215	0.0005	0.763636		Observed (MP family)	hsa05215	0.0005	0.454545
	Observed (MP family)	hsa05216	0.0005	0.464286		Observed (MP family)	hsa05216	0.0005	0.107143
	Observed (MP family)	hsa05217	0.0005	0.666667		Observed (MP family)	hsa05217	0.0005	0.222222
	Observed (MP family)	hsa05218	0.0005	0.828571		Observed (MP family)	hsa05218	0.0005	0.5
	Observed (MP family)	hsa05219	0.0005	0.73913		Observed (MP family)	hsa05219	0.0005	0.217391
	Observed (MP family)	hsa05220	0.0005	0.75		Observed (MP family)	hsa05220	0.0005	0.321429
	Observed (MP family)	hsa05221	0.0005	0.75		Observed (MP family)	hsa05221	0.0005	0.4375
	Observed (MP family)	hsa05222	0.0005	0.786885		Observed (MP family)	hsa05222	0.0005	0.409836
	Observed (MP family)	hsa05223	0.0005	0.792453		Observed (MP family)	hsa05223	0.0005	0.396226
	Observed (MP family)	hsa05230	0.0005	0.762712		Observed (MP family)	hsa05230	0.0005	0.542373
	Observed (MP family)	hsa05231	0.0005	0.653061		Observed (MP family)	hsa05231	0.0005	0.306122
	Observed (MP family)	hsa00010	0.0001	0.5		Observed (MP family)	hsa00010	0.0001	0
	Observed (MP family)	hsa00020	0.0001	0.388889		Observed (MP family)	hsa00020	0.0001	0.0555556
	Observed (MP family)	hsa00030	0.0001	0.5		Observed (MP family)	hsa00030	0.0001	0
	Observed (MP family)	hsa00190	0.0001	0.483871		Observed (MP family)	hsa00190	0.0001	0
	Observed (MP family)	hsa00250	0.0001	0		Observed (MP family)	hsa00250	0.0001	0
	Observed (MP family)	hsa00260	0.0001	0.2		Observed (MP family)	hsa00260	0.0001	0
	Observed (MP family)	hsa00330	0.0001	0.2		Observed (MP family)	hsa00330	0.0001	0
	Observed (MP family)	hsa00471	0.0001	0		Observed (MP family)	hsa00471	0.0001	0
	Observed (MP family)	hsa00564	0.0001	0.0909091		Observed (MP family)	hsa00564	0.0001	0
	Observed (MP family)	hsa00980	0.0001	0.142857		Observed (MP family)	hsa00980	0.0001	0
	Observed (MP family)	hsa03022	0.0001	0		Observed (MP family)	hsa03022	0.0001	0
	Observed (MP family)	hsa03320	0.0001	0.333333		Observed (MP family)	hsa03320	0.0001	0
	Observed (MP family)	hsa04010	0.0001	0.873016		Observed (MP family)	hsa04010	0.0001	0.396825
	Observed (MP family)	hsa04012	0.0001	0.688525		Observed (MP family)	hsa04012	0.0001	0.311475
	Observed (MP family)	hsa04020	0.0001	0.697917		Observed (MP family)	hsa04020	0.0001	0.3125
	Observed (MP family)	hsa04024	0.0001	0.5625		Observed (MP family)	hsa04024	0.0001	0.109375
	Observed (MP family)	hsa04060	0.0001	0.847826		Observed (MP family)	hsa04060	0.0001	0.597826
	Observed (MP family)	hsa04062	0.0001	0.909091		Observed (MP family)	hsa04062	0.0001	0.659091
	Observed (MP family)	hsa04064	0.0001	0.876404		Observed (MP family)	hsa04064	0.0001	0.640449
	Observed (MP family)	hsa04066	0.0001	0.771429		Observed (MP family)	hsa04066	0.0001	0.4
	Observed (MP family)	hsa04110	0.0001	0.830508		Observed (MP family)	hsa04110	0.0001	0.661017
	Observed (MP family)	hsa04115	0.0001	0.906977		Observed (MP family)	hsa04115	0.0001	0.604651
	Observed (MP family)	hsa04120	0.0001	0.736842		Observed (MP family)	hsa04120	0.0001	0.421053
	Observed (MP family)	hsa04142	0.0001	0.829268		Observed (MP family)	hsa04142	0.0001	0
	Observed (MP family)	hsa04150	0.0001	0.709677		Observed (MP family)	hsa04150	0.0001	0.354839
	Observed (MP family)	hsa04151	0.0001	0.892857		Observed (MP family)	hsa04151	0.0001	0.654762
	Observed (MP family)	hsa04210	0.0001	0.881356		Observed (MP family)	hsa04210	0.0001	0.40678
	Observed (MP family)	hsa04310	0.0001	0.625		Observed (MP family)	hsa04310	0.0001	0.291667
	Observed (MP family)	hsa04340	0.0001	0.818182		Observed (MP family)	hsa04340	0.0001	0.272727
	Observed (MP family)	hsa04350	0.0001	0.413793		Observed (MP family)	hsa04350	0.0001	0.0689655
	Observed (MP family)	hsa04370	0.0001	0.791045		Observed (MP family)	hsa04370	0.0001	0.522388
	Observed (MP family)	hsa04510	0.0001	0.869565		Observed (MP family)	hsa04510	0.0001	0.652174
	Observed (MP family)	hsa04512	0.0001	0.90411		Observed (MP family)	hsa04512	0.0001	0.643836
	Observed (MP family)	hsa04520	0.0001	0.783784		Observed (MP family)	hsa04520	0.0001	0.459459
	Observed (MP family)	hsa04630	0.0001	0.75		Observed (MP family)	hsa04630	0.0001	0.234375
	Observed (MP family)	hsa04640	0.0001	0.875		Observed (MP family)	hsa04640	0.0001	0.625
	Observed (MP family)	hsa04662	0.0001	0.924051		Observed (MP family)	hsa04662	0.0001	0.64557
	Observed (MP family)	hsa04810	0.0001	0.865169		Observed (MP family)	hsa04810	0.0001	0.573034
	Observed (MP family)	hsa04916	0.0001	0.588235		Observed (MP family)	hsa04916	0.0001	0.205882
	Observed (MP family)	hsa05160	0.0001	0.681818		Observed (MP family)	hsa05160	0.0001	0.136364
	Observed (MP family)	hsa05161	0.0001	0.767857		Observed (MP family)	hsa05161	0.0001	0.428571
	Observed (MP family)	hsa05166	0.0001	0.875		Observed (MP family)	hsa05166	0.0001	0.4375
	Observed (MP family)	hsa05169	0.0001	0.869048		Observed (MP family)	hsa05169	0.0001	0.440476
	Observed (MP family)	hsa05200	0.0001	0.873239		Observed (MP family)	hsa05200	0.0001	0.492958
	Observed (MP family)	hsa05202	0.0001	0.8		Observed (MP family)	hsa05202	0.0001	0.2
	Observed (MP family)	hsa05203	0.0001	0.694444		Observed (MP family)	hsa05203	0.0001	0.416667
	Observed (MP family)	hsa05204	0.0001	0.454545		Observed (MP family)	hsa05204	0.0001	0
	Observed (MP family)	hsa05205	0.0001	0.786517		Observed (MP family)	hsa05205	0.0001	0.561798
	Observed (MP family)	hsa05206	0.0001	0.8		Observed (MP family)	hsa05206	0.0001	0.471429
	Observed (MP family)	hsa05210	0.0001	0.565217		Observed (MP family)	hsa05210	0.0001	0.0434783
	Observed (MP family)	hsa05211	0.0001	0.74359		Observed (MP family)	hsa05211	0.0001	0.307692
	Observed (MP family)	hsa05212	0.0001	0.75		Observed (MP family)	hsa05212	0.0001	0.395833
	Observed (MP family)	hsa05213	0.0001	0.542857		Observed (MP family)	hsa05213	0.0001	0.0857143
	Observed (MP family)	hsa05214	0.0001	0.733333		Observed (MP family)	hsa05214	0.0001	0.35
	Observed (MP family)	hsa05215	0.0001	0.727273		Observed (MP family)	hsa05215	0.0001	0.381818
	Observed (MP family)	hsa05216	0.0001	0.357143		Observed (MP family)	hsa05216	0.0001	0
	Observed (MP family)	hsa05217	0.0001	0.444444		Observed (MP family)	hsa05217	0.0001	0.222222
	Observed (MP family)	hsa05218	0.0001	0.8		Observed (MP family)	hsa05218	0.0001	0.442857
	Observed (MP family)	hsa05219	0.0001	0.521739		Observed (MP family)	hsa05219	0.0001	0.173913
	Observed (MP family)	hsa05220	0.0001	0.607143		Observed (MP family)	hsa05220	0.0001	0.25
	Observed (MP family)	hsa05221	0.0001	0.734375		Observed (MP family)	hsa05221	0.0001	0.34375
	Observed (MP family)	hsa05222	0.0001	0.737705		Observed (MP family)	hsa05222	0.0001	0.377049
	Observed (MP family)	hsa05223	0.0001	0.716981		Observed (MP family)	hsa05223	0.0001	0.301887
	Observed (MP family)	hsa05230	0.0001	0.694915		Observed (MP family)	hsa05230	0.0001	0.457627
	Observed (MP family)	hsa05231	0.0001	0.612245		Observed (MP family)	hsa05231	0.0001	0.204082
	Shuffled genes	hsa00010	0.05	0.25		Shuffled genes	hsa00010	0.05	0
	Shuffled genes	hsa00020	0.05	0.111111		Shuffled genes	hsa00020	0.05	0
	Shuffled genes	hsa00030	0.05	0		Shuffled genes	hsa00030	0.05	0
	Shuffled genes	hsa00190	0.05	0.258065		Shuffled genes	hsa00190	0.05	0.0322581
	Shuffled genes	hsa00250	0.05	0		Shuffled genes	hsa00250	0.05	0
	Shuffled genes	hsa00260	0.05	0.2		Shuffled genes	hsa00260	0.05	0
	Shuffled genes	hsa00330	0.05	0.2		Shuffled genes	hsa00330	0.05	0
	Shuffled genes	hsa00471	0.05	0		Shuffled genes	hsa00471	0.05	0
	Shuffled genes	hsa00564	0.05	0.181818		Shuffled genes	hsa00564	0.05	0
	Shuffled genes	hsa00980	0.05	0.214286		Shuffled genes	hsa00980	0.05	0
	Shuffled genes	hsa03022	0.05	0		Shuffled genes	hsa03022	0.05	0
	Shuffled genes	hsa03320	0.05	0.166667		Shuffled genes	hsa03320	0.05	0
	Shuffled genes	hsa04010	0.05	0.428571		Shuffled genes	hsa04010	0.05	0.111111
	Shuffled genes	hsa04012	0.05	0.360656		Shuffled genes	hsa04012	0.05	0.0655738
	Shuffled genes	hsa04020	0.05	0.395833		Shuffled genes	hsa04020	0.05	0.104167
	Shuffled genes	hsa04024	0.05	0.34375		Shuffled genes	hsa04024	0.05	0.0625
	Shuffled genes	hsa04060	0.05	0.413043		Shuffled genes	hsa04060	0.05	0.141304
	Shuffled genes	hsa04062	0.05	0.443182		Shuffled genes	hsa04062	0.05	0.170455
	Shuffled genes	hsa04064	0.05	0.426966		Shuffled genes	hsa04064	0.05	0.157303
	Shuffled genes	hsa04066	0.05	0.428571		Shuffled genes	hsa04066	0.05	0.1
	Shuffled genes	hsa04110	0.05	0.305085		Shuffled genes	hsa04110	0.05	0.169492
	Shuffled genes	hsa04115	0.05	0.302326		Shuffled genes	hsa04115	0.05	0.139535
	Shuffled genes	hsa04120	0.05	0.289474		Shuffled genes	hsa04120	0.05	0.0789474
	Shuffled genes	hsa04142	0.05	0.341463		Shuffled genes	hsa04142	0.05	0.0487805
	Shuffled genes	hsa04150	0.05	0.419355		Shuffled genes	hsa04150	0.05	0.0645161
	Shuffled genes	hsa04151	0.05	0.452381		Shuffled genes	hsa04151	0.05	0.166667
	Shuffled genes	hsa04210	0.05	0.423729		Shuffled genes	hsa04210	0.05	0.101695
	Shuffled genes	hsa04310	0.05	0.333333		Shuffled genes	hsa04310	0.05	0.0416667
	Shuffled genes	hsa04340	0.05	0.363636		Shuffled genes	hsa04340	0.05	0
	Shuffled genes	hsa04350	0.05	0.310345		Shuffled genes	hsa04350	0.05	0.0344828
	Shuffled genes	hsa04370	0.05	0.447761		Shuffled genes	hsa04370	0.05	0.119403
	Shuffled genes	hsa04510	0.05	0.445652		Shuffled genes	hsa04510	0.05	0.173913
	Shuffled genes	hsa04512	0.05	0.438356		Shuffled genes	hsa04512	0.05	0.164384
	Shuffled genes	hsa04520	0.05	0.432432		Shuffled genes	hsa04520	0.05	0.108108
	Shuffled genes	hsa04630	0.05	0.40625		Shuffled genes	hsa04630	0.05	0.125
	Shuffled genes	hsa04640	0.05	0.427083		Shuffled genes	hsa04640	0.05	0.15625
	Shuffled genes	hsa04662	0.05	0.455696		Shuffled genes	hsa04662	0.05	0.151899
	Shuffled genes	hsa04810	0.05	0.449438		Shuffled genes	hsa04810	0.05	0.146067
	Shuffled genes	hsa04916	0.05	0.352941		Shuffled genes	hsa04916	0.05	0.0294118
	Shuffled genes	hsa05160	0.05	0.272727		Shuffled genes	hsa05160	0.05	0.0454545
	Shuffled genes	hsa05161	0.05	0.321429		Shuffled genes	hsa05161	0.05	0.0892857
	Shuffled genes	hsa05166	0.05	0.375		Shuffled genes	hsa05166	0.05	0.135417
	Shuffled genes	hsa05169	0.05	0.404762		Shuffled genes	hsa05169	0.05	0.107143
	Shuffled genes	hsa05200	0.05	0.43662		Shuffled genes	hsa05200	0.05	0.126761
	Shuffled genes	hsa05202	0.05	0.42		Shuffled genes	hsa05202	0.05	0.1
	Shuffled genes	hsa05203	0.05	0.361111		Shuffled genes	hsa05203	0.05	0.111111
	Shuffled genes	hsa05204	0.05	0.272727		Shuffled genes	hsa05204	0.05	0
	Shuffled genes	hsa05205	0.05	0.426966		Shuffled genes	hsa05205	0.05	0.134831
	Shuffled genes	hsa05206	0.05	0.357143		Shuffled genes	hsa05206	0.05	0.128571
	Shuffled genes	hsa05210	0.05	0.347826		Shuffled genes	hsa05210	0.05	0.0434783
	Shuffled genes	hsa05211	0.05	0.384615		Shuffled genes	hsa05211	0.05	0.0769231
	Shuffled genes	hsa05212	0.05	0.333333		Shuffled genes	hsa05212	0.05	0.0833333
	Shuffled genes	hsa05213	0.05	0.342857		Shuffled genes	hsa05213	0.05	0.0571429
	Shuffled genes	hsa05214	0.05	0.4		Shuffled genes	hsa05214	0.05	0.0666667
	Shuffled genes	hsa05215	0.05	0.381818		Shuffled genes	hsa05215	0.05	0.0909091
	Shuffled genes	hsa05216	0.05	0.214286		Shuffled genes	hsa05216	0.05	0
	Shuffled genes	hsa05217	0.05	0.333333		Shuffled genes	hsa05217	0.05	0
	Shuffled genes	hsa05218	0.05	0.385714		Shuffled genes	hsa05218	0.05	0.1
	Shuffled genes	hsa05219	0.05	0.304348		Shuffled genes	hsa05219	0.05	0.0869565
	Shuffled genes	hsa05220	0.05	0.321429		Shuffled genes	hsa05220	0.05	0.0714286
	Shuffled genes	hsa05221	0.05	0.4375		Shuffled genes	hsa05221	0.05	0.125
	Shuffled genes	hsa05222	0.05	0.393443		Shuffled genes	hsa05222	0.05	0.0983607
	Shuffled genes	hsa05223	0.05	0.415094		Shuffled genes	hsa05223	0.05	0.0754717
	Shuffled genes	hsa05230	0.05	0.423729		Shuffled genes	hsa05230	0.05	0.101695
	Shuffled genes	hsa05231	0.05	0.408163		Shuffled genes	hsa05231	0.05	0.0612245
	Shuffled genes	hsa00010	0.01	0.1875		Shuffled genes	hsa00010	0.01	0
	Shuffled genes	hsa00020	0.01	0.111111		Shuffled genes	hsa00020	0.01	0
	Shuffled genes	hsa00030	0.01	0		Shuffled genes	hsa00030	0.01	0
	Shuffled genes	hsa00190	0.01	0.193548		Shuffled genes	hsa00190	0.01	0.016129
	Shuffled genes	hsa00250	0.01	0		Shuffled genes	hsa00250	0.01	0
	Shuffled genes	hsa00260	0.01	0		Shuffled genes	hsa00260	0.01	0
	Shuffled genes	hsa00330	0.01	0.2		Shuffled genes	hsa00330	0.01	0
	Shuffled genes	hsa00471	0.01	0		Shuffled genes	hsa00471	0.01	0
	Shuffled genes	hsa00564	0.01	0.0909091		Shuffled genes	hsa00564	0.01	0
	Shuffled genes	hsa00980	0.01	0.142857		Shuffled genes	hsa00980	0.01	0
	Shuffled genes	hsa03022	0.01	0		Shuffled genes	hsa03022	0.01	0
	Shuffled genes	hsa03320	0.01	0.0833333		Shuffled genes	hsa03320	0.01	0
	Shuffled genes	hsa04010	0.01	0.380952		Shuffled genes	hsa04010	0.01	0.0793651
	Shuffled genes	hsa04012	0.01	0.245902		Shuffled genes	hsa04012	0.01	0.0163934
	Shuffled genes	hsa04020	0.01	0.333333		Shuffled genes	hsa04020	0.01	0.0729167
	Shuffled genes	hsa04024	0.01	0.265625		Shuffled genes	hsa04024	0.01	0.03125
	Shuffled genes	hsa04060	0.01	0.402174		Shuffled genes	hsa04060	0.01	0.130435
	Shuffled genes	hsa04062	0.01	0.431818		Shuffled genes	hsa04062	0.01	0.159091
	Shuffled genes	hsa04064	0.01	0.41573		Shuffled genes	hsa04064	0.01	0.140449
	Shuffled genes	hsa04066	0.01	0.371429		Shuffled genes	hsa04066	0.01	0.0714286
	Shuffled genes	hsa04110	0.01	0.288136		Shuffled genes	hsa04110	0.01	0.169492
	Shuffled genes	hsa04115	0.01	0.27907		Shuffled genes	hsa04115	0.01	0.139535
	Shuffled genes	hsa04120	0.01	0.263158		Shuffled genes	hsa04120	0.01	0.0526316
	Shuffled genes	hsa04142	0.01	0.268293		Shuffled genes	hsa04142	0.01	0.0243902
	Shuffled genes	hsa04150	0.01	0.290323		Shuffled genes	hsa04150	0.01	0.016129
	Shuffled genes	hsa04151	0.01	0.440476		Shuffled genes	hsa04151	0.01	0.166667
	Shuffled genes	hsa04210	0.01	0.355932		Shuffled genes	hsa04210	0.01	0.0677966
	Shuffled genes	hsa04310	0.01	0.25		Shuffled genes	hsa04310	0.01	0
	Shuffled genes	hsa04340	0.01	0.272727		Shuffled genes	hsa04340	0.01	0
	Shuffled genes	hsa04350	0.01	0.206897		Shuffled genes	hsa04350	0.01	0
	Shuffled genes	hsa04370	0.01	0.38806		Shuffled genes	hsa04370	0.01	0.0746269
	Shuffled genes	hsa04510	0.01	0.445652		Shuffled genes	hsa04510	0.01	0.163043
	Shuffled genes	hsa04512	0.01	0.424658		Shuffled genes	hsa04512	0.01	0.150685
	Shuffled genes	hsa04520	0.01	0.378378		Shuffled genes	hsa04520	0.01	0.0675676
	Shuffled genes	hsa04630	0.01	0.359375		Shuffled genes	hsa04630	0.01	0.09375
	Shuffled genes	hsa04640	0.01	0.40625		Shuffled genes	hsa04640	0.01	0.145833
	Shuffled genes	hsa04662	0.01	0.417722		Shuffled genes	hsa04662	0.01	0.126582
	Shuffled genes	hsa04810	0.01	0.421348		Shuffled genes	hsa04810	0.01	0.11236
	Shuffled genes	hsa04916	0.01	0.235294		Shuffled genes	hsa04916	0.01	0
	Shuffled genes	hsa05160	0.01	0.181818		Shuffled genes	hsa05160	0.01	0
	Shuffled genes	hsa05161	0.01	0.303571		Shuffled genes	hsa05161	0.01	0.0892857
	Shuffled genes	hsa05166	0.01	0.375		Shuffled genes	hsa05166	0.01	0.135417
	Shuffled genes	hsa05169	0.01	0.357143		Shuffled genes	hsa05169	0.01	0.0833333
	Shuffled genes	hsa05200	0.01	0.408451		Shuffled genes	hsa05200	0.01	0.0985915
	Shuffled genes	hsa05202	0.01	0.36		Shuffled genes	hsa05202	0.01	0.06
	Shuffled genes	hsa05203	0.01	0.305556		Shuffled genes	hsa05203	0.01	0.111111
	Shuffled genes	hsa05204	0.01	0.181818		Shuffled genes	hsa05204	0.01	0
	Shuffled genes	hsa05205	0.01	0.404494		Shuffled genes	hsa05205	0.01	0.11236
	Shuffled genes	hsa05206	0.01	0.342857		Shuffled genes	hsa05206	0.01	0.128571
	Shuffled genes	hsa05210	0.01	0.26087		Shuffled genes	hsa05210	0.01	0.0434783
	Shuffled genes	hsa05211	0.01	0.282051		Shuffled genes	hsa05211	0.01	0.025641
	Shuffled genes	hsa05212	0.01	0.291667		Shuffled genes	hsa05212	0.01	0.0625
	Shuffled genes	hsa05213	0.01	0.2		Shuffled genes	hsa05213	0.01	0
	Shuffled genes	hsa05214	0.01	0.283333		Shuffled genes	hsa05214	0.01	0.0166667
	Shuffled genes	hsa05215	0.01	0.309091		Shuffled genes	hsa05215	0.01	0.0545455
	Shuffled genes	hsa05216	0.01	0.107143		Shuffled genes	hsa05216	0.01	0
	Shuffled genes	hsa05217	0.01	0.222222		Shuffled genes	hsa05217	0.01	0
	Shuffled genes	hsa05218	0.01	0.328571		Shuffled genes	hsa05218	0.01	0.0571429
	Shuffled genes	hsa05219	0.01	0.26087		Shuffled genes	hsa05219	0.01	0.0434783
	Shuffled genes	hsa05220	0.01	0.25		Shuffled genes	hsa05220	0.01	0.0357143
	Shuffled genes	hsa05221	0.01	0.375		Shuffled genes	hsa05221	0.01	0.078125
	Shuffled genes	hsa05222	0.01	0.344262		Shuffled genes	hsa05222	0.01	0.0819672
	Shuffled genes	hsa05223	0.01	0.320755		Shuffled genes	hsa05223	0.01	0.0377358
	Shuffled genes	hsa05230	0.01	0.338983		Shuffled genes	hsa05230	0.01	0.0508475
	Shuffled genes	hsa05231	0.01	0.285714		Shuffled genes	hsa05231	0.01	0.0204082
	Shuffled genes	hsa00010	0.005	0.125		Shuffled genes	hsa00010	0.005	0
	Shuffled genes	hsa00020	0.005	0.0555556		Shuffled genes	hsa00020	0.005	0
	Shuffled genes	hsa00030	0.005	0		Shuffled genes	hsa00030	0.005	0
	Shuffled genes	hsa00190	0.005	0.16129		Shuffled genes	hsa00190	0.005	0
	Shuffled genes	hsa00250	0.005	0		Shuffled genes	hsa00250	0.005	0
	Shuffled genes	hsa00260	0.005	0		Shuffled genes	hsa00260	0.005	0
	Shuffled genes	hsa00330	0.005	0		Shuffled genes	hsa00330	0.005	0
	Shuffled genes	hsa00471	0.005	0		Shuffled genes	hsa00471	0.005	0
	Shuffled genes	hsa00564	0.005	0.0909091		Shuffled genes	hsa00564	0.005	0
	Shuffled genes	hsa00980	0.005	0.142857		Shuffled genes	hsa00980	0.005	0
	Shuffled genes	hsa03022	0.005	0		Shuffled genes	hsa03022	0.005	0
	Shuffled genes	hsa03320	0.005	0.0833333		Shuffled genes	hsa03320	0.005	0
	Shuffled genes	hsa04010	0.005	0.349206		Shuffled genes	hsa04010	0.005	0.0793651
	Shuffled genes	hsa04012	0.005	0.213115		Shuffled genes	hsa04012	0.005	0.0163934
	Shuffled genes	hsa04020	0.005	0.3125		Shuffled genes	hsa04020	0.005	0.0625
	Shuffled genes	hsa04024	0.005	0.234375		Shuffled genes	hsa04024	0.005	0.015625
	Shuffled genes	hsa04060	0.005	0.391304		Shuffled genes	hsa04060	0.005	0.130435
	Shuffled genes	hsa04062	0.005	0.431818		Shuffled genes	hsa04062	0.005	0.159091
	Shuffled genes	hsa04064	0.005	0.404494		Shuffled genes	hsa04064	0.005	0.134831
	Shuffled genes	hsa04066	0.005	0.342857		Shuffled genes	hsa04066	0.005	0.0571429
	Shuffled genes	hsa04110	0.005	0.288136		Shuffled genes	hsa04110	0.005	0.169492
	Shuffled genes	hsa04115	0.005	0.27907		Shuffled genes	hsa04115	0.005	0.139535
	Shuffled genes	hsa04120	0.005	0.236842		Shuffled genes	hsa04120	0.005	0.0526316
	Shuffled genes	hsa04142	0.005	0.219512		Shuffled genes	hsa04142	0.005	0.0243902
	Shuffled genes	hsa04150	0.005	0.241935		Shuffled genes	hsa04150	0.005	0.016129
	Shuffled genes	hsa04151	0.005	0.440476		Shuffled genes	hsa04151	0.005	0.154762
	Shuffled genes	hsa04210	0.005	0.322034		Shuffled genes	hsa04210	0.005	0.0338983
	Shuffled genes	hsa04310	0.005	0.25		Shuffled genes	hsa04310	0.005	0
	Shuffled genes	hsa04340	0.005	0.272727		Shuffled genes	hsa04340	0.005	0
	Shuffled genes	hsa04350	0.005	0.172414		Shuffled genes	hsa04350	0.005	0
	Shuffled genes	hsa04370	0.005	0.343284		Shuffled genes	hsa04370	0.005	0.0597015
	Shuffled genes	hsa04510	0.005	0.434783		Shuffled genes	hsa04510	0.005	0.163043
	Shuffled genes	hsa04512	0.005	0.424658		Shuffled genes	hsa04512	0.005	0.150685
	Shuffled genes	hsa04520	0.005	0.351351		Shuffled genes	hsa04520	0.005	0.0540541
	Shuffled genes	hsa04630	0.005	0.34375		Shuffled genes	hsa04630	0.005	0.078125
	Shuffled genes	hsa04640	0.005	0.40625		Shuffled genes	hsa04640	0.005	0.135417
	Shuffled genes	hsa04662	0.005	0.392405		Shuffled genes	hsa04662	0.005	0.113924
	Shuffled genes	hsa04810	0.005	0.404494		Shuffled genes	hsa04810	0.005	0.101124
	Shuffled genes	hsa04916	0.005	0.205882		Shuffled genes	hsa04916	0.005	0
	Shuffled genes	hsa05160	0.005	0.181818		Shuffled genes	hsa05160	0.005	0
	Shuffled genes	hsa05161	0.005	0.285714		Shuffled genes	hsa05161	0.005	0.0714286
	Shuffled genes	hsa05166	0.005	0.375		Shuffled genes	hsa05166	0.005	0.135417
	Shuffled genes	hsa05169	0.005	0.345238		Shuffled genes	hsa05169	0.005	0.0714286
	Shuffled genes	hsa05200	0.005	0.394366		Shuffled genes	hsa05200	0.005	0.0985915
	Shuffled genes	hsa05202	0.005	0.34		Shuffled genes	hsa05202	0.005	0.04
	Shuffled genes	hsa05203	0.005	0.305556		Shuffled genes	hsa05203	0.005	0.0833333
	Shuffled genes	hsa05204	0.005	0.181818		Shuffled genes	hsa05204	0.005	0
	Shuffled genes	hsa05205	0.005	0.393258		Shuffled genes	hsa05205	0.005	0.101124
	Shuffled genes	hsa05206	0.005	0.342857		Shuffled genes	hsa05206	0.005	0.114286
	Shuffled genes	hsa05210	0.005	0.217391		Shuffled genes	hsa05210	0.005	0
	Shuffled genes	hsa05211	0.005	0.25641		Shuffled genes	hsa05211	0.005	0.025641
	Shuffled genes	hsa05212	0.005	0.25		Shuffled genes	hsa05212	0.005	0.0416667
	Shuffled genes	hsa05213	0.005	0.171429		Shuffled genes	hsa05213	0.005	0
	Shuffled genes	hsa05214	0.005	0.233333		Shuffled genes	hsa05214	0.005	0.0166667
	Shuffled genes	hsa05215	0.005	0.290909		Shuffled genes	hsa05215	0.005	0.0363636
	Shuffled genes	hsa05216	0.005	0.107143		Shuffled genes	hsa05216	0.005	0
	Shuffled genes	hsa05217	0.005	0.222222		Shuffled genes	hsa05217	0.005	0
	Shuffled genes	hsa05218	0.005	0.314286		Shuffled genes	hsa05218	0.005	0.0571429
	Shuffled genes	hsa05219	0.005	0.173913		Shuffled genes	hsa05219	0.005	0
	Shuffled genes	hsa05220	0.005	0.214286		Shuffled genes	hsa05220	0.005	0
	Shuffled genes	hsa05221	0.005	0.34375		Shuffled genes	hsa05221	0.005	0.0625
	Shuffled genes	hsa05222	0.005	0.327869		Shuffled genes	hsa05222	0.005	0.0655738
	Shuffled genes	hsa05223	0.005	0.283019		Shuffled genes	hsa05223	0.005	0.0188679
	Shuffled genes	hsa05230	0.005	0.305085		Shuffled genes	hsa05230	0.005	0.0508475
	Shuffled genes	hsa05231	0.005	0.265306		Shuffled genes	hsa05231	0.005	0.0204082
	Shuffled genes	hsa00010	0.001	0.125		Shuffled genes	hsa00010	0.001	0
	Shuffled genes	hsa00020	0.001	0		Shuffled genes	hsa00020	0.001	0
	Shuffled genes	hsa00030	0.001	0		Shuffled genes	hsa00030	0.001	0
	Shuffled genes	hsa00190	0.001	0.129032		Shuffled genes	hsa00190	0.001	0
	Shuffled genes	hsa00250	0.001	0		Shuffled genes	hsa00250	0.001	0
	Shuffled genes	hsa00260	0.001	0		Shuffled genes	hsa00260	0.001	0
	Shuffled genes	hsa00330	0.001	0		Shuffled genes	hsa00330	0.001	0
	Shuffled genes	hsa00471	0.001	0		Shuffled genes	hsa00471	0.001	0
	Shuffled genes	hsa00564	0.001	0		Shuffled genes	hsa00564	0.001	0
	Shuffled genes	hsa00980	0.001	0.0714286		Shuffled genes	hsa00980	0.001	0
	Shuffled genes	hsa03022	0.001	0		Shuffled genes	hsa03022	0.001	0
	Shuffled genes	hsa03320	0.001	0.0833333		Shuffled genes	hsa03320	0.001	0
	Shuffled genes	hsa04010	0.001	0.285714		Shuffled genes	hsa04010	0.001	0.047619
	Shuffled genes	hsa04012	0.001	0.131148		Shuffled genes	hsa04012	0.001	0
	Shuffled genes	hsa04020	0.001	0.260417		Shuffled genes	hsa04020	0.001	0.0416667
	Shuffled genes	hsa04024	0.001	0.15625		Shuffled genes	hsa04024	0.001	0
	Shuffled genes	hsa04060	0.001	0.391304		Shuffled genes	hsa04060	0.001	0.130435
	Shuffled genes	hsa04062	0.001	0.420455		Shuffled genes	hsa04062	0.001	0.147727
	Shuffled genes	hsa04064	0.001	0.382022		Shuffled genes	hsa04064	0.001	0.123596
	Shuffled genes	hsa04066	0.001	0.3		Shuffled genes	hsa04066	0.001	0.0428571
	Shuffled genes	hsa04110	0.001	0.288136		Shuffled genes	hsa04110	0.001	0.169492
	Shuffled genes	hsa04115	0.001	0.255814		Shuffled genes	hsa04115	0.001	0.116279
	Shuffled genes	hsa04120	0.001	0.184211		Shuffled genes	hsa04120	0.001	0.0263158
	Shuffled genes	hsa04142	0.001	0.170732		Shuffled genes	hsa04142	0.001	0
	Shuffled genes	hsa04150	0.001	0.145161		Shuffled genes	hsa04150	0.001	0
	Shuffled genes	hsa04151	0.001	0.428571		Shuffled genes	hsa04151	0.001	0.154762
	Shuffled genes	hsa04210	0.001	0.254237		Shuffled genes	hsa04210	0.001	0.0338983
	Shuffled genes	hsa04310	0.001	0.166667		Shuffled genes	hsa04310	0.001	0
	Shuffled genes	hsa04340	0.001	0.181818		Shuffled genes	hsa04340	0.001	0
	Shuffled genes	hsa04350	0.001	0.103448		Shuffled genes	hsa04350	0.001	0
	Shuffled genes	hsa04370	0.001	0.268657		Shuffled genes	hsa04370	0.001	0.0447761
	Shuffled genes	hsa04510	0.001	0.434783		Shuffled genes	hsa04510	0.001	0.163043
	Shuffled genes	hsa04512	0.001	0.410959		Shuffled genes	hsa04512	0.001	0.136986
	Shuffled genes	hsa04520	0.001	0.27027		Shuffled genes	hsa04520	0.001	0.027027
	Shuffled genes	hsa04630	0.001	0.296875		Shuffled genes	hsa04630	0.001	0.0625
	Shuffled genes	hsa04640	0.001	0.385417		Shuffled genes	hsa04640	0.001	0.125
	Shuffled genes	hsa04662	0.001	0.35443		Shuffled genes	hsa04662	0.001	0.0886076
	Shuffled genes	hsa04810	0.001	0.370787		Shuffled genes	hsa04810	0.001	0.0786517
	Shuffled genes	hsa04916	0.001	0.117647		Shuffled genes	hsa04916	0.001	0
	Shuffled genes	hsa05160	0.001	0.136364		Shuffled genes	hsa05160	0.001	0
	Shuffled genes	hsa05161	0.001	0.25		Shuffled genes	hsa05161	0.001	0.0714286
	Shuffled genes	hsa05166	0.001	0.364583		Shuffled genes	hsa05166	0.001	0.125
	Shuffled genes	hsa05169	0.001	0.309524		Shuffled genes	hsa05169	0.001	0.0595238
	Shuffled genes	hsa05200	0.001	0.352113		Shuffled genes	hsa05200	0.001	0.0704225
	Shuffled genes	hsa05202	0.001	0.26		Shuffled genes	hsa05202	0.001	0.02
	Shuffled genes	hsa05203	0.001	0.277778		Shuffled genes	hsa05203	0.001	0.0833333
	Shuffled genes	hsa05204	0.001	0.0909091		Shuffled genes	hsa05204	0.001	0
	Shuffled genes	hsa05205	0.001	0.337079		Shuffled genes	hsa05205	0.001	0.0786517
	Shuffled genes	hsa05206	0.001	0.314286		Shuffled genes	hsa05206	0.001	0.1
	Shuffled genes	hsa05210	0.001	0.130435		Shuffled genes	hsa05210	0.001	0
	Shuffled genes	hsa05211	0.001	0.179487		Shuffled genes	hsa05211	0.001	0
	Shuffled genes	hsa05212	0.001	0.208333		Shuffled genes	hsa05212	0.001	0.0208333
	Shuffled genes	hsa05213	0.001	0.0571429		Shuffled genes	hsa05213	0.001	0
	Shuffled genes	hsa05214	0.001	0.133333		Shuffled genes	hsa05214	0.001	0
	Shuffled genes	hsa05215	0.001	0.218182		Shuffled genes	hsa05215	0.001	0.0181818
	Shuffled genes	hsa05216	0.001	0.0357143		Shuffled genes	hsa05216	0.001	0
	Shuffled genes	hsa05217	0.001	0.111111		Shuffled genes	hsa05217	0.001	0
	Shuffled genes	hsa05218	0.001	0.271429		Shuffled genes	hsa05218	0.001	0.0428571
	Shuffled genes	hsa05219	0.001	0.0869565		Shuffled genes	hsa05219	0.001	0
	Shuffled genes	hsa05220	0.001	0.142857		Shuffled genes	hsa05220	0.001	0
	Shuffled genes	hsa05221	0.001	0.265625		Shuffled genes	hsa05221	0.001	0.046875
	Shuffled genes	hsa05222	0.001	0.278689		Shuffled genes	hsa05222	0.001	0.0491803
	Shuffled genes	hsa05223	0.001	0.169811		Shuffled genes	hsa05223	0.001	0
	Shuffled genes	hsa05230	0.001	0.220339		Shuffled genes	hsa05230	0.001	0.0169492
	Shuffled genes	hsa05231	0.001	0.163265		Shuffled genes	hsa05231	0.001	0
	Shuffled genes	hsa00010	0.0005	0.09375		Shuffled genes	hsa00010	0.0005	0
	Shuffled genes	hsa00020	0.0005	0		Shuffled genes	hsa00020	0.0005	0
	Shuffled genes	hsa00030	0.0005	0		Shuffled genes	hsa00030	0.0005	0
	Shuffled genes	hsa00190	0.0005	0.0967742		Shuffled genes	hsa00190	0.0005	0
	Shuffled genes	hsa00250	0.0005	0		Shuffled genes	hsa00250	0.0005	0
	Shuffled genes	hsa00260	0.0005	0		Shuffled genes	hsa00260	0.0005	0
	Shuffled genes	hsa00330	0.0005	0		Shuffled genes	hsa00330	0.0005	0
	Shuffled genes	hsa00471	0.0005	0		Shuffled genes	hsa00471	0.0005	0
	Shuffled genes	hsa00564	0.0005	0		Shuffled genes	hsa00564	0.0005	0
	Shuffled genes	hsa00980	0.0005	0.0714286		Shuffled genes	hsa00980	0.0005	0
	Shuffled genes	hsa03022	0.0005	0		Shuffled genes	hsa03022	0.0005	0
	Shuffled genes	hsa03320	0.0005	0.0833333		Shuffled genes	hsa03320	0.0005	0
	Shuffled genes	hsa04010	0.0005	0.253968		Shuffled genes	hsa04010	0.0005	0.031746
	Shuffled genes	hsa04012	0.0005	0.0983607		Shuffled genes	hsa04012	0.0005	0
	Shuffled genes	hsa04020	0.0005	0.239583		Shuffled genes	hsa04020	0.0005	0.03125
	Shuffled genes	hsa04024	0.0005	0.125		Shuffled genes	hsa04024	0.0005	0
	Shuffled genes	hsa04060	0.0005	0.380435		Shuffled genes	hsa04060	0.0005	0.119565
	Shuffled genes	hsa04062	0.0005	0.409091		Shuffled genes	hsa04062	0.0005	0.147727
	Shuffled genes	hsa04064	0.0005	0.370787		Shuffled genes	hsa04064	0.0005	0.11236
	Shuffled genes	hsa04066	0.0005	0.271429		Shuffled genes	hsa04066	0.0005	0.0285714
	Shuffled genes	hsa04110	0.0005	0.288136		Shuffled genes	hsa04110	0.0005	0.169492
	Shuffled genes	hsa04115	0.0005	0.255814		Shuffled genes	hsa04115	0.0005	0.116279
	Shuffled genes	hsa04120	0.0005	0.171053		Shuffled genes	hsa04120	0.0005	0.0263158
	Shuffled genes	hsa04142	0.0005	0.146341		Shuffled genes	hsa04142	0.0005	0
	Shuffled genes	hsa04150	0.0005	0.112903		Shuffled genes	hsa04150	0.0005	0
	Shuffled genes	hsa04151	0.0005	0.428571		Shuffled genes	hsa04151	0.0005	0.142857
	Shuffled genes	hsa04210	0.0005	0.220339		Shuffled genes	hsa04210	0.0005	0.0169492
	Shuffled genes	hsa04310	0.0005	0.125		Shuffled genes	hsa04310	0.0005	0
	Shuffled genes	hsa04340	0.0005	0.0909091		Shuffled genes	hsa04340	0.0005	0
	Shuffled genes	hsa04350	0.0005	0.0689655		Shuffled genes	hsa04350	0.0005	0
	Shuffled genes	hsa04370	0.0005	0.238806		Shuffled genes	hsa04370	0.0005	0.0298507
	Shuffled genes	hsa04510	0.0005	0.423913		Shuffled genes	hsa04510	0.0005	0.152174
	Shuffled genes	hsa04512	0.0005	0.410959		Shuffled genes	hsa04512	0.0005	0.136986
	Shuffled genes	hsa04520	0.0005	0.256757		Shuffled genes	hsa04520	0.0005	0.027027
	Shuffled genes	hsa04630	0.0005	0.265625		Shuffled genes	hsa04630	0.0005	0.046875
	Shuffled genes	hsa04640	0.0005	0.375		Shuffled genes	hsa04640	0.0005	0.125
	Shuffled genes	hsa04662	0.0005	0.341772		Shuffled genes	hsa04662	0.0005	0.0759494
	Shuffled genes	hsa04810	0.0005	0.348315		Shuffled genes	hsa04810	0.0005	0.0674157
	Shuffled genes	hsa04916	0.0005	0.0882353		Shuffled genes	hsa04916	0.0005	0
	Shuffled genes	hsa05160	0.0005	0.0909091		Shuffled genes	hsa05160	0.0005	0
	Shuffled genes	hsa05161	0.0005	0.232143		Shuffled genes	hsa05161	0.0005	0.0535714
	Shuffled genes	hsa05166	0.0005	0.364583		Shuffled genes	hsa05166	0.0005	0.114583
	Shuffled genes	hsa05169	0.0005	0.297619		Shuffled genes	hsa05169	0.0005	0.0595238
	Shuffled genes	hsa05200	0.0005	0.323944		Shuffled genes	hsa05200	0.0005	0.056338
	Shuffled genes	hsa05202	0.0005	0.24		Shuffled genes	hsa05202	0.0005	0.02
	Shuffled genes	hsa05203	0.0005	0.25		Shuffled genes	hsa05203	0.0005	0.0833333
	Shuffled genes	hsa05204	0.0005	0.0909091		Shuffled genes	hsa05204	0.0005	0
	Shuffled genes	hsa05205	0.0005	0.325843		Shuffled genes	hsa05205	0.0005	0.0674157
	Shuffled genes	hsa05206	0.0005	0.3		Shuffled genes	hsa05206	0.0005	0.1
	Shuffled genes	hsa05210	0.0005	0.0869565		Shuffled genes	hsa05210	0.0005	0
	Shuffled genes	hsa05211	0.0005	0.128205		Shuffled genes	hsa05211	0.0005	0
	Shuffled genes	hsa05212	0.0005	0.1875		Shuffled genes	hsa05212	0.0005	0.0208333
	Shuffled genes	hsa05213	0.0005	0.0285714		Shuffled genes	hsa05213	0.0005	0
	Shuffled genes	hsa05214	0.0005	0.116667		Shuffled genes	hsa05214	0.0005	0
	Shuffled genes	hsa05215	0.0005	0.181818		Shuffled genes	hsa05215	0.0005	0.0181818
	Shuffled genes	hsa05216	0.0005	0		Shuffled genes	hsa05216	0.0005	0
	Shuffled genes	hsa05217	0.0005	0.111111		Shuffled genes	hsa05217	0.0005	0
	Shuffled genes	hsa05218	0.0005	0.242857		Shuffled genes	hsa05218	0.0005	0.0285714
	Shuffled genes	hsa05219	0.0005	0.0869565		Shuffled genes	hsa05219	0.0005	0
	Shuffled genes	hsa05220	0.0005	0.107143		Shuffled genes	hsa05220	0.0005	0
	Shuffled genes	hsa05221	0.0005	0.234375		Shuffled genes	hsa05221	0.0005	0.03125
	Shuffled genes	hsa05222	0.0005	0.262295		Shuffled genes	hsa05222	0.0005	0.0327869
	Shuffled genes	hsa05223	0.0005	0.150943		Shuffled genes	hsa05223	0.0005	0
	Shuffled genes	hsa05230	0.0005	0.186441		Shuffled genes	hsa05230	0.0005	0.0169492
	Shuffled genes	hsa05231	0.0005	0.122449		Shuffled genes	hsa05231	0.0005	0
	Shuffled genes	hsa00010	0.0001	0.0625		Shuffled genes	hsa00010	0.0001	0
	Shuffled genes	hsa00020	0.0001	0		Shuffled genes	hsa00020	0.0001	0
	Shuffled genes	hsa00030	0.0001	0		Shuffled genes	hsa00030	0.0001	0
	Shuffled genes	hsa00190	0.0001	0.0806452		Shuffled genes	hsa00190	0.0001	0
	Shuffled genes	hsa00250	0.0001	0		Shuffled genes	hsa00250	0.0001	0
	Shuffled genes	hsa00260	0.0001	0		Shuffled genes	hsa00260	0.0001	0
	Shuffled genes	hsa00330	0.0001	0		Shuffled genes	hsa00330	0.0001	0
	Shuffled genes	hsa00471	0.0001	0		Shuffled genes	hsa00471	0.0001	0
	Shuffled genes	hsa00564	0.0001	0		Shuffled genes	hsa00564	0.0001	0
	Shuffled genes	hsa00980	0.0001	0.0714286		Shuffled genes	hsa00980	0.0001	0
	Shuffled genes	hsa03022	0.0001	0		Shuffled genes	hsa03022	0.0001	0
	Shuffled genes	hsa03320	0.0001	0		Shuffled genes	hsa03320	0.0001	0
	Shuffled genes	hsa04010	0.0001	0.174603		Shuffled genes	hsa04010	0.0001	0.015873
	Shuffled genes	hsa04012	0.0001	0.0491803		Shuffled genes	hsa04012	0.0001	0
	Shuffled genes	hsa04020	0.0001	0.1875		Shuffled genes	hsa04020	0.0001	0.03125
	Shuffled genes	hsa04024	0.0001	0.078125		Shuffled genes	hsa04024	0.0001	0
	Shuffled genes	hsa04060	0.0001	0.369565		Shuffled genes	hsa04060	0.0001	0.119565
	Shuffled genes	hsa04062	0.0001	0.397727		Shuffled genes	hsa04062	0.0001	0.136364
	Shuffled genes	hsa04064	0.0001	0.337079		Shuffled genes	hsa04064	0.0001	0.0898876
	Shuffled genes	hsa04066	0.0001	0.214286		Shuffled genes	hsa04066	0.0001	0.0142857
	Shuffled genes	hsa04110	0.0001	0.288136		Shuffled genes	hsa04110	0.0001	0.169492
	Shuffled genes	hsa04115	0.0001	0.232558		Shuffled genes	hsa04115	0.0001	0.0930233
	Shuffled genes	hsa04120	0.0001	0.131579		Shuffled genes	hsa04120	0.0001	0.0263158
	Shuffled genes	hsa04142	0.0001	0.097561		Shuffled genes	hsa04142	0.0001	0
	Shuffled genes	hsa04150	0.0001	0.0645161		Shuffled genes	hsa04150	0.0001	0
	Shuffled genes	hsa04151	0.0001	0.416667		Shuffled genes	hsa04151	0.0001	0.136905
	Shuffled genes	hsa04210	0.0001	0.152542		Shuffled genes	hsa04210	0.0001	0.0169492
	Shuffled genes	hsa04310	0.0001	0.0833333		Shuffled genes	hsa04310	0.0001	0
	Shuffled genes	hsa04340	0.0001	0		Shuffled genes	hsa04340	0.0001	0
	Shuffled genes	hsa04350	0.0001	0.0344828		Shuffled genes	hsa04350	0.0001	0
	Shuffled genes	hsa04370	0.0001	0.179104		Shuffled genes	hsa04370	0.0001	0.0298507
	Shuffled genes	hsa04510	0.0001	0.413043		Shuffled genes	hsa04510	0.0001	0.141304
	Shuffled genes	hsa04512	0.0001	0.383562		Shuffled genes	hsa04512	0.0001	0.123288
	Shuffled genes	hsa04520	0.0001	0.175676		Shuffled genes	hsa04520	0.0001	0.0135135
	Shuffled genes	hsa04630	0.0001	0.21875		Shuffled genes	hsa04630	0.0001	0.046875
	Shuffled genes	hsa04640	0.0001	0.364583		Shuffled genes	hsa04640	0.0001	0.114583
	Shuffled genes	hsa04662	0.0001	0.303797		Shuffled genes	hsa04662	0.0001	0.0632911
	Shuffled genes	hsa04810	0.0001	0.292135		Shuffled genes	hsa04810	0.0001	0.0561798
	Shuffled genes	hsa04916	0.0001	0.0294118		Shuffled genes	hsa04916	0.0001	0
	Shuffled genes	hsa05160	0.0001	0.0454545		Shuffled genes	hsa05160	0.0001	0
	Shuffled genes	hsa05161	0.0001	0.196429		Shuffled genes	hsa05161	0.0001	0.0357143
	Shuffled genes	hsa05166	0.0001	0.333333		Shuffled genes	hsa05166	0.0001	0.104167
	Shuffled genes	hsa05169	0.0001	0.261905		Shuffled genes	hsa05169	0.0001	0.0357143
	Shuffled genes	hsa05200	0.0001	0.267606		Shuffled genes	hsa05200	0.0001	0.0422535
	Shuffled genes	hsa05202	0.0001	0.18		Shuffled genes	hsa05202	0.0001	0
	Shuffled genes	hsa05203	0.0001	0.222222		Shuffled genes	hsa05203	0.0001	0.0555556
	Shuffled genes	hsa05204	0.0001	0.0909091		Shuffled genes	hsa05204	0.0001	0
	Shuffled genes	hsa05205	0.0001	0.269663		Shuffled genes	hsa05205	0.0001	0.0561798
	Shuffled genes	hsa05206	0.0001	0.271429		Shuffled genes	hsa05206	0.0001	0.0714286
	Shuffled genes	hsa05210	0.0001	0.0434783		Shuffled genes	hsa05210	0.0001	0
	Shuffled genes	hsa05211	0.0001	0.0769231		Shuffled genes	hsa05211	0.0001	0
	Shuffled genes	hsa05212	0.0001	0.145833		Shuffled genes	hsa05212	0.0001	0
	Shuffled genes	hsa05213	0.0001	0		Shuffled genes	hsa05213	0.0001	0
	Shuffled genes	hsa05214	0.0001	0.05		Shuffled genes	hsa05214	0.0001	0
	Shuffled genes	hsa05215	0.0001	0.127273		Shuffled genes	hsa05215	0.0001	0
	Shuffled genes	hsa05216	0.0001	0		Shuffled genes	hsa05216	0.0001	0
	Shuffled genes	hsa05217	0.0001	0		Shuffled genes	hsa05217	0.0001	0
	Shuffled genes	hsa05218	0.0001	0.2		Shuffled genes	hsa05218	0.0001	0.0285714
	Shuffled genes	hsa05219	0.0001	0.0434783		Shuffled genes	hsa05219	0.0001	0
	Shuffled genes	hsa05220	0.0001	0.0357143		Shuffled genes	hsa05220	0.0001	0
	Shuffled genes	hsa05221	0.0001	0.1875		Shuffled genes	hsa05221	0.0001	0.03125
	Shuffled genes	hsa05222	0.0001	0.196721		Shuffled genes	hsa05222	0.0001	0.0163934
	Shuffled genes	hsa05223	0.0001	0.0754717		Shuffled genes	hsa05223	0.0001	0
	Shuffled genes	hsa05230	0.0001	0.118644		Shuffled genes	hsa05230	0.0001	0.0169492
	Shuffled genes	hsa05231	0.0001	0.0612245		Shuffled genes	hsa05231	0.0001	0

## Sheet: Figure 2d
	MPP community-regulated pathway	meta-z-score (TCGA)	meta-z-score (GEO)
	P27105_hsa00010	2.78691	1.61992
	P27105_hsa00020	3.98246	5.14114
	P27105_hsa00030	0	3.04665
	P27105_hsa00190	9.63283	8.6919
	P27105_hsa00250	0.713543	1.53009
	P27105_hsa00260	0	0
	P27105_hsa00330	0	0.734318
	P27105_hsa00471	0.974998	0.5923
	P27105_hsa00564	1.28857	1.26029
	P27105_hsa00980	0	0
	P27105_hsa03022	1.14356	0
	P27105_hsa03320	0	1.16462
	P27105_hsa04010	0	1.90177
	P27105_hsa04012	0	1.24054
	P27105_hsa04020	0	2.4341
	P27105_hsa04024	0.788334	0
	P27105_hsa04060	0	2.72104
	P27105_hsa04062	0	1.73501
	P27105_hsa04064	0	0.691329
	P27105_hsa04066	2.53417	1.28898
	P27105_hsa04110	0	18.5595
	P27105_hsa04115	0	3.11547
	P27105_hsa04120	2.04367	3.42917
	P27105_hsa04142	0	4.30193
	P27105_hsa04150	0	0
	P27105_hsa04151	6.81096	0
	P27105_hsa04210	0	2.20105
	P27105_hsa04310	2.00172	3.26405
	P27105_hsa04340	0.816571	0
	P27105_hsa04350	0	1.96143
	P27105_hsa04370	0	1.29465
	P27105_hsa04510	7.58945	4.01594
	P27105_hsa04512	7.88303	3.26912
	P27105_hsa04520	0	0.827751
	P27105_hsa04630	0.878612	1.78438
	P27105_hsa04640	0	0
	P27105_hsa04662	0	0.85852
	P27105_hsa04810	3.05493	3.67558
	P27105_hsa04916	0	0
	P27105_hsa05160	0.66121	1.31507
	P27105_hsa05161	1.30086	1.50762
	P27105_hsa05166	0	3.23805
	P27105_hsa05169	0	2.01512
	P27105_hsa05200	2.34584	0
	P27105_hsa05202	0	1.09043
	P27105_hsa05203	0	4.06889
	P27105_hsa05204	0	2.71403
	P27105_hsa05205	1.93447	3.42927
	P27105_hsa05206	2.59599	2.31126
	P27105_hsa05210	0.732494	0.467552
	P27105_hsa05211	3.67657	3.38893
	P27105_hsa05212	2.07011	1.57665
	P27105_hsa05213	0	0
	P27105_hsa05214	0	0
	P27105_hsa05215	0.938913	0
	P27105_hsa05216	0	0.446892
	P27105_hsa05217	0	0.444707
	P27105_hsa05218	0	0
	P27105_hsa05219	1.44689	1.09432
	P27105_hsa05220	1.94733	0
	P27105_hsa05221	0.704033	1.16886
	P27105_hsa05222	3.5053	1.03716
	P27105_hsa05223	0	1.18501
	P27105_hsa05230	3.66202	2.97126
	P27105_hsa05231	0.504147	2.09527
	P51636_hsa00010	0	3.33476
	P51636_hsa00020	0	1.66835
	P51636_hsa00030	0.836124	1.09228
	P51636_hsa00190	1.70151	0
	P51636_hsa00250	0	0
	P51636_hsa00260	0	0.75019
	P51636_hsa00330	0	0
	P51636_hsa00471	0	0
	P51636_hsa00564	1.52525	0
	P51636_hsa00980	0	0
	P51636_hsa03022	0	0.899093
	P51636_hsa03320	0	0
	P51636_hsa04010	3.23658	2.27886
	P51636_hsa04012	5.79774	3.04581
	P51636_hsa04020	4.1812	6.2438
	P51636_hsa04024	1.77658	1.32653
	P51636_hsa04060	7.8273	9.13898
	P51636_hsa04062	9.59909	6.67906
	P51636_hsa04064	6.72449	8.56733
	P51636_hsa04066	3.95824	1.14599
	P51636_hsa04110	0	0
	P51636_hsa04115	0	1.20752
	P51636_hsa04120	0	0
	P51636_hsa04142	1.15608	4.12777
	P51636_hsa04150	1.38115	0
	P51636_hsa04151	0	2.70003
	P51636_hsa04210	3.46545	1.25864
	P51636_hsa04310	0.705464	3.22105
	P51636_hsa04340	0	1.28344
	P51636_hsa04350	0	0
	P51636_hsa04370	6.59495	2.06166
	P51636_hsa04510	1.76405	4.76009
	P51636_hsa04512	0	0
	P51636_hsa04520	6.37351	5.85561
	P51636_hsa04630	1.58422	2.88787
	P51636_hsa04640	10.0954	5.04644
	P51636_hsa04662	3.7563	5.91534
	P51636_hsa04810	4.13225	2.66779
	P51636_hsa04916	0	0.990891
	P51636_hsa05160	0.779639	3.43844
	P51636_hsa05161	1.21238	1.14412
	P51636_hsa05166	0	0
	P51636_hsa05169	4.21307	2.01858
	P51636_hsa05200	1.30575	4.34878
	P51636_hsa05202	2.65383	2.59876
	P51636_hsa05203	0	1.22452
	P51636_hsa05204	0.525088	0
	P51636_hsa05205	7.51788	5.64935
	P51636_hsa05206	3.52598	5.10077
	P51636_hsa05210	0	0.90051
	P51636_hsa05211	0.832107	3.02887
	P51636_hsa05212	3.33338	1.14552
	P51636_hsa05213	3.81902	3.95736
	P51636_hsa05214	2.1636	2.53945
	P51636_hsa05215	3.56356	3.948
	P51636_hsa05216	0.520148	1.1538
	P51636_hsa05217	0	1.51238
	P51636_hsa05218	2.59052	2.29305
	P51636_hsa05219	3.21654	2.66402
	P51636_hsa05220	0.427469	0
	P51636_hsa05221	2.28691	2.19618
	P51636_hsa05222	0.917067	1.1096
	P51636_hsa05223	3.95652	2.77489
	P51636_hsa05230	2.88255	2.04188
	P51636_hsa05231	4.73959	2.36365
	P56539_hsa00010	2.70774	3.1662
	P56539_hsa00020	0	2.39662
	P56539_hsa00030	0.993156	2.11788
	P56539_hsa00190	2.24549	0
	P56539_hsa00250	0	3.17448
	P56539_hsa00260	0	2.01183
	P56539_hsa00330	5.14737	2.07532
	P56539_hsa00471	0	2.01738
	P56539_hsa00564	0.561328	0.775424
	P56539_hsa00980	0	2.48258
	P56539_hsa03022	0.7737	0
	P56539_hsa03320	0.720304	1.63289
	P56539_hsa04010	5.643	2.58566
	P56539_hsa04012	7.83339	4.37446
	P56539_hsa04020	19.4395	13.0419
	P56539_hsa04024	7.82816	3.20355
	P56539_hsa04060	10.3359	18.7426
	P56539_hsa04062	19.482	24.1666
	P56539_hsa04064	14.9221	10.3127
	P56539_hsa04066	12.2026	4.60713
	P56539_hsa04110	0	0
	P56539_hsa04115	0	0
	P56539_hsa04120	0	0
	P56539_hsa04142	2.11209	9.54866
	P56539_hsa04150	5.8823	0
	P56539_hsa04151	20.0882	11.9797
	P56539_hsa04210	4.87794	1.25997
	P56539_hsa04310	0.798808	2.64324
	P56539_hsa04340	0.786593	0
	P56539_hsa04350	1.90277	0
	P56539_hsa04370	10.3993	6.01006
	P56539_hsa04510	23.0325	19.587
	P56539_hsa04512	10.1676	13.8734
	P56539_hsa04520	8.20046	10.7881
	P56539_hsa04630	5.4425	6.3817
	P56539_hsa04640	21.6017	15.3991
	P56539_hsa04662	16.4338	13.1794
	P56539_hsa04810	16.3746	9.27939
	P56539_hsa04916	1.54575	8.39439
	P56539_hsa05160	0.779639	1.22386
	P56539_hsa05161	1.57646	1.38086
	P56539_hsa05166	6.18511	2.16966
	P56539_hsa05169	5.95629	4.70457
	P56539_hsa05200	10.0954	9.95583
	P56539_hsa05202	3.67793	8.09426
	P56539_hsa05203	0	0
	P56539_hsa05204	0	2.32038
	P56539_hsa05205	14.3273	12.5079
	P56539_hsa05206	2.73894	6.07839
	P56539_hsa05210	0.743873	0.725626
	P56539_hsa05211	2.39465	2.46036
	P56539_hsa05212	2.33149	1.79333
	P56539_hsa05213	3.66175	4.89409
	P56539_hsa05214	5.49033	6.06551
	P56539_hsa05215	6.22236	6.82105
	P56539_hsa05216	0.810507	2.68308
	P56539_hsa05217	0	5.55597
	P56539_hsa05218	12.4124	3.80836
	P56539_hsa05219	2.27604	2.70661
	P56539_hsa05220	0	0
	P56539_hsa05221	5.57763	2.89804
	P56539_hsa05222	0	3.70084
	P56539_hsa05223	5.91981	2.95923
	P56539_hsa05230	9.06258	3.53884
	P56539_hsa05231	6.15896	2.66171
	Q03135_hsa00010	1.13085	3.60626
	Q03135_hsa00020	0	3.27932
	Q03135_hsa00030	0	5.0073
	Q03135_hsa00190	3.90621	0.976175
	Q03135_hsa00250	0	0
	Q03135_hsa00260	0	2.17275
	Q03135_hsa00330	2.80041	0
	Q03135_hsa00471	0	0.903367
	Q03135_hsa00564	0	5.3277
	Q03135_hsa00980	0	17.0082
	Q03135_hsa03022	1.45919	1.88342
	Q03135_hsa03320	1.5711	4.9835
	Q03135_hsa04010	7.88035	8.84401
	Q03135_hsa04012	4.2663	6.82379
	Q03135_hsa04020	15.6196	15.9288
	Q03135_hsa04024	5.14212	6.05149
	Q03135_hsa04060	33.589	35.7944
	Q03135_hsa04062	42.9264	43.6856
	Q03135_hsa04064	33.5363	24.6251
	Q03135_hsa04066	15.6277	12.3506
	Q03135_hsa04110	0	9.71055
	Q03135_hsa04115	0	2.62785
	Q03135_hsa04120	0	1.93359
	Q03135_hsa04142	4.55233	10.4556
	Q03135_hsa04150	8.63672	8.48235
	Q03135_hsa04151	39.9026	22.6988
	Q03135_hsa04210	13.6925	7.38617
	Q03135_hsa04310	5.20781	0.922683
	Q03135_hsa04340	2.87304	3.22874
	Q03135_hsa04350	6.19937	6.84221
	Q03135_hsa04370	13.2521	16.014
	Q03135_hsa04510	48.1212	24.1051
	Q03135_hsa04512	29.269	18.919
	Q03135_hsa04520	10.3833	19.7263
	Q03135_hsa04630	11.4102	12.1395
	Q03135_hsa04640	42.4387	31.5478
	Q03135_hsa04662	31.4394	28.6511
	Q03135_hsa04810	22.6919	12.3104
	Q03135_hsa04916	2.10476	10.8039
	Q03135_hsa05160	1.87178	6.16854
	Q03135_hsa05161	0	6.77355
	Q03135_hsa05166	13.9817	24.1579
	Q03135_hsa05169	23.2967	12.8071
	Q03135_hsa05200	20.7995	15.4749
	Q03135_hsa05202	16.4619	22.0877
	Q03135_hsa05203	1.8178	5.91579
	Q03135_hsa05204	0	14.4971
	Q03135_hsa05205	24.4499	20.409
	Q03135_hsa05206	4.4151	8.89363
	Q03135_hsa05210	3.60759	0
	Q03135_hsa05211	4.82219	9.03619
	Q03135_hsa05212	4.08629	4.4073
	Q03135_hsa05213	7.91266	7.91486
	Q03135_hsa05214	6.6105	9.08791
	Q03135_hsa05215	9.20609	7.14113
	Q03135_hsa05216	6.59494	6.56677
	Q03135_hsa05217	2.9971	6.67298
	Q03135_hsa05218	20.6273	8.59666
	Q03135_hsa05219	2.90614	7.31527
	Q03135_hsa05220	0	4.72721
	Q03135_hsa05221	13.9357	9.73239
	Q03135_hsa05222	4.02443	4.23475
	Q03135_hsa05223	4.57308	10.1045
	Q03135_hsa05230	12.6352	4.55874
	Q03135_hsa05231	9.23195	9.59556
	Q9NP85_hsa00010	0	1.62733
	Q9NP85_hsa00020	0.547401	1.26178
	Q9NP85_hsa00030	0	0.791285
	Q9NP85_hsa00190	1.16547	1.2953
	Q9NP85_hsa00250	0	0.473952
	Q9NP85_hsa00260	0	0
	Q9NP85_hsa00330	0	1.24825
	Q9NP85_hsa00471	0.547533	0
	Q9NP85_hsa00564	0	1.4642
	Q9NP85_hsa00980	0	0
	Q9NP85_hsa03022	0	0
	Q9NP85_hsa03320	0.830521	0
	Q9NP85_hsa04010	2.01447	0
	Q9NP85_hsa04012	0.574809	0.958175
	Q9NP85_hsa04020	3.4122	2.33816
	Q9NP85_hsa04024	0	2.34857
	Q9NP85_hsa04060	3.21235	0.958706
	Q9NP85_hsa04062	1.35259	0.970836
	Q9NP85_hsa04064	1.72434	0.813481
	Q9NP85_hsa04066	2.26816	1.00276
	Q9NP85_hsa04110	10.4427	8.99622
	Q9NP85_hsa04115	2.72045	3.51717
	Q9NP85_hsa04120	0.690488	0
	Q9NP85_hsa04142	0	4.54506
	Q9NP85_hsa04150	2.04307	0
	Q9NP85_hsa04151	13.857	3.39474
	Q9NP85_hsa04210	0.855247	0
	Q9NP85_hsa04310	0.762745	2.66766
	Q9NP85_hsa04340	0	2.0315
	Q9NP85_hsa04350	0.635313	2.09105
	Q9NP85_hsa04370	1.5925	2.00644
	Q9NP85_hsa04510	17.1556	7.49529
	Q9NP85_hsa04512	16.5032	8.53632
	Q9NP85_hsa04520	1.68007	0.805772
	Q9NP85_hsa04630	0.653393	2.3082
	Q9NP85_hsa04640	2.74355	0.540598
	Q9NP85_hsa04662	1.52984	0.822131
	Q9NP85_hsa04810	8.46744	5.37984
	Q9NP85_hsa04916	0	0
	Q9NP85_hsa05160	0.450069	0.980252
	Q9NP85_hsa05161	5.39545	2.72522
	Q9NP85_hsa05166	4.59194	5.31171
	Q9NP85_hsa05169	0.805789	0
	Q9NP85_hsa05200	3.86971	4.54091
	Q9NP85_hsa05202	0.716251	2.61986
	Q9NP85_hsa05203	0.864592	1.98854
	Q9NP85_hsa05204	0	1.5503
	Q9NP85_hsa05205	6.50559	5.28669
	Q9NP85_hsa05206	8.66423	4.99146
	Q9NP85_hsa05210	1.25098	0.605131
	Q9NP85_hsa05211	1.71381	2.6748
	Q9NP85_hsa05212	3.01897	2.7725
	Q9NP85_hsa05213	1.25935	0.440531
	Q9NP85_hsa05214	0.680271	1.04063
	Q9NP85_hsa05215	2.61585	2.22298
	Q9NP85_hsa05216	0	1.52774
	Q9NP85_hsa05217	0	2.18804
	Q9NP85_hsa05218	4.57554	2.70944
	Q9NP85_hsa05219	1.34117	0.711778
	Q9NP85_hsa05220	2.61971	0.73358
	Q9NP85_hsa05221	0.908303	0.999793
	Q9NP85_hsa05222	4.86495	4.93754
	Q9NP85_hsa05223	2.11503	0.878994
	Q9NP85_hsa05230	1.57079	0
	Q9NP85_hsa05231	0.50278	0.954877
	Q9NY59_hsa00010	0	0.805497
	Q9NY59_hsa00020	0	0.715954
	Q9NY59_hsa00030	0	0
	Q9NY59_hsa00190	0	0.799602
	Q9NY59_hsa00250	0.436936	0
	Q9NY59_hsa00260	0	1.82394
	Q9NY59_hsa00330	0	0
	Q9NY59_hsa00471	0	0
	Q9NY59_hsa00564	0	0
	Q9NY59_hsa00980	0	2.07883
	Q9NY59_hsa03022	0	0
	Q9NY59_hsa03320	0	0
	Q9NY59_hsa04010	1.56961	1.10027
	Q9NY59_hsa04012	0	1.0699
	Q9NY59_hsa04020	0	0
	Q9NY59_hsa04024	0	0
	Q9NY59_hsa04060	1.33843	0
	Q9NY59_hsa04062	1.02724	0.491389
	Q9NY59_hsa04064	4.04036	0
	Q9NY59_hsa04066	0	0.878657
	Q9NY59_hsa04110	0	0
	Q9NY59_hsa04115	0	0
	Q9NY59_hsa04120	0	0.932093
	Q9NY59_hsa04142	0	0.87261
	Q9NY59_hsa04150	0.681496	0
	Q9NY59_hsa04151	0	0.622552
	Q9NY59_hsa04210	0.964792	0
	Q9NY59_hsa04310	0	1.14607
	Q9NY59_hsa04340	0	0
	Q9NY59_hsa04350	0	0.574562
	Q9NY59_hsa04370	0.558545	0.677605
	Q9NY59_hsa04510	0	3.85866
	Q9NY59_hsa04512	0	0
	Q9NY59_hsa04520	0	1.54423
	Q9NY59_hsa04630	0	0
	Q9NY59_hsa04640	0	0
	Q9NY59_hsa04662	1.49574	0
	Q9NY59_hsa04810	0.545704	0
	Q9NY59_hsa04916	0	0
	Q9NY59_hsa05160	0.660948	0
	Q9NY59_hsa05161	0	0
	Q9NY59_hsa05166	1.00852	1.35642
	Q9NY59_hsa05169	0.693042	0.953305
	Q9NY59_hsa05200	0.949626	0.877688
	Q9NY59_hsa05202	0.923601	0.868019
	Q9NY59_hsa05203	0	0.875763
	Q9NY59_hsa05204	0	2.19863
	Q9NY59_hsa05205	0.74113	0
	Q9NY59_hsa05206	0	1.74288
	Q9NY59_hsa05210	0.633595	0.773493
	Q9NY59_hsa05211	0	1.66801
	Q9NY59_hsa05212	0	0
	Q9NY59_hsa05213	0	0.965857
	Q9NY59_hsa05214	0	0
	Q9NY59_hsa05215	0	0.993761
	Q9NY59_hsa05216	0	0.46473
	Q9NY59_hsa05217	0	0
	Q9NY59_hsa05218	0.688332	0
	Q9NY59_hsa05219	0	0
	Q9NY59_hsa05220	0	0.824115
	Q9NY59_hsa05221	0	0
	Q9NY59_hsa05222	0	0.581927
	Q9NY59_hsa05223	0	0
	Q9NY59_hsa05230	1.07065	1.61286
	Q9NY59_hsa05231	0.720565	0.637444
	A6BM72_hsa00010	0	0
	A6BM72_hsa00020	0	0.95295
	A6BM72_hsa00030	0	0.499247
	A6BM72_hsa00190	0	0
	A6BM72_hsa00250	0	0.472804
	A6BM72_hsa00260	0	0.485755
	A6BM72_hsa00330	0	0
	A6BM72_hsa00471	0	0
	A6BM72_hsa00564	0.532449	1.25301
	A6BM72_hsa00980	0	0
	A6BM72_hsa03022	0	0
	A6BM72_hsa03320	0	0.623521
	A6BM72_hsa04010	0.46949	0.512211
	A6BM72_hsa04012	0	0.463003
	A6BM72_hsa04020	0	0.681659
	A6BM72_hsa04024	0	0.9924
	A6BM72_hsa04060	0	1.44378
	A6BM72_hsa04062	0	0
	A6BM72_hsa04064	0	0
	A6BM72_hsa04066	0	1.28391
	A6BM72_hsa04110	27.7696	10.3603
	A6BM72_hsa04115	10.4636	2.82474
	A6BM72_hsa04120	3.4256	0
	A6BM72_hsa04142	0	1.04194
	A6BM72_hsa04150	0	0
	A6BM72_hsa04151	0	0
	A6BM72_hsa04210	0	0
	A6BM72_hsa04310	0	0.720215
	A6BM72_hsa04340	0.656675	0
	A6BM72_hsa04350	0.470429	0
	A6BM72_hsa04370	0	0
	A6BM72_hsa04510	0	0
	A6BM72_hsa04512	0	0
	A6BM72_hsa04520	0.49007	0
	A6BM72_hsa04630	0	0
	A6BM72_hsa04640	0	0
	A6BM72_hsa04662	0	0
	A6BM72_hsa04810	0	0
	A6BM72_hsa04916	0	0
	A6BM72_hsa05160	0	0
	A6BM72_hsa05161	4.33193	0
	A6BM72_hsa05166	6.57971	1.38594
	A6BM72_hsa05169	0	0
	A6BM72_hsa05200	0	0
	A6BM72_hsa05202	0.562322	0
	A6BM72_hsa05203	3.93873	0
	A6BM72_hsa05204	0	0
	A6BM72_hsa05205	0	0
	A6BM72_hsa05206	7.09869	0
	A6BM72_hsa05210	0	1.1375
	A6BM72_hsa05211	0	1.14174
	A6BM72_hsa05212	3.32513	0
	A6BM72_hsa05213	0	0.426672
	A6BM72_hsa05214	0	0.430643
	A6BM72_hsa05215	0.989164	0.516146
	A6BM72_hsa05216	0	0.636447
	A6BM72_hsa05217	0	0.604936
	A6BM72_hsa05218	0	0
	A6BM72_hsa05219	0.447471	0
	A6BM72_hsa05220	0.494185	0
	A6BM72_hsa05221	0	0
	A6BM72_hsa05222	2.35547	1.14242
	A6BM72_hsa05223	0.874916	0
	A6BM72_hsa05230	0	0.492104
	A6BM72_hsa05231	0	0.520964
	A6NFA1_hsa00010	0	0
	A6NFA1_hsa00020	0	0
	A6NFA1_hsa00030	0	0
	A6NFA1_hsa00190	0	0.877386
	A6NFA1_hsa00250	0	0
	A6NFA1_hsa00260	0	0
	A6NFA1_hsa00330	0	0
	A6NFA1_hsa00471	0	0
	A6NFA1_hsa00564	0	0
	A6NFA1_hsa00980	0	0
	A6NFA1_hsa03022	0	0
	A6NFA1_hsa03320	0	0
	A6NFA1_hsa04010	0	0
	A6NFA1_hsa04012	0	0
	A6NFA1_hsa04020	0	0
	A6NFA1_hsa04024	0	0
	A6NFA1_hsa04060	0	0
	A6NFA1_hsa04062	0	0
	A6NFA1_hsa04064	0	0
	A6NFA1_hsa04066	0	0
	A6NFA1_hsa04110	0	0
	A6NFA1_hsa04115	0	0
	A6NFA1_hsa04120	0	0.513526
	A6NFA1_hsa04142	0	1.28261
	A6NFA1_hsa04150	0	0
	A6NFA1_hsa04151	0	0
	A6NFA1_hsa04210	0	0
	A6NFA1_hsa04310	0	0.548067
	A6NFA1_hsa04340	0	0
	A6NFA1_hsa04350	0	0
	A6NFA1_hsa04370	0	0.677605
	A6NFA1_hsa04510	0	0
	A6NFA1_hsa04512	0	0
	A6NFA1_hsa04520	0	0
	A6NFA1_hsa04630	0	0.472031
	A6NFA1_hsa04640	0	0
	A6NFA1_hsa04662	0	0
	A6NFA1_hsa04810	0	0
	A6NFA1_hsa04916	0	0
	A6NFA1_hsa05160	0	0
	A6NFA1_hsa05161	0	0
	A6NFA1_hsa05166	0	0.452267
	A6NFA1_hsa05169	0	0
	A6NFA1_hsa05200	0	0
	A6NFA1_hsa05202	0	0
	A6NFA1_hsa05203	0	0.641497
	A6NFA1_hsa05204	0	0
	A6NFA1_hsa05205	0	0
	A6NFA1_hsa05206	0	0
	A6NFA1_hsa05210	0	0
	A6NFA1_hsa05211	0	0.788035
	A6NFA1_hsa05212	0	0
	A6NFA1_hsa05213	0	0
	A6NFA1_hsa05214	0	0
	A6NFA1_hsa05215	0	0
	A6NFA1_hsa05216	0	0
	A6NFA1_hsa05217	0	0
	A6NFA1_hsa05218	0	0
	A6NFA1_hsa05219	0	0
	A6NFA1_hsa05220	0	0
	A6NFA1_hsa05221	0	0
	A6NFA1_hsa05222	0	0
	A6NFA1_hsa05223	0	0
	A6NFA1_hsa05230	0	0
	A6NFA1_hsa05231	0	0.447323
	A6NKC4_hsa00010	0	2.28609
	A6NKC4_hsa00020	0	1.28653
	A6NKC4_hsa00030	0	0
	A6NKC4_hsa00190	0	0
	A6NKC4_hsa00250	0	0
	A6NKC4_hsa00260	0	0.67721
	A6NKC4_hsa00330	0	0
	A6NKC4_hsa00471	0	1.09007
	A6NKC4_hsa00564	0	0.794837
	A6NKC4_hsa00980	0	1.93635
	A6NKC4_hsa03022	0	0
	A6NKC4_hsa03320	0	1.29406
	A6NKC4_hsa04010	0	1.04883
	A6NKC4_hsa04012	0	0
	A6NKC4_hsa04020	0.45073	0.863092
	A6NKC4_hsa04024	0	0
	A6NKC4_hsa04060	14.382	18.1133
	A6NKC4_hsa04062	18.8958	22.0717
	A6NKC4_hsa04064	15.5274	13.7756
	A6NKC4_hsa04066	0.836514	1.22324
	A6NKC4_hsa04110	0	0
	A6NKC4_hsa04115	0	0
	A6NKC4_hsa04120	0	0
	A6NKC4_hsa04142	3.8846	5.69784
	A6NKC4_hsa04150	0.44295	0
	A6NKC4_hsa04151	1.09259	1.27782
	A6NKC4_hsa04210	4.76253	3.07485
	A6NKC4_hsa04310	0.500238	0
	A6NKC4_hsa04340	0	1.33712
	A6NKC4_hsa04350	0	0
	A6NKC4_hsa04370	3.48494	2.28228
	A6NKC4_hsa04510	0	2.24658
	A6NKC4_hsa04512	0	2.36497
	A6NKC4_hsa04520	0.697579	2.37587
	A6NKC4_hsa04630	5.54296	7.88508
	A6NKC4_hsa04640	19.5102	21.1833
	A6NKC4_hsa04662	10.9494	9.88627
	A6NKC4_hsa04810	1.29105	0
	A6NKC4_hsa04916	0	1.21135
	A6NKC4_hsa05160	0	0.878447
	A6NKC4_hsa05161	1.31451	2.17511
	A6NKC4_hsa05166	6.94815	6.28423
	A6NKC4_hsa05169	10.1975	7.11654
	A6NKC4_hsa05200	0	2.3141
	A6NKC4_hsa05202	2.65799	5.84061
	A6NKC4_hsa05203	0.839837	0
	A6NKC4_hsa05204	0	1.07822
	A6NKC4_hsa05205	0.65583	1.33784
	A6NKC4_hsa05206	1.03373	0.8603
	A6NKC4_hsa05210	0	0
	A6NKC4_hsa05211	0	0
	A6NKC4_hsa05212	0.524507	0
	A6NKC4_hsa05213	0	0
	A6NKC4_hsa05214	1.05345	0.789176
	A6NKC4_hsa05215	0	0
	A6NKC4_hsa05216	0	0
	A6NKC4_hsa05217	0	1.15732
	A6NKC4_hsa05218	0	0
	A6NKC4_hsa05219	0	0
	A6NKC4_hsa05220	0	0
	A6NKC4_hsa05221	1.45468	3.89494
	A6NKC4_hsa05222	0	0.761935
	A6NKC4_hsa05223	0.631303	1.17816
	A6NKC4_hsa05230	0	0
	A6NKC4_hsa05231	0.528408	0
	A6NMB1_hsa00010	0	0
	A6NMB1_hsa00020	0	0.661811
	A6NMB1_hsa00030	0	0
	A6NMB1_hsa00190	0	0
	A6NMB1_hsa00250	0	0
	A6NMB1_hsa00260	0	0
	A6NMB1_hsa00330	0	0
	A6NMB1_hsa00471	0	0.44462
	A6NMB1_hsa00564	0	0
	A6NMB1_hsa00980	0	0
	A6NMB1_hsa03022	0	0
	A6NMB1_hsa03320	0	0
	A6NMB1_hsa04010	0	1.04869
	A6NMB1_hsa04012	0	0
	A6NMB1_hsa04020	0	0.592866
	A6NMB1_hsa04024	0	0.527087
	A6NMB1_hsa04060	0	2.67797
	A6NMB1_hsa04062	0	4.17687
	A6NMB1_hsa04064	0	2.00422
	A6NMB1_hsa04066	0	0.54368
	A6NMB1_hsa04110	0	0
	A6NMB1_hsa04115	0	0
	A6NMB1_hsa04120	0	0.549614
	A6NMB1_hsa04142	0	0.483987
	A6NMB1_hsa04150	0	0
	A6NMB1_hsa04151	0	0
	A6NMB1_hsa04210	0	0.476314
	A6NMB1_hsa04310	0	0
	A6NMB1_hsa04340	0	0
	A6NMB1_hsa04350	0	0
	A6NMB1_hsa04370	0	0.724258
	A6NMB1_hsa04510	0	0
	A6NMB1_hsa04512	0	0
	A6NMB1_hsa04520	0	0
	A6NMB1_hsa04630	0	2.59171
	A6NMB1_hsa04640	0	4.93508
	A6NMB1_hsa04662	0	3.99518
	A6NMB1_hsa04810	0	1.65118
	A6NMB1_hsa04916	0	0
	A6NMB1_hsa05160	0	0.660152
	A6NMB1_hsa05161	0	1.11286
	A6NMB1_hsa05166	0	2.07742
	A6NMB1_hsa05169	0	3.17441
	A6NMB1_hsa05200	0	0
	A6NMB1_hsa05202	0	1.36576
	A6NMB1_hsa05203	0	1.32308
	A6NMB1_hsa05204	0	0
	A6NMB1_hsa05205	0	0.436767
	A6NMB1_hsa05206	0	0
	A6NMB1_hsa05210	0	0.472949
	A6NMB1_hsa05211	0	0.920151
	A6NMB1_hsa05212	0	0
	A6NMB1_hsa05213	0	0
	A6NMB1_hsa05214	0	0
	A6NMB1_hsa05215	0	1.11952
	A6NMB1_hsa05216	0	0
	A6NMB1_hsa05217	0	0
	A6NMB1_hsa05218	0	0.49843
	A6NMB1_hsa05219	0	0
	A6NMB1_hsa05220	0	0.456669
	A6NMB1_hsa05221	0	1.09215
	A6NMB1_hsa05222	0	0
	A6NMB1_hsa05223	0	0
	A6NMB1_hsa05230	0	0
	A6NMB1_hsa05231	0	0
	A8K4G0_hsa00010	0	1.38377
	A8K4G0_hsa00020	0	0.927626
	A8K4G0_hsa00030	0	0.719588
	A8K4G0_hsa00190	0	1.13567
	A8K4G0_hsa00250	0	0
	A8K4G0_hsa00260	0	1.39225
	A8K4G0_hsa00330	0	0.520502
	A8K4G0_hsa00471	0	0
	A8K4G0_hsa00564	0	0
	A8K4G0_hsa00980	0	0
	A8K4G0_hsa03022	0	0
	A8K4G0_hsa03320	0	0
	A8K4G0_hsa04010	1.07386	0
	A8K4G0_hsa04012	1.05359	0.42713
	A8K4G0_hsa04020	0	0.851082
	A8K4G0_hsa04024	0.426127	0
	A8K4G0_hsa04060	0	0
	A8K4G0_hsa04062	0	0
	A8K4G0_hsa04064	0	0
	A8K4G0_hsa04066	0	0
	A8K4G0_hsa04110	0	1.30028
	A8K4G0_hsa04115	0	0
	A8K4G0_hsa04120	0	0.525091
	A8K4G0_hsa04142	0.49199	2.16781
	A8K4G0_hsa04150	0	0.553666
	A8K4G0_hsa04151	0	0
	A8K4G0_hsa04210	0	0
	A8K4G0_hsa04310	0	0
	A8K4G0_hsa04340	0	0
	A8K4G0_hsa04350	0	0.746805
	A8K4G0_hsa04370	0.965454	0.722244
	A8K4G0_hsa04510	0	0
	A8K4G0_hsa04512	0	0
	A8K4G0_hsa04520	0.491956	0
	A8K4G0_hsa04630	0	0
	A8K4G0_hsa04640	0	1.68735
	A8K4G0_hsa04662	0	0.674467
	A8K4G0_hsa04810	0	0.637215
	A8K4G0_hsa04916	0	0.515108
	A8K4G0_hsa05160	1.33791	0
	A8K4G0_hsa05161	0	0
	A8K4G0_hsa05166	0	0
	A8K4G0_hsa05169	0	0.468146
	A8K4G0_hsa05200	0	0.727993
	A8K4G0_hsa05202	1.02254	0
	A8K4G0_hsa05203	0	0
	A8K4G0_hsa05204	0	0
	A8K4G0_hsa05205	1.01911	0.908507
	A8K4G0_hsa05206	0	0
	A8K4G0_hsa05210	0	0
	A8K4G0_hsa05211	0.530562	1.21979
	A8K4G0_hsa05212	0	0.595829
	A8K4G0_hsa05213	0	0.776788
	A8K4G0_hsa05214	0	0.876889
	A8K4G0_hsa05215	0	1.29892
	A8K4G0_hsa05216	0	0.473952
	A8K4G0_hsa05217	0	0
	A8K4G0_hsa05218	0	0
	A8K4G0_hsa05219	0	0
	A8K4G0_hsa05220	0	0.713105
	A8K4G0_hsa05221	0	0
	A8K4G0_hsa05222	0	0
	A8K4G0_hsa05223	0	0.747151
	A8K4G0_hsa05230	0.444583	0.993854
	A8K4G0_hsa05231	0	1.039
	D3W0D1_hsa00010	0	0
	D3W0D1_hsa00020	0	0
	D3W0D1_hsa00030	0	0
	D3W0D1_hsa00190	0	0
	D3W0D1_hsa00250	0	0
	D3W0D1_hsa00260	0	0
	D3W0D1_hsa00330	0	0
	D3W0D1_hsa00471	0	0
	D3W0D1_hsa00564	0	0
	D3W0D1_hsa00980	0	0
	D3W0D1_hsa03022	0	0
	D3W0D1_hsa03320	0	0
	D3W0D1_hsa04010	0	0
	D3W0D1_hsa04012	0	0
	D3W0D1_hsa04020	0	0
	D3W0D1_hsa04024	0	0
	D3W0D1_hsa04060	0	0
	D3W0D1_hsa04062	0	0
	D3W0D1_hsa04064	0	0
	D3W0D1_hsa04066	0	0
	D3W0D1_hsa04110	0	0
	D3W0D1_hsa04115	0	0
	D3W0D1_hsa04120	0	0
	D3W0D1_hsa04142	0	0
	D3W0D1_hsa04150	0	0
	D3W0D1_hsa04151	0	0
	D3W0D1_hsa04210	0	0
	D3W0D1_hsa04310	0	0
	D3W0D1_hsa04340	0	0
	D3W0D1_hsa04350	0	0
	D3W0D1_hsa04370	0	0
	D3W0D1_hsa04510	0	0
	D3W0D1_hsa04512	0	0
	D3W0D1_hsa04520	0	0
	D3W0D1_hsa04630	0	0
	D3W0D1_hsa04640	0	0
	D3W0D1_hsa04662	0	0
	D3W0D1_hsa04810	0	0
	D3W0D1_hsa04916	0	0
	D3W0D1_hsa05160	0	0
	D3W0D1_hsa05161	0	0
	D3W0D1_hsa05166	0	0
	D3W0D1_hsa05169	0	0
	D3W0D1_hsa05200	0	0
	D3W0D1_hsa05202	0	0
	D3W0D1_hsa05203	0	0
	D3W0D1_hsa05204	0	0
	D3W0D1_hsa05205	0	0
	D3W0D1_hsa05206	0	0
	D3W0D1_hsa05210	0	0
	D3W0D1_hsa05211	0	0
	D3W0D1_hsa05212	0	0
	D3W0D1_hsa05213	0	0
	D3W0D1_hsa05214	0	0
	D3W0D1_hsa05215	0	0
	D3W0D1_hsa05216	0	0
	D3W0D1_hsa05217	0	0
	D3W0D1_hsa05218	0	0
	D3W0D1_hsa05219	0	0
	D3W0D1_hsa05220	0	0
	D3W0D1_hsa05221	0	0
	D3W0D1_hsa05222	0	0
	D3W0D1_hsa05223	0	0
	D3W0D1_hsa05230	0	0
	D3W0D1_hsa05231	0	0
	O00168_hsa00010	0.863032	0
	O00168_hsa00020	2.33945	4.73844
	O00168_hsa00030	0	1.41493
	O00168_hsa00190	3.7317	7.60714
	O00168_hsa00250	0	2.59129
	O00168_hsa00260	0	1.69668
	O00168_hsa00330	0	0
	O00168_hsa00471	0	0
	O00168_hsa00564	0	1.63376
	O00168_hsa00980	0	1.53513
	O00168_hsa03022	0	0
	O00168_hsa03320	0.803199	1.59342
	O00168_hsa04010	0	1.76896
	O00168_hsa04012	0	0
	O00168_hsa04020	0	0.992363
	O00168_hsa04024	2.32026	2.52062
	O00168_hsa04060	0	2.59766
	O00168_hsa04062	0	1.91649
	O00168_hsa04064	0	1.04842
	O00168_hsa04066	0	0.508299
	O00168_hsa04110	0	1.61978
	O00168_hsa04115	0	0
	O00168_hsa04120	0	0
	O00168_hsa04142	0	1.63975
	O00168_hsa04150	0	0
	O00168_hsa04151	0	0
	O00168_hsa04210	0	1.26863
	O00168_hsa04310	0	0
	O00168_hsa04340	1.50652	1.29652
	O00168_hsa04350	0	0
	O00168_hsa04370	0.698432	0.677605
	O00168_hsa04510	0	0
	O00168_hsa04512	0	0
	O00168_hsa04520	2.19424	1.10438
	O00168_hsa04630	0	0.790445
	O00168_hsa04640	0	1.66927
	O00168_hsa04662	0	1.37223
	O00168_hsa04810	0.806595	0.610284
	O00168_hsa04916	0	1.40971
	O00168_hsa05160	1.65022	0
	O00168_hsa05161	0	0.85512
	O00168_hsa05166	0	0
	O00168_hsa05169	0	3.85023
	O00168_hsa05200	0	0.812505
	O00168_hsa05202	0	1.84491
	O00168_hsa05203	0	0.717913
	O00168_hsa05204	0	1.45258
	O00168_hsa05205	0.892365	0
	O00168_hsa05206	1.26681	1.32342
	O00168_hsa05210	0	0
	O00168_hsa05211	0	1.83179
	O00168_hsa05212	0	0
	O00168_hsa05213	0	0.600144
	O00168_hsa05214	0	0.93099
	O00168_hsa05215	0	0
	O00168_hsa05216	0.861736	0.511518
	O00168_hsa05217	0.807891	0.653402
	O00168_hsa05218	0	0.853004
	O00168_hsa05219	0	0.627482
	O00168_hsa05220	0	0
	O00168_hsa05221	0.437902	0
	O00168_hsa05222	0	1.81645
	O00168_hsa05223	0	0.703009
	O00168_hsa05230	0	1.63087
	O00168_hsa05231	0	0.864276
	O00206_hsa00010	0	2.17627
	O00206_hsa00020	2.52785	7.99336
	O00206_hsa00030	1.08373	0
	O00206_hsa00190	6.47404	4.19654
	O00206_hsa00250	0	0.891605
	O00206_hsa00260	1.14487	0
	O00206_hsa00330	0	0
	O00206_hsa00471	3.7909	2.14836
	O00206_hsa00564	2.34174	0
	O00206_hsa00980	1.0124	1.52482
	O00206_hsa03022	2.61236	3.16027
	O00206_hsa03320	0	6.18462
	O00206_hsa04010	7.39477	7.46141
	O00206_hsa04012	7.94252	3.31481
	O00206_hsa04020	2.74103	4.40133
	O00206_hsa04024	0	3.00424
	O00206_hsa04060	34.9715	39.4123
	O00206_hsa04062	41.7346	44.7539
	O00206_hsa04064	38.0354	30.5118
	O00206_hsa04066	14.3257	2.17702
	O00206_hsa04110	0	4.82221
	O00206_hsa04115	0	2.08688
	O00206_hsa04120	0	1.04593
	O00206_hsa04142	8.04965	20.8602
	O00206_hsa04150	14.506	7.63891
	O00206_hsa04151	19.8188	9.56136
	O00206_hsa04210	15.2179	7.56004
	O00206_hsa04310	0	6.12232
	O00206_hsa04340	1.97753	4.98217
	O00206_hsa04350	2.0758	0
	O00206_hsa04370	19.1072	9.82633
	O00206_hsa04510	24.6633	9.88552
	O00206_hsa04512	18.2144	11.7666
	O00206_hsa04520	10.4352	11.7941
	O00206_hsa04630	14.3504	16.5531
	O00206_hsa04640	43.7647	46.7462
	O00206_hsa04662	36.0728	26.8731
	O00206_hsa04810	27.7595	9.89486
	O00206_hsa04916	2.01835	7.02027
	O00206_hsa05160	2.54461	9.68359
	O00206_hsa05161	3.5504	10.5219
	O00206_hsa05166	19.7602	15.9163
	O00206_hsa05169	29.0933	19.7388
	O00206_hsa05200	12.7599	9.88875
	O00206_hsa05202	7.78413	16.5663
	O00206_hsa05203	0	5.05244
	O00206_hsa05204	1.3383	2.7234
	O00206_hsa05205	18.4038	7.63946
	O00206_hsa05206	2.87254	0
	O00206_hsa05210	1.24875	2.45419
	O00206_hsa05211	4.49341	6.77625
	O00206_hsa05212	3.82943	5.08685
	O00206_hsa05213	6.0132	3.76581
	O00206_hsa05214	6.13621	6.35805
	O00206_hsa05215	4.98743	7.11107
	O00206_hsa05216	3.23682	1.48688
	O00206_hsa05217	1.2015	6.3922
	O00206_hsa05218	10.6837	4.82519
	O00206_hsa05219	2.70725	7.91195
	O00206_hsa05220	1.72821	4.73742
	O00206_hsa05221	14.2664	13.4195
	O00206_hsa05222	4.53517	0
	O00206_hsa05223	10.6156	5.0165
	O00206_hsa05230	11.4581	6.96146
	O00206_hsa05231	5.68765	4.76858
	O00238_hsa00010	0	2.74753
	O00238_hsa00020	0	0
	O00238_hsa00030	0.859133	0
	O00238_hsa00190	2.79132	0
	O00238_hsa00250	0	2.51867
	O00238_hsa00260	0	0.902086
	O00238_hsa00330	0	0
	O00238_hsa00471	0	0.803466
	O00238_hsa00564	1.01268	0
	O00238_hsa00980	1.02158	0
	O00238_hsa03022	1.15451	1.15678
	O00238_hsa03320	0	4.14194
	O00238_hsa04010	3.06457	5.65529
	O00238_hsa04012	3.93082	5.32326
	O00238_hsa04020	1.11824	5.14416
	O00238_hsa04024	0	4.53507
	O00238_hsa04060	1.45614	3.79754
	O00238_hsa04062	0.703137	5.13014
	O00238_hsa04064	0	5.24888
	O00238_hsa04066	2.47038	0
	O00238_hsa04110	0	0
	O00238_hsa04115	0	0
	O00238_hsa04120	0	3.22874
	O00238_hsa04142	0	3.15514
	O00238_hsa04150	2.25359	1.77327
	O00238_hsa04151	21.7111	14.9922
	O00238_hsa04210	0.96462	2.48232
	O00238_hsa04310	3.57683	5.07896
	O00238_hsa04340	5.5562	4.02545
	O00238_hsa04350	18.8961	16.8144
	O00238_hsa04370	3.91498	5.50373
	O00238_hsa04510	28.4018	17.8201
	O00238_hsa04512	22.9293	15.1307
	O00238_hsa04520	3.75231	2.7199
	O00238_hsa04630	1.99998	0.878017
	O00238_hsa04640	5.40021	2.71247
	O00238_hsa04662	0	2.79298
	O00238_hsa04810	12.6608	9.675
	O00238_hsa04916	1.00461	6.24873
	O00238_hsa05160	1.87046	3.17011
	O00238_hsa05161	1.13555	2.22972
	O00238_hsa05166	1.58639	4.0157
	O00238_hsa05169	2.70187	1.83054
	O00238_hsa05200	12.3896	6.75182
	O00238_hsa05202	9.9274	7.39464
	O00238_hsa05203	0.890021	3.76466
	O00238_hsa05204	1.03194	1.16219
	O00238_hsa05205	15.6011	9.58303
	O00238_hsa05206	8.82676	9.50997
	O00238_hsa05210	4.40243	4.79605
	O00238_hsa05211	6.24074	6.37347
	O00238_hsa05212	3.09729	2.12159
	O00238_hsa05213	3.75505	4.16292
	O00238_hsa05214	3.19591	2.18833
	O00238_hsa05215	0.842895	1.3924
	O00238_hsa05216	2.72924	3.59477
	O00238_hsa05217	4.05234	6.85502
	O00238_hsa05218	6.77822	2.7014
	O00238_hsa05219	2.86679	0.992925
	O00238_hsa05220	4.27863	2.71728
	O00238_hsa05221	7.40612	5.40765
	O00238_hsa05222	7.3158	4.81595
	O00238_hsa05223	3.38841	2.70483
	O00238_hsa05230	4.00221	2.96735
	O00238_hsa05231	0	2.86664
	O00241_hsa00010	0	0
	O00241_hsa00020	0	0
	O00241_hsa00030	0	0
	O00241_hsa00190	0	0.877386
	O00241_hsa00250	0	0
	O00241_hsa00260	0	0
	O00241_hsa00330	0	0
	O00241_hsa00471	0	0
	O00241_hsa00564	0.588784	0
	O00241_hsa00980	0	0
	O00241_hsa03022	0	0
	O00241_hsa03320	0	0
	O00241_hsa04010	0	0.595353
	O00241_hsa04012	0	0
	O00241_hsa04020	0	0.438743
	O00241_hsa04024	0	0
	O00241_hsa04060	0	0
	O00241_hsa04062	0	0
	O00241_hsa04064	0.577692	0
	O00241_hsa04066	0	0.429567
	O00241_hsa04110	0	0
	O00241_hsa04115	0	0
	O00241_hsa04120	0	0.513526
	O00241_hsa04142	0	1.28261
	O00241_hsa04150	0	0
	O00241_hsa04151	0	0.561376
	O00241_hsa04210	0	0
	O00241_hsa04310	0	0.548067
	O00241_hsa04340	0	0
	O00241_hsa04350	0	0
	O00241_hsa04370	0	1.25373
	O00241_hsa04510	0	0
	O00241_hsa04512	0	0
	O00241_hsa04520	0	0
	O00241_hsa04630	0	0.472031
	O00241_hsa04640	0	0
	O00241_hsa04662	0.601783	0.817819
	O00241_hsa04810	0	0
	O00241_hsa04916	0	0
	O00241_hsa05160	0	0
	O00241_hsa05161	0	0
	O00241_hsa05166	0	0.664373
	O00241_hsa05169	0.522938	0
	O00241_hsa05200	0	0
	O00241_hsa05202	0	0
	O00241_hsa05203	0.489058	1.24186
	O00241_hsa05204	0	0
	O00241_hsa05205	0	0
	O00241_hsa05206	0	0
	O00241_hsa05210	0	0
	O00241_hsa05211	0	0.788035
	O00241_hsa05212	0	0
	O00241_hsa05213	0	0
	O00241_hsa05214	0	0
	O00241_hsa05215	0	0
	O00241_hsa05216	0	0.457616
	O00241_hsa05217	0	0
	O00241_hsa05218	0	0
	O00241_hsa05219	0	0
	O00241_hsa05220	0	0
	O00241_hsa05221	0	0
	O00241_hsa05222	0	0
	O00241_hsa05223	0	0.486963
	O00241_hsa05230	0	0
	O00241_hsa05231	0	0.447323
	O00478_hsa00010	0.538237	0
	O00478_hsa00020	0.918359	3.11194
	O00478_hsa00030	0	0.643027
	O00478_hsa00190	0	4.09355
	O00478_hsa00250	0	0.683489
	O00478_hsa00260	0	0.752003
	O00478_hsa00330	0	0
	O00478_hsa00471	0	1.99398
	O00478_hsa00564	0.550662	0
	O00478_hsa00980	0	0
	O00478_hsa03022	0.564926	0
	O00478_hsa03320	0	0
	O00478_hsa04010	0	2.21366
	O00478_hsa04012	0	0.666892
	O00478_hsa04020	0	0.757586
	O00478_hsa04024	0.46735	0.49876
	O00478_hsa04060	0	2.23687
	O00478_hsa04062	0	1.63802
	O00478_hsa04064	0	1.73382
	O00478_hsa04066	0	1.96212
	O00478_hsa04110	23.7231	0
	O00478_hsa04115	9.52804	0.846452
	O00478_hsa04120	5.69569	1.74155
	O00478_hsa04142	3.55149	4.29073
	O00478_hsa04150	0.603197	1.45036
	O00478_hsa04151	0	0
	O00478_hsa04210	1.5351	0
	O00478_hsa04310	0	1.71055
	O00478_hsa04340	0.488846	0
	O00478_hsa04350	0	0
	O00478_hsa04370	0	2.17649
	O00478_hsa04510	0	1.1992
	O00478_hsa04512	0	0
	O00478_hsa04520	0.740062	0.58167
	O00478_hsa04630	0.478025	1.09539
	O00478_hsa04640	0	0
	O00478_hsa04662	0	0.440525
	O00478_hsa04810	0	0
	O00478_hsa04916	0	0
	O00478_hsa05160	1.54995	0.99488
	O00478_hsa05161	5.04394	2.33405
	O00478_hsa05166	4.15679	1.16924
	O00478_hsa05169	0	0
	O00478_hsa05200	0	1.67032
	O00478_hsa05202	0	0.97757
	O00478_hsa05203	1.13369	4.32136
	O00478_hsa05204	0	0
	O00478_hsa05205	0	2.12826
	O00478_hsa05206	4.46243	1.81285
	O00478_hsa05210	0	0.595754
	O00478_hsa05211	0	3.78057
	O00478_hsa05212	1.32846	1.70636
	O00478_hsa05213	0	0
	O00478_hsa05214	0	0
	O00478_hsa05215	2.74223	0.666035
	O00478_hsa05216	0.460683	1.23416
	O00478_hsa05217	0.471386	0
	O00478_hsa05218	0.498063	0
	O00478_hsa05219	0	0
	O00478_hsa05220	0.469878	0
	O00478_hsa05221	0	0.841922
	O00478_hsa05222	1.54794	2.74437
	O00478_hsa05223	0.509635	1.04076
	O00478_hsa05230	0	2.03098
	O00478_hsa05231	0	0.954877
	O00481_hsa00010	0.538237	0
	O00481_hsa00020	1.19707	1.60194
	O00481_hsa00030	0	0.643027
	O00481_hsa00190	1.08577	4.09355
	O00481_hsa00250	0	0
	O00481_hsa00260	0	0.752003
	O00481_hsa00330	0	0
	O00481_hsa00471	0	0.988465
	O00481_hsa00564	0.550662	0
	O00481_hsa00980	0	0
	O00481_hsa03022	0.564926	0
	O00481_hsa03320	0	0
	O00481_hsa04010	0	1.47505
	O00481_hsa04012	0	0.666892
	O00481_hsa04020	0	0.757586
	O00481_hsa04024	0.46735	0.49876
	O00481_hsa04060	0	2.23687
	O00481_hsa04062	0	1.54907
	O00481_hsa04064	0	1.73382
	O00481_hsa04066	0	1.96212
	O00481_hsa04110	23.7231	0
	O00481_hsa04115	8.50939	0.846452
	O00481_hsa04120	5.69569	1.74155
	O00481_hsa04142	4.3457	4.08763
	O00481_hsa04150	0.603197	1.45036
	O00481_hsa04151	0	0.852129
	O00481_hsa04210	1.5351	0
	O00481_hsa04310	0	1.71055
	O00481_hsa04340	0.488846	0
	O00481_hsa04350	0	0
	O00481_hsa04370	0	1.47243
	O00481_hsa04510	0	1.1992
	O00481_hsa04512	0	0
	O00481_hsa04520	0.740062	0.58167
	O00481_hsa04630	0.478025	1.09539
	O00481_hsa04640	0	0.763297
	O00481_hsa04662	0	0.440525
	O00481_hsa04810	0	0
	O00481_hsa04916	0	0
	O00481_hsa05160	1.54995	1.05538
	O00481_hsa05161	5.04394	2.33405
	O00481_hsa05166	4.15679	0
	O00481_hsa05169	0	0
	O00481_hsa05200	0	1.08756
	O00481_hsa05202	1.12003	0.97757
	O00481_hsa05203	1.13369	3.50862
	O00481_hsa05204	0	0
	O00481_hsa05205	0	2.12826
	O00481_hsa05206	2.8356	1.70937
	O00481_hsa05210	0	0.595754
	O00481_hsa05211	0	2.27381
	O00481_hsa05212	1.32846	0.892687
	O00481_hsa05213	0	0
	O00481_hsa05214	0	0
	O00481_hsa05215	3.53234	0.666035
	O00481_hsa05216	0.460683	0.656776
	O00481_hsa05217	0.471386	0
	O00481_hsa05218	0.498063	0
	O00481_hsa05219	0	0
	O00481_hsa05220	0.469878	0
	O00481_hsa05221	0	0.841922
	O00481_hsa05222	1.54794	2.74437
	O00481_hsa05223	0.509635	1.04076
	O00481_hsa05230	0	2.03098
	O00481_hsa05231	0	0.954877
	O00526_hsa00010	0	0
	O00526_hsa00020	0	0
	O00526_hsa00030	0	0
	O00526_hsa00190	0	0.877386
	O00526_hsa00250	0	0
	O00526_hsa00260	0	0
	O00526_hsa00330	0	0
	O00526_hsa00471	0	0
	O00526_hsa00564	0	0
	O00526_hsa00980	0	0
	O00526_hsa03022	0	0
	O00526_hsa03320	0	0
	O00526_hsa04010	0	0
	O00526_hsa04012	0	0
	O00526_hsa04020	0	0
	O00526_hsa04024	0	0
	O00526_hsa04060	0	0
	O00526_hsa04062	0	0
	O00526_hsa04064	0	0
	O00526_hsa04066	0	0
	O00526_hsa04110	0	0
	O00526_hsa04115	0	0
	O00526_hsa04120	0	0.513526
	O00526_hsa04142	0	1.28261
	O00526_hsa04150	0	0
	O00526_hsa04151	0	0
	O00526_hsa04210	0	0
	O00526_hsa04310	0	0.548067
	O00526_hsa04340	0	0
	O00526_hsa04350	0	0
	O00526_hsa04370	0	0.677605
	O00526_hsa04510	0	0
	O00526_hsa04512	0	0
	O00526_hsa04520	0	0
	O00526_hsa04630	0	0.472031
	O00526_hsa04640	0	0
	O00526_hsa04662	0	0
	O00526_hsa04810	0	0
	O00526_hsa04916	0	0
	O00526_hsa05160	0	0
	O00526_hsa05161	0	0
	O00526_hsa05166	0	0
	O00526_hsa05169	0	0
	O00526_hsa05200	0	0
	O00526_hsa05202	0	0
	O00526_hsa05203	0	0.641497
	O00526_hsa05204	0	0
	O00526_hsa05205	0	0
	O00526_hsa05206	0	0
	O00526_hsa05210	0	0
	O00526_hsa05211	0	0.788035
	O00526_hsa05212	0	0
	O00526_hsa05213	0	0
	O00526_hsa05214	0	0
	O00526_hsa05215	0	0
	O00526_hsa05216	0	0
	O00526_hsa05217	0	0
	O00526_hsa05218	0	0
	O00526_hsa05219	0	0
	O00526_hsa05220	0	0
	O00526_hsa05221	0	0
	O00526_hsa05222	0	0
	O00526_hsa05223	0	0
	O00526_hsa05230	0	0
	O00526_hsa05231	0	0.447323
	O00533_hsa00010	0	0.818289
	O00533_hsa00020	0	0.82771
	O00533_hsa00030	0	0
	O00533_hsa00190	2.63339	0.747856
	O00533_hsa00250	0	0
	O00533_hsa00260	0	0
	O00533_hsa00330	0	0
	O00533_hsa00471	0.754833	0
	O00533_hsa00564	0	1.68769
	O00533_hsa00980	0.525115	0
	O00533_hsa03022	0	1.66909
	O00533_hsa03320	0	1.99427
	O00533_hsa04010	3.39296	3.75493
	O00533_hsa04012	0.641749	0
	O00533_hsa04020	1.65189	6.96142
	O00533_hsa04024	1.55082	4.5734
	O00533_hsa04060	0	3.49692
	O00533_hsa04062	0	1.66469
	O00533_hsa04064	0	0
	O00533_hsa04066	0.796031	3.01584
	O00533_hsa04110	6.26572	0
	O00533_hsa04115	5.03527	0
	O00533_hsa04120	0.856547	0
	O00533_hsa04142	0	4.05272
	O00533_hsa04150	0.472136	1.38862
	O00533_hsa04151	2.62456	2.91907
	O00533_hsa04210	0	0.742748
	O00533_hsa04310	1.37644	2.16136
	O00533_hsa04340	0	1.80974
	O00533_hsa04350	1.00797	0.804814
	O00533_hsa04370	0	1.47243
	O00533_hsa04510	2.22411	4.70013
	O00533_hsa04512	1.99963	1.10892
	O00533_hsa04520	2.0413	5.49762
	O00533_hsa04630	0	3.65463
	O00533_hsa04640	0	1.3249
	O00533_hsa04662	2.074	3.3228
	O00533_hsa04810	1.29327	1.18465
	O00533_hsa04916	0.564565	0.792461
	O00533_hsa05160	0	0
	O00533_hsa05161	7.63961	4.05953
	O00533_hsa05166	9.71349	2.29987
	O00533_hsa05169	0.436842	1.04387
	O00533_hsa05200	0.663878	1.7707
	O00533_hsa05202	1.63909	2.20677
	O00533_hsa05203	1.74359	2.83109
	O00533_hsa05204	1.0181	0
	O00533_hsa05205	1.66167	5.63663
	O00533_hsa05206	8.01961	4.42067
	O00533_hsa05210	5.79982	0.571589
	O00533_hsa05211	1.05006	3.03318
	O00533_hsa05212	1.23353	1.10076
	O00533_hsa05213	0.448861	1.02245
	O00533_hsa05214	1.3132	0
	O00533_hsa05215	4.07351	1.82072
	O00533_hsa05216	0	0.965952
	O00533_hsa05217	0.977229	0
	O00533_hsa05218	2.46271	2.60961
	O00533_hsa05219	0.557656	0
	O00533_hsa05220	0.738315	0
	O00533_hsa05221	2.61859	0.81544
	O00533_hsa05222	4.33666	1.25218
	O00533_hsa05223	1.25631	2.79975
	O00533_hsa05230	0	1.81154
	O00533_hsa05231	3.13245	1.08781
	O00548_hsa00010	0	1.00644
	O00548_hsa00020	0	0
	O00548_hsa00030	0	0
	O00548_hsa00190	1.99563	4.97739
	O00548_hsa00250	0.514396	0
	O00548_hsa00260	0	2.35771
	O00548_hsa00330	1.29329	1.45078
	O00548_hsa00471	0	0
	O00548_hsa00564	0	0.722091
	O00548_hsa00980	0.851492	4.94294
	O00548_hsa03022	0	0
	O00548_hsa03320	0	1.70016
	O00548_hsa04010	1.79396	0.806513
	O00548_hsa04012	0.926485	1.19428
	O00548_hsa04020	6.4069	6.41387
	O00548_hsa04024	4.74654	0.876014
	O00548_hsa04060	0	0
	O00548_hsa04062	0	1.09036
	O00548_hsa04064	0	0
	O00548_hsa04066	4.31793	0
	O00548_hsa04110	0	0
	O00548_hsa04115	0	0
	O00548_hsa04120	0	0
	O00548_hsa04142	0	5.66986
	O00548_hsa04150	4.27852	1.35486
	O00548_hsa04151	32.1359	18.003
	O00548_hsa04210	0	0
	O00548_hsa04310	1.73255	5.49934
	O00548_hsa04340	1.7747	3.81536
	O00548_hsa04350	2.77651	4.03769
	O00548_hsa04370	2.37851	1.69714
	O00548_hsa04510	36.2931	23.3016
	O00548_hsa04512	32.2664	24.3174
	O00548_hsa04520	3.40227	1.1625
	O00548_hsa04630	1.70391	4.05843
	O00548_hsa04640	0.671949	0
	O00548_hsa04662	0	1.68665
	O00548_hsa04810	13.9569	5.88434
	O00548_hsa04916	1.81543	1.58448
	O00548_hsa05160	0.676267	0.802691
	O00548_hsa05161	1.11951	2.1357
	O00548_hsa05166	0	3.4975
	O00548_hsa05169	0	0.841654
	O00548_hsa05200	16.9293	6.18088
	O00548_hsa05202	4.51438	2.67138
	O00548_hsa05203	0	2.6637
	O00548_hsa05204	0.836133	2.57798
	O00548_hsa05205	16.3254	11.2887
	O00548_hsa05206	3.16292	3.20449
	O00548_hsa05210	1.43642	1.18544
	O00548_hsa05211	2.64139	2.60495
	O00548_hsa05212	1.85382	0
	O00548_hsa05213	2.1893	1.22643
	O00548_hsa05214	1.472	2.92508
	O00548_hsa05215	3.12005	0.943445
	O00548_hsa05216	0	0.78709
	O00548_hsa05217	0	2.83609
	O00548_hsa05218	12.4637	2.14982
	O00548_hsa05219	0.623474	0.670141
	O00548_hsa05220	1.56894	1.26707
	O00548_hsa05221	6.25839	1.10679
	O00548_hsa05222	8.47853	4.406
	O00548_hsa05223	2.98484	2.43076
	O00548_hsa05230	0	0.974015
	O00548_hsa05231	1.42706	3.40605
	O00559_hsa00010	0	0
	O00559_hsa00020	0	0
	O00559_hsa00030	0	0
	O00559_hsa00190	0.853502	0
	O00559_hsa00250	0	1.00111
	O00559_hsa00260	0	1.2124
	O00559_hsa00330	0	0.716371
	O00559_hsa00471	0	0
	O00559_hsa00564	0	0.795659
	O00559_hsa00980	0	2.00688
	O00559_hsa03022	0.443822	0
	O00559_hsa03320	0	0
	O00559_hsa04010	0	1.72002
	O00559_hsa04012	0	1.34698
	O00559_hsa04020	0	1.04761
	O00559_hsa04024	0	0.935158
	O00559_hsa04060	0	0
	O00559_hsa04062	0	0
	O00559_hsa04064	0	0
	O00559_hsa04066	0.54357	0
	O00559_hsa04110	0	0.916703
	O00559_hsa04115	0	0
	O00559_hsa04120	3.19901	3.63472
	O00559_hsa04142	0	0
	O00559_hsa04150	0	0.693098
	O00559_hsa04151	0	0
	O00559_hsa04210	0	1.14808
	O00559_hsa04310	0	0.671361
	O00559_hsa04340	0	1.01706
	O00559_hsa04350	0	0.999808
	O00559_hsa04370	0.676463	0
	O00559_hsa04510	0	1.20064
	O00559_hsa04512	0	0.963741
	O00559_hsa04520	0	0
	O00559_hsa04630	0	1.22543
	O00559_hsa04640	0	1.16732
	O00559_hsa04662	0	0.934143
	O00559_hsa04810	0	2.3884
	O00559_hsa04916	0	0.72744
	O00559_hsa05160	0	0
	O00559_hsa05161	0	0
	O00559_hsa05166	0	0
	O00559_hsa05169	0	1.02607
	O00559_hsa05200	0	0.679029
	O00559_hsa05202	0	0
	O00559_hsa05203	0	0
	O00559_hsa05204	0	3.32683
	O00559_hsa05205	1.05552	0
	O00559_hsa05206	0	0.664495
	O00559_hsa05210	0	0
	O00559_hsa05211	0	0.576826
	O00559_hsa05212	0	0
	O00559_hsa05213	0	0
	O00559_hsa05214	0	0
	O00559_hsa05215	0	0
	O00559_hsa05216	0	0
	O00559_hsa05217	0	1.58734
	O00559_hsa05218	0	0.896828
	O00559_hsa05219	0	0
	O00559_hsa05220	0.468754	1.66859
	O00559_hsa05221	0	0
	O00559_hsa05222	0	0
	O00559_hsa05223	0	0
	O00559_hsa05230	0	0.673993
	O00559_hsa05231	0	0.92218
	O00592_hsa00010	0	2.02102
	O00592_hsa00020	0.547401	3.2352
	O00592_hsa00030	0.532082	0
	O00592_hsa00190	0.712576	0.699811
	O00592_hsa00250	0	0
	O00592_hsa00260	0	0.754805
	O00592_hsa00330	1.00753	1.5032
	O00592_hsa00471	0	0
	O00592_hsa00564	0	0
	O00592_hsa00980	1.73526	1.06579
	O00592_hsa03022	0.591728	0.523312
	O00592_hsa03320	0.830521	0
	O00592_hsa04010	0	2.74395
	O00592_hsa04012	0.574809	0.779391
	O00592_hsa04020	0	0.993901
	O00592_hsa04024	0.639568	1.5526
	O00592_hsa04060	2.03825	4.28717
	O00592_hsa04062	0	1.76303
	O00592_hsa04064	0	0
	O00592_hsa04066	1.46387	1.21702
	O00592_hsa04110	43.0663	14.677
	O00592_hsa04115	15.0251	7.07086
	O00592_hsa04120	4.64446	0
	O00592_hsa04142	0.676873	2.71036
	O00592_hsa04150	0.889284	0
	O00592_hsa04151	0.848814	1.38224
	O00592_hsa04210	1.54458	0
	O00592_hsa04310	0	1.16795
	O00592_hsa04340	0.67569	0.667281
	O00592_hsa04350	0.691322	1.4518
	O00592_hsa04370	2.10154	1.47243
	O00592_hsa04510	0	0
	O00592_hsa04512	0	0
	O00592_hsa04520	0	0
	O00592_hsa04630	0.487011	2.05346
	O00592_hsa04640	3.25641	0
	O00592_hsa04662	0	0.81622
	O00592_hsa04810	1.62097	0.902956
	O00592_hsa04916	0	0.675507
	O00592_hsa05160	0	1.43347
	O00592_hsa05161	8.22781	7.12573
	O00592_hsa05166	6.58797	2.72064
	O00592_hsa05169	0.43943	1.16815
	O00592_hsa05200	0.793803	1.23617
	O00592_hsa05202	0	2.35867
	O00592_hsa05203	3.66033	3.28459
	O00592_hsa05204	1.35857	3.05336
	O00592_hsa05205	0	0
	O00592_hsa05206	7.17589	4.1343
	O00592_hsa05210	0	1.40457
	O00592_hsa05211	0	1.78923
	O00592_hsa05212	3.83723	1.72861
	O00592_hsa05213	0.7817	1.50996
	O00592_hsa05214	0.680271	0.593402
	O00592_hsa05215	2.44129	4.07798
	O00592_hsa05216	0	1.6446
	O00592_hsa05217	0	0.718793
	O00592_hsa05218	0.932058	2.74307
	O00592_hsa05219	0.621635	0.858895
	O00592_hsa05220	1.27891	1.30004
	O00592_hsa05221	0	1.57858
	O00592_hsa05222	3.39977	5.90122
	O00592_hsa05223	2.11503	2.21372
	O00592_hsa05230	0.62522	1.27949
	O00592_hsa05231	0.50278	1.67478
	O14511_hsa00010	0	1.85331
	O14511_hsa00020	0	1.52327
	O14511_hsa00030	0	0
	O14511_hsa00190	3.45296	0.747856
	O14511_hsa00250	0	0.8483
	O14511_hsa00260	0	0
	O14511_hsa00330	0	0
	O14511_hsa00471	0.564197	0.513566
	O14511_hsa00564	1.70848	0
	O14511_hsa00980	0	0
	O14511_hsa03022	0	2.20013
	O14511_hsa03320	0.450798	0
	O14511_hsa04010	1.4123	4.58034
	O14511_hsa04012	6.58309	5.23392
	O14511_hsa04020	3.1687	5.33607
	O14511_hsa04024	0	1.59072
	O14511_hsa04060	16.1983	11.6729
	O14511_hsa04062	15.5259	13.4082
	O14511_hsa04064	12.5881	7.62698
	O14511_hsa04066	4.85977	1.95382
	O14511_hsa04110	0	0
	O14511_hsa04115	0	0.95395
	O14511_hsa04120	0	0
	O14511_hsa04142	1.20219	2.54052
	O14511_hsa04150	1.78727	0.44046
	O14511_hsa04151	2.35603	7.54884
	O14511_hsa04210	2.57199	0.991747
	O14511_hsa04310	0.664747	1.75272
	O14511_hsa04340	0.516947	0
	O14511_hsa04350	0	0.42538
	O14511_hsa04370	3.57577	1.88287
	O14511_hsa04510	4.87117	8.64702
	O14511_hsa04512	2.41491	4.9198
	O14511_hsa04520	6.87191	6.59172
	O14511_hsa04630	5.34117	2.76472
	O14511_hsa04640	12.0125	13.0083
	O14511_hsa04662	11.0299	9.0604
	O14511_hsa04810	6.36606	5.22785
	O14511_hsa04916	0	0
	O14511_hsa05160	1.84043	2.33011
	O14511_hsa05161	0.828075	0.56062
	O14511_hsa05166	5.1353	3.05387
	O14511_hsa05169	10.8404	5.41083
	O14511_hsa05200	1.91355	2.61568
	O14511_hsa05202	1.24529	0
	O14511_hsa05203	0	0.887178
	O14511_hsa05204	0	0
	O14511_hsa05205	5.83248	6.50886
	O14511_hsa05206	4.19034	4.27143
	O14511_hsa05210	1.23637	1.31509
	O14511_hsa05211	0.524642	0
	O14511_hsa05212	3.0013	1.14552
	O14511_hsa05213	3.9229	3.85181
	O14511_hsa05214	3.35144	2.53945
	O14511_hsa05215	3.80585	3.80932
	O14511_hsa05216	0	1.1538
	O14511_hsa05217	0.486808	1.44866
	O14511_hsa05218	1.59036	1.62353
	O14511_hsa05219	2.5039	2.66402
	O14511_hsa05220	1.9081	1.3599
	O14511_hsa05221	1.56676	1.79877
	O14511_hsa05222	0.960834	1.81991
	O14511_hsa05223	4.31661	3.1441
	O14511_hsa05230	3.67931	1.79791
	O14511_hsa05231	2.54763	2.36365
	O14522_hsa00010	0	1.1401
	O14522_hsa00020	0	3.20635
	O14522_hsa00030	0	0
	O14522_hsa00190	2.03313	0
	O14522_hsa00250	0	0
	O14522_hsa00260	0	1.24086
	O14522_hsa00330	0	0
	O14522_hsa00471	0	0
	O14522_hsa00564	1.38342	0
	O14522_hsa00980	0	2.50576
	O14522_hsa03022	0.804087	0
	O14522_hsa03320	0	2.65316
	O14522_hsa04010	2.33597	3.17946
	O14522_hsa04012	8.03124	0.889394
	O14522_hsa04020	8.40468	11.1031
	O14522_hsa04024	4.72076	4.85958
	O14522_hsa04060	27.2939	24.6724
	O14522_hsa04062	32.7509	29.5453
	O14522_hsa04064	26.5183	15.813
	O14522_hsa04066	8.88992	2.12065
	O14522_hsa04110	0	0
	O14522_hsa04115	0	0
	O14522_hsa04120	1.28533	0
	O14522_hsa04142	6.2528	6.51592
	O14522_hsa04150	6.97405	1.19995
	O14522_hsa04151	19.8878	12.7828
	O14522_hsa04210	8.24957	3.23836
	O14522_hsa04310	0	2.49267
	O14522_hsa04340	0.776272	2.74819
	O14522_hsa04350	0.855009	0
	O14522_hsa04370	11.0849	3.326
	O14522_hsa04510	18.0728	15.3837
	O14522_hsa04512	14.213	4.95131
	O14522_hsa04520	7.737	13.8396
	O14522_hsa04630	9.95906	8.91647
	O14522_hsa04640	33.5437	30.8155
	O14522_hsa04662	21.4275	16.7425
	O14522_hsa04810	12.7295	6.8061
	O14522_hsa04916	2.63623	3.23114
	O14522_hsa05160	0.779639	2.54663
	O14522_hsa05161	1.59197	5.93314
	O14522_hsa05166	12.3007	12.4447
	O14522_hsa05169	18.5897	9.08918
	O14522_hsa05200	8.75625	12.0464
	O14522_hsa05202	7.48527	5.47199
	O14522_hsa05203	0	0
	O14522_hsa05204	0	2.93105
	O14522_hsa05205	12.128	9.0517
	O14522_hsa05206	2.85369	7.046
	O14522_hsa05210	2.06804	1.94381
	O14522_hsa05211	5.30965	4.107
	O14522_hsa05212	2.24728	3.19352
	O14522_hsa05213	2.91413	2.09575
	O14522_hsa05214	5.85991	4.0985
	O14522_hsa05215	5.61912	6.87515
	O14522_hsa05216	3.20868	1.97486
	O14522_hsa05217	0.821855	5.02347
	O14522_hsa05218	11.2431	7.68888
	O14522_hsa05219	2.82993	2.55118
	O14522_hsa05220	1.93793	2.98229
	O14522_hsa05221	10.2108	5.73238
	O14522_hsa05222	1.13934	5.64099
	O14522_hsa05223	6.70409	4.57103
	O14522_hsa05230	7.62382	0.877407
	O14522_hsa05231	3.95657	4.85655
	O14638_hsa00010	0	0
	O14638_hsa00020	0	0
	O14638_hsa00030	0	0
	O14638_hsa00190	0	0
	O14638_hsa00250	0	0
	O14638_hsa00260	0	0.580357
	O14638_hsa00330	0.448345	0
	O14638_hsa00471	0	0
	O14638_hsa00564	0.476482	0
	O14638_hsa00980	0	0
	O14638_hsa03022	0	0
	O14638_hsa03320	0	0
	O14638_hsa04010	0	0.640043
	O14638_hsa04012	0	0
	O14638_hsa04020	0	0
	O14638_hsa04024	0	0
	O14638_hsa04060	0	0.99766
	O14638_hsa04062	0	1.63493
	O14638_hsa04064	0	0
	O14638_hsa04066	0	0
	O14638_hsa04110	0	0
	O14638_hsa04115	0	0
	O14638_hsa04120	0	0
	O14638_hsa04142	0	0.683013
	O14638_hsa04150	0	0
	O14638_hsa04151	0	0
	O14638_hsa04210	0	0
	O14638_hsa04310	0	0
	O14638_hsa04340	0	0.704452
	O14638_hsa04350	0	0
	O14638_hsa04370	0	0
	O14638_hsa04510	0	0
	O14638_hsa04512	0	0
	O14638_hsa04520	0	0
	O14638_hsa04630	0	0.785564
	O14638_hsa04640	0.455573	0
	O14638_hsa04662	0	0.579814
	O14638_hsa04810	0	0
	O14638_hsa04916	0	0
	O14638_hsa05160	0	2.14543
	O14638_hsa05161	0	0.85262
	O14638_hsa05166	0	0
	O14638_hsa05169	0	0.707047
	O14638_hsa05200	0	0
	O14638_hsa05202	0.487828	0
	O14638_hsa05203	0	1.64915
	O14638_hsa05204	0	0
	O14638_hsa05205	0	0
	O14638_hsa05206	0	0.541741
	O14638_hsa05210	0	0
	O14638_hsa05211	0.447262	0
	O14638_hsa05212	0	0
	O14638_hsa05213	0	0
	O14638_hsa05214	0	0
	O14638_hsa05215	0	0
	O14638_hsa05216	0	0
	O14638_hsa05217	0	0
	O14638_hsa05218	0	0
	O14638_hsa05219	0	0
	O14638_hsa05220	0	0
	O14638_hsa05221	0	0
	O14638_hsa05222	0	0
	O14638_hsa05223	0	0
	O14638_hsa05230	0	0
	O14638_hsa05231	0	0
	O14668_hsa00010	0	0
	O14668_hsa00020	0	0.435584
	O14668_hsa00030	0	0
	O14668_hsa00190	1.36496	0
	O14668_hsa00250	0	0
	O14668_hsa00260	0.584194	1.81589
	O14668_hsa00330	0	0.716371
	O14668_hsa00471	0	0
	O14668_hsa00564	0.585989	1.81944
	O14668_hsa00980	0	0
	O14668_hsa03022	0.700439	0
	O14668_hsa03320	0	0
	O14668_hsa04010	0.769722	0.977239
	O14668_hsa04012	0	3.07361
	O14668_hsa04020	3.0957	1.16227
	O14668_hsa04024	2.35565	0.935158
	O14668_hsa04060	0	0
	O14668_hsa04062	0	0
	O14668_hsa04064	0	1.05205
	O14668_hsa04066	1.17212	0
	O14668_hsa04110	0	0
	O14668_hsa04115	0	0.554672
	O14668_hsa04120	0.957395	4.02455
	O14668_hsa04142	0	2.63101
	O14668_hsa04150	1.53684	0.801663
	O14668_hsa04151	1.87261	0.75728
	O14668_hsa04210	0	1.75256
	O14668_hsa04310	0.743955	1.87804
	O14668_hsa04340	0.51957	0.75464
	O14668_hsa04350	0	0
	O14668_hsa04370	1.80557	2.36592
	O14668_hsa04510	4.05734	2.56006
	O14668_hsa04512	4.09442	0
	O14668_hsa04520	0	0.690564
	O14668_hsa04630	0	2.40183
	O14668_hsa04640	0	1.16732
	O14668_hsa04662	0	0.934143
	O14668_hsa04810	1.50737	2.46029
	O14668_hsa04916	0	0.72744
	O14668_hsa05160	0	1.11353
	O14668_hsa05161	0	0
	O14668_hsa05166	0	0
	O14668_hsa05169	0	1.19635
	O14668_hsa05200	0	1.85945
	O14668_hsa05202	0	0
	O14668_hsa05203	0	1.32506
	O14668_hsa05204	0	1.12646
	O14668_hsa05205	2.9025	1.05309
	O14668_hsa05206	0	0.932562
	O14668_hsa05210	0	0.83981
	O14668_hsa05211	0	2.60836
	O14668_hsa05212	0	0.861814
	O14668_hsa05213	0	1.82209
	O14668_hsa05214	0	1.54
	O14668_hsa05215	0	2.06996
	O14668_hsa05216	0	0.795508
	O14668_hsa05217	0	2.44905
	O14668_hsa05218	2.21586	1.68052
	O14668_hsa05219	0	0
	O14668_hsa05220	0.613083	4.11687
	O14668_hsa05221	0	1.00031
	O14668_hsa05222	0	3.08335
	O14668_hsa05223	0	1.68301
	O14668_hsa05230	0.696009	2.24019
	O14668_hsa05231	0	2.07402
	O14669_hsa00010	0	0
	O14669_hsa00020	0	0.670763
	O14669_hsa00030	0	0
	O14669_hsa00190	0	1.37826
	O14669_hsa00250	0	0
	O14669_hsa00260	0	0
	O14669_hsa00330	0	0
	O14669_hsa00471	0	0
	O14669_hsa00564	0	0
	O14669_hsa00980	0	0
	O14669_hsa03022	0	0
	O14669_hsa03320	0	0
	O14669_hsa04010	0	0
	O14669_hsa04012	0	0
	O14669_hsa04020	0	0
	O14669_hsa04024	0	0
	O14669_hsa04060	0	0
	O14669_hsa04062	0	0
	O14669_hsa04064	0.499369	0
	O14669_hsa04066	0	0
	O14669_hsa04110	0	1.15299
	O14669_hsa04115	0	0
	O14669_hsa04120	0	1.28049
	O14669_hsa04142	0	0
	O14669_hsa04150	0	0
	O14669_hsa04151	0	0.460326
	O14669_hsa04210	0	0.461339
	O14669_hsa04310	0	0
	O14669_hsa04340	0	0
	O14669_hsa04350	0	0
	O14669_hsa04370	0	0
	O14669_hsa04510	0	0.807251
	O14669_hsa04512	0	0.61022
	O14669_hsa04520	0	0
	O14669_hsa04630	0.431702	0
	O14669_hsa04640	0	0
	O14669_hsa04662	0	0
	O14669_hsa04810	0	0.484492
	O14669_hsa04916	0	0
	O14669_hsa05160	0	0
	O14669_hsa05161	0	0
	O14669_hsa05166	0	0
	O14669_hsa05169	0	0
	O14669_hsa05200	0	1.10226
	O14669_hsa05202	0	0
	O14669_hsa05203	0	0
	O14669_hsa05204	0	0
	O14669_hsa05205	0	0
	O14669_hsa05206	0	0
	O14669_hsa05210	0	0
	O14669_hsa05211	0	0
	O14669_hsa05212	0	0
	O14669_hsa05213	0	0
	O14669_hsa05214	0	0
	O14669_hsa05215	0	0
	O14669_hsa05216	0	0
	O14669_hsa05217	0	0
	O14669_hsa05218	0	0
	O14669_hsa05219	0	0
	O14669_hsa05220	0	0.439496
	O14669_hsa05221	0	0.457803
	O14669_hsa05222	0	0.716214
	O14669_hsa05223	0	0
	O14669_hsa05230	0	0
	O14669_hsa05231	0	0
	O14672_hsa00010	0	0.765097
	O14672_hsa00020	1.38241	0
	O14672_hsa00030	0.933203	0
	O14672_hsa00190	1.98738	0
	O14672_hsa00250	1.14243	0.81432
	O14672_hsa00260	0	1.10988
	O14672_hsa00330	0	1.06347
	O14672_hsa00471	0	0
	O14672_hsa00564	1.03781	0
	O14672_hsa00980	0.53449	2.45679
	O14672_hsa03022	1.07914	0
	O14672_hsa03320	0	0
	O14672_hsa04010	0	0.640043
	O14672_hsa04012	3.71474	0.889394
	O14672_hsa04020	3.55981	1.37191
	O14672_hsa04024	2.96932	0
	O14672_hsa04060	19.8445	17.2776
	O14672_hsa04062	27.676	23.3731
	O14672_hsa04064	23.6703	14.0113
	O14672_hsa04066	6.40301	0
	O14672_hsa04110	0	0
	O14672_hsa04115	0	0
	O14672_hsa04120	1.04568	0.824574
	O14672_hsa04142	5.58162	5.41625
	O14672_hsa04150	3.22606	0.891748
	O14672_hsa04151	11.3063	3.16801
	O14672_hsa04210	5.97437	2.51118
	O14672_hsa04310	1.63594	3.95031
	O14672_hsa04340	0	2.26484
	O14672_hsa04350	2.40698	0
	O14672_hsa04370	6.0168	3.86787
	O14672_hsa04510	5.16983	5.3204
	O14672_hsa04512	6.89828	2.91117
	O14672_hsa04520	4.39698	5.44533
	O14672_hsa04630	6.52071	5.92843
	O14672_hsa04640	25.2475	24.8864
	O14672_hsa04662	15.7101	15.4934
	O14672_hsa04810	9.97317	0
	O14672_hsa04916	0.807494	2.88136
	O14672_hsa05160	0.779639	1.39717
	O14672_hsa05161	2.59186	3.75999
	O14672_hsa05166	8.95274	6.65831
	O14672_hsa05169	15.4131	6.50369
	O14672_hsa05200	6.11785	4.10882
	O14672_hsa05202	4.14	6.42266
	O14672_hsa05203	1.01804	1.32506
	O14672_hsa05204	0	1.01277
	O14672_hsa05205	3.06425	4.71958
	O14672_hsa05206	1.60593	0.929647
	O14672_hsa05210	0.720916	0
	O14672_hsa05211	2.53952	1.2732
	O14672_hsa05212	0	1.98225
	O14672_hsa05213	1.29168	0
	O14672_hsa05214	3.7055	0.817683
	O14672_hsa05215	2.49377	1.86932
	O14672_hsa05216	0	0
	O14672_hsa05217	1.57565	5.02357
	O14672_hsa05218	4.87266	2.00802
	O14672_hsa05219	0.772645	0
	O14672_hsa05220	1.41982	0
	O14672_hsa05221	2.9734	4.28061
	O14672_hsa05222	4.05172	1.03239
	O14672_hsa05223	4.48186	2.29741
	O14672_hsa05230	1.58551	0
	O14672_hsa05231	0.705225	2.03995
	O14763_hsa00010	0	1.25884
	O14763_hsa00020	0	4.30632
	O14763_hsa00030	0	1.5137
	O14763_hsa00190	0	0
	O14763_hsa00250	0	1.8143
	O14763_hsa00260	0	1.6754
	O14763_hsa00330	1.20388	2.11385
	O14763_hsa00471	0	0.874978
	O14763_hsa00564	0	2.42616
	O14763_hsa00980	0	3.35383
	O14763_hsa03022	0	1.8514
	O14763_hsa03320	0	2.51362
	O14763_hsa04010	1.01852	5.99319
	O14763_hsa04012	4.73463	2.47929
	O14763_hsa04020	0	3.06044
	O14763_hsa04024	3.051	1.05638
	O14763_hsa04060	0	10.1982
	O14763_hsa04062	0	7.83097
	O14763_hsa04064	0	14.7726
	O14763_hsa04066	1.03645	1.51216
	O14763_hsa04110	0	2.99759
	O14763_hsa04115	2.36941	9.42173
	O14763_hsa04120	2.06111	0
	O14763_hsa04142	0.890319	5.34807
	O14763_hsa04150	0	4.02195
	O14763_hsa04151	0	2.99781
	O14763_hsa04210	9.50113	12.5617
	O14763_hsa04310	3.07344	6.23709
	O14763_hsa04340	0.915152	0
	O14763_hsa04350	0	0.662934
	O14763_hsa04370	0.676463	4.12245
	O14763_hsa04510	0	4.59246
	O14763_hsa04512	0	2.27852
	O14763_hsa04520	0	3.95529
	O14763_hsa04630	2.60209	5.8676
	O14763_hsa04640	0	3.7888
	O14763_hsa04662	0	0
	O14763_hsa04810	0	1.82039
	O14763_hsa04916	0	2.16197
	O14763_hsa05160	2.18942	3.90183
	O14763_hsa05161	2.73742	8.90453
	O14763_hsa05166	2.67339	2.61249
	O14763_hsa05169	4.89094	6.31061
	O14763_hsa05200	4.32267	2.55434
	O14763_hsa05202	0	5.21836
	O14763_hsa05203	3.61854	5.27883
	O14763_hsa05204	0	4.63183
	O14763_hsa05205	0	3.4392
	O14763_hsa05206	0	1.59066
	O14763_hsa05210	4.4271	7.73524
	O14763_hsa05211	1.17052	4.92629
	O14763_hsa05212	3.76212	2.58608
	O14763_hsa05213	0	4.83731
	O14763_hsa05214	0	0.514365
	O14763_hsa05215	1.68835	2.48967
	O14763_hsa05216	0	4.51943
	O14763_hsa05217	0.923402	1.66039
	O14763_hsa05218	0	0
	O14763_hsa05219	0	3.05018
	O14763_hsa05220	2.10355	1.46868
	O14763_hsa05221	0	1.57043
	O14763_hsa05222	1.22186	6.89638
	O14763_hsa05223	0	3.02797
	O14763_hsa05230	0.950734	0.810287
	O14763_hsa05231	2.35813	4.239
	O14786_hsa00010	3.81089	1.07501
	O14786_hsa00020	0	5.7968
	O14786_hsa00030	1.54092	0
	O14786_hsa00190	0.561428	4.29311
	O14786_hsa00250	0	1.79792
	O14786_hsa00260	0	2.42792
	O14786_hsa00330	0	0
	O14786_hsa00471	0	1.52995
	O14786_hsa00564	0.737659	0
	O14786_hsa00980	0	3.24619
	O14786_hsa03022	0	0
	O14786_hsa03320	1.20273	2.70113
	O14786_hsa04010	5.43192	5.23974
	O14786_hsa04012	1.41401	4.09563
	O14786_hsa04020	8.12065	8.69028
	O14786_hsa04024	2.78643	4.50232
	O14786_hsa04060	4.92345	7.22182
	O14786_hsa04062	1.82774	5.10399
	O14786_hsa04064	1.21726	3.17657
	O14786_hsa04066	6.24302	9.52842
	O14786_hsa04110	0	2.75498
	O14786_hsa04115	0	2.34164
	O14786_hsa04120	0	1.63707
	O14786_hsa04142	0	5.69144
	O14786_hsa04150	1.03713	2.28265
	O14786_hsa04151	31.7787	22.6663
	O14786_hsa04210	0.95051	2.21739
	O14786_hsa04310	1.01943	4.41095
	O14786_hsa04340	2.0376	2.669
	O14786_hsa04350	9.53214	4.55359
	O14786_hsa04370	2.58997	4.49829
	O14786_hsa04510	40.9352	32.8925
	O14786_hsa04512	29.3905	26.7567
	O14786_hsa04520	10.3138	3.53384
	O14786_hsa04630	0.613653	2.25212
	O14786_hsa04640	6.88552	0.561192
	O14786_hsa04662	3.23554	2.75029
	O14786_hsa04810	17.7291	11.1473
	O14786_hsa04916	1.81932	6.00338
	O14786_hsa05160	0	1.44567
	O14786_hsa05161	0	2.51171
	O14786_hsa05166	0	3.62261
	O14786_hsa05169	0	4.05701
	O14786_hsa05200	18.2336	12.7187
	O14786_hsa05202	6.15359	5.088
	O14786_hsa05203	0	4.59746
	O14786_hsa05204	0	4.5424
	O14786_hsa05205	17.6591	14.7835
	O14786_hsa05206	2.97446	7.21491
[truncated: 127,806 more rows]

## Sheet: Figure 3a
	Source Type	Cancer Type	Number of involved pathways	Number of proteins (or protein sets)
	MP only	BLCA	0	2193
	MP only	BRCA	0	2163
	MP only	CHOL	0	1955
	MP only	COAD	0	2016
	MP only	HNSC	0	2247
	MP only	KICH	0	1956
	MP only	KIRC	0	1933
	MP only	KIRP	0	2037
	MP only	LIHC	0	2226
	MP only	LUAD	0	2127
	MP only	LUSC	0	1968
	MP only	PRAD	0	2267
	MP only	READ	0	2042
	MP only	THCA	0	2256
	MP only	UCEC	0	2122
	MP only	BLCA	0-5	229
	MP only	BRCA	0-5	334
	MP only	CHOL	0-5	487
	MP only	COAD	0-5	226
	MP only	HNSC	0-5	246
	MP only	KICH	0-5	465
	MP only	KIRC	0-5	381
	MP only	KIRP	0-5	336
	MP only	LIHC	0-5	246
	MP only	LUAD	0-5	299
	MP only	LUSC	0-5	272
	MP only	PRAD	0-5	177
	MP only	READ	0-5	231
	MP only	THCA	0-5	261
	MP only	UCEC	0-5	377
	MP only	BLCA	5-10	127
	MP only	BRCA	5-10	64
	MP only	CHOL	5-10	140
	MP only	COAD	5-10	58
	MP only	HNSC	5-10	91
	MP only	KICH	5-10	133
	MP only	KIRC	5-10	236
	MP only	KIRP	5-10	202
	MP only	LIHC	5-10	107
	MP only	LUAD	5-10	103
	MP only	LUSC	5-10	121
	MP only	PRAD	5-10	79
	MP only	READ	5-10	116
	MP only	THCA	5-10	76
	MP only	UCEC	5-10	74
	MP only	BLCA	10-15	40
	MP only	BRCA	10-15	26
	MP only	CHOL	10-15	11
	MP only	COAD	10-15	127
	MP only	HNSC	10-15	8
	MP only	KICH	10-15	37
	MP only	KIRC	10-15	42
	MP only	KIRP	10-15	19
	MP only	LIHC	10-15	15
	MP only	LUAD	10-15	48
	MP only	LUSC	10-15	208
	MP only	PRAD	10-15	57
	MP only	READ	10-15	88
	MP only	THCA	10-15	1
	MP only	UCEC	10-15	17
	MP only	BLCA	15-20	4
	MP only	BRCA	15-20	7
	MP only	CHOL	15-20	1
	MP only	COAD	15-20	155
	MP only	HNSC	15-20	2
	MP only	KICH	15-20	3
	MP only	KIRC	15-20	2
	MP only	KIRP	15-20	0
	MP only	LIHC	15-20	0
	MP only	LUAD	15-20	9
	MP only	LUSC	15-20	23
	MP only	PRAD	15-20	13
	MP only	READ	15-20	87
	MP only	THCA	15-20	0
	MP only	UCEC	15-20	3
	MP only	BLCA	20-25	1
	MP only	BRCA	20-25	0
	MP only	CHOL	20-25	0
	MP only	COAD	20-25	11
	MP only	HNSC	20-25	0
	MP only	KICH	20-25	0
	MP only	KIRC	20-25	0
	MP only	KIRP	20-25	0
	MP only	LIHC	20-25	0
	MP only	LUAD	20-25	5
	MP only	LUSC	20-25	2
	MP only	PRAD	20-25	1
	MP only	READ	20-25	28
	MP only	THCA	20-25	0
	MP only	UCEC	20-25	0
	MP only	BLCA	25-30	0
	MP only	BRCA	25-30	0
	MP only	CHOL	25-30	0
	MP only	COAD	25-30	1
	MP only	HNSC	25-30	0
	MP only	KICH	25-30	0
	MP only	KIRC	25-30	0
	MP only	KIRP	25-30	0
	MP only	LIHC	25-30	0
	MP only	LUAD	25-30	3
	MP only	LUSC	25-30	0
	MP only	PRAD	25-30	0
	MP only	READ	25-30	2
	MP only	THCA	25-30	0
	MP only	UCEC	25-30	1
	MP only	BLCA	30-35	0
	MP only	BRCA	30-35	0
	MP only	CHOL	30-35	0
	MP only	COAD	30-35	0
	MP only	HNSC	30-35	0
	MP only	KICH	30-35	0
	MP only	KIRC	30-35	0
	MP only	KIRP	30-35	0
	MP only	LIHC	30-35	0
	MP only	LUAD	30-35	0
	MP only	LUSC	30-35	0
	MP only	PRAD	30-35	0
	MP only	READ	30-35	0
	MP only	THCA	30-35	0
	MP only	UCEC	30-35	0
	MP only	BLCA	>35	0
	MP only	BRCA	>35	0
	MP only	CHOL	>35	0
	MP only	COAD	>35	0
	MP only	HNSC	>35	0
	MP only	KICH	>35	0
	MP only	KIRC	>35	0
	MP only	KIRP	>35	0
	MP only	LIHC	>35	0
	MP only	LUAD	>35	0
	MP only	LUSC	>35	0
	MP only	PRAD	>35	0
	MP only	READ	>35	0
	MP only	THCA	>35	0
	MP only	UCEC	>35	0
	MPP comm. (Reported)	BLCA	0	1291
	MPP comm. (Reported)	BRCA	0	1327
	MPP comm. (Reported)	CHOL	0	1037
	MPP comm. (Reported)	COAD	0	1152
	MPP comm. (Reported)	HNSC	0	1413
	MPP comm. (Reported)	KICH	0	1175
	MPP comm. (Reported)	KIRC	0	1192
	MPP comm. (Reported)	KIRP	0	1263
	MPP comm. (Reported)	LIHC	0	1217
	MPP comm. (Reported)	LUAD	0	1375
	MPP comm. (Reported)	LUSC	0	1158
	MPP comm. (Reported)	PRAD	0	1597
	MPP comm. (Reported)	READ	0	1203
	MPP comm. (Reported)	THCA	0	1357
	MPP comm. (Reported)	UCEC	0	1139
	MPP comm. (Reported)	BLCA	0-5	651
	MPP comm. (Reported)	BRCA	0-5	600
	MPP comm. (Reported)	CHOL	0-5	925
	MPP comm. (Reported)	COAD	0-5	623
	MPP comm. (Reported)	HNSC	0-5	797
	MPP comm. (Reported)	KICH	0-5	678
	MPP comm. (Reported)	KIRC	0-5	633
	MPP comm. (Reported)	KIRP	0-5	711
	MPP comm. (Reported)	LIHC	0-5	711
	MPP comm. (Reported)	LUAD	0-5	613
	MPP comm. (Reported)	LUSC	0-5	611
	MPP comm. (Reported)	PRAD	0-5	594
	MPP comm. (Reported)	READ	0-5	724
	MPP comm. (Reported)	THCA	0-5	792
	MPP comm. (Reported)	UCEC	0-5	701
	MPP comm. (Reported)	BLCA	5-10	261
	MPP comm. (Reported)	BRCA	5-10	220
	MPP comm. (Reported)	CHOL	5-10	440
	MPP comm. (Reported)	COAD	5-10	348
	MPP comm. (Reported)	HNSC	5-10	277
	MPP comm. (Reported)	KICH	5-10	406
	MPP comm. (Reported)	KIRC	5-10	308
	MPP comm. (Reported)	KIRP	5-10	323
	MPP comm. (Reported)	LIHC	5-10	320
	MPP comm. (Reported)	LUAD	5-10	248
	MPP comm. (Reported)	LUSC	5-10	283
	MPP comm. (Reported)	PRAD	5-10	210
	MPP comm. (Reported)	READ	5-10	286
	MPP comm. (Reported)	THCA	5-10	359
	MPP comm. (Reported)	UCEC	5-10	312
	MPP comm. (Reported)	BLCA	10-15	162
	MPP comm. (Reported)	BRCA	10-15	145
	MPP comm. (Reported)	CHOL	10-15	134
	MPP comm. (Reported)	COAD	10-15	188
	MPP comm. (Reported)	HNSC	10-15	81
	MPP comm. (Reported)	KICH	10-15	191
	MPP comm. (Reported)	KIRC	10-15	179
	MPP comm. (Reported)	KIRP	10-15	151
	MPP comm. (Reported)	LIHC	10-15	141
	MPP comm. (Reported)	LUAD	10-15	169
	MPP comm. (Reported)	LUSC	10-15	264
	MPP comm. (Reported)	PRAD	10-15	111
	MPP comm. (Reported)	READ	10-15	149
	MPP comm. (Reported)	THCA	10-15	80
	MPP comm. (Reported)	UCEC	10-15	186
	MPP comm. (Reported)	BLCA	15-20	104
	MPP comm. (Reported)	BRCA	15-20	108
	MPP comm. (Reported)	CHOL	15-20	41
	MPP comm. (Reported)	COAD	15-20	97
	MPP comm. (Reported)	HNSC	15-20	17
	MPP comm. (Reported)	KICH	15-20	88
	MPP comm. (Reported)	KIRC	15-20	87
	MPP comm. (Reported)	KIRP	15-20	71
	MPP comm. (Reported)	LIHC	15-20	83
	MPP comm. (Reported)	LUAD	15-20	99
	MPP comm. (Reported)	LUSC	15-20	109
	MPP comm. (Reported)	PRAD	15-20	50
	MPP comm. (Reported)	READ	15-20	92
	MPP comm. (Reported)	THCA	15-20	5
	MPP comm. (Reported)	UCEC	15-20	138
	MPP comm. (Reported)	BLCA	20-25	84
	MPP comm. (Reported)	BRCA	20-25	87
	MPP comm. (Reported)	CHOL	20-25	12
	MPP comm. (Reported)	COAD	20-25	79
	MPP comm. (Reported)	HNSC	20-25	8
	MPP comm. (Reported)	KICH	20-25	39
	MPP comm. (Reported)	KIRC	20-25	66
	MPP comm. (Reported)	KIRP	20-25	58
	MPP comm. (Reported)	LIHC	20-25	86
	MPP comm. (Reported)	LUAD	20-25	52
	MPP comm. (Reported)	LUSC	20-25	60
	MPP comm. (Reported)	PRAD	20-25	25
	MPP comm. (Reported)	READ	20-25	64
	MPP comm. (Reported)	THCA	20-25	0
	MPP comm. (Reported)	UCEC	20-25	76
	MPP comm. (Reported)	BLCA	25-30	36
	MPP comm. (Reported)	BRCA	25-30	73
	MPP comm. (Reported)	CHOL	25-30	4
	MPP comm. (Reported)	COAD	25-30	60
	MPP comm. (Reported)	HNSC	25-30	1
	MPP comm. (Reported)	KICH	25-30	13
	MPP comm. (Reported)	KIRC	25-30	54
	MPP comm. (Reported)	KIRP	25-30	15
	MPP comm. (Reported)	LIHC	25-30	32
	MPP comm. (Reported)	LUAD	25-30	29
	MPP comm. (Reported)	LUSC	25-30	50
	MPP comm. (Reported)	PRAD	25-30	7
	MPP comm. (Reported)	READ	25-30	67
	MPP comm. (Reported)	THCA	25-30	1
	MPP comm. (Reported)	UCEC	25-30	34
	MPP comm. (Reported)	BLCA	30-35	5
	MPP comm. (Reported)	BRCA	30-35	29
	MPP comm. (Reported)	CHOL	30-35	1
	MPP comm. (Reported)	COAD	30-35	39
	MPP comm. (Reported)	HNSC	30-35	0
	MPP comm. (Reported)	KICH	30-35	4
	MPP comm. (Reported)	KIRC	30-35	64
	MPP comm. (Reported)	KIRP	30-35	2
	MPP comm. (Reported)	LIHC	30-35	3
	MPP comm. (Reported)	LUAD	30-35	6
	MPP comm. (Reported)	LUSC	30-35	41
	MPP comm. (Reported)	PRAD	30-35	0
	MPP comm. (Reported)	READ	30-35	8
	MPP comm. (Reported)	THCA	30-35	0
	MPP comm. (Reported)	UCEC	30-35	5
	MPP comm. (Reported)	BLCA	>35	0
	MPP comm. (Reported)	BRCA	>35	5
	MPP comm. (Reported)	CHOL	>35	0
	MPP comm. (Reported)	COAD	>35	8
	MPP comm. (Reported)	HNSC	>35	0
	MPP comm. (Reported)	KICH	>35	0
	MPP comm. (Reported)	KIRC	>35	11
	MPP comm. (Reported)	KIRP	>35	0
	MPP comm. (Reported)	LIHC	>35	1
	MPP comm. (Reported)	LUAD	>35	3
	MPP comm. (Reported)	LUSC	>35	18
	MPP comm. (Reported)	PRAD	>35	0
	MPP comm. (Reported)	READ	>35	1
	MPP comm. (Reported)	THCA	>35	0
	MPP comm. (Reported)	UCEC	>35	3
	MPP comm. (Direct)	BLCA	0	2060
	MPP comm. (Direct)	BRCA	0	2091
	MPP comm. (Direct)	CHOL	0	1905
	MPP comm. (Direct)	COAD	0	1969
	MPP comm. (Direct)	HNSC	0	2092
	MPP comm. (Direct)	KICH	0	1865
	MPP comm. (Direct)	KIRC	0	1926
	MPP comm. (Direct)	KIRP	0	2051
	MPP comm. (Direct)	LIHC	0	2085
	MPP comm. (Direct)	LUAD	0	2090
	MPP comm. (Direct)	LUSC	0	1890
	MPP comm. (Direct)	PRAD	0	2192
	MPP comm. (Direct)	READ	0	1950
	MPP comm. (Direct)	THCA	0	2021
	MPP comm. (Direct)	UCEC	0	2012
	MPP comm. (Direct)	BLCA	0-5	284
	MPP comm. (Direct)	BRCA	0-5	267
	MPP comm. (Direct)	CHOL	0-5	450
	MPP comm. (Direct)	COAD	0-5	306
	MPP comm. (Direct)	HNSC	0-5	361
	MPP comm. (Direct)	KICH	0-5	413
	MPP comm. (Direct)	KIRC	0-5	384
	MPP comm. (Direct)	KIRP	0-5	328
	MPP comm. (Direct)	LIHC	0-5	300
	MPP comm. (Direct)	LUAD	0-5	271
	MPP comm. (Direct)	LUSC	0-5	370
	MPP comm. (Direct)	PRAD	0-5	279
	MPP comm. (Direct)	READ	0-5	355
	MPP comm. (Direct)	THCA	0-5	456
	MPP comm. (Direct)	UCEC	0-5	347
	MPP comm. (Direct)	BLCA	5-10	122
	MPP comm. (Direct)	BRCA	5-10	89
	MPP comm. (Direct)	CHOL	5-10	181
	MPP comm. (Direct)	COAD	5-10	156
	MPP comm. (Direct)	HNSC	5-10	107
	MPP comm. (Direct)	KICH	5-10	199
	MPP comm. (Direct)	KIRC	5-10	129
	MPP comm. (Direct)	KIRP	5-10	130
	MPP comm. (Direct)	LIHC	5-10	99
	MPP comm. (Direct)	LUAD	5-10	122
	MPP comm. (Direct)	LUSC	5-10	139
	MPP comm. (Direct)	PRAD	5-10	56
	MPP comm. (Direct)	READ	5-10	156
	MPP comm. (Direct)	THCA	5-10	109
	MPP comm. (Direct)	UCEC	5-10	116
	MPP comm. (Direct)	BLCA	10-15	65
	MPP comm. (Direct)	BRCA	10-15	53
	MPP comm. (Direct)	CHOL	10-15	45
	MPP comm. (Direct)	COAD	10-15	75
	MPP comm. (Direct)	HNSC	10-15	29
	MPP comm. (Direct)	KICH	10-15	78
	MPP comm. (Direct)	KIRC	10-15	81
	MPP comm. (Direct)	KIRP	10-15	45
	MPP comm. (Direct)	LIHC	10-15	49
	MPP comm. (Direct)	LUAD	10-15	72
	MPP comm. (Direct)	LUSC	10-15	127
	MPP comm. (Direct)	PRAD	10-15	46
	MPP comm. (Direct)	READ	10-15	69
	MPP comm. (Direct)	THCA	10-15	8
	MPP comm. (Direct)	UCEC	10-15	60
	MPP comm. (Direct)	BLCA	15-20	42
	MPP comm. (Direct)	BRCA	15-20	41
	MPP comm. (Direct)	CHOL	15-20	9
	MPP comm. (Direct)	COAD	15-20	46
	MPP comm. (Direct)	HNSC	15-20	5
	MPP comm. (Direct)	KICH	15-20	27
	MPP comm. (Direct)	KIRC	15-20	20
	MPP comm. (Direct)	KIRP	15-20	32
	MPP comm. (Direct)	LIHC	15-20	35
	MPP comm. (Direct)	LUAD	15-20	25
	MPP comm. (Direct)	LUSC	15-20	29
	MPP comm. (Direct)	PRAD	15-20	13
	MPP comm. (Direct)	READ	15-20	37
	MPP comm. (Direct)	THCA	15-20	0
	MPP comm. (Direct)	UCEC	15-20	41
	MPP comm. (Direct)	BLCA	20-25	17
	MPP comm. (Direct)	BRCA	20-25	31
	MPP comm. (Direct)	CHOL	20-25	3
	MPP comm. (Direct)	COAD	20-25	25
	MPP comm. (Direct)	HNSC	20-25	0
	MPP comm. (Direct)	KICH	20-25	8
	MPP comm. (Direct)	KIRC	20-25	21
	MPP comm. (Direct)	KIRP	20-25	8
	MPP comm. (Direct)	LIHC	20-25	25
	MPP comm. (Direct)	LUAD	20-25	11
	MPP comm. (Direct)	LUSC	20-25	24
	MPP comm. (Direct)	PRAD	20-25	8
	MPP comm. (Direct)	READ	20-25	22
	MPP comm. (Direct)	THCA	20-25	0
	MPP comm. (Direct)	UCEC	20-25	15
	MPP comm. (Direct)	BLCA	25-30	4
	MPP comm. (Direct)	BRCA	25-30	19
	MPP comm. (Direct)	CHOL	25-30	1
	MPP comm. (Direct)	COAD	25-30	15
	MPP comm. (Direct)	HNSC	25-30	0
	MPP comm. (Direct)	KICH	25-30	4
	MPP comm. (Direct)	KIRC	25-30	23
	MPP comm. (Direct)	KIRP	25-30	0
	MPP comm. (Direct)	LIHC	25-30	1
	MPP comm. (Direct)	LUAD	25-30	1
	MPP comm. (Direct)	LUSC	25-30	8
	MPP comm. (Direct)	PRAD	25-30	0
	MPP comm. (Direct)	READ	25-30	5
	MPP comm. (Direct)	THCA	25-30	0
	MPP comm. (Direct)	UCEC	25-30	3
	MPP comm. (Direct)	BLCA	30-35	0
	MPP comm. (Direct)	BRCA	30-35	3
	MPP comm. (Direct)	CHOL	30-35	0
	MPP comm. (Direct)	COAD	30-35	2
	MPP comm. (Direct)	HNSC	30-35	0
	MPP comm. (Direct)	KICH	30-35	0
	MPP comm. (Direct)	KIRC	30-35	10
	MPP comm. (Direct)	KIRP	30-35	0
	MPP comm. (Direct)	LIHC	30-35	0
	MPP comm. (Direct)	LUAD	30-35	1
	MPP comm. (Direct)	LUSC	30-35	7
	MPP comm. (Direct)	PRAD	30-35	0
	MPP comm. (Direct)	READ	30-35	0
	MPP comm. (Direct)	THCA	30-35	0
	MPP comm. (Direct)	UCEC	30-35	0
	MPP comm. (Direct)	BLCA	>35	0
	MPP comm. (Direct)	BRCA	>35	0
	MPP comm. (Direct)	CHOL	>35	0
	MPP comm. (Direct)	COAD	>35	0
	MPP comm. (Direct)	HNSC	>35	0
	MPP comm. (Direct)	KICH	>35	0
	MPP comm. (Direct)	KIRC	>35	0
	MPP comm. (Direct)	KIRP	>35	0
	MPP comm. (Direct)	LIHC	>35	0
	MPP comm. (Direct)	LUAD	>35	1
	MPP comm. (Direct)	LUSC	>35	0
	MPP comm. (Direct)	PRAD	>35	0
	MPP comm. (Direct)	READ	>35	0
	MPP comm. (Direct)	THCA	>35	0
	MPP comm. (Direct)	UCEC	>35	0
	MP with its reported PPIs	BLCA	0	2030
	MP with its reported PPIs	BRCA	0	2035
	MP with its reported PPIs	CHOL	0	1954
	MP with its reported PPIs	COAD	0	1963
	MP with its reported PPIs	HNSC	0	2154
	MP with its reported PPIs	KICH	0	1984
	MP with its reported PPIs	KIRC	0	1988
	MP with its reported PPIs	KIRP	0	2064
	MP with its reported PPIs	LIHC	0	2088
	MP with its reported PPIs	LUAD	0	2137
	MP with its reported PPIs	LUSC	0	1920
	MP with its reported PPIs	PRAD	0	2204
	MP with its reported PPIs	READ	0	1977
	MP with its reported PPIs	THCA	0	2244
	MP with its reported PPIs	UCEC	0	2006
	MP with its reported PPIs	BLCA	0-5	470
	MP with its reported PPIs	BRCA	0-5	405
	MP with its reported PPIs	CHOL	0-5	536
	MP with its reported PPIs	COAD	0-5	439
	MP with its reported PPIs	HNSC	0-5	374
	MP with its reported PPIs	KICH	0-5	502
	MP with its reported PPIs	KIRC	0-5	423
	MP with its reported PPIs	KIRP	0-5	404
	MP with its reported PPIs	LIHC	0-5	438
	MP with its reported PPIs	LUAD	0-5	322
	MP with its reported PPIs	LUSC	0-5	456
	MP with its reported PPIs	PRAD	0-5	298
	MP with its reported PPIs	READ	0-5	431
	MP with its reported PPIs	THCA	0-5	332
	MP with its reported PPIs	UCEC	0-5	473
	MP with its reported PPIs	BLCA	5-10	89
	MP with its reported PPIs	BRCA	5-10	133
	MP with its reported PPIs	CHOL	5-10	98
	MP with its reported PPIs	COAD	5-10	144
	MP with its reported PPIs	HNSC	5-10	61
	MP with its reported PPIs	KICH	5-10	91
	MP with its reported PPIs	KIRC	5-10	150
	MP with its reported PPIs	KIRP	5-10	121
	MP with its reported PPIs	LIHC	5-10	65
	MP with its reported PPIs	LUAD	5-10	114
	MP with its reported PPIs	LUSC	5-10	165
	MP with its reported PPIs	PRAD	5-10	85
	MP with its reported PPIs	READ	5-10	137
	MP with its reported PPIs	THCA	5-10	16
	MP with its reported PPIs	UCEC	5-10	100
	MP with its reported PPIs	BLCA	10-15	5
	MP with its reported PPIs	BRCA	10-15	21
	MP with its reported PPIs	CHOL	10-15	6
	MP with its reported PPIs	COAD	10-15	44
	MP with its reported PPIs	HNSC	10-15	5
	MP with its reported PPIs	KICH	10-15	15
	MP with its reported PPIs	KIRC	10-15	27
	MP with its reported PPIs	KIRP	10-15	5
	MP with its reported PPIs	LIHC	10-15	3
	MP with its reported PPIs	LUAD	10-15	18
	MP with its reported PPIs	LUSC	10-15	46
	MP with its reported PPIs	PRAD	10-15	7
	MP with its reported PPIs	READ	10-15	46
	MP with its reported PPIs	THCA	10-15	2
	MP with its reported PPIs	UCEC	10-15	11
	MP with its reported PPIs	BLCA	15-20	0
	MP with its reported PPIs	BRCA	15-20	0
	MP with its reported PPIs	CHOL	15-20	0
	MP with its reported PPIs	COAD	15-20	3
	MP with its reported PPIs	HNSC	15-20	0
	MP with its reported PPIs	KICH	15-20	2
	MP with its reported PPIs	KIRC	15-20	6
	MP with its reported PPIs	KIRP	15-20	0
	MP with its reported PPIs	LIHC	15-20	0
	MP with its reported PPIs	LUAD	15-20	3
	MP with its reported PPIs	LUSC	15-20	6
	MP with its reported PPIs	PRAD	15-20	0
	MP with its reported PPIs	READ	15-20	3
	MP with its reported PPIs	THCA	15-20	0
	MP with its reported PPIs	UCEC	15-20	4
	MP with its reported PPIs	BLCA	20-25	0
	MP with its reported PPIs	BRCA	20-25	0
	MP with its reported PPIs	CHOL	20-25	0
	MP with its reported PPIs	COAD	20-25	1
	MP with its reported PPIs	HNSC	20-25	0
	MP with its reported PPIs	KICH	20-25	0
	MP with its reported PPIs	KIRC	20-25	0
	MP with its reported PPIs	KIRP	20-25	0
	MP with its reported PPIs	LIHC	20-25	0
	MP with its reported PPIs	LUAD	20-25	0
	MP with its reported PPIs	LUSC	20-25	1
	MP with its reported PPIs	PRAD	20-25	0
	MP with its reported PPIs	READ	20-25	0
	MP with its reported PPIs	THCA	20-25	0
	MP with its reported PPIs	UCEC	20-25	0
	MP with its reported PPIs	BLCA	25-30	0
	MP with its reported PPIs	BRCA	25-30	0
	MP with its reported PPIs	CHOL	25-30	0
	MP with its reported PPIs	COAD	25-30	0
	MP with its reported PPIs	HNSC	25-30	0
	MP with its reported PPIs	KICH	25-30	0
	MP with its reported PPIs	KIRC	25-30	0
	MP with its reported PPIs	KIRP	25-30	0
	MP with its reported PPIs	LIHC	25-30	0
	MP with its reported PPIs	LUAD	25-30	0
	MP with its reported PPIs	LUSC	25-30	0
	MP with its reported PPIs	PRAD	25-30	0
	MP with its reported PPIs	READ	25-30	0
	MP with its reported PPIs	THCA	25-30	0
	MP with its reported PPIs	UCEC	25-30	0
	MP with its reported PPIs	BLCA	30-35	0
	MP with its reported PPIs	BRCA	30-35	0
	MP with its reported PPIs	CHOL	30-35	0
	MP with its reported PPIs	COAD	30-35	0
	MP with its reported PPIs	HNSC	30-35	0
	MP with its reported PPIs	KICH	30-35	0
	MP with its reported PPIs	KIRC	30-35	0
	MP with its reported PPIs	KIRP	30-35	0
	MP with its reported PPIs	LIHC	30-35	0
	MP with its reported PPIs	LUAD	30-35	0
	MP with its reported PPIs	LUSC	30-35	0
	MP with its reported PPIs	PRAD	30-35	0
	MP with its reported PPIs	READ	30-35	0
	MP with its reported PPIs	THCA	30-35	0
	MP with its reported PPIs	UCEC	30-35	0
	MP with its reported PPIs	BLCA	>35	0
	MP with its reported PPIs	BRCA	>35	0
	MP with its reported PPIs	CHOL	>35	0
	MP with its reported PPIs	COAD	>35	0
	MP with its reported PPIs	HNSC	>35	0
	MP with its reported PPIs	KICH	>35	0
	MP with its reported PPIs	KIRC	>35	0
	MP with its reported PPIs	KIRP	>35	0
	MP with its reported PPIs	LIHC	>35	0
	MP with its reported PPIs	LUAD	>35	0
	MP with its reported PPIs	LUSC	>35	0
	MP with its reported PPIs	PRAD	>35	0
	MP with its reported PPIs	READ	>35	0
	MP with its reported PPIs	THCA	>35	0
	MP with its reported PPIs	UCEC	>35	0
	MP with its direct PPIs	BLCA	0	2431
	MP with its direct PPIs	BRCA	0	2449
	MP with its direct PPIs	CHOL	0	2395
	MP with its direct PPIs	COAD	0	2400
	MP with its direct PPIs	HNSC	0	2465
	MP with its direct PPIs	KICH	0	2402
	MP with its direct PPIs	KIRC	0	2411
	MP with its direct PPIs	KIRP	0	2432
	MP with its direct PPIs	LIHC	0	2457
	MP with its direct PPIs	LUAD	0	2458
	MP with its direct PPIs	LUSC	0	2383
	MP with its direct PPIs	PRAD	0	2497
	MP with its direct PPIs	READ	0	2403
	MP with its direct PPIs	THCA	0	2509
	MP with its direct PPIs	UCEC	0	2426
	MP with its direct PPIs	BLCA	0-5	144
	MP with its direct PPIs	BRCA	0-5	114
	MP with its direct PPIs	CHOL	0-5	168
	MP with its direct PPIs	COAD	0-5	144
	MP with its direct PPIs	HNSC	0-5	114
	MP with its direct PPIs	KICH	0-5	164
	MP with its direct PPIs	KIRC	0-5	142
	MP with its direct PPIs	KIRP	0-5	140
	MP with its direct PPIs	LIHC	0-5	126
	MP with its direct PPIs	LUAD	0-5	96
	MP with its direct PPIs	LUSC	0-5	144
	MP with its direct PPIs	PRAD	0-5	69
	MP with its direct PPIs	READ	0-5	141
	MP with its direct PPIs	THCA	0-5	82
	MP with its direct PPIs	UCEC	0-5	152
	MP with its direct PPIs	BLCA	5-10	17
	MP with its direct PPIs	BRCA	5-10	26
	MP with its direct PPIs	CHOL	5-10	31
	MP with its direct PPIs	COAD	5-10	43
	MP with its direct PPIs	HNSC	5-10	15
	MP with its direct PPIs	KICH	5-10	23
	MP with its direct PPIs	KIRC	5-10	38
	MP with its direct PPIs	KIRP	5-10	22
	MP with its direct PPIs	LIHC	5-10	11
	MP with its direct PPIs	LUAD	5-10	34
	MP with its direct PPIs	LUSC	5-10	66
	MP with its direct PPIs	PRAD	5-10	27
	MP with its direct PPIs	READ	5-10	38
	MP with its direct PPIs	THCA	5-10	3
	MP with its direct PPIs	UCEC	5-10	14
	MP with its direct PPIs	BLCA	10-15	2
	MP with its direct PPIs	BRCA	10-15	5
	MP with its direct PPIs	CHOL	10-15	0
	MP with its direct PPIs	COAD	10-15	7
	MP with its direct PPIs	HNSC	10-15	0
	MP with its direct PPIs	KICH	10-15	5
	MP with its direct PPIs	KIRC	10-15	2
	MP with its direct PPIs	KIRP	10-15	0
	MP with its direct PPIs	LIHC	10-15	0
	MP with its direct PPIs	LUAD	10-15	5
	MP with its direct PPIs	LUSC	10-15	1
	MP with its direct PPIs	PRAD	10-15	1
	MP with its direct PPIs	READ	10-15	12
	MP with its direct PPIs	THCA	10-15	0
	MP with its direct PPIs	UCEC	10-15	2
	MP with its direct PPIs	BLCA	15-20	0
	MP with its direct PPIs	BRCA	15-20	0
	MP with its direct PPIs	CHOL	15-20	0
	MP with its direct PPIs	COAD	15-20	0
	MP with its direct PPIs	HNSC	15-20	0
	MP with its direct PPIs	KICH	15-20	0
	MP with its direct PPIs	KIRC	15-20	1
	MP with its direct PPIs	KIRP	15-20	0
	MP with its direct PPIs	LIHC	15-20	0
	MP with its direct PPIs	LUAD	15-20	1
	MP with its direct PPIs	LUSC	15-20	0
	MP with its direct PPIs	PRAD	15-20	0
	MP with its direct PPIs	READ	15-20	0
	MP with its direct PPIs	THCA	15-20	0
	MP with its direct PPIs	UCEC	15-20	0
	MP with its direct PPIs	BLCA	20-25	0
	MP with its direct PPIs	BRCA	20-25	0
	MP with its direct PPIs	CHOL	20-25	0
	MP with its direct PPIs	COAD	20-25	0
	MP with its direct PPIs	HNSC	20-25	0
	MP with its direct PPIs	KICH	20-25	0
	MP with its direct PPIs	KIRC	20-25	0
	MP with its direct PPIs	KIRP	20-25	0
	MP with its direct PPIs	LIHC	20-25	0
	MP with its direct PPIs	LUAD	20-25	0
	MP with its direct PPIs	LUSC	20-25	0
	MP with its direct PPIs	PRAD	20-25	0
	MP with its direct PPIs	READ	20-25	0
	MP with its direct PPIs	THCA	20-25	0
	MP with its direct PPIs	UCEC	20-25	0
	MP with its direct PPIs	BLCA	25-30	0
	MP with its direct PPIs	BRCA	25-30	0
	MP with its direct PPIs	CHOL	25-30	0
	MP with its direct PPIs	COAD	25-30	0
	MP with its direct PPIs	HNSC	25-30	0
	MP with its direct PPIs	KICH	25-30	0
	MP with its direct PPIs	KIRC	25-30	0
	MP with its direct PPIs	KIRP	25-30	0
	MP with its direct PPIs	LIHC	25-30	0
	MP with its direct PPIs	LUAD	25-30	0
	MP with its direct PPIs	LUSC	25-30	0
	MP with its direct PPIs	PRAD	25-30	0
	MP with its direct PPIs	READ	25-30	0
	MP with its direct PPIs	THCA	25-30	0
	MP with its direct PPIs	UCEC	25-30	0
	MP with its direct PPIs	BLCA	30-35	0
	MP with its direct PPIs	BRCA	30-35	0
	MP with its direct PPIs	CHOL	30-35	0
	MP with its direct PPIs	COAD	30-35	0
	MP with its direct PPIs	HNSC	30-35	0
	MP with its direct PPIs	KICH	30-35	0
	MP with its direct PPIs	KIRC	30-35	0
	MP with its direct PPIs	KIRP	30-35	0
	MP with its direct PPIs	LIHC	30-35	0
	MP with its direct PPIs	LUAD	30-35	0
	MP with its direct PPIs	LUSC	30-35	0
	MP with its direct PPIs	PRAD	30-35	0
	MP with its direct PPIs	READ	30-35	0
	MP with its direct PPIs	THCA	30-35	0
	MP with its direct PPIs	UCEC	30-35	0
	MP with its direct PPIs	BLCA	>35	0
	MP with its direct PPIs	BRCA	>35	0
	MP with its direct PPIs	CHOL	>35	0
	MP with its direct PPIs	COAD	>35	0
	MP with its direct PPIs	HNSC	>35	0
	MP with its direct PPIs	KICH	>35	0
	MP with its direct PPIs	KIRC	>35	0
	MP with its direct PPIs	KIRP	>35	0
	MP with its direct PPIs	LIHC	>35	0
	MP with its direct PPIs	LUAD	>35	0
	MP with its direct PPIs	LUSC	>35	0
	MP with its direct PPIs	PRAD	>35	0
	MP with its direct PPIs	READ	>35	0
	MP with its direct PPIs	THCA	>35	0
	MP with its direct PPIs	UCEC	>35	0

## Sheet: Figure 3b
	MPP community (UniProt AC of MP)	Degree	Mean of meta-z	P(k)
	P05067	58	16.6871	0.00121433
	P00533	58	9.08888	0.00121433
	O15399	55	14.8619	0.000607165
	P32927	54	15.4404	0.00182149
	P18433	54	15.1791	0.00182149
	Q16620	54	10.5762	0.00182149
	P08575	53	17.2277	0.00303582
	P15260	53	13.7002	0.00303582
	P15941	53	13.1917	0.00303582
	P54756	53	11.6842	0.00303582
	P19438	53	8.73645	0.00303582
	Q9H5V8	52	17.7265	0.00242866
	P31785	52	16.2915	0.00242866
	P23469	52	14.5759	0.00242866
	P07333	52	12.0341	0.00242866
	P05556	51	16.5027	0.00789314
	P14616	51	15.8034	0.00789314
	P12318	51	14.5991	0.00789314
	P26951	51	13.8638	0.00789314
	P14784	51	13.4623	0.00789314
	P04629	51	13.312	0.00789314
	P24394	51	13.2436	0.00789314
	B7U540	51	13.1856	0.00789314
	P09603	51	12.842	0.00789314
	P14151	51	11.137	0.00789314
	P54762	51	9.55481	0.00789314
	P36897	51	9.30718	0.00789314
	P21709	51	8.84812	0.00789314
	P16070	50	20.5907	0.00789314
	Q9HCN6	50	16.7292	0.00789314
	P15529	50	15.8713	0.00789314
	P09619	50	12.989	0.00789314
	P10721	50	12.9362	0.00789314
	O60500	50	12.8281	0.00789314
	P21860	50	12.0283	0.00789314
	O15031	50	11.7975	0.00789314
	Q9Y5S1	50	11.7468	0.00789314
	Q16288	50	11.223	0.00789314
	Q12879	50	11.1272	0.00789314
	Q8NER5	50	8.86089	0.00789314
	P13637	50	4.4139	0.00789314
	Q9UIW2	49	15.7568	0.0121433
	P16284	49	14.171	0.0121433
	Q9NWQ8	49	13.7205	0.0121433
	Q03135	49	13.6846	0.0121433
	P21802	49	13.6653	0.0121433
	P07949	49	13.2236	0.0121433
	P23468	49	12.9844	0.0121433
	O00206	49	12.5563	0.0121433
	Q12913	49	12.3919	0.0121433
	P04626	49	12.2647	0.0121433
	Q9BXP2	49	12.0637	0.0121433
	O15455	49	11.9657	0.0121433
	P52799	49	11.573	0.0121433
	P01133	49	11.2899	0.0121433
	P16473	49	11.0527	0.0121433
	P22455	49	10.39	0.0121433
	Q12866	49	10.3004	0.0121433
	Q14571	49	9.4724	0.0121433
	P22607	49	8.94562	0.0121433
	Q13224	49	6.84831	0.0121433
	P40189	48	16.4116	0.00667881
	P08069	48	15.2801	0.00667881
	P07766	48	13.3777	0.00667881
	Q9Y4D7	48	12.9156	0.00667881
	P22223	48	12.8856	0.00667881
	P23467	48	11.6173	0.00667881
	P20963	48	11.5085	0.00667881
	P17181	48	11.1728	0.00667881
	P18084	48	10.0455	0.00667881
	P54760	48	7.60382	0.00667881
	P29323	48	6.59571	0.00667881
	P06213	47	16.3153	0.0103218
	P05106	47	14.8637	0.0103218
	P31995	47	14.582	0.0103218
	P23471	47	14.1621	0.0103218
	P16234	47	12.5697	0.0103218
	O43157	47	12.5173	0.0103218
	P30530	47	12.3847	0.0103218
	P48023	47	12.3758	0.0103218
	P26010	47	12.2145	0.0103218
	Q16827	47	11.7724	0.0103218
	Q9BZ76	47	11.1818	0.0103218
	P11362	47	10.8612	0.0103218
	Q15303	47	10.7122	0.0103218
	P98161	47	8.3648	0.0103218
	P29317	47	8.17988	0.0103218
	P54764	47	7.10078	0.0103218
	P54753	47	6.32781	0.0103218
	P20273	46	15.8641	0.0127505
	P19235	46	13.245	0.0127505
	P27701	46	13.132	0.0127505
	Q01344	46	12.7033	0.0127505
	P12314	46	12.5972	0.0127505
	P08637	46	12.3541	0.0127505
	P08581	46	12.1056	0.0127505
	P25105	46	11.8272	0.0127505
	P28907	46	11.7088	0.0127505
	P10586	46	11.1442	0.0127505
	P17658	46	10.5607	0.0127505
	P98172	46	10.2614	0.0127505
	Q15256	46	9.75991	0.0127505
	Q92729	46	9.69619	0.0127505
	O60721	46	8.86995	0.0127505
	Q9Y5Y3	46	8.79665	0.0127505
	Q9UHC6	46	8.29945	0.0127505
	P25445	46	7.38956	0.0127505
	P17302	46	5.59463	0.0127505
	P49768	46	5.40587	0.0127505
	P23945	46	5.1748	0.0127505
	P23470	45	14.0725	0.00728597
	Q13639	45	12.7464	0.00728597
	P21145	45	12.0633	0.00728597
	Q99062	45	11.6359	0.00728597
	P35916	45	11.1039	0.00728597
	P11049	45	10.9867	0.00728597
	Q9Y3P8	45	10.2524	0.00728597
	P36888	45	9.9372	0.00728597
	Q9P0L0	45	7.29986	0.00728597
	P32942	45	7.2832	0.00728597
	P55291	45	6.56129	0.00728597
	P29320	45	6.34721	0.00728597
	P05107	44	15.2519	0.0085003
	O43561	44	14.9267	0.0085003
	Q14118	44	12.548	0.0085003
	P12830	44	11.5408	0.0085003
	P21583	44	11.5123	0.0085003
	P18564	44	10.1944	0.0085003
	Q16832	44	10.17	0.0085003
	P17948	44	9.70852	0.0085003
	Q9UNQ0	44	9.64402	0.0085003
	Q13873	44	9.50616	0.0085003
	Q05996	44	8.38224	0.0085003
	P34741	44	8.18138	0.0085003
	P07550	44	5.25656	0.0085003
	Q9UM73	44	4.35872	0.0085003
	P35968	43	10.6678	0.00546448
	P13945	43	9.97747	0.00546448
	Q06418	43	7.7909	0.00546448
	P41594	43	7.61901	0.00546448
	P29322	43	7.54242	0.00546448
	P29376	43	6.85793	0.00546448
	O75051	43	6.55832	0.00546448
	Q15375	43	4.989	0.00546448
	P49810	43	4.83887	0.00546448
	P16671	42	11.3716	0.00789314
	P31994	42	11.2411	0.00789314
	O14522	42	10.1842	0.00789314
	Q86X29	42	9.58346	0.00789314
	Q6PIZ9	42	9.5094	0.00789314
	P06127	42	9.28977	0.00789314
	O15146	42	9.21002	0.00789314
	Q06481	42	9.0463	0.00789314
	Q13332	42	8.26388	0.00789314
	Q01973	42	6.9693	0.00789314
	Q9ULL4	42	6.4699	0.00789314
	P08138	42	6.24432	0.00789314
	P50993	42	4.15931	0.00789314
	P06729	41	10.7842	0.00607165
	P21926	41	9.20919	0.00607165
	P33151	41	8.77936	0.00607165
	P48357	41	8.62334	0.00607165
	P56539	41	8.17875	0.00607165
	Q05586	41	7.18952	0.00607165
	Q9Y5I4	41	7.07448	0.00607165
	P55286	41	5.72567	0.00607165
	P08922	41	5.38629	0.00607165
	P05023	41	4.06672	0.00607165
	O00254	40	11.6636	0.00728597
	P01906	40	11.4265	0.00728597
	P06756	40	10.6436	0.00728597
	Q15262	40	10.6336	0.00728597
	P08908	40	9.41004	0.00728597
	Q9BYE9	40	8.72187	0.00728597
	P28827	40	8.41595	0.00728597
	Q96P31	40	7.79094	0.00728597
	Q9UJ99	40	7.48293	0.00728597
	Q02297	40	6.99657	0.00728597
	Q13733	40	6.30838	0.00728597
	P21462	40	5.16004	0.00728597
	P15391	39	10.9097	0.00546448
	Q13797	39	9.61872	0.00546448
	P78357	39	9.30212	0.00546448
	Q14332	39	7.1057	0.00546448
	Q13634	39	6.90638	0.00546448
	P15151	39	6.75158	0.00546448
	Q14831	39	6.27164	0.00546448
	P51805	39	6.16705	0.00546448
	P36894	39	6.06764	0.00546448
	P37173	38	9.77417	0.0085003
	Q15878	38	8.70312	0.0085003
	P46531	38	8.52374	0.0085003
	Q04912	38	8.15148	0.0085003
	O94856	38	7.60489	0.0085003
	Q9H461	38	6.57246	0.0085003
	Q9HCM2	38	6.08617	0.0085003
	P14416	38	5.40577	0.0085003
	P55285	38	5.29615	0.0085003
	Q9ULB5	38	5.25577	0.0085003
	P36896	38	5.03358	0.0085003
	Q02763	38	4.7588	0.0085003
	P14778	38	4.23372	0.0085003
	P30518	38	3.90362	0.0085003
	O60669	37	9.90493	0.0121433
	Q8NCM2	37	9.434	0.0121433
	P16410	37	9.2685	0.0121433
	O75581	37	9.17492	0.0121433
	Q6GTX8	37	9.06001	0.0121433
	P21854	37	8.53973	0.0121433
	P30273	37	8.2968	0.0121433
	O95297	37	8.26614	0.0121433
	Q9UP38	37	8.21349	0.0121433
	Q658P3	37	7.49113	0.0121433
	P11230	37	7.15234	0.0121433
	P32239	37	7.14695	0.0121433
	Q9HCU4	37	7.05189	0.0121433
	P14672	37	6.35276	0.0121433
	P35462	37	6.07729	0.0121433
	Q14957	37	5.72818	0.0121433
	P38484	37	5.59258	0.0121433
	P19022	37	5.24082	0.0121433
	P25942	37	5.16262	0.0121433
	P35590	37	4.29522	0.0121433
	P08962	36	9.67455	0.00789314
	Q13291	36	8.45257	0.00789314
	Q7Z408	36	8.03044	0.00789314
	P48960	36	7.53949	0.00789314
	Q13467	36	7.39162	0.00789314
	Q07954	36	7.07704	0.00789314
	Q9H8M5	36	6.06714	0.00789314
	Q9NPH3	36	5.60278	0.00789314
	Q9HD43	36	5.12813	0.00789314
	P31431	36	5.016	0.00789314
	P54707	36	4.06797	0.00789314
	O14944	36	4.0131	0.00789314
	Q8N126	36	3.6325	0.00789314
	P11912	35	9.45033	0.00607165
	O14672	35	7.52135	0.00607165
	P17813	35	6.87927	0.00607165
	O00238	35	6.85161	0.00607165
	P24530	35	6.71174	0.00607165
	Q9Y5I1	35	6.41732	0.00607165
	Q13683	35	6.29726	0.00607165
	O14511	35	5.22254	0.00607165
	P11215	35	5.00171	0.00607165
	P15509	35	3.93894	0.00607165
	P21453	34	9.89571	0.00667881
	Q7Z407	34	9.84263	0.00667881
	O75197	34	9.16964	0.00667881
	P13224	34	8.56748	0.00667881
	P08514	34	8.37708	0.00667881
	P01375	34	8.20842	0.00667881
	Q01974	34	6.93457	0.00667881
	Q4KMG0	34	5.84828	0.00667881
	P13726	34	4.9839	0.00667881
	Q9BY67	34	3.53982	0.00667881
	P21731	34	3.19288	0.00667881
	P13612	33	9.70008	0.0121433
	P41597	33	9.52014	0.0121433
	Q15399	33	8.10785	0.0121433
	Q9BZJ6	33	8.07668	0.0121433
	O60603	33	7.83365	0.0121433
	O15197	33	7.68355	0.0121433
	Q9Y666	33	7.62969	0.0121433
	Q9BSN7	33	6.79556	0.0121433
	Q9NYQ7	33	6.60056	0.0121433
	Q14242	33	6.15979	0.0121433
	P34925	33	6.06492	0.0121433
	Q9H221	33	5.81453	0.0121433
	Q99665	33	5.56129	0.0121433
	P21917	33	5.40019	0.0121433
	Q9UMD9	33	5.1337	0.0121433
	Q9UI14	33	4.74308	0.0121433
	Q15768	33	4.29216	0.0121433
	P02786	33	3.98705	0.0121433
	P31644	33	3.96096	0.0121433
	Q99650	33	3.68624	0.0121433
	P20916	32	10.4298	0.00728597
	P50406	32	7.71775	0.00728597
	P16144	32	6.97705	0.00728597
	P55011	32	6.65341	0.00728597
	P11169	32	6.0179	0.00728597
	Q14416	32	5.66209	0.00728597
	P20701	32	5.44474	0.00728597
	Q7KYR7	32	4.66643	0.00728597
	Q9ULK5	32	4.20082	0.00728597
	Q9UBN4	32	3.54734	0.00728597
	P16150	32	3.09604	0.00728597
	P13598	32	2.81275	0.00728597
	P51681	31	11.7596	0.010929
	O14786	31	9.261	0.010929
	P40259	31	9.04827	0.010929
	P09693	31	8.23055	0.010929
	Q9HBA0	31	7.909	0.010929
	O75084	31	7.6599	0.010929
	Q9ULV1	31	6.6478	0.010929
	P53708	31	6.51074	0.010929
	Q9UBS5	31	5.91937	0.010929
	O60353	31	5.87294	0.010929
	Q9C0H2	31	5.2138	0.010929
	P01130	31	4.92657	0.010929
	P08887	31	4.80175	0.010929
	Q14573	31	4.68074	0.010929
	Q13326	31	4.64585	0.010929
	P42702	31	4.23543	0.010929
	Q9UL62	31	4.05578	0.010929
	P25090	31	3.58424	0.010929
	P35408	30	8.10188	0.00971463
	O00548	30	7.90942	0.00971463
	P08588	30	6.08578	0.00971463
	P42262	30	5.73523	0.00971463
	Q92823	30	5.67693	0.00971463
	P55283	30	4.86249	0.00971463
	Q07065	30	4.75284	0.00971463
	P08195	30	4.67512	0.00971463
	P55287	30	4.50796	0.00971463
	Q9UHI7	30	4.42515	0.00971463
	Q96J84	30	4.35909	0.00971463
	Q9Y624	30	4.23407	0.00971463
	P51636	30	4.22239	0.00971463
	P24046	30	3.63639	0.00971463
	P20648	30	3.39619	0.00971463
	Q13308	30	3.15116	0.00971463
	P01730	29	11.9655	0.0115361
	P10747	29	10.1246	0.0115361
	Q02846	29	8.8793	0.0115361
	Q1HG43	29	8.54857	0.0115361
	P30511	29	8.11361	0.0115361
	P22460	29	8.06697	0.0115361
	P52569	29	7.82569	0.0115361
	P36544	29	7.31642	0.0115361
	P23229	29	5.69085	0.0115361
	Q8NER1	29	5.66183	0.0115361
	P48029	29	5.65899	0.0115361
	Q14833	29	5.62127	0.0115361
	P42261	29	5.16402	0.0115361
	Q08345	29	5.06149	0.0115361
	Q14832	29	4.86139	0.0115361
	A8MPY1	29	3.61642	0.0115361
	P30559	29	3.37132	0.0115361
	P04921	29	3.13144	0.0115361
	Q8N3J6	29	3.03347	0.0115361
	P11836	28	13.6905	0.00789314
	P17301	28	10.3555	0.00789314
	P32246	28	10.2594	0.00789314
	P61073	28	8.29618	0.00789314
	P08648	28	7.72788	0.00789314
	Q15758	28	6.97274	0.00789314
	P26012	28	6.07848	0.00789314
	Q9ULW2	28	6.0152	0.00789314
	O60266	28	4.49769	0.00789314
	P13569	28	3.72705	0.00789314
	Q9NRY6	28	3.4296	0.00789314
	Q9UBK5	28	3.09804	0.00789314
	P19634	28	3.09283	0.00789314
	P79483	27	11.0595	0.0182149
	O14788	27	8.67319	0.0182149
	Q9Y210	27	8.56293	0.0182149
	Q9NZM1	27	8.46559	0.0182149
	P25101	27	8.14896	0.0182149
	O43493	27	8.13818	0.0182149
	Q00975	27	8.09983	0.0182149
	Q99500	27	7.40785	0.0182149
	P19320	27	7.25501	0.0182149
	Q9NPB9	27	6.47089	0.0182149
	O14817	27	6.25547	0.0182149
	Q9UN75	27	6.18186	0.0182149
	Q9HCX4	27	6.12611	0.0182149
	Q9Y5I3	27	6.07201	0.0182149
	Q9Y5H6	27	5.98881	0.0182149
	Q13507	27	5.6044	0.0182149
	P35372	27	5.15781	0.0182149
	P48058	27	5.10865	0.0182149
	P16615	27	4.58514	0.0182149
	P63252	27	4.47055	0.0182149
	Q16625	27	4.35008	0.0182149
	P33121	27	4.27924	0.0182149
	Q9UKN1	27	4.2438	0.0182149
	Q6PJF5	27	4.0959	0.0182149
	P35613	27	4.03223	0.0182149
	P01833	27	3.7423	0.0182149
	Q8NFM4	27	3.6737	0.0182149
	Q13740	27	3.54258	0.0182149
	O43184	27	3.15369	0.0182149
	Q75V66	27	2.96695	0.0182149
	P49682	26	10.1986	0.0121433
	Q15762	26	9.30403	0.0121433
	P22001	26	7.43452	0.0121433
	P50281	26	6.11408	0.0121433
	Q9Y5I2	26	6.02283	0.0121433
	Q9Y5H7	26	5.9799	0.0121433
	P12319	26	5.87994	0.0121433
	Q9Y5H5	26	5.87802	0.0121433
	O00555	26	5.66778	0.0121433
	Q9Y5H8	26	5.66253	0.0121433
	Q92629	26	5.58383	0.0121433
	P05026	26	5.45083	0.0121433
	Q9ULB4	26	5.36981	0.0121433
	P41180	26	4.22751	0.0121433
	P20333	26	4.17216	0.0121433
	Q9UKU6	26	3.86581	0.0121433
	P14867	26	3.80424	0.0121433
	P10912	26	3.80009	0.0121433
	O95866	26	3.75913	0.0121433
	O60462	26	3.51124	0.0121433
	P51677	25	12.8291	0.0121433
	P46092	25	9.89094	0.0121433
	P78324	25	9.25798	0.0121433
	P01909	25	8.59242	0.0121433
	P12821	25	6.62802	0.0121433
	Q12791	25	6.26746	0.0121433
	P26006	25	5.71483	0.0121433
	P30480	25	5.50666	0.0121433
	Q9UGM1	25	5.16355	0.0121433
	P51693	25	5.00025	0.0121433
	Q13349	25	4.95298	0.0121433
	P48549	25	4.80492	0.0121433
	Q92854	25	4.79804	0.0121433
	P42263	25	4.78209	0.0121433
	P22459	25	4.67127	0.0121433
	Q9UM47	25	4.17529	0.0121433
	P18827	25	3.67429	0.0121433
	Q13635	25	3.62911	0.0121433
	Q9HCK4	25	3.58401	0.0121433
	P78536	25	3.00816	0.0121433
	Q9NR96	24	10.3912	0.0121433
	Q29865	24	6.35464	0.0121433
	Q9NP85	24	5.96716	0.0121433
	P60033	24	5.87328	0.0121433
	P05362	24	5.85276	0.0121433
	P01889	24	5.49684	0.0121433
	Q8WTV0	24	5.49461	0.0121433
	Q04771	24	5.3132	0.0121433
	P16389	24	5.27275	0.0121433
	P51841	24	4.99428	0.0121433
	P20594	24	4.4846	0.0121433
	P22888	24	4.26426	0.0121433
	P35348	24	4.2169	0.0121433
	Q9H6X2	24	4.09993	0.0121433
	Q16720	24	3.93812	0.0121433
	Q08462	24	3.93333	0.0121433
	P28472	24	3.72124	0.0121433
	O15162	24	3.21477	0.0121433
	Q9H222	24	3.00974	0.0121433
	O15394	24	2.99468	0.0121433
	Q9Y2C9	23	11.4347	0.0163934
	Q08357	23	11.0644	0.0163934
	Q30154	23	9.38124	0.0163934
	O75056	23	8.40521	0.0163934
	P25025	23	8.19515	0.0163934
	Q13410	23	7.86102	0.0163934
	Q9NZV8	23	7.54797	0.0163934
	P04920	23	7.01783	0.0163934
	O00590	23	6.96463	0.0163934
	P20023	23	6.83728	0.0163934
	P28223	23	5.99728	0.0163934
	Q01362	23	5.83938	0.0163934
	P11166	23	5.29671	0.0163934
	Q08722	23	5.14227	0.0163934
	Q8IWK6	23	5.11314	0.0163934
	O00222	23	4.96065	0.0163934
	Q08554	23	4.91995	0.0163934
	Q96PE1	23	4.90411	0.0163934
	P37023	23	4.79652	0.0163934
	Q9UK17	23	4.72378	0.0163934
	O95342	23	4.23045	0.0163934
	Q09470	23	4.08096	0.0163934
	O00533	23	3.73444	0.0163934
	P35346	23	3.51039	0.0163934
	P43119	23	3.26234	0.0163934
	P09564	23	3.14893	0.0163934
	P41181	23	3.139	0.0163934
	P01903	22	12.4111	0.0163934
	P51679	22	10.0085	0.0163934
	P01912	22	9.88528	0.0163934
	P01911	22	9.45804	0.0163934
	Q9UL51	22	8.38674	0.0163934
	Q99571	22	7.34815	0.0163934
	O00144	22	6.98079	0.0163934
	Q13705	22	5.90159	0.0163934
	Q13255	22	5.78619	0.0163934
	Q9UN73	22	5.73576	0.0163934
	Q5ZGL8	22	5.69185	0.0163934
	Q14108	22	5.04603	0.0163934
	P42081	22	4.78228	0.0163934
	P04234	22	4.72399	0.0163934
	P43146	22	4.48732	0.0163934
	P16066	22	4.46689	0.0163934
	P01892	22	4.45156	0.0163934
	P56937	22	4.32544	0.0163934
	P30486	22	3.99008	0.0163934
	Q9UIX4	22	3.80193	0.0163934
	Q9NRQ2	22	3.68412	0.0163934
	Q9Y6N8	22	3.64237	0.0163934
	A0FGR8	22	3.63809	0.0163934
	P55017	22	3.57053	0.0163934
	P98155	22	3.50521	0.0163934
	P18505	22	3.32366	0.0163934
	Q9UGH3	22	2.91609	0.0163934
	Q14BN4	21	10.9712	0.0224651
	Q9NNX6	21	10.2419	0.0224651
	P25024	21	9.12605	0.0224651
	Q9NSA2	21	8.42266	0.0224651
	O43914	21	8.21334	0.0224651
	P20039	21	7.96857	0.0224651
	P13760	21	7.8349	0.0224651
	P13761	21	7.8349	0.0224651
	Q9TQE0	21	7.8349	0.0224651
	Q30134	21	7.81063	0.0224651
	P32302	21	7.78655	0.0224651
	Q16570	21	6.93544	0.0224651
	O15438	21	6.81662	0.0224651
	Q92859	21	6.47373	0.0224651
	P10321	21	6.0001	0.0224651
	P20702	21	5.55236	0.0224651
	Q96LD1	21	5.33935	0.0224651
	P39086	21	5.27154	0.0224651
	P30460	21	5.08814	0.0224651
	P30443	21	4.97298	0.0224651
	Q29836	21	4.71273	0.0224651
	A0FGR9	21	4.56327	0.0224651
	P41143	21	4.52472	0.0224651
	P27037	21	4.5163	0.0224651
	P34903	21	4.48513	0.0224651
	P13591	21	4.30145	0.0224651
	Q31610	21	4.24575	0.0224651
	P30988	21	3.86004	0.0224651
	O95622	21	3.8208	0.0224651
	Q659U6	21	3.79152	0.0224651
	P11168	21	3.68796	0.0224651
	Q9H1D0	21	3.52878	0.0224651
	Q14500	21	3.46292	0.0224651
	Q04721	21	3.38323	0.0224651
	Q9Y6N7	21	3.19141	0.0224651
	Q8NFZ4	21	3.03642	0.0224651
	O60486	21	2.87954	0.0224651
	P24071	20	11.9145	0.0121433
	P13762	20	9.52152	0.0121433
	Q9BXR5	20	9.25142	0.0121433
	O75923	20	8.88482	0.0121433
	P04229	20	8.10023	0.0121433
	Q9BSA4	20	7.79434	0.0121433
	Q92953	20	7.67409	0.0121433
	P78423	20	7.43107	0.0121433
	P01920	20	6.99999	0.0121433
	P06734	20	6.74233	0.0121433
	Q14003	20	6.50488	0.0121433
	P27487	20	6.12315	0.0121433
	Q9NQC3	20	5.77452	0.0121433
	P51511	20	5.0664	0.0121433
	Q9UL52	20	4.63278	0.0121433
	P04839	20	4.22073	0.0121433
	Q9UN72	20	4.07814	0.0121433
	Q9BWV1	20	3.77333	0.0121433
	Q9Y6H8	20	3.71755	0.0121433
	P48050	20	2.97254	0.0121433
	P16471	19	10.83	0.0145719
	Q30167	19	8.69008	0.0145719
	P09848	19	7.77782	0.0145719
	P30825	19	6.71093	0.0145719
	P78504	19	6.50102	0.0145719
	P30508	19	6.22982	0.0145719
	Q02487	19	5.85204	0.0145719
	Q14574	19	5.59403	0.0145719
	P35367	19	5.31927	0.0145719
	O60469	19	4.92525	0.0145719
	Q9Y6M7	19	4.78714	0.0145719
	P30504	19	4.5591	0.0145719
	Q9Y5Y6	19	4.55477	0.0145719
	Q9NPG1	19	4.50841	0.0145719
	P08473	19	4.4607	0.0145719
	Q01959	19	4.38215	0.0145719
	P58335	19	4.17961	0.0145719
	O60391	19	4.01054	0.0145719
	Q9ULB1	19	3.81178	0.0145719
	Q9HBX9	19	3.56328	0.0145719
	P30475	19	3.50187	0.0145719
	Q8WWQ8	19	3.44681	0.0145719
	O75473	19	3.36866	0.0145719
	Q6UXD5	19	3.1753	0.0145719
	P28068	18	10.7772	0.0176078
	Q96PD2	18	9.64965	0.0176078
	P29972	18	8.50662	0.0176078
	P32248	18	8.29547	0.0176078
	P06340	18	8.01901	0.0176078
	Q6AI14	18	7.93556	0.0176078
	Q15109	18	7.88223	0.0176078
	Q16586	18	7.29029	0.0176078
	Q29963	18	7.28089	0.0176078
	P13765	18	6.91114	0.0176078
	Q6RW13	18	5.74739	0.0176078
	P51685	18	5.42199	0.0176078
	Q6UWB1	18	5.28363	0.0176078
	Q96MC6	18	5.23376	0.0176078
	P43628	18	5.10055	0.0176078
	Q13936	18	4.95564	0.0176078
	P04439	18	4.90327	0.0176078
	Q9UEF7	18	4.79947	0.0176078
	P35368	18	4.61638	0.0176078
	P37288	18	4.03744	0.0176078
	Q16671	18	3.93461	0.0176078
	P20020	18	3.806	0.0176078
	P01893	18	3.69709	0.0176078
	Q969W9	18	3.63419	0.0176078
	O14763	18	3.30959	0.0176078
	P08172	18	3.2464	0.0176078
	P13866	18	3.03108	0.0176078
	Q8N6U8	18	2.98294	0.0176078
	P21579	18	2.64304	0.0176078
	Q9Y653	17	8.93107	0.0145719
	P48751	17	8.31287	0.0145719
	Q9BX67	17	6.42953	0.0145719
	Q9UIB8	17	5.82223	0.0145719
	P14415	17	5.3979	0.0145719
	Q6U841	17	5.33916	0.0145719
	P34969	17	5.27725	0.0145719
	Q2Y0W8	17	5.24329	0.0145719
	P08173	17	5.01604	0.0145719
	O43497	17	4.7394	0.0145719
	P47901	17	4.66659	0.0145719
	Q13477	17	4.58126	0.0145719
	P32926	17	4.31475	0.0145719
	Q9BQ31	17	4.07365	0.0145719
	Q14524	17	3.75713	0.0145719
	Q07108	17	3.72192	0.0145719
	P30479	17	3.62799	0.0145719
	Q9UGQ3	17	3.24929	0.0145719
	Q8N2Q7	17	2.94493	0.0145719
	Q8NHJ6	17	2.85223	0.0145719
	Q96AD5	17	2.83508	0.0145719
	Q92932	17	2.75665	0.0145719
	Q13621	17	2.74871	0.0145719
	P22413	17	2.72797	0.0145719
	O43508	16	9.60348	0.0236794
	P25106	16	9.35973	0.0236794
	Q8IWV1	16	9.1275	0.0236794
	P02730	16	9.01438	0.0236794
	P04233	16	8.94237	0.0236794
	Q9UBY0	16	8.46768	0.0236794
	Q9H2X3	16	8.40027	0.0236794
	Q9NQ25	16	7.04235	0.0236794
	P21964	16	6.88916	0.0236794
	Q02413	16	6.18336	0.0236794
	O75578	16	5.76983	0.0236794
	Q14721	16	5.57675	0.0236794
	P48509	16	5.57217	0.0236794
	P25100	16	5.52068	0.0236794
	O43424	16	5.33702	0.0236794
	Q9Y5F6	16	4.78192	0.0236794
	Q13002	16	4.65942	0.0236794
	Q01814	16	4.53521	0.0236794
	O60330	16	4.34812	0.0236794
	Q13651	16	4.24451	0.0236794
	P27105	16	4.22742	0.0236794
	O43306	16	4.19812	0.0236794
	Q96QT4	16	3.92773	0.0236794
	Q04826	16	3.64093	0.0236794
	Q95365	16	3.64093	0.0236794
	Q96JQ0	16	3.57403	0.0236794
	P30493	16	3.56854	0.0236794
	P30495	16	3.56854	0.0236794
	Q5ZPR3	16	3.44552	0.0236794
	P51787	16	3.02166	0.0236794
	P08183	16	3.00076	0.0236794
	Q13585	16	2.99596	0.0236794
	Q9UPY5	16	2.921	0.0236794
	P98164	16	2.78526	0.0236794
	Q8N9I0	16	2.7151	0.0236794
	Q13591	16	2.70566	0.0236794
	O60755	16	2.63719	0.0236794
	Q4KMQ2	16	2.60024	0.0236794
	Q9NY15	16	2.47722	0.0236794
	P30510	15	7.61433	0.0206436
	Q9TNN7	15	7.61433	0.0206436
	Q9GZY6	15	7.25078	0.0206436
	P22897	15	7.06347	0.0206436
	Q9Y219	15	7.03313	0.0206436
	P30483	15	6.93492	0.0206436
	P16189	15	6.04458	0.0206436
	P30512	15	5.91305	0.0206436
	Q92736	15	5.04895	0.0206436
	P55289	15	4.69123	0.0206436
	Q12864	15	4.66379	0.0206436
	P48547	15	4.46357	0.0206436
	P32004	15	4.35814	0.0206436
	P30556	15	4.31254	0.0206436
	O43155	15	4.10289	0.0206436
	P48551	15	4.04434	0.0206436
	P28221	15	3.9513	0.0206436
	O75508	15	3.92421	0.0206436
	Q99466	15	3.84288	0.0206436
	Q99706	15	3.65869	0.0206436
	Q03167	15	3.60619	0.0206436
	Q29718	15	3.55612	0.0206436
	P47870	15	3.41553	0.0206436
	P53794	15	3.36129	0.0206436
	P08842	15	3.33625	0.0206436
	P35070	15	3.31295	0.0206436
	Q8TAE7	15	3.10411	0.0206436
	P49286	15	2.95387	0.0206436
	O14836	15	2.91215	0.0206436
	Q99720	15	2.83399	0.0206436
	Q01638	15	2.74672	0.0206436
	P48764	15	2.73828	0.0206436
	Q14114	15	2.42089	0.0206436
	Q9UKZ4	15	2.31536	0.0206436
	Q9NYK1	14	10.1098	0.0230723
	Q8N4S9	14	9.84082	0.0230723
	Q68DV7	14	9.34981	0.0230723
	P55085	14	8.9938	0.0230723
	Q9BZW8	14	8.23275	0.0230723
	Q9UP95	14	6.53904	0.0230723
	Q8NHL6	14	6.15271	0.0230723
	P51572	14	6.12584	0.0230723
	P43632	14	5.78214	0.0230723
	Q14953	14	5.78214	0.0230723
	Q969P0	14	5.54812	0.0230723
	P13747	14	5.38932	0.0230723
	Q03519	14	5.1641	0.0230723
	P13473	14	5.03067	0.0230723
	P55064	14	4.96834	0.0230723
	Q8N441	14	4.28682	0.0230723
	P43005	14	4.12069	0.0230723
	P23634	14	3.94305	0.0230723
	P41145	14	3.8678	0.0230723
	P16422	14	3.81112	0.0230723
	P48039	14	3.74174	0.0230723
	P08100	14	3.72159	0.0230723
	P43657	14	3.66202	0.0230723
	O75309	14	3.61473	0.0230723
	Q9NTG1	14	3.35532	0.0230723
	Q9NZ94	14	3.21386	0.0230723
	Q09428	14	3.16423	0.0230723
	O94898	14	3.12873	0.0230723
	Q9UNN8	14	3.12027	0.0230723
	P01135	14	3.09872	0.0230723
	P30408	14	3.08519	0.0230723
	P34810	14	3.03542	0.0230723
	Q9NT99	14	2.93829	0.0230723
	Q8NFY4	14	2.84099	0.0230723
	Q7Z4N2	14	2.7317	0.0230723
	Q9UKB5	14	2.73082	0.0230723
	Q6PRD1	14	2.65326	0.0230723
	Q9NT68	14	2.6282	0.0230723
	O76095	13	13.5834	0.0242866
	O15427	13	9.3892	0.0242866
	O00592	13	8.54325	0.0242866
	P16109	13	8.2272	0.0242866
	P50895	13	7.83972	0.0242866
	P53985	13	6.5102	0.0242866
	P21817	13	6.33758	0.0242866
	P43631	13	5.97592	0.0242866
	P01732	13	5.91712	0.0242866
	O94759	13	5.45443	0.0242866
	P56199	13	5.4289	0.0242866
	Q14952	13	4.39888	0.0242866
	Q9UHW9	13	4.36215	0.0242866
	O95255	13	4.08692	0.0242866
	Q9HBT6	13	4.00524	0.0242866
	Q5SQ64	13	4.00385	0.0242866
	O15303	13	3.9809	0.0242866
	P43626	13	3.81479	0.0242866
	Q9NQA5	13	3.79419	0.0242866
	P21730	13	3.7509	0.0242866
	Q03431	13	3.54073	0.0242866
	Q99835	13	3.45512	0.0242866
	Q9NPC1	13	3.36515	0.0242866
	Q8TAV4	13	3.16995	0.0242866
	P50052	13	3.14476	0.0242866
	Q8NFZ3	13	3.10844	0.0242866
	Q09013	13	3.047	0.0242866
	P28222	13	3.02632	0.0242866
	P30874	13	2.93883	0.0242866
	Q15842	13	2.93529	0.0242866
	Q8N0W4	13	2.83438	0.0242866
	Q9H295	13	2.75244	0.0242866
	Q9UIQ6	13	2.71339	0.0242866
	Q9NQ90	13	2.7075	0.0242866
	Q8IXI2	13	2.64262	0.0242866
	O75899	13	2.63702	0.0242866
	Q5SR56	13	2.58536	0.0242866
	Q9BXB1	13	2.57657	0.0242866
	Q03721	13	2.43712	0.0242866
	Q92806	13	2.43683	0.0242866
	Q92637	12	10.5632	0.0236794
	A6NKC4	12	9.6831	0.0236794
	P15813	12	9.37757	0.0236794
	O43194	12	6.72577	0.0236794
	P26842	12	6.57606	0.0236794
	P30505	12	5.29128	0.0236794
	Q29960	12	4.81148	0.0236794
	Q08ET2	12	4.72346	0.0236794
	Q07699	12	4.652	0.0236794
	P22732	12	4.61228	0.0236794
	P26717	12	4.59728	0.0236794
	O60741	12	4.59449	0.0236794
	Q07000	12	4.56951	0.0236794
	P30685	12	4.19512	0.0236794
	P43627	12	4.06235	0.0236794
	Q14954	12	4.04693	0.0236794
	P29965	12	3.94211	0.0236794
	Q16478	12	3.90709	0.0236794
	P48169	12	3.86654	0.0236794
	Q16602	12	3.7535	0.0236794
	Q14392	12	3.72391	0.0236794
	Q9BV40	12	3.72049	0.0236794
	P41595	12	3.67234	0.0236794
	Q8WXH0	12	3.60639	0.0236794
	Q5T7P8	12	3.41997	0.0236794
	Q16585	12	3.38533	0.0236794
	P07204	12	3.36532	0.0236794
	Q9NRM6	12	3.04721	0.0236794
	P48167	12	3.03099	0.0236794
	P51828	12	2.98476	0.0236794
	Q9NRX5	12	2.93313	0.0236794
	P48995	12	2.77973	0.0236794
	Q96QZ0	12	2.76426	0.0236794
	P30203	12	2.64907	0.0236794
	O95180	12	2.57944	0.0236794
	O15245	12	2.4009	0.0236794
	Q86VZ1	12	2.34711	0.0236794
	P19021	12	2.25043	0.0236794
	Q8TDN2	12	2.14761	0.0236794
	O75354	11	10.0525	0.0267152
	Q9NZS9	11	8.38398	0.0267152
	P17927	11	6.91797	0.0267152
	Q92959	11	6.85337	0.0267152
	Q86UE4	11	5.76887	0.0267152
	Q16819	11	5.10576	0.0267152
	P41732	11	4.95846	0.0267152
	P38570	11	4.87764	0.0267152
	Q16820	11	4.8486	0.0267152
	O43557	11	4.72119	0.0267152
	Q9ULC0	11	4.67007	0.0267152
	Q14802	11	4.57594	0.0267152
	P04222	11	4.55377	0.0267152
	Q13698	11	4.43268	0.0267152
	O95944	11	4.40216	0.0267152
	Q9NZU1	11	4.25408	0.0267152
	Q92482	11	4.21624	0.0267152
	Q01628	11	4.08819	0.0267152
	P35499	11	4.06771	0.0267152
	O60840	11	4.00659	0.0267152
	O60235	11	3.54797	0.0267152
	P03989	11	3.4856	0.0267152
	P48544	11	3.4364	0.0267152
	Q92839	11	3.35202	0.0267152
	P19397	11	3.25154	0.0267152
	Q9UKX5	11	3.16697	0.0267152
	Q01118	11	3.13136	0.0267152
	P30481	11	3.12334	0.0267152
	Q9NY64	11	3.12297	0.0267152
	Q13586	11	3.09624	0.0267152
	P30542	11	3.01692	0.0267152
	Q5XXA6	11	2.94119	0.0267152
	Q99712	11	2.91386	0.0267152
	O00219	11	2.87674	0.0267152
	Q9HDC5	11	2.76634	0.0267152
	Q9Y5Y7	11	2.6693	0.0267152
	Q86V40	11	2.54632	0.0267152
	O15165	11	2.53932	0.0267152
	P30968	11	2.53199	0.0267152
	Q9Y4C0	11	2.52301	0.0267152
	Q9Y5U5	11	2.49602	0.0267152
	P31391	11	2.47092	0.0267152
	P36382	11	2.45389	0.0267152
	Q13443	11	2.40008	0.0267152
	Q93086	10	12.3247	0.0400729
	Q9NQ40	10	7.95854	0.0400729
	P59540	10	7.93314	0.0400729
	P51575	10	7.23513	0.0400729
	O75762	10	7.03454	0.0400729
	P13746	10	7.01151	0.0400729
	Q9H1V8	10	6.74637	0.0400729
	P43121	10	6.70682	0.0400729
	P30455	10	5.72197	0.0400729
	Q92542	10	5.56296	0.0400729
	O95259	10	5.43429	0.0400729
	Q9HBG4	10	5.26725	0.0400729
	P16188	10	5.24074	0.0400729
	P01891	10	5.17299	0.0400729
	P23975	10	5.10577	0.0400729
	O14495	10	5.10428	0.0400729
	Q9BXS9	10	5.04353	0.0400729
	Q08334	10	5.02058	0.0400729
	Q95460	10	4.8684	0.0400729
	Q9P241	10	4.83548	0.0400729
	Q8WWX8	10	4.79098	0.0400729
	Q99678	10	4.51675	0.0400729
	P01589	10	4.32228	0.0400729
	P78310	10	4.2616	0.0400729
	P43629	10	4.25059	0.0400729
	Q9Y6R1	10	4.24704	0.0400729
	P18464	10	4.22648	0.0400729
	P30491	10	4.20854	0.0400729
	Q96QD8	10	4.09095	0.0400729
	Q5NUL3	10	4.0467	0.0400729
	O43614	10	4.04212	0.0400729
	P34981	10	4.04212	0.0400729
	Q8NEC5	10	3.92428	0.0400729
	O43613	10	3.8289	0.0400729
	Q9HBW1	10	3.80824	0.0400729
	Q9ULT6	10	3.73528	0.0400729
	Q8IUK5	10	3.73478	0.0400729
	P58400	10	3.71521	0.0400729
	P16581	10	3.6271	0.0400729
	P56746	10	3.5574	0.0400729
	O15354	10	3.53276	0.0400729
	Q29980	10	3.42714	0.0400729
	P20309	10	3.39175	0.0400729
	Q93038	10	3.38737	0.0400729
	Q14654	10	3.29513	0.0400729
	Q8IWT1	10	3.23047	0.0400729
	Q8TD46	10	3.19729	0.0400729
	P26715	10	3.19109	0.0400729
	P43003	10	3.04196	0.0400729
	P41146	10	3.03494	0.0400729
	Q99523	10	2.96303	0.0400729
	Q8TD43	10	2.88863	0.0400729
	O75509	10	2.80303	0.0400729
	O60602	10	2.80293	0.0400729
	Q53EL9	10	2.6944	0.0400729
	Q8TDF5	10	2.67592	0.0400729
	Q16623	10	2.62303	0.0400729
	Q9H2E6	10	2.53871	0.0400729
	P30872	10	2.52403	0.0400729
	Q5VV43	10	2.43848	0.0400729
	Q9H3S1	10	2.38535	0.0400729
	P48051	10	2.35527	0.0400729
	P82279	10	2.35366	0.0400729
	Q9C0C4	10	2.33583	0.0400729
	Q9UP52	10	2.26818	0.0400729
	Q06495	10	2.03771	0.0400729
	Q5VY43	9	7.75968	0.0309654
	A6BM72	9	7.74969	0.0309654
	P33681	9	6.80949	0.0309654
	O00481	9	6.51366	0.0309654
	O00478	9	6.34738	0.0309654
	Q96RN1	9	5.62469	0.0309654
	Q9NZV1	9	5.59941	0.0309654
	Q86SJ2	9	5.59512	0.0309654
	Q2M3M2	9	5.26026	0.0309654
	P41217	9	5.1259	0.0309654
	Q99572	9	5.01346	0.0309654
	Q5VWK5	9	5.00415	0.0309654
	Q13241	9	4.94903	0.0309654
	Q92692	9	4.56445	0.0309654
	P50591	9	4.53876	0.0309654
	P10966	9	4.32857	0.0309654
	P35498	9	3.95564	0.0309654
	Q86YT9	9	3.81937	0.0309654
	Q13003	9	3.76105	0.0309654
	P11229	9	3.7471	0.0309654
	P43116	9	3.7188	0.0309654
	Q5IJ48	9	3.63125	0.0309654
	Q9BX84	9	3.60616	0.0309654
	P46089	9	3.57118	0.0309654
	Q9ULX7	9	3.4125	0.0309654
	P30492	9	3.40741	0.0309654
	Q4KMZ8	9	3.40445	0.0309654
	P11717	9	3.38822	0.0309654
	P32418	9	3.37837	0.0309654
	O60895	9	3.36082	0.0309654
	O95069	9	3.33418	0.0309654
	O15118	9	3.17339	0.0309654
	P15291	9	3.12456	0.0309654
	O95977	9	2.88269	0.0309654
	Q9Y2Q0	9	2.8513	0.0309654
	P30462	9	2.84531	0.0309654
	O14493	9	2.81361	0.0309654
	Q6P4Q7	9	2.76856	0.0309654
	Q92819	9	2.73283	0.0309654
	P25021	9	2.72131	0.0309654
	Q9H3T3	9	2.70066	0.0309654
	Q9NR61	9	2.6254	0.0309654
	Q99075	9	2.59458	0.0309654
	Q969X2	9	2.57309	0.0309654
	P28335	9	2.55791	0.0309654
	P43007	9	2.52489	0.0309654
	Q9UHC9	9	2.52489	0.0309654
	P48048	9	2.44899	0.0309654
	O14514	9	2.4413	0.0309654
	P48165	9	2.42223	0.0309654
	Q96A54	9	2.40182	0.0309654
	Q9H0U3	8	9.05825	0.0358227
	Q9NTN9	8	8.20007	0.0358227
	Q6H3X3	8	6.99772	0.0358227
	Q96DU3	8	5.82062	0.0358227
	Q01668	8	5.7224	0.0358227
	A0PJK1	8	5.459	0.0358227
	Q9H2H9	8	5.36314	0.0358227
	O76036	8	5.04766	0.0358227
	P31639	8	4.98511	0.0358227
	Q9NZQ7	8	4.93025	0.0358227
	Q14943	8	4.83856	0.0358227
	Q8N743	8	4.83856	0.0358227
	P43630	8	4.69444	0.0358227
	O75144	8	4.61835	0.0358227
	Q6PXP3	8	4.59532	0.0358227
	Q86VZ5	8	4.46745	0.0358227
	P57773	8	4.39947	0.0358227
	P30411	8	4.24219	0.0358227
	Q01629	8	4.21872	0.0358227
	Q9NY46	8	4.04461	0.0358227
	P10316	8	4.01506	0.0358227
	P41273	8	3.89374	0.0358227
	Q8TCU5	8	3.72449	0.0358227
	P32971	8	3.70916	0.0358227
	P28908	8	3.66987	0.0358227
	Q13488	8	3.66114	0.0358227
	P78552	8	3.6028	0.0358227
	Q96FE5	8	3.60087	0.0358227
	P11279	8	3.5692	0.0358227
	P23276	8	3.52583	0.0358227
	P21754	8	3.41891	0.0358227
	Q9NP84	8	3.35176	0.0358227
	Q8TAD4	8	3.2127	0.0358227
	Q07837	8	3.09148	0.0358227
	P49190	8	3.08176	0.0358227
	P26718	8	2.86105	0.0358227
	Q86WV6	8	2.81123	0.0358227
	Q9ULH4	8	2.79022	0.0358227
	Q5T848	8	2.78209	0.0358227
	Q7Z6A9	8	2.74513	0.0358227
	Q9ULK0	8	2.6523	0.0358227
	Q9Y5E5	8	2.64711	0.0358227
	Q9UHC3	8	2.64076	0.0358227
	P43220	8	2.62174	0.0358227
	P50443	8	2.59191	0.0358227
	Q9Y5E2	8	2.56565	0.0358227
	Q9Y5E6	8	2.56565	0.0358227
	Q9Y5E7	8	2.56565	0.0358227
	Q9Y5E8	8	2.56565	0.0358227
	Q9Y5E9	8	2.56565	0.0358227
	Q9Y5F2	8	2.56565	0.0358227
	Q13530	8	2.52533	0.0358227
	Q96LB2	8	2.52161	0.0358227
	O15552	8	2.48561	0.0358227
	O15244	8	2.31801	0.0358227
	Q96PR1	8	2.30152	0.0358227
	O76082	8	2.19081	0.0358227
	O60242	8	2.16549	0.0358227
	Q02223	8	2.10281	0.0358227
	P16871	7	6.62194	0.0388585
	Q68D85	7	5.58751	0.0388585
	Q03518	7	5.51652	0.0388585
	O43451	7	5.38292	0.0388585
	Q8N423	7	5.08254	0.0388585
	Q8WUX1	7	5.02211	0.0388585
	P30457	7	4.96444	0.0388585
	Q9UN70	7	4.87632	0.0388585
	P80370	7	4.63912	0.0388585
	Q9Y275	7	4.44668	0.0388585
	Q9NZU0	7	4.22984	0.0388585
	P10314	7	4.16949	0.0388585
	Q969L2	7	4.16147	0.0388585
	Q8WXI7	7	4.14992	0.0388585
	P30459	7	4.1413	0.0388585
	Q13061	7	4.0094	0.0388585
	P98198	7	3.92706	0.0388585
	Q14626	7	3.89478	0.0388585
	O95838	7	3.81692	0.0388585
	P29274	7	3.59682	0.0388585
	Q9UKU0	7	3.54114	0.0388585
	O60706	7	3.48224	0.0388585
	Q9Y286	7	3.46529	0.0388585
	P08912	7	3.44317	0.0388585
	Q8TD20	7	3.40129	0.0388585
	Q92887	7	3.22822	0.0388585
	Q09160	7	3.14546	0.0388585
	Q16281	7	3.06016	0.0388585
	P20645	7	3.0159	0.0388585
	Q6PJW8	7	2.98105	0.0388585
	O60894	7	2.96327	0.0388585
	Q9P246	7	2.9389	0.0388585
	Q9GZV3	7	2.92118	0.0388585
	Q96BD0	7	2.89702	0.0388585
	Q29940	7	2.8901	0.0388585
	Q99805	7	2.84084	0.0388585
	P47872	7	2.80797	0.0388585
	Q30201	7	2.80653	0.0388585
	P48067	7	2.7641	0.0388585
	P25089	7	2.76392	0.0388585
	Q6J4K2	7	2.7617	0.0388585
	Q9UKJ1	7	2.76027	0.0388585
	P51168	7	2.75017	0.0388585
	Q96KG7	7	2.7472	0.0388585
	Q8TD84	7	2.68603	0.0388585
	P32241	7	2.66788	0.0388585
	O14668	7	2.65923	0.0388585
	Q8NGN1	7	2.62132	0.0388585
	Q9BTN0	7	2.60908	0.0388585
	Q9HCJ1	7	2.59973	0.0388585
	Q9BRY0	7	2.59768	0.0388585
	Q9NRA2	7	2.57799	0.0388585
	Q9BZV2	7	2.53345	0.0388585
	P08913	7	2.50452	0.0388585
	Q14439	7	2.49613	0.0388585
	Q86UE6	7	2.49064	0.0388585
	O95754	7	2.47956	0.0388585
	P41231	7	2.38973	0.0388585
	Q9NS75	7	2.36768	0.0388585
	P47869	7	2.33188	0.0388585
	Q16515	7	2.27211	0.0388585
	Q969I6	7	2.25133	0.0388585
	P57087	7	2.18884	0.0388585
	Q9UNX9	7	2.07412	0.0388585
	O00501	6	5.54395	0.0558591
	Q15116	6	5.28552	0.0558591
	P30450	6	5.22012	0.0558591
	P59646	6	5.12356	0.0558591
	O43490	6	5.10994	0.0558591
	P41587	6	5.02511	0.0558591
	Q6NV75	6	5.00084	0.0558591
	P21728	6	4.86435	0.0558591
	Q13454	6	4.8231	0.0558591
	P18462	6	4.67752	0.0558591
	P51582	6	4.53187	0.0558591
	Q13286	6	4.52792	0.0558591
	P16190	6	4.45291	0.0558591
	Q8NHU3	6	4.40111	0.0558591
	O75882	6	4.36563	0.0558591
	Q93050	6	4.3083	0.0558591
	Q9Y2G3	6	4.27543	0.0558591
	Q9Y5E4	6	4.21976	0.0558591
	O94905	6	4.12996	0.0558591
	Q16790	6	4.05693	0.0558591
	P30487	6	3.99925	0.0558591
	P49281	6	3.96949	0.0558591
	Q15077	6	3.77728	0.0558591
	O95857	6	3.71835	0.0558591
	O94910	6	3.61517	0.0558591
	P30301	6	3.39783	0.0558591
	Q13478	6	3.39338	0.0558591
	Q9BQ51	6	3.38722	0.0558591
	P18463	6	3.37063	0.0558591
	P30485	6	3.30893	0.0558591
	Q8IZF3	6	3.26666	0.0558591
	Q14126	6	3.24293	0.0558591
	Q9Y487	6	3.22057	0.0558591
	Q9ULI3	6	3.19116	0.0558591
	O95859	6	3.17468	0.0558591
	Q9NYB5	6	3.17432	0.0558591
	Q8WVN6	6	3.16532	0.0558591
	P34998	6	3.14589	0.0558591
	P20138	6	3.10935	0.0558591
	Q9UNK0	6	2.99237	0.0558591
	Q31612	6	2.98129	0.0558591
	P30461	6	2.94313	0.0558591
	Q8TDY8	6	2.91154	0.0558591
	Q9NPY3	6	2.89527	0.0558591
	P30490	6	2.89176	0.0558591
	Q8IUW5	6	2.8777	0.0558591
	O95528	6	2.8777	0.0558591
	Q8TF71	6	2.8777	0.0558591
	Q96NT5	6	2.8777	0.0558591
	Q9Y5Y0	6	2.8777	0.0558591
	P55899	6	2.86694	0.0558591
	Q9GZM6	6	2.86694	0.0558591
	Q9H313	6	2.85317	0.0558591
	Q9HBL7	6	2.8511	0.0558591
	P61266	6	2.83744	0.0558591
	Q86WK9	6	2.81713	0.0558591
	Q9Y3Q4	6	2.79462	0.0558591
	P47881	6	2.78546	0.0558591
	P47883	6	2.78546	0.0558591
	P47888	6	2.78546	0.0558591
	P47893	6	2.78546	0.0558591
	Q8NHC8	6	2.78546	0.0558591
	Q96D31	6	2.73772	0.0558591
	Q86Z14	6	2.71992	0.0558591
	Q96LA5	6	2.68732	0.0558591
	P31641	6	2.65548	0.0558591
	P51164	6	2.64047	0.0558591
	P32745	6	2.63629	0.0558591
	Q8IZP9	6	2.63092	0.0558591
	Q9NZH0	6	2.63092	0.0558591
	Q8NBS3	6	2.63092	0.0558591
	Q7RTY1	6	2.63092	0.0558591
	Q9H2J7	6	2.63092	0.0558591
	Q9UPZ6	6	2.6177	0.0558591
	Q8IWA5	6	2.49881	0.0558591
	Q9P2E7	6	2.45608	0.0558591
	Q8WXH2	6	2.43795	0.0558591
	Q9NPI9	6	2.40379	0.0558591
	P21554	6	2.37679	0.0558591
	P25116	6	2.3602	0.0558591
	Q6P1J6	6	2.34212	0.0558591
	O60241	6	2.26601	0.0558591
	Q86WK6	6	2.20804	0.0558591
	P33527	6	2.20565	0.0558591
	Q99808	6	2.19611	0.0558591
	Q04900	6	2.19281	0.0558591
	P29033	6	2.15006	0.0558591
	P35670	6	2.12116	0.0558591
	O14494	6	2.03621	0.0558591
	Q9Y287	6	2.03528	0.0558591
	P19526	6	2.02341	0.0558591
	Q12846	6	1.97847	0.0558591
	Q9Y5I7	5	5.53894	0.033394
	Q9BXN2	5	5.2016	0.033394
	Q99250	5	4.90363	0.033394
	O15551	5	4.8494	0.033394
	Q9UQD0	5	4.77307	0.033394
	P51684	5	4.52893	0.033394
	P78325	5	4.23332	0.033394
	P30464	5	4.11782	0.033394
	O75022	5	4.07013	0.033394
	Q9HB29	5	4.00402	0.033394
	Q6ZQN7	5	3.70522	0.033394
	Q9P1P5	5	3.51448	0.033394
	P41586	5	3.39689	0.033394
	Q7Z418	5	3.25426	0.033394
	P10319	5	3.23614	0.033394
	Q9Y561	5	3.20279	0.033394
	Q96LB1	5	3.20068	0.033394
	Q8NH41	5	3.15079	0.033394
	Q9BT88	5	3.13411	0.033394
	Q96LA9	5	3.09697	0.033394
	P40197	5	2.97176	0.033394
	P14770	5	2.96007	0.033394
	P30532	5	2.91582	0.033394
	Q99788	5	2.90606	0.033394
	Q13563	5	2.87406	0.033394
	Q15836	5	2.87139	0.033394
	Q9NYQ6	5	2.86734	0.033394
	Q9BXS4	5	2.83335	0.033394
	Q99677	5	2.83122	0.033394
	O60896	5	2.81452	0.033394
	Q8NGQ1	5	2.80452	0.033394
	Q9HAR2	5	2.77552	0.033394
	P43489	5	2.76074	0.033394
	P42892	5	2.74528	0.033394
	P56749	5	2.69361	0.033394
	O95490	5	2.67865	0.033394
	O00180	5	2.48946	0.033394
	O00168	5	2.44718	0.033394
	O75388	5	2.4332	0.033394
	P46663	5	2.42429	0.033394
	Q6UVK1	5	2.40142	0.033394
	P78508	5	2.40094	0.033394
	Q8IXI1	5	2.38742	0.033394
	Q13445	5	2.36259	0.033394
	P32856	5	2.35405	0.033394
	P37088	5	2.33333	0.033394
	Q14956	5	2.31443	0.033394
	O75954	5	2.31328	0.033394
	P25189	5	2.27397	0.033394
	Q9UNE0	5	2.24672	0.033394
	Q9H251	5	2.23652	0.033394
	O95727	5	2.15534	0.033394
	Q9P0L9	5	2.0668	0.033394
	P51172	5	2.04942	0.033394
	P48546	5	1.8541	0.033394
	P30456	4	6.18213	0.0418944
	P30453	4	5.67916	0.0418944
	P13164	4	4.98349	0.0418944
	Q9BR39	4	4.59662	0.0418944
	Q96NY8	4	4.43088	0.0418944
	P34995	4	4.40715	0.0418944
	Q13145	4	4.28007	0.0418944
	Q9BYF1	4	3.95712	0.0418944
	Q9H228	4	3.62494	0.0418944
	P78410	4	3.55038	0.0418944
	Q9BZJ8	4	3.46199	0.0418944
	P51809	4	3.43536	0.0418944
	P30466	4	3.31483	0.0418944
	Q495A1	4	3.28931	0.0418944
	P30484	4	3.27118	0.0418944
	P05534	4	3.27082	0.0418944
	P51512	4	3.26345	0.0418944
	P13688	4	3.23253	0.0418944
	Q9BXS0	4	3.22209	0.0418944
	P30488	4	3.21237	0.0418944
	O95183	4	3.18571	0.0418944
	P18465	4	3.17103	0.0418944
	P30447	4	3.16569	0.0418944
	P33765	4	3.15994	0.0418944
	Q9NQS3	4	3.12498	0.0418944
	Q8J025	4	3.11694	0.0418944
	P05981	4	3.00327	0.0418944
	O15374	4	2.99068	0.0418944
	Q9Y5I0	4	2.93911	0.0418944
	P51810	4	2.92223	0.0418944
	Q9BX97	4	2.90552	0.0418944
	P51170	4	2.87659	0.0418944
	Q5JZY3	4	2.798	0.0418944
	P40145	4	2.75032	0.0418944
	Q9UBN1	4	2.73553	0.0418944
	P32238	4	2.73243	0.0418944
	O75121	4	2.66312	0.0418944
	P55082	4	2.66312	0.0418944
	Q9NRZ7	4	2.66312	0.0418944
	Q12908	4	2.66312	0.0418944
	Q9NW15	4	2.66312	0.0418944
	Q86WA9	4	2.66312	0.0418944
	P03999	4	2.6565	0.0418944
	Q969N4	4	2.63001	0.0418944
	Q7L8C5	4	2.61965	0.0418944
	Q8NE79	4	2.61857	0.0418944
	Q16655	4	2.61792	0.0418944
	Q96LB0	4	2.61498	0.0418944
	P21439	4	2.58114	0.0418944
	O00400	4	2.5002	0.0418944
	O75712	4	2.48209	0.0418944
	Q9UMF0	4	2.35549	0.0418944
	Q96BI3	4	2.35158	0.0418944
	Q9HAV5	4	2.34267	0.0418944
	Q16849	4	2.3064	0.0418944
	Q9H172	4	2.30375	0.0418944
	Q12884	4	2.209	0.0418944
	Q01113	4	2.20662	0.0418944
	Q6ZMJ2	4	2.18328	0.0418944
	Q96JW4	4	2.13632	0.0418944
	Q6IEZ7	4	2.09699	0.0418944
	Q8NH02	4	2.09699	0.0418944
	O95452	4	2.08061	0.0418944
	P56696	4	2.06081	0.0418944
	Q96RJ3	4	2.05334	0.0418944
	P27930	4	2.0056	0.0418944
	O95185	4	2.00289	0.0418944
	Q8IZF0	4	1.98982	0.0418944
	P47871	4	1.96111	0.0418944
	O75445	3	6.84126	0.0789314
	O95832	3	5.05461	0.0789314
	Q5T4F4	3	4.94934	0.0789314
	P14209	3	4.2063	0.0789314
	P23763	3	3.91979	0.0789314
	P54709	3	3.75054	0.0789314
	Q14517	3	3.67115	0.0789314
	P30498	3	3.62466	0.0789314
	Q9Y639	3	3.48291	0.0789314
	Q03395	3	3.39967	0.0789314
	P25103	3	3.39967	0.0789314
	P29371	3	3.39967	0.0789314
	P20036	3	3.22468	0.0789314
	Q99467	3	3.18296	0.0789314
	Q12999	3	3.17644	0.0789314
	Q9UNG2	3	3.17498	0.0789314
	P78363	3	3.08912	0.0789314
	Q13324	3	3.06658	0.0789314
	Q9Y5Y4	3	2.9876	0.0789314
	P78380	3	2.98392	0.0789314
	Q9UN74	3	2.97362	0.0789314
	Q9Y5H9	3	2.97362	0.0789314
	Q16099	3	2.96494	0.0789314
	Q8IZF2	3	2.94621	0.0789314
	A6ND48	3	2.89899	0.0789314
	Q16563	3	2.87275	0.0789314
	Q9Y6J6	3	2.84153	0.0789314
	P30954	3	2.78224	0.0789314
	Q13606	3	2.77841	0.0789314
	Q6IF42	3	2.77841	0.0789314
	Q8N127	3	2.77841	0.0789314
	Q8NG76	3	2.77841	0.0789314
	Q8NG77	3	2.77841	0.0789314
	Q8NG80	3	2.77841	0.0789314
	Q8NG81	3	2.77841	0.0789314
	Q8NGH3	3	2.77841	0.0789314
	Q8NGQ6	3	2.77841	0.0789314
	Q8NGR3	3	2.77841	0.0789314
	Q8NGR4	3	2.77841	0.0789314
	Q8NGS0	3	2.77841	0.0789314
	Q8NGS5	3	2.77841	0.0789314
	Q8NGS6	3	2.77841	0.0789314
	Q8NGS7	3	2.77841	0.0789314
	Q8NGS8	3	2.77841	0.0789314
	Q8NGS9	3	2.77841	0.0789314
	Q8NGT1	3	2.77841	0.0789314
	Q8NGT7	3	2.77841	0.0789314
	Q8NGT9	3	2.77841	0.0789314
	Q8NGX1	3	2.77841	0.0789314
	Q8NGX6	3	2.77841	0.0789314
	Q8NH03	3	2.77841	0.0789314
	Q8NH16	3	2.77841	0.0789314
	Q8NH18	3	2.77841	0.0789314
	Q8NH69	3	2.77841	0.0789314
	Q8NH85	3	2.77841	0.0789314
	Q8NHA4	3	2.77841	0.0789314
	Q8NHA8	3	2.77841	0.0789314
	Q8NHB1	3	2.77841	0.0789314
	Q8WZ94	3	2.77841	0.0789314
	Q96R30	3	2.77841	0.0789314
	Q96R48	3	2.77841	0.0789314
	Q96R72	3	2.77841	0.0789314
	Q9NQN1	3	2.77841	0.0789314
	Q9NZP5	3	2.77841	0.0789314
	Q9P1Q5	3	2.77841	0.0789314
	Q9P244	3	2.74047	0.0789314
	P49755	3	2.73085	0.0789314
	P63027	3	2.71168	0.0789314
	O95471	3	2.69037	0.0789314
	Q9BX79	3	2.64919	0.0789314
	Q86VB7	3	2.64558	0.0789314
	Q9BYW1	3	2.57437	0.0789314
	Q86YD5	3	2.5629	0.0789314
	Q15546	3	2.5629	0.0789314
	O94985	3	2.5444	0.0789314
	P51790	3	2.5352	0.0789314
	Q8WUM9	3	2.52646	0.0789314
	A3KFT3	3	2.51686	0.0789314
	A6NH00	3	2.51686	0.0789314
	P30953	3	2.51686	0.0789314
	Q8NG83	3	2.51686	0.0789314
	Q8NG84	3	2.51686	0.0789314
	Q8NG85	3	2.51686	0.0789314
	Q8NG97	3	2.51686	0.0789314
	Q8NGK9	3	2.51686	0.0789314
	Q8NGL0	3	2.51686	0.0789314
	Q8NGL1	3	2.51686	0.0789314
	Q8NGL2	3	2.51686	0.0789314
	Q8NGL3	3	2.51686	0.0789314
	Q8NGL4	3	2.51686	0.0789314
	Q8NGR9	3	2.51686	0.0789314
	Q8NGY9	3	2.51686	0.0789314
	Q8NGZ0	3	2.51686	0.0789314
	Q96R27	3	2.51686	0.0789314
	Q96R28	3	2.51686	0.0789314
	Q9NZ53	3	2.48197	0.0789314
	Q9NQ84	3	2.4144	0.0789314
	Q5I7T1	3	2.4144	0.0789314
	Q8NBJ4	3	2.40484	0.0789314
	O43570	3	2.39054	0.0789314
	Q96RI8	3	2.39031	0.0789314
	Q8NB49	3	2.36153	0.0789314
	Q9UBH6	3	2.30017	0.0789314
	Q8WWI5	3	2.28777	0.0789314
	P41440	3	2.28777	0.0789314
	Q8NGP9	3	2.23368	0.0789314
	Q8NGZ9	3	2.23368	0.0789314
	Q8NH00	3	2.23368	0.0789314
	P18825	3	2.19928	0.0789314
	Q01726	3	2.18732	0.0789314
	Q4U2R8	3	2.18198	0.0789314
	P08034	3	2.18048	0.0789314
	Q9UJ96	3	2.15715	0.0789314
	Q8TDN1	3	2.13734	0.0789314
	Q02094	3	2.12412	0.0789314
	Q96GC9	3	2.09733	0.0789314
	Q07011	3	2.08465	0.0789314
	P07306	3	2.08312	0.0789314
	O43526	3	2.03745	0.0789314
	Q8IZ08	3	2.0182	0.0789314
	P04201	3	1.9548	0.0789314
	Q08174	3	1.9423	0.0789314
	P45844	3	1.88023	0.0789314
	Q9HBW0	3	1.83629	0.0789314
	Q92956	3	1.83083	0.0789314
	Q969Z4	3	1.79416	0.0789314
	Q16581	3	1.79189	0.0789314
	Q8TAF8	3	1.76594	0.0789314
	Q16558	3	1.74952	0.0789314
	P57789	3	1.71376	0.0789314
	Q9UKJ0	2	7.77766	0.0607165
	P09758	2	5.39493	0.0607165
	Q6ZMR5	2	5.16579	0.0607165
	Q12797	2	3.90491	0.0607165
	Q9H665	2	3.54556	0.0607165
	Q15043	2	3.46729	0.0607165
	Q9Y6M5	2	3.42371	0.0607165
	P02708	2	3.2266	0.0607165
	O00341	2	3.21379	0.0607165
	P32970	2	3.12515	0.0607165
	O15403	2	3.12515	0.0607165
	Q9Y5N1	2	3.03198	0.0607165
	A1A5B4	2	2.98185	0.0607165
	Q9P1Z3	2	2.91958	0.0607165
	Q5BJF2	2	2.91508	0.0607165
	P98196	2	2.88926	0.0607165
	Q15722	2	2.85882	0.0607165
	Q86UP2	2	2.8477	0.0607165
	Q96J66	2	2.82872	0.0607165
	P31645	2	2.77457	0.0607165
	O15375	2	2.72567	0.0607165
	O60779	2	2.72567	0.0607165
	Q9Y5G7	2	2.66114	0.0607165
	Q9Y5G9	2	2.66114	0.0607165
	Q8TCT8	2	2.64215	0.0607165
	Q8N131	2	2.62102	0.0607165
	Q86SJ6	2	2.59478	0.0607165
	O43752	2	2.54867	0.0607165
	Q9H3M0	2	2.54703	0.0607165
	P47900	2	2.53358	0.0607165
	P30989	2	2.52682	0.0607165
	A6NM03	2	2.51108	0.0607165
	O76099	2	2.51108	0.0607165
	Q8N349	2	2.51108	0.0607165
	Q8NG75	2	2.51108	0.0607165
	Q8NG98	2	2.51108	0.0607165
	Q8NGA0	2	2.51108	0.0607165
	Q8NGG2	2	2.51108	0.0607165
	Q8NGG3	2	2.51108	0.0607165
	Q9H205	2	2.51108	0.0607165
	P06126	2	2.4523	0.0607165
	O95858	2	2.42926	0.0607165
	Q6PIU1	2	2.39658	0.0607165
	Q99928	2	2.3943	0.0607165
	Q9NS40	2	2.35832	0.0607165
	Q9Y6Q6	2	2.35155	0.0607165
	Q9UQC9	2	2.34763	0.0607165
	Q15614	2	2.34763	0.0607165
	Q9H2A7	2	2.33624	0.0607165
	P21757	2	2.33265	0.0607165
	Q99680	2	2.30455	0.0607165
	P56747	2	2.25019	0.0607165
	Q13641	2	2.24097	0.0607165
	Q04844	2	2.22292	0.0607165
	P32245	2	2.2212	0.0607165
	P33032	2	2.2212	0.0607165
	P41968	2	2.2212	0.0607165
	Q01718	2	2.2212	0.0607165
	P29016	2	2.19887	0.0607165
	O95864	2	2.19698	0.0607165
	Q8NC01	2	2.19667	0.0607165
	Q8WXA8	2	2.19667	0.0607165
	Q29983	2	2.19636	0.0607165
	O95907	2	2.19277	0.0607165
	Q6ZN44	2	2.17321	0.0607165
	Q9UN67	2	2.16331	0.0607165
	Q8TAC9	2	2.15584	0.0607165
	P18089	2	2.13802	0.0607165
	Q12918	2	2.09129	0.0607165
	Q8NBV8	2	2.0723	0.0607165
	Q8NGA1	2	2.07143	0.0607165
	P58743	2	2.04629	0.0607165
	Q05901	2	2.02541	0.0607165
	Q8NG95	2	2.00201	0.0607165
	Q9H0Q3	2	1.95076	0.0607165
	Q9Y5H2	2	1.95056	0.0607165
	Q9Y5H3	2	1.95056	0.0607165
	P36383	2	1.94166	0.0607165
	Q9HBX8	2	1.93649	0.0607165
	Q8TAB3	2	1.90198	0.0607165
	P51788	2	1.86382	0.0607165
	Q969M2	2	1.85765	0.0607165
	P43004	2	1.83656	0.0607165
	O43511	2	1.82742	0.0607165
	P78348	2	1.81334	0.0607165
	P56748	2	1.79771	0.0607165
	Q5T442	2	1.76593	0.0607165
	P07510	2	1.76392	0.0607165
	Q6UW56	2	1.76174	0.0607165
	Q16853	2	1.74028	0.0607165
	P49771	2	1.71648	0.0607165
	Q86UK5	2	1.7154	0.0607165
	O43869	2	1.68289	0.0607165
	P0C7T2	2	1.68289	0.0607165
	Q6IF00	2	1.68289	0.0607165
	Q8NGG7	2	1.68289	0.0607165
	Q8NH01	2	1.68289	0.0607165
	Q8NH04	2	1.68289	0.0607165
	Q8WZ84	2	1.68289	0.0607165
	Q8NFJ5	2	1.68183	0.0607165
	Q8N6F1	1	12.1213	0.0570735
	P56856	1	11.0448	0.0570735
	O95500	1	10.3884	0.0570735
	P49279	1	10.1525	0.0570735
	Q15223	1	6.00232	0.0570735
	Q9C0B5	1	5.67301	0.0570735
	P42701	1	4.31468	0.0570735
	P78369	1	4.21407	0.0570735
	Q9ULS6	1	4.09744	0.0570735
	Q96KK3	1	4.03448	0.0570735
	P51800	1	4.00528	0.0570735
	P23510	1	3.93021	0.0570735
	P40238	1	3.27097	0.0570735
	O00559	1	3.19901	0.0570735
	Q7RTX0	1	3.16373	0.0570735
	Q7RTX1	1	3.13716	0.0570735
	Q6PI25	1	3.0751	0.0570735
	Q99965	1	3.01636	0.0570735
	Q9Y6W8	1	3.00561	0.0570735
	P32297	1	2.83635	0.0570735
	Q96RD0	1	2.81316	0.0570735
	Q07001	1	2.79521	0.0570735
	Q9UI40	1	2.78484	0.0570735
	Q08708	1	2.72126	0.0570735
	Q9NPF0	1	2.68728	0.0570735
	P30939	1	2.65775	0.0570735
	Q8NDV2	1	2.65775	0.0570735
	Q13277	1	2.64661	0.0570735
	Q8TB68	1	2.59172	0.0570735
	Q9Y2T5	1	2.45428	0.0570735
	Q8TDI8	1	2.40435	0.0570735
	Q9NY59	1	2.40256	0.0570735
	Q9BY07	1	2.377	0.0570735
	Q9UBD6	1	2.35715	0.0570735
	Q96PL5	1	2.32368	0.0570735
	P15382	1	2.32045	0.0570735
	O95150	1	2.31784	0.0570735
	O75787	1	2.29831	0.0570735
	Q04656	1	2.29831	0.0570735
	Q9UN66	1	2.29194	0.0570735
	P15144	1	2.21337	0.0570735
	Q8WXD0	1	2.18581	0.0570735
	P29275	1	2.16812	0.0570735
	P25929	1	2.11004	0.0570735
	Q96P56	1	2.09891	0.0570735
	Q8TCT7	1	2.09792	0.0570735
	Q07075	1	2.09692	0.0570735
	Q9H310	1	2.08688	0.0570735
	Q9UEW3	1	2.08009	0.0570735
	P29973	1	2.06647	0.0570735
	Q8N1C3	1	2.05504	0.0570735
	Q96RD7	1	2.01747	0.0570735
	Q9NPG4	1	2.01061	0.0570735
	Q8WY07	1	2.00295	0.0570735
	P51801	1	1.98844	0.0570735
	P23415	1	1.95347	0.0570735
	Q86UP0	1	1.90765	0.0570735
	Q9H159	1	1.90765	0.0570735
	Q96JP9	1	1.89699	0.0570735
	Q96F46	1	1.88226	0.0570735
	Q15617	1	1.87704	0.0570735
	Q15620	1	1.87704	0.0570735
	Q8NGG6	1	1.87704	0.0570735
	Q8NGG8	1	1.87704	0.0570735
	Q96R67	1	1.87704	0.0570735
	Q96Q91	1	1.87117	0.0570735
	P35212	1	1.83173	0.0570735
	Q9GZQ4	1	1.80891	0.0570735
	Q9HB89	1	1.80891	0.0570735
	P04000	1	1.77201	0.0570735
	P57739	1	1.76944	0.0570735
	Q8N144	1	1.76944	0.0570735
	Q9UKL4	1	1.76944	0.0570735
	O75078	1	1.76121	0.0570735
	Q9P0X4	1	1.75924	0.0570735
	P82251	1	1.7506	0.0570735
	Q9NSD5	1	1.74338	0.0570735
	Q12809	1	1.74071	0.0570735
	O95436	1	1.73526	0.0570735
	Q8N130	1	1.73526	0.0570735
	P51795	1	1.73526	0.0570735
	Q9H015	1	1.73526	0.0570735
	P30499	1	1.72302	0.0570735
	P30501	1	1.72302	0.0570735
	Q95604	1	1.72302	0.0570735
	P17787	1	1.72143	0.0570735
	P30926	1	1.72143	0.0570735
	P55061	1	1.71525	0.0570735
	Q92673	1	1.70868	0.0570735
	Q9NZN1	1	1.68984	0.0570735
	Q8NGM9	1	1.68693	0.0570735
	Q8NGX2	1	1.68693	0.0570735
	Q12912	1	1.65943	0.0570735
	P30531	1	1.65631	0.0570735

## Sheet: Figure 3c
	Please see details in Supplementary Data 4

## Sheet: Figure 3d
			Transcriptional misregulation in cancer	Chemokine signaling pathway	Hematopoietic cell lineage	Cytokine-cytokine receptor interaction	NF-kappa B signaling pathway	B cell receptor signaling pathway	Jak-STAT signaling pathway	Epstein-Barr virus infection	Apoptosis	Lysosome	HTLV-I infection
	Cancer Type	MP (Gene name)	hsa05202	hsa04062	hsa04640	hsa04060	hsa04064	hsa04662	hsa04630	hsa05169	hsa04210	hsa04142	hsa05166	Frequecy
	BLCA	MUC1	0	34.7429	29.277	30.4107	17.8799	15.3847	0	4.34561	0	7.37977	14.3499	0.492308
	BLCA	EPHA1	0	20.3388	17.4774	18.2725	10.6648	7.59613	3.75579	3.87628	3.55472	0	0	0.446154
	BLCA	ERBB3	0	23.4794	23.8089	0	0	12.6244	0	5.3112	3.55472	0	0	0.338462
	BLCA	ERBB2	0	39.2221	38.4763	37.5954	0	17.2192	6.44719	7.56016	5.05764	8.19068	0	0.446154
	BLCA	TLR4	0	33.8933	35.1244	32.2471	21.0096	13.7358	0	0	3.03715	5.11355	0	0.338462
	BLCA	EPHB2	0	16.853	0	0	0	0	0	3.32733	3.03715	3.95764	0	0.246154
	BLCA	EPHB4	0	17.6121	0	0	0	7.39193	0	3.32733	0	4.81294	0	0.353846
	BLCA	CD247	0	33.4036	28.6182	32.0737	18.0659	13.2972	0	3.81523	0	0	0	0.307692
	BLCA	ERBB4	0	0	0	0	0	12.0576	0	5.86474	5.98974	5.34409	0	0.261538
	BLCA	EPHB3	0	14.7324	0	0	0	6.58483	0	0	3.03715	3.95764	0	0.246154
	BRCA	MUC1	0	0	0	0	0	7.02095	0	5.0464	0	2.35883	20.0753	0.4
	BRCA	EPHA1	0	0	0	0	0	3.00673	0	3.75923	4.37257	2.35883	0	0.476923
	BRCA	ERBB3	0	0	0	0	0	6.32489	0	0	3.3608	0	0	0.4
	BRCA	ERBB2	0	0	0	0	0	6.85453	9.22693	0	4.37257	3.80807	0	0.384615
	BRCA	TLR4	0	0	0	0	0	4.11279	0	0	0	0	0	0.338462
	BRCA	EPHB2	0	0	0	0	0	4.21042	0	3.75923	4.37257	0	0	0.353846
	BRCA	EPHB4	0	0	0	0	0	5.11414	0	5.64431	4.37257	2.35883	0	0.430769
	BRCA	CD247	0	0	0	0	0	0	9.23922	0	0	0	0	0.292308
	BRCA	ERBB4	0	0	0	0	0	6.60453	12.3084	4.7913	4.80474	5.22817	0	0.430769
	BRCA	EPHB3	0	0	0	0	0	5.11414	0	3.75923	4.37257	0	0	0.353846
	CHOL	MUC1	9.3503	0	0	0	0	7.70293	0	0	5.16783	0	15.4955	0.307692
	CHOL	EPHA1	0	15.874	8.83625	0	0	0	0	5.73781	4.7803	0	10.0876	0.292308
	CHOL	ERBB3	0	0	0	0	0	0	0	0	0	0	0	0.138462
	CHOL	ERBB2	0	0	0	0	0	0	0	0	0	0	0	0.107692
	CHOL	TLR4	0	0	0	0	19.8511	0	0	7.27642	0	0	0	0.138462
	CHOL	EPHB2	0	0	0	0	0	0	0	4.94823	0	0	0	0.138462
	CHOL	EPHB4	0	0	0	0	0	0	0	0	0	0	0	0.169231
	CHOL	CD247	0	0	8.69	19.1455	0	0	0	0	0	0	0	0.123077
	CHOL	ERBB4	0	0	0	0	0	10.8422	0	0	0	0	0	0.0769231
	CHOL	EPHB3	0	0	0	0	0	5.67354	0	4.94823	0	0	0	0.169231
	COAD	MUC1	30.2423	78.5779	121.888	44.8163	73.7589	92.5844	28.193	59.1705	0	0	37.4389	0.553846
	COAD	EPHA1	17.1673	46.868	67.1077	27.6461	42.0859	49.7346	15.1237	35.4906	0	0	24.0092	0.415385
	COAD	ERBB3	27.6802	80.4138	128.256	51.6532	76.9769	90.1825	26.3292	60.8251	0	0	36.6376	0.4
	COAD	ERBB2	0	91.585	149.042	62.8392	87.6594	109.463	31.392	72.2715	0	0	46.5837	0.261538
	COAD	TLR4	38.8743	102.1	155.186	58.8357	90.3909	108.508	29.2554	69.7611	0	0	39.9442	0.369231
	COAD	EPHB2	14.7924	47.0934	69.0471	28.68	42.6766	52.9288	14.5753	36.8303	0	0	22.6893	0.446154
	COAD	EPHB4	16.473	47.3711	68.2682	27.5518	44.2566	55.8556	15.1372	36.414	0	0	22.2559	0.384615
	COAD	CD247	27.042	103.879	177.857	79.4674	97.9486	110.266	31.2749	79.865	15.9445	0	48.9324	0.461538
	COAD	ERBB4	27.3654	74.8338	122.049	50.607	75.546	90.9675	24.1618	57.6941	0	0	37.6389	0.415385
	COAD	EPHB3	13.9523	44.2986	71.2984	28.68	39.8853	50.1912	13.4586	35.9919	0	0	22.9802	0.384615
	HNSC	MUC1	0	0	0	0	0	3.83437	0	0	4.81442	0	0	0.0769231
	HNSC	EPHA1	0	0	0	0	0	0	0	0	0	0	6.82891	0.123077
	HNSC	ERBB3	0	0	0	0	0	7.56676	0	0	6.27032	0	0	0.261538
	HNSC	ERBB2	0	0	0	0	0	8.54541	0	0	7.2297	0	0	0.123077
	HNSC	TLR4	0	0	0	0	0	4.14445	0	0	4.92611	0	0	0.0923077
	HNSC	EPHB2	0	0	0	0	0	0	0	0	4.47048	0	0	0.0461538
	HNSC	EPHB4	0	0	0	0	0	3.1659	0	0	3.79668	0	6.23794	0.107692
	HNSC	CD247	0	0	0	0	0	0	0	0	0	0	0	0.0307692
	HNSC	ERBB4	0	0	0	0	0	5.05295	0	0	4.87932	0	0	0.123077
	HNSC	EPHB3	0	0	0	0	0	0	0	0	3.32463	0	0	0.0153846
	KICH	MUC1	0	49.735	30.052	40.1647	78.798	21.3467	0	9.75525	15.8238	0	23.0879	0.369231
	KICH	EPHA1	0	24.669	19.9478	0	40.0027	14.8689	0	0	8.73092	0	0	0.153846
	KICH	ERBB3	0	52.8677	30.9885	44.9747	80.758	22.4961	21.775	10.8845	22.5798	0	0	0.261538
	KICH	ERBB2	0	56.459	36.5124	0	86.7527	23.0951	24.619	13.8394	20.0617	0	0	0.169231
	KICH	TLR4	0	56.2586	47.1947	60.3779	110.532	29.8131	18.2087	0	25.654	0	25.0735	0.230769
	KICH	EPHB2	0	30.2936	22.086	24.6601	47.9112	17.016	0	0	9.50004	0	12.9786	0.292308
	KICH	EPHB4	0	29.6897	21.3245	23.8825	47.9112	17.016	13.3493	6.97994	11.8864	0	13.0179	0.2
	KICH	CD247	0	34.7079	25.5933	29.1576	57.6963	19.0442	0	7.71839	10.8909	0	13.9466	0.292308
	KICH	ERBB4	0	50.0481	34.6367	48.7657	83.4919	21.9084	25.6174	0	21.9378	0	0	0.184615
	KICH	EPHB3	0	29.4032	19.3526	23.4441	45.3057	15.1263	0	0	10.7958	0	0	0.184615
	KIRC	MUC1	10.4929	117.592	105.764	108.249	50.8752	44.9577	47.9347	56.2073	0	0	50.4662	0.461538
	KIRC	EPHA1	7.18089	88.42	86.8796	79.3177	39.5262	36.0807	37.0863	41.6055	0	0	37.3236	0.492308
	KIRC	ERBB3	10.7024	117.063	103.632	116.359	51.7127	41.4368	46.6821	59.2527	0	7.99109	50.023	0.476923
	KIRC	ERBB2	14.1418	180.479	160.078	175.291	88.264	67.1093	70.1977	96.4742	0	0	80.8332	0.461538
	KIRC	TLR4	12.3209	140	136.179	132.54	60.8914	65.0219	59.5707	62.6422	5.74466	0	54.7878	0.369231
	KIRC	EPHB2	9.099	87.34	80.4976	78.5815	36.428	30.2296	32.2382	43.8289	0	0	36.0932	0.369231
	KIRC	EPHB4	10.5648	86.0299	80.4976	78.5815	36.428	30.6161	32.2382	43.805	0	0	34.4439	0.369231
	KIRC	CD247	14.6425	211.293	185.569	207.517	101.438	76.8837	83.5861	102.161	4.55952	0	90.2596	0.492308
	KIRC	ERBB4	10.1643	141.147	121.801	140.003	65.3127	51.794	56.317	68.0423	0	0	58.7819	0.4
	KIRC	EPHB3	8.83038	87.34	80.4976	78.5815	36.428	30.2296	32.2382	43.8289	0	0	34.4439	0.353846
	KIRP	MUC1	0	0	0	0	13.0264	19.6237	0	0	0	0	10.5789	0.323077
	KIRP	EPHA1	0	34.6552	0	0	9.95565	13.9882	0	0	0	12.6167	0	0.184615
	KIRP	ERBB3	0	50.8831	0	0	13.5105	21.5023	0	0	0	17.5571	0	0.2
	KIRP	ERBB2	0	0	0	0	20.1761	34.5663	8.91204	20.8863	0	0	0	0.292308
	KIRP	TLR4	0	82.6809	39.0519	28.5469	20.375	32.2127	0	17.81	0	21.6453	0	0.261538
	KIRP	EPHB2	0	34.6552	0	0	9.22436	13.9882	0	0	0	12.6167	0	0.215385
	KIRP	EPHB4	0	0	0	0	0	0	0	0	0	0	0	0.0307692
	KIRP	CD247	0	69.6712	31.2937	22.8164	19.8022	28.2288	5.71758	9.55856	0	17.2105	0	0.276923
	KIRP	ERBB4	0	0	0	0	0	0	0	0	0	0	0	0.0923077
	KIRP	EPHB3	0	34.6552	0	0	9.22436	13.9882	0	0	0	12.6167	0	0.184615
	LIHC	MUC1	0	16.0396	28.7211	24.33	19.4709	5.70958	0	7.69996	7.71158	0	0	0.430769
	LIHC	EPHA1	0	13.9768	20.5993	19.9667	16.8927	3.17552	0	0	6.5478	0	0	0.353846
	LIHC	ERBB3	0	16.3506	25.0676	24.2992	17.7098	0	0	3.90488	6.57043	0	0	0.323077
	LIHC	ERBB2	0	0	0	0	19.9349	0	0	7.14251	7.72282	0	0	0.169231
	LIHC	TLR4	0	21.9719	39.6588	32.7044	26.5453	4.27239	0	3.8908	11.4529	0	0	0.384615
	LIHC	EPHB2	0	9.35373	14.2468	14.6262	11.7037	0	0	3.90488	5.39876	0	0	0.338462
	LIHC	EPHB4	0	10.5603	15.9684	15.4165	12.5891	2.90251	0	4.56631	5.39876	0	0	0.415385
	LIHC	CD247	0	17.5713	27.4236	26.6951	20.0122	3.17552	0	0	7.70036	0	0	0.353846
	LIHC	ERBB4	5.77514	0	20.6575	0	16.1203	0	0	7.14251	6.57043	0	0	0.169231
	LIHC	EPHB3	0	0	14.2468	13.1526	9.92599	2.90251	0	0	5.39876	0	0	0.307692
	LUAD	MUC1	0	38.734	36.7485	16.1111	15.0247	19.4343	10.6636	63.4793	17.4045	12.8879	35.258	0.353846
	LUAD	EPHA1	3.42119	29.7222	32.6881	13.0844	11.8028	10.7212	8.05766	51.0985	11.8942	12.8879	22.2683	0.323077
	LUAD	ERBB3	5.94903	38.7539	43.1369	18.8892	15.7098	18.3597	15.5407	63.7977	20.6277	13.2484	33.6786	0.415385
	LUAD	ERBB2	8.11071	48.7143	57.4028	22.4922	18.3472	0	21.7684	85.2831	31.1026	0	0	0.430769
	LUAD	TLR4	0	48.4422	52.2905	22.1554	21.364	23.7701	14.8833	81.2447	27.7871	16.6917	35.3434	0.384615
	LUAD	EPHB2	0	24.827	30.9046	11.0658	10.4712	0	7.88541	47.4852	10.8735	12.8879	18.8842	0.184615
	LUAD	EPHB4	0	25.6571	32.679	11.0658	10.4712	0	7.88541	48.8941	11.8942	12.8879	22.279	0.230769
	LUAD	CD247	4.02119	36.3771	41.4173	17.7067	13.9938	15.053	9.49049	66.8256	15.5439	14.5104	29.3584	0.246154
	LUAD	ERBB4	0	37.6586	42.9557	16.5494	14.4241	0	11.9593	63.5721	0	16.2758	34.2228	0.230769
	LUAD	EPHB3	0	24.827	30.9046	11.0658	10.4712	9.58805	7.88541	47.4852	10.8735	12.8879	20.0817	0.215385
	LUSC	MUC1	8.55433	131.882	119.416	94.7705	49.1513	73.6094	23.7039	58.1952	0	0	44.3701	0.430769
	LUSC	EPHA1	0	67.3616	66.1999	54.2861	32.7235	31.1436	14.4136	31.5279	11.3161	10.5699	26.0123	0.353846
	LUSC	ERBB3	0	120.781	111.576	90.0314	47.3834	67.7005	23.5097	62.8668	14.9895	0	45.8088	0.430769
	LUSC	ERBB2	0	202.135	185.136	160.23	77.4298	115.238	39.3499	98.5263	21.1964	0	75.8288	0.492308
	LUSC	TLR4	0	123.441	121.213	102.069	45.0228	62.1725	28.7286	56.3772	17.5046	18.1024	49.1427	0.261538
	LUSC	EPHB2	0	0	0	0	24.8963	0	0	0	0	0	0	0.138462
	LUSC	EPHB4	0	0	55.1173	0	24.8963	0	0	0	0	0	0	0.169231
	LUSC	CD247	4.68089	164.728	138.115	126.653	71.5625	82.1572	32.8503	76.7326	25.8355	14.8778	56.6506	0.369231
	LUSC	ERBB4	8.02986	152.631	129.958	118.195	61.5998	84.3848	31.5444	78.9307	19.5936	0	59.5878	0.569231
	LUSC	EPHB3	0	0	0	0	0	0	0	0	0	0	0	0.123077
	PRAD	MUC1	0	0	0	0	0	10.8206	0	0	0	0	0	0.2
	PRAD	EPHA1	0	0	0	0	2.89677	0	0	0	0	0	0	0.169231
	PRAD	ERBB3	0	0	3.57449	0	7.29599	0	0	0	2.53187	0	0	0.215385
	PRAD	ERBB2	0	0	0	0	0	0	0	0	0	0	0	0.0461538
	PRAD	TLR4	0	0	3.98079	0	3.72809	12.2995	0	0	0	2.52494	0	0.246154
	PRAD	EPHB2	0	0	0	0	3.0659	0	0	0	0	0	0	0.0615385
	PRAD	EPHB4	0	0	0	0	0	0	0	0	0	0	0	0.0307692
	PRAD	CD247	0	0	0	0	0	0	0	1.76822	0	0	0	0.0153846
	PRAD	ERBB4	0	0	0	0	0	0	0	0	2.53187	0	0	0.153846
	PRAD	EPHB3	0	0	0	0	3.0659	0	0	0	0	0	0	0.0769231
	READ	MUC1	0	71.1936	87.3231	25.7673	36.9586	56.4941	0	38.0929	10.2258	0	22.2928	0.476923
	READ	EPHA1	0	32.2966	0	0	0	0	0	0	6.09342	0	0	0.323077
	READ	ERBB3	0	68.0514	94.4561	30.8362	37.9199	61.306	0	38.0303	8.03384	0	24.3083	0.353846
	READ	ERBB2	0	0	111.067	0	0	0	0	0	0	0	0	0.153846
	READ	TLR4	22.6605	83.571	109.404	32.1371	40.8549	70.6519	0	47.8848	8.1946	0	22.4918	0.338462
	READ	EPHB2	0	31.1951	0	0	0	27.955	0	0	5.30343	0	0	0.138462
	READ	EPHB4	0	37.9544	0	0	0	0	0	0	0	0	0	0.2
	READ	CD247	0	83.0173	131.434	50.016	48.9469	78.9105	12.7679	57.3545	15.3055	0	33.2857	0.384615
	READ	ERBB4	0	0	0	0	0	0	0	0	0	0	0	0.0769231
	READ	EPHB3	0	29.5989	0	0	0	26.5095	0	0	0	0	0	0.138462
	THCA	MUC1	0	0	18.8877	0	0	5.17204	0	9.54585	0	0	9.996	0.215385
	THCA	EPHA1	0	8.01217	0	0	0	0	0	6.55127	0	0	0	0.138462
	THCA	ERBB3	0	11.4889	0	0	0	0	0	8.8808	0	0	5.98141	0.107692
	THCA	ERBB2	0	0	26.4453	0	0	0	0	12.5161	6.66104	0	0	0.107692
	THCA	TLR4	0	0	0	0	0	0	0	8.55605	4.89939	0	0	0.0615385
	THCA	EPHB2	0	0	0	0	0	0	0	6.55127	0	0	0	0.107692
	THCA	EPHB4	0	0	0	0	0	3.51555	0	6.55127	0	0	0	0.107692
	THCA	CD247	0	10.0172	27.0001	9.31269	11.5089	2.96042	0	11.3998	0	0	0	0.153846
	THCA	ERBB4	0	0	26.121	0	0	0	0	12.3524	0	0	0	0.107692
	THCA	EPHB3	0	0	0	0	0	3.51555	0	6.55127	0	0	0	0.153846
	UCEC	MUC1	0	0	0	0	15.5617	12.833	0	0	0	0	16.6771	0.369231
	UCEC	EPHA1	0	0	0	0	9.4733	6.07093	0	0	0	0	0	0.292308
	UCEC	ERBB3	0	0	0	0	17.8976	16.6481	0	7.39003	7.57207	0	22.1284	0.446154
	UCEC	ERBB2	9.62922	0	0	0	0	16.8106	0	8.8867	7.52736	0	0	0.384615
	UCEC	TLR4	0	0	0	0	17.4049	9.80409	0	6.69345	0	0	0	0.353846
	UCEC	EPHB2	0	0	0	0	9.76603	4.82563	0	2.87294	0	0	0	0.138462
	UCEC	EPHB4	0	0	0	0	9.4733	7.7008	0	3.31443	0	0	0	0.292308
	UCEC	CD247	0	0	0	0	14.784	7.76924	0	0	0	0	9.72628	0.246154
	UCEC	ERBB4	0	0	0	0	16.0626	12.3327	0	7.7348	5.30864	0	21.4826	0.415385
	UCEC	EPHB3	0	0	0	0	8.84296	5.62984	0	0	0	0	0	0.169231

## Sheet: Figure 4a
	Cancer Type	Frequency of MPs with more prognostic significance	Frequency of community-regulated pathways with more prognostic significance
	KIRC	0.135867	0.860008
	LUAD	0.138729	0.811227
	KIRP	0.115149	0.818193
	HNSC	0.206734	0.72216
	BRCA	0.199194	0.71876
	LUSC	0.203909	0.709913
	BLCA	0.12848	0.781098
	KICH	0.0967031	0.796272
	LIHC	0.190783	0.666974
	THCA	0.175539	0.677942
	COAD	0.185348	0.619456
	UCEC	0.114691	0.686856
	READ	0.221374	0.415172
	CHOL	0.18223	0.418652
	PRAD	0.120549	0.469312

## Sheet: Figure 4b
	MP (UniProt AC)	KEGG pathway ID	Meta-z (Prognostic significanc)	Meta-z (Enrichment P)
	P22223	hsa05212	9.62585	19.1801
	P05067	hsa04120	9.08999	52.2339
	P20916	hsa04512	9.06197	52.185
	P05067	hsa05206	9.03549	64.6216
	Q9NQ40	hsa05166	8.93698	7.7827
	P05067	hsa05161	8.82857	54.3918
	P06756	hsa04512	8.82686	48.0371
	Q9UNQ0	hsa04115	8.67489	33.377
	P05067	hsa04115	8.67161	78.43
	P22223	hsa05206	8.5751	35.8836
	Q9BXP2	hsa04110	8.46718	113.686
	P20916	hsa04510	8.29982	50.989
	Q9BZ76	hsa04120	8.27001	20.1304
	P21964	hsa04115	8.2312	8.97422
	Q9BXP2	hsa05203	8.21345	20.5803
	Q86X29	hsa05161	8.14417	19.6989
	O60669	hsa04110	8.12482	84.707
	Q9BYE9	hsa04110	8.10165	68.6932
	P06756	hsa04510	8.04593	52.48
	Q9BZ76	hsa05161	8.04343	24.6082
	P06756	hsa04151	7.99853	44.6371
	Q9BZ76	hsa04110	7.94648	95.7452
	Q9NQ40	hsa04115	7.92504	10.4908
	P53708	hsa04512	7.87987	25.4592
	O14788	hsa04110	7.86497	58.7796
	P12830	hsa04110	7.84924	112.624
	P05556	hsa04512	7.81356	57.8739
	Q8NCM2	hsa04110	7.73513	73.1988
	Q9BXP2	hsa05206	7.69912	33.8386
	Q9UNQ0	hsa04110	7.66556	90.658
	Q07954	hsa04512	7.65528	34.1795
	P26951	hsa04115	7.64934	34.685
	Q13410	hsa04115	7.61978	19.3851
	P12830	hsa05222	7.59768	22.0333
	Q9BYE9	hsa05161	7.53635	17.2956
	O14788	hsa05161	7.53303	12.0748
	Q9BXP2	hsa04115	7.51091	41.5378
	Q9NTN9	hsa04115	7.47393	9.8288
	P14151	hsa04115	7.44805	36.7245
	Q9BZ76	hsa04115	7.4351	35.1378
	P05106	hsa04512	7.43431	53.2793
	Q8NCM2	hsa04115	7.39932	28.2058
	P22223	hsa04110	7.3393	107.779
	Q16832	hsa04510	7.33704	32.3393
	P01906	hsa04110	7.31325	85.2836
	Q86X29	hsa05166	7.28149	23.0213
	P31785	hsa04110	7.28052	93.845
	Q9BXP2	hsa05161	7.27203	26.7498
	P31785	hsa04115	7.26934	35.0626
	O14788	hsa04115	7.26596	21.4634
	P12830	hsa04115	7.24909	41.6151
	O76095	hsa04115	7.22247	21.9722
	P14151	hsa04110	7.20074	98.1512
	P20916	hsa04151	7.19374	43.9998
	P05067	hsa05222	7.18219	39.3313
	Q86X29	hsa04110	7.14776	82.4982
	P22223	hsa05166	7.13276	39.1824
	P26951	hsa04110	7.12675	90.2206
	P22223	hsa05222	7.1137	22.0712
	Q13410	hsa04120	7.1114	9.58154
	P53708	hsa04510	7.10628	27.7088
	Q16832	hsa04512	7.08283	31.3132
	Q14003	hsa04115	7.08231	15.8845
	Q14BN4	hsa05161	7.08081	15.1035
	P22223	hsa05161	7.08073	25.2632
	P14151	hsa05161	7.06338	24.72
	O60669	hsa04115	7.04955	31.581
	Q08357	hsa04115	7.02278	30.1399
	P22223	hsa04115	6.98626	39.8862
	Q14BN4	hsa04110	6.97519	71.2509
	P01906	hsa04115	6.9596	31.668
	O76095	hsa04110	6.95667	61.8062
	P10586	hsa04512	6.89306	32.7195
	Q08357	hsa04110	6.86687	81.3413
	Q13410	hsa04110	6.86181	50.3355
	Q9NP85	hsa05206	6.84299	8.66423
	P01906	hsa05166	6.84245	36.6992
	Q14571	hsa04110	6.82302	69.9715
	P08648	hsa04512	6.81875	28.7939
	P50895	hsa04510	6.8033	20.93
	P17301	hsa04512	6.79542	44.6707
	P05067	hsa05212	6.77243	39.0717
	Q9BYE9	hsa04115	6.72582	25.7905
	Q9BXP2	hsa04120	6.69851	24.4821
	P05106	hsa05222	6.69579	16.0779
	P18084	hsa04512	6.69375	37.1237
	O00478	hsa04115	6.64996	8.04234
	P31785	hsa05206	6.63443	28.0597
	P05107	hsa04512	6.62581	38.7358
	P12830	hsa05161	6.60572	25.3941
	O00592	hsa04115	6.59382	15.7368
	Q13410	hsa05161	6.593	11.3489
	P59540	hsa04110	6.58418	30.3898
	P59540	hsa05161	6.58204	5.88039
	P17301	hsa04510	6.56828	45.7786
	Q14118	hsa04512	6.54772	39.8626
	P31785	hsa05166	6.54709	38.1072
	P09603	hsa04512	6.53472	29.1784
	Q9NZV8	hsa04510	6.53078	30.4375
	O60669	hsa05212	6.52484	12.483
	O75923	hsa04512	6.50656	28.4227
	Q9UNQ0	hsa05161	6.49532	22.3323
	Q9NZM1	hsa04512	6.48927	29.4143
	P12830	hsa05206	6.45155	37.2844
	P21583	hsa04512	6.45118	25.2435
	P59540	hsa05206	6.44661	6.26745
	O00481	hsa04115	6.42366	8.04234
	Q9NQ40	hsa04110	6.40148	31.6687
	Q9BXP2	hsa05166	6.39468	37.5402
	O15455	hsa04512	6.39428	24.5565
	O00592	hsa04110	6.37631	43.7372
	P05556	hsa04510	6.36867	68.1339
	Q9NZM1	hsa04510	6.35061	33.782
	P36897	hsa05206	6.3456	20.4467
	Q86X29	hsa04115	6.34343	29.2685
	P59540	hsa04115	6.31724	10.7819
	O75923	hsa04510	6.31523	35.7838
	Q5VY43	hsa04115	6.29732	10.0856
	Q7KYR7	hsa05161	6.29634	11.0096
	P12830	hsa05166	6.29116	33.2816
	Q9H5V8	hsa04115	6.2713	31.0716
	Q08357	hsa05206	6.25896	22.2138
	P17301	hsa04151	6.25604	38.4849
	O14786	hsa04512	6.25534	31.084
	Q658P3	hsa04115	6.2397	23.3792
	P26951	hsa05206	6.23535	28.9392
	P17301	hsa05200	6.22184	15.5519
	P55085	hsa04110	6.22126	45.9397
	Q9NZM1	hsa04151	6.19958	26.2448
	Q07954	hsa04510	6.19661	35.9437
	O76095	hsa05166	6.18658	15.4019
	O76095	hsa05161	6.18378	14.0163
	Q9NP85	hsa04110	6.174	15.8134
	Q68DV7	hsa04115	6.16552	14.5259
	Q14571	hsa04115	6.16487	26.7749
	O60669	hsa04120	6.10145	17.3644
	O75762	hsa05161	6.0637	5.87967
	Q9Y653	hsa04510	6.05264	27.3448
	Q12791	hsa04510	6.04465	27.5821
	P12830	hsa05212	6.02978	19.594
	P20916	hsa05205	6.02943	23.1277
	Q13873	hsa04510	6.01781	41.8185
	P16671	hsa04512	6.00709	29.9928
	Q9BSN7	hsa04510	5.9848	22.3349
	A6BM72	hsa04115	5.9539	10.4636
	P23469	hsa04512	5.9463	33.1831
	O75762	hsa05166	5.93524	7.79656
	P09603	hsa04151	5.90977	33.699
	P01906	hsa05206	5.90914	23.8915
	P59540	hsa05166	5.90501	8.79374
	O76095	hsa05212	5.90358	6.60836
	P26951	hsa05166	5.86786	35.7704
	Q14571	hsa05206	5.86232	21.1801
	Q14571	hsa04120	5.83351	13.8691
	P38484	hsa04115	5.81692	12.9979
	P21964	hsa04110	5.81547	27.2718
	Q9H5V8	hsa05161	5.813	20.2103
	Q14118	hsa04510	5.78244	50.5163
	P25025	hsa04115	5.78071	16.6337
	P01906	hsa05161	5.75189	22.7047
	Q9UGQ3	hsa05230	5.75053	5.00225
	P37173	hsa04151	5.73229	34.2595
	Q9UNQ0	hsa04120	5.72728	16.0817
	Q9NQ40	hsa05206	5.71591	6.86012
	Q9Y653	hsa04512	5.70853	27.6469
	Q06481	hsa04115	5.69797	27.5044
	Q8NCM2	hsa05161	5.67434	16.1778
	O75762	hsa04115	5.6669	9.61932
	O00254	hsa04512	5.65959	18.1957
	P52799	hsa04512	5.65807	24.8795
	O00548	hsa04151	5.61562	32.1359
	O15455	hsa04510	5.59516	34.8925
	P17301	hsa05205	5.586	21.3641
	O43194	hsa05166	5.57154	6.82335
	O00548	hsa04510	5.52519	36.2931
	O14788	hsa05166	5.51989	17.8797
	Q9BYE9	hsa05206	5.51089	19.5853
	P22223	hsa05203	5.50693	15.7558
	Q9HCK4	hsa05161	5.50333	10.6147
	Q14571	hsa05161	5.48248	16.732
	O15427	hsa05161	5.48183	10.1659
	P13945	hsa04510	5.47666	25.6099
	P25024	hsa04115	5.46497	16.8767
	Q08357	hsa04120	5.4649	15.6784
	P53708	hsa04151	5.46041	20.6038
	P16070	hsa04512	5.44423	55.3415
	Q9H5V8	hsa04110	5.44423	83.9299
	Q14003	hsa04110	5.43283	42.7757
	Q14BN4	hsa05166	5.40362	14.7826
	Q9NSA2	hsa04510	5.39874	31.6548
	Q9NTN9	hsa04110	5.38356	31.6687
	O00592	hsa05161	5.36491	9.00714
	P16109	hsa04512	5.35736	24.864
	Q03135	hsa04512	5.34647	29.269
	P55011	hsa04115	5.34568	20.5906
	Q9BSN7	hsa04512	5.34032	14.8441
	Q9BZ76	hsa05222	5.33204	14.02
	O14786	hsa04151	5.32358	31.7787
	P08514	hsa04510	5.30819	36.9955
	P09603	hsa04510	5.30458	37.1812
	Q8NCM2	hsa04024	5.3029	9.88088
	O00548	hsa04512	5.29105	32.2664
	Q9UGM1	hsa04115	5.27983	6.0857
	Q08357	hsa05222	5.27204	10.0747
	Q9H5V8	hsa05166	5.27109	37.5953
	Q9Y5H5	hsa04510	5.26062	19.4006
	Q12791	hsa04512	5.25825	18.829
	P26842	hsa05166	5.25652	8.02288
	Q9BYE9	hsa05212	5.2406	11.6657
	Q9NP85	hsa04512	5.23854	16.5032
	Q9HCN6	hsa05206	5.22911	21.9559
	P08514	hsa04512	5.22744	34.9779
	Q658P3	hsa04110	5.22276	63.1189
	O60669	hsa05206	5.21878	20.854
	P16070	hsa05205	5.21513	38.8191
	P52799	hsa04510	5.20564	40.6077
	Q9Y5S1	hsa04512	5.19636	20.0492
	P05362	hsa05203	5.19429	35.699
	Q14003	hsa04120	5.1841	6.20471
	P12830	hsa04120	5.18382	25.3855
	P26842	hsa05161	5.18295	4.52953
	Q9H221	hsa05161	5.17752	11.5553
	Q9Y5I2	hsa04510	5.17577	18.8569
	Q14BN4	hsa04115	5.16801	27.3475
	P16066	hsa05206	5.16605	7.3776
	Q9Y5H7	hsa04510	5.16491	19.4006
	O14788	hsa04120	5.16293	11.1216
	P50895	hsa04512	5.15191	16.9156
	Q9BYE9	hsa04120	5.14859	13.0396
	Q14003	hsa05166	5.14195	8.32746
	O14786	hsa04510	5.13307	40.9352
	P15941	hsa05166	5.12591	31.1461
	Q9Y5H6	hsa04510	5.12142	18.8569
	Q06481	hsa05166	5.11825	21.8093
	Q06481	hsa05161	5.10482	19.6828
	Q08357	hsa05215	5.10247	6.94308
	P19438	hsa05203	5.10234	37.9577
	P32942	hsa04512	5.09823	25.1068
	P18084	hsa04510	5.08486	46.2765
	P37173	hsa04512	5.07988	29.3613
	P08514	hsa05222	5.07229	12.1115
	Q9Y219	hsa04151	5.0686	16.8122
	Q68DV7	hsa05166	5.06006	10.172
	O75923	hsa04151	5.05871	24.7115
	Q9UN75	hsa04512	5.05807	15.2199
	O00533	hsa05161	5.0477	7.45302
	Q9BXP2	hsa05215	5.03281	14.6229
	P08962	hsa04512	5.03136	15.2822
	Q13410	hsa05166	5.02901	12.7029
	Q658P3	hsa05166	5.02684	16.2197
	Q9NZS9	hsa04110	5.01546	37.1312
	P51575	hsa05166	5.00632	6.13728
	P48029	hsa04512	5.00522	15.5363
	Q8NCM2	hsa05166	5.00136	18.1238
	P55291	hsa05206	5.00132	11.2236
	P17813	hsa04810	4.99921	16.1608
	P48029	hsa04151	4.99318	13.5576
	Q9Y5H6	hsa04512	4.99185	15.2199
	Q13634	hsa04512	4.99002	21.9294
	P05106	hsa04510	4.97806	59.9821
	P32942	hsa04510	4.97383	30.0407
	Q9NQ40	hsa05161	4.96071	5.88565
	P16070	hsa04510	4.94276	73.3214
	Q8WTV0	hsa04151	4.93801	14.3689
	P11166	hsa04066	4.93259	10.1957
	O75197	hsa04510	4.91977	24.8867
	P15260	hsa05166	4.91948	28.6229
	O00254	hsa04510	4.91411	27.8032
	Q06481	hsa04110	4.91119	64.9143
	Q9UNQ0	hsa05222	4.91075	13.6675
	Q08357	hsa05166	4.89715	20.0588
	O76095	hsa05206	4.88552	13.9602
	Q5VY43	hsa05206	4.88187	6.78794
	Q8NCM2	hsa04120	4.88122	15.3208
	Q13797	hsa05222	4.87823	13.8312
	Q9UHC6	hsa04115	4.876	21.7197
	P23467	hsa04151	4.87334	31.2968
	Q9NP85	hsa04115	4.86737	5.77175
	Q8NER5	hsa04151	4.86387	17.8187
	P18564	hsa04510	4.8614	42.8924
	P46531	hsa04110	4.85107	73.1905
	P26010	hsa04512	4.83433	38.2864
	P55085	hsa04115	4.83425	13.5983
	P17301	hsa05222	4.83105	13.3175
	O15427	hsa05166	4.82157	11.978
	P13945	hsa04151	4.81521	19.3628
	P46531	hsa05166	4.81466	22.5286
	Q9BZ76	hsa04916	4.81423	9.33636
	Q14571	hsa05222	4.8092	10.6592
	P26012	hsa04510	4.79985	15.5928
	P20916	hsa04350	4.77617	10.4746
	Q9Y5I3	hsa04512	4.76412	15.2199
	P54762	hsa04512	4.76106	16.329
	P14151	hsa05166	4.75197	25.34
	P35613	hsa05230	4.74628	7.66351
	Q9UGQ3	hsa05211	4.74566	4.17061
	Q13797	hsa04510	4.74245	40.5907
	Q9BZ76	hsa05166	4.73411	30.0134
	O43157	hsa04510	4.73223	45.1048
	P26951	hsa04120	4.73141	17.9532
	Q9UIW2	hsa04510	4.72493	45.4212
	Q9NP85	hsa04510	4.71865	15.2118
	P10586	hsa04510	4.71531	42.4456
	Q9H5V8	hsa05206	4.69549	25.9186
	P04626	hsa04510	4.68704	21.3504
	P05067	hsa05203	4.68552	39.3616
	P15529	hsa04510	4.68421	59.2245
	Q8NER5	hsa04510	4.68407	19.5889
	Q9Y5H8	hsa04510	4.6797	17.2962
	Q4KMG0	hsa04510	4.67807	23.0775
	P16070	hsa05206	4.67672	20.2617
	Q14571	hsa05166	4.67154	19.0461
	Q00975	hsa04512	4.66854	21.9582
	P08648	hsa04510	4.66474	26.7703
	O60669	hsa05166	4.66026	23.6555
	Q99500	hsa04510	4.658	16.4689
	A6BM72	hsa05206	4.658	7.09869
	P15260	hsa04512	4.65222	23.2046
	P02786	hsa05169	4.65186	12.05
	O15427	hsa04120	4.64829	8.00917
	Q15758	hsa04110	4.64481	50.3532
	P11169	hsa05230	4.63685	8.33844
	P55291	hsa05211	4.63488	6.0728
	O43184	hsa04520	4.63282	6.07252
	O43194	hsa05161	4.63112	6.45076
	Q9Y653	hsa04151	4.62522	23.3896
	P22455	hsa04512	4.62488	18.9753
	P34741	hsa04916	4.62262	7.94853
	Q14BN4	hsa04120	4.61543	16.3117
	P31785	hsa05161	4.60735	22.5606
	O14788	hsa05206	4.60499	13.6216
	Q9BXP2	hsa05219	4.59393	5.4195
	P26951	hsa05222	4.59273	13.4012
	P12821	hsa05166	4.5867	10.2009
	Q9UGM1	hsa05161	4.57538	4.80238
	P18564	hsa04512	4.57043	34.105
	P17301	hsa04350	4.56934	8.05713
	P25105	hsa04810	4.56412	23.3288
	Q06481	hsa05212	4.56227	10.076
	P28827	hsa04510	4.56048	15.1337
	P11166	hsa05230	4.55023	6.89955
	P18084	hsa04151	4.54638	37.2615
	A6BM72	hsa05166	4.54555	6.57971
	P22223	hsa04120	4.53659	25.7432
	Q9NSA2	hsa04512	4.53557	27.843
	Q9H5V8	hsa04512	4.5331	24.9007
	Q9ULL4	hsa04512	4.53019	16.3732
	O75354	hsa05166	4.52832	8.72091
	P32927	hsa04512	4.52548	28.092
	P08575	hsa05206	4.52429	23.0451
	O00481	hsa05215	4.52381	3.53234
	Q16832	hsa04810	4.52341	15.5442
	P46531	hsa05161	4.51443	13.7907
	P32926	hsa04110	4.51389	20.7575
	Q15878	hsa04916	4.51377	11.1574
	Q9Y5Y3	hsa04510	4.5119	20.9602
	Q9NZV8	hsa04512	4.50137	24.9538
	P16671	hsa04510	4.50039	34.325
	P25024	hsa05161	4.49486	12.1552
	O75762	hsa05215	4.49115	3.04553
	Q15758	hsa05166	4.48863	14.794
	P07333	hsa04512	4.48543	16.1087
	Q9UHC6	hsa05161	4.48369	14.7778
	O43194	hsa04110	4.48343	29.5342
	P48751	hsa05212	4.48302	13.8229
	P21964	hsa05161	4.47376	4.71484
	P78504	hsa04512	4.472	18.7083
	Q9Y5H8	hsa04512	4.46278	11.8342
	Q9Y219	hsa04512	4.46221	16.9639
	Q8WTV0	hsa04510	4.46162	16.5221
	Q13797	hsa04512	4.45859	36.2765
	O75762	hsa04110	4.45534	27.3087
	Q13797	hsa05206	4.45205	7.71059
	P16473	hsa04510	4.45186	47.6768
	Q9BYE9	hsa05222	4.44498	9.2663
	O60469	hsa04510	4.44447	16.3213
	Q14BN4	hsa05212	4.44404	7.98057
	P32004	hsa05222	4.44017	4.9853
	P55085	hsa05166	4.43927	7.31099
	Q9H221	hsa04010	4.43437	12.4778
	P51693	hsa05166	4.43007	11.1387
	Q9Y5I3	hsa04510	4.42927	20.5274
	O15399	hsa05222	4.42424	15.7531
	P36897	hsa04115	4.42385	20.1522
	P15151	hsa05161	4.4221	10.3687
	Q15758	hsa05161	4.41804	9.53421
	O00555	hsa04510	4.4159	14.5406
	P12314	hsa05230	4.41368	11.1691
	P55291	hsa05161	4.4122	5.62196
	P29972	hsa04510	4.41048	31.8035
	Q96MC6	hsa04110	4.41047	24.625
	P33151	hsa04512	4.40698	11.5153
	P18433	hsa04512	4.40497	38.0186
	P59540	hsa04120	4.39908	5.75253
	P21802	hsa04512	4.39903	31.4144
	P23469	hsa04510	4.3975	43.2898
	Q9UIW2	hsa05166	4.39595	29.5268
	Q13873	hsa04151	4.38935	34.0878
	O15031	hsa05215	4.38688	8.20008
	A0FGR9	hsa04510	4.38452	10.9217
	Q9NZS9	hsa04115	4.38384	12.2219
	Q12913	hsa04810	4.37717	24.2699
	P53985	hsa04120	4.37034	7.27443
	P25025	hsa05161	4.37002	13.0844
	P32926	hsa05166	4.36984	7.5557
	Q06481	hsa05222	4.36602	10.5266
	Q68DV7	hsa04110	4.36521	42.6997
	O75354	hsa04120	4.3627	9.5613
	P60033	hsa05203	4.35966	35.3701
	P21964	hsa05222	4.35699	5.91917
	P31785	hsa04510	4.35434	38.5334
	P36897	hsa04110	4.34933	53.3675
	P55291	hsa04110	4.34829	36.763
	Q13002	hsa04020	4.34101	9.62894
	P16671	hsa04810	4.33339	23.7033
	Q9BYE9	hsa05166	4.32436	18.0155
	P23467	hsa04810	4.3232	17.7393
	Q9Y5I2	hsa04512	4.32192	11.5486
	P78504	hsa04151	4.31908	21.4074
	O76095	hsa04120	4.31822	15.1422
	Q16586	hsa04510	4.31723	26.6398
	P28827	hsa04512	4.3167	11.6241
	A0FGR8	hsa05211	4.31657	5.81628
	Q15758	hsa04115	4.31613	17.7846
	P04839	hsa04110	4.31497	10.4427
	O15399	hsa05161	4.31455	16.7919
	Q14332	hsa04150	4.31451	8.28698
	P50281	hsa04151	4.3145	17.0614
	P21583	hsa04510	4.31438	34.1546
	Q14392	hsa04512	4.3136	6.08713
	P05067	hsa04110	4.31148	48.9887
	P21453	hsa04510	4.3089	19.7857
	P04839	hsa04115	4.30799	4.88919
	P35968	hsa04810	4.30113	16.0648
	Q12791	hsa04151	4.30066	13.3622
	O60500	hsa05215	4.29912	9.00213
	P05106	hsa05221	4.28925	12.2215
	P53708	hsa05222	4.28761	8.09458
	Q9Y5H5	hsa04512	4.28748	11.8342
	P35916	hsa04151	4.28509	34.0843
	P39086	hsa04916	4.2834	8.97782
	P05107	hsa04510	4.27109	48.1377
	Q14003	hsa05161	4.26934	8.01246
	P23468	hsa04510	4.26786	44.076
	Q9HCK4	hsa05166	4.26534	11.0592
	P23471	hsa04512	4.26349	38.6633
	Q9NQ40	hsa04120	4.2603	7.17115
	P05107	hsa04810	4.25745	32.2553
	Q6PJF5	hsa05219	4.25171	5.39698
	Q16586	hsa04512	4.24785	24.9926
	O60721	hsa04510	4.24329	21.2455
	P25100	hsa04512	4.24012	9.51837
	P06756	hsa05205	4.23837	26.2078
	P17813	hsa04151	4.23454	20.867
	P21145	hsa04512	4.22968	21.3345
	P06756	hsa04350	4.22742	9.53978
	P21802	hsa04151	4.21955	41.2223
	P12314	hsa04810	4.20938	18.0351
	P55085	hsa05212	4.20736	3.12767
	P98172	hsa04512	4.20106	22.4692
	Q13410	hsa05206	4.20105	11.9855
	Q13410	hsa05222	4.20093	5.54151
	P55085	hsa05161	4.19227	7.8737
	P29972	hsa04151	4.18666	25.8995
	P15260	hsa04110	4.18612	50.8995
	O60500	hsa04512	4.18554	30.1699
	Q03519	hsa05169	4.18364	14.2646
	Q9BZ76	hsa05203	4.17915	15.5516
	Q9Y5H7	hsa04151	4.17248	18.8462
	Q9NZS9	hsa05161	4.16795	9.44416
	P17948	hsa04151	4.1677	28.1308
	P31785	hsa04512	4.1665	26.8576
	P58400	hsa05214	4.16458	7.84266
	Q9ULB1	hsa05214	4.16458	7.84266
	P01133	hsa04512	4.16383	22.6045
	Q16827	hsa04510	4.16319	36.4936
	P16070	hsa04350	4.16224	6.62692
	Q16720	hsa04024	4.15978	7.76927
	O15399	hsa04916	4.15771	11.5978
	P19438	hsa04520	4.15761	11.0782
	P28907	hsa04512	4.1564	20.2761
	Q9Y5H7	hsa04512	4.15489	11.8342
	P52799	hsa05216	4.15181	7.79204
	A0FGR9	hsa04151	4.14831	8.43483
	P31639	hsa04151	4.14621	7.9751
	P13945	hsa04810	4.14583	21.6841
	Q13639	hsa04512	4.14455	19.2453
	P36897	hsa05222	4.13677	8.25196
	P35968	hsa04512	4.13633	24.0301
	Q13797	hsa04151	4.13466	28.4354
	Q9H5V8	hsa04510	4.13385	44.583
	Q9NWQ8	hsa04512	4.1322	23.6374
	Q9NP85	hsa05161	4.12613	6.38831
	P36897	hsa04120	4.12386	9.31329
	P59540	hsa05212	4.11776	2.82415
	P05067	hsa05166	4.10824	60.3987
	P20702	hsa04640	4.10739	10.564
	P05106	hsa04151	4.10558	48.7465
	Q9BXP2	hsa05222	4.10406	16.295
	P05067	hsa05219	4.09486	8.18668
	P06213	hsa04512	4.08707	29.3672
	Q9UHC6	hsa04110	4.08416	60.9352
	P30530	hsa04512	4.07982	20.397
	P55289	hsa04512	4.07665	11.8983
	A6BM72	hsa04110	4.07287	27.7696
	P50281	hsa04512	4.07234	16.8013
	Q9Y4D7	hsa05161	4.07159	8.66564
	P05107	hsa05221	4.06623	13.1385
	O14788	hsa05222	4.06513	5.34665
	Q13410	hsa05215	4.06419	5.73688
	P08514	hsa05205	4.05773	18.0169
	P26951	hsa05203	4.057	11.3423
	Q14BN4	hsa05206	4.05685	15.7947
	O43490	hsa04510	4.05281	8.65301
	P48029	hsa04510	4.04833	22.2251
	P16066	hsa04115	4.04511	6.26115
	Q01344	hsa04512	4.0419	23.7085
	O43194	hsa04115	4.04113	10.0891
	Q7Z408	hsa04151	4.03504	14.844
	P35968	hsa04510	4.0348	33.5304
	Q14571	hsa05212	4.03467	12.4551
	Q16832	hsa05220	4.03461	4.21149
	Q9Y219	hsa04510	4.03124	23.7214
	Q13705	hsa04510	4.03088	15.3621
	P32926	hsa05206	4.03069	7.57932
	P04626	hsa04151	4.02459	16.5205
	Q07954	hsa04151	4.01799	29.3278
	O14944	hsa04510	4.01346	8.98788
	Q9UNQ0	hsa05203	4.01109	11.9186
	P35968	hsa05205	4.00629	16.5402
	O60469	hsa04512	4.00321	14.9755
	P59540	hsa05222	4.00155	2.96253
	Q00975	hsa04510	4.00026	31.6994
	P05067	hsa04012	3.99947	13.8103
	Q16586	hsa05200	3.99022	7.6754
	P48029	hsa04024	3.98499	6.01006
	Q03135	hsa04520	3.98177	10.3833
	P16422	hsa04510	3.98177	8.65301
	Q9BSN7	hsa04151	3.9772	19.1935
	Q9UHC6	hsa04120	3.97328	11.1826
	Q92482	hsa04512	3.97037	3.52455
	O60669	hsa05215	3.96982	9.72195
	P16473	hsa04512	3.96936	36.4399
	O15399	hsa04110	3.96709	61.4007
	P32927	hsa05166	3.96653	27.5945
	P16109	hsa04510	3.96348	23.9665
	P17948	hsa04510	3.96144	33.2203
	Q9H0U3	hsa05166	3.95724	7.79449
	P48357	hsa04151	3.95638	21.733
	P23468	hsa04512	3.9499	25.4467
	Q9HBG4	hsa04066	3.94809	4.42628
	Q9UIQ6	hsa05211	3.94493	4.68921
	O15438	hsa05166	3.94445	9.41514
	Q12913	hsa04512	3.94293	31.3615
	P55064	hsa04151	3.94095	8.71058
	P12314	hsa04510	3.93878	33.7627
	Q92859	hsa04810	3.93103	5.79141
	P17301	hsa04810	3.93042	17.3215
	Q14832	hsa05214	3.92647	8.10592
	P21926	hsa05205	3.92586	12.4672
	Q5VY43	hsa04110	3.925	26.6003
	Q05996	hsa04510	3.92377	17.4008
	O00481	hsa04110	3.92077	23.7231
	Q9Y5H5	hsa04151	3.91486	18.8462
	P08637	hsa05218	3.90961	13.6005
	P08637	hsa04512	3.90961	24.0749
	O43184	hsa05205	3.90681	5.25667
	Q16820	hsa04510	3.90603	10.8412
	Q9UN75	hsa04151	3.90517	18.5511
	Q9Y5I1	hsa04510	3.9049	12.277
	P05556	hsa04064	3.90419	35.1068
	Q9NSA2	hsa05200	3.90417	8.67962
	Q658P3	hsa05161	3.90073	14.5739
	P55286	hsa05222	3.89971	6.43233
	Q14118	hsa04151	3.89965	38.8197
	P04839	hsa04510	3.89784	8.87029
	P37288	hsa04310	3.89417	3.28552
	Q99062	hsa04510	3.89332	23.0125
	P18084	hsa04810	3.89251	27.6453
	P55085	hsa05222	3.89156	8.54226
	Q2M3M2	hsa05222	3.8915	3.50444
	P23471	hsa04810	3.89128	27.5135
	Q16478	hsa04020	3.8844	7.60539
	P15509	hsa05161	3.88407	8.16813
	P55064	hsa04512	3.88346	7.70523
	P25025	hsa04120	3.88302	8.96692
	P15260	hsa05161	3.88109	11.4177
	O15031	hsa05206	3.88029	15.7409
	P23469	hsa04810	3.87942	28.71
	P01375	hsa05161	3.87689	7.50692
	O15427	hsa04115	3.8693	13.0452
	P34925	hsa04512	3.86371	16.4839
	P55291	hsa04115	3.86211	8.94907
	P12821	hsa05206	3.86095	12.5287
	P05067	hsa05220	3.8605	15.8576
	P23975	hsa04512	3.85619	8.56007
	Q16478	hsa05214	3.85618	4.40319
	Q16820	hsa04151	3.85608	9.82717
	Q6PIZ9	hsa04151	3.8548	13.6928
	P30460	hsa05169	3.85365	8.25962
	P42261	hsa04916	3.85249	11.2613
	P59540	hsa05215	3.85234	2.79835
	Q14392	hsa05220	3.85226	3.41254
	O14788	hsa05215	3.84854	5.14338
	O15031	hsa04510	3.84521	37.4006
	Q9UNQ0	hsa05206	3.84014	23.059
	P25100	hsa04510	3.83546	16.0763
	P15260	hsa04810	3.834	21.8924
	P08575	hsa04810	3.83243	25.0137
	Q9UNQ0	hsa05212	3.83014	13.1289
	P04920	hsa05219	3.8294	15.0664
	P08195	hsa05230	3.82921	7.68166
	P23975	hsa04510	3.82897	15.0793
	O60669	hsa05222	3.82222	10.4945
	Q16586	hsa04151	3.82105	22.1123
	O60669	hsa05161	3.81911	21.7058
	Q03135	hsa04151	3.81805	38.7339
	Q9UNQ0	hsa05166	3.81736	24.9879
	Q00975	hsa04024	3.81114	8.33427
	P35916	hsa04510	3.81034	34.4738
	Q14003	hsa05206	3.80825	7.34743
	Q15878	hsa04020	3.80782	12.5942
	P23470	hsa04810	3.8057	21.0824
	Q13733	hsa04120	3.7971	9.63092
	P01730	hsa00010	3.79525	6.76689
	P30530	hsa04510	3.79179	33.1199
	Q00975	hsa04916	3.78976	9.48809
	P19438	hsa04210	3.78801	13.0689
	Q6PJF5	hsa05213	3.7874	5.30205
	P55085	hsa04120	3.78087	12.7812
	P48751	hsa05219	3.77792	15.0664
	P55011	hsa05161	3.7765	11.3285
	A0PJK1	hsa05205	3.77478	2.66305
	Q13705	hsa04151	3.77437	17.8332
	O60706	hsa05230	3.7742	3.34881
	Q86UE4	hsa05166	3.77267	6.32176
	Q9UGM1	hsa05206	3.76929	6.37542
	P14784	hsa04151	3.76248	28.3457
	Q14392	hsa04510	3.76014	6.62687
	P14784	hsa04510	3.75875	30.8006
	Q5VY43	hsa05166	3.75435	7.00991
	P14415	hsa05206	3.75281	9.99875
	Q9HCN6	hsa04110	3.75247	62.4202
	P04920	hsa05212	3.75134	13.8229
	P26006	hsa04512	3.74909	15.959
	P55291	hsa05222	3.74579	7.69364
	P14672	hsa04066	3.74112	12.7191
	P24394	hsa04510	3.73987	32.9098
	Q9Y5I3	hsa04151	3.73885	18.5511
	Q05996	hsa04512	3.73199	9.66717
	Q9Y5I2	hsa04151	3.73192	18.5511
	Q13639	hsa04510	3.72881	33.3261
	Q02487	hsa05166	3.72727	10.4509
	Q13332	hsa05222	3.7266	8.19801
	P08575	hsa04110	3.72543	53.3437
	Q16819	hsa05205	3.7245	3.83519
	P38484	hsa04110	3.72222	33.3527
	O94856	hsa05205	3.71984	6.73522
	P21964	hsa05205	3.71976	2.66305
	P24394	hsa05212	3.71846	10.2949
	P36888	hsa04512	3.71716	10.3093
	Q15758	hsa04120	3.70981	7.95582
	O60353	hsa04510	3.70741	16.6126
	Q9Y5H6	hsa04151	3.70726	18.5511
	Q86X29	hsa05222	3.69156	10.3711
	P51572	hsa05169	3.69117	19.5354
	Q96MC6	hsa05206	3.69033	8.60181
	Q03135	hsa04510	3.6901	44.7712
	P16070	hsa04520	3.68936	18.4431
	P25105	hsa04512	3.68923	23.8103
	O75051	hsa04662	3.68859	11.1429
	P00533	hsa05219	3.68722	5.65949
	Q9H1V8	hsa04512	3.68699	13.1914
	P17813	hsa05206	3.68638	5.7021
	Q12866	hsa04510	3.68375	32.5218
	Q15878	hsa04066	3.68343	9.70331
	P08922	hsa05205	3.68324	7.75947
	Q16820	hsa05205	3.6819	3.68999
	Q01344	hsa04810	3.67976	22.153
	P05107	hsa04350	3.67845	6.24904
	Q9NTN9	hsa05206	3.67795	6.04764
	P26012	hsa04151	3.6735	8.7155
	P20963	hsa04810	3.67217	17.1216
	P14784	hsa04810	3.67121	22.5772
	P17658	hsa04510	3.67041	29.4448
	P06756	hsa05219	3.67022	5.47077
	P51805	hsa04510	3.66782	19.0379
	O75197	hsa04512	3.66257	23.068
	O75581	hsa04510	3.66197	29.3461
	O43194	hsa05206	3.66015	7.01868
	Q14108	hsa04512	3.6592	8.91057
	P08581	hsa04510	3.65461	34.2044
	Q8IUK5	hsa04510	3.65419	6.91622
	P05362	hsa04810	3.65176	10.1119
	O60500	hsa04510	3.6501	41.5278
	P28907	hsa04510	3.64969	26.6912
	Q6UXD5	hsa05166	3.64857	4.8331
	O60669	hsa05205	3.64812	5.43358
	Q08357	hsa05161	3.64587	18.6549
	Q9Y5F6	hsa04066	3.64566	4.77452
	P17813	hsa04510	3.64562	24.4472
	P05067	hsa05215	3.64531	30.3233
	P11168	hsa05230	3.64403	3.45219
	Q14392	hsa05206	3.64075	3.26945
	P78357	hsa04151	3.6392	13.3068
	P55289	hsa04151	3.63778	10.0245
	P27701	hsa04512	3.63681	20.2763
	P04626	hsa04066	3.6367	14.4768
	P06756	hsa05206	3.63242	12.0499
	P20916	hsa05200	3.63155	20.8846
	P29972	hsa04512	3.62832	26.4959
	Q9HCK4	hsa05206	3.62606	4.3511
	P11169	hsa04210	3.62594	4.95858
	P20916	hsa04810	3.62325	13.757
	P78357	hsa04662	3.62101	19.2484
	Q9UIQ6	hsa05230	3.61837	4.2188
	P18433	hsa04510	3.61737	50.6759
	P21926	hsa04151	3.61663	14.552
	Q9NQ25	hsa05166	3.61556	8.24209
	Q8NCM2	hsa04916	3.61534	10.0682
	P98172	hsa04151	3.60945	27.7791
	O00592	hsa04120	3.60877	7.057
	P35613	hsa04066	3.60657	5.05591
	Q14571	hsa05215	3.60516	9.36778
	Q13634	hsa04510	3.60486	21.0112
	P55011	hsa04120	3.60094	11.9606
	O76095	hsa05215	3.60069	5.21965
	P23469	hsa05206	3.60034	13.8566
	Q86X29	hsa05206	3.60012	22.6455
	O60669	hsa04010	3.59843	7.98145
	Q9Y5S1	hsa04510	3.59723	32.5151
	O15427	hsa04110	3.59593	41.22
	P21802	hsa04510	3.5939	42.4164
	P18564	hsa04662	3.59189	13.8495
	O15399	hsa04510	3.59185	39.3748
	Q9H5V8	hsa04340	3.58689	3.2402
	O60669	hsa05214	3.58549	9.96041
	Q07065	hsa04110	3.5826	22.0687
	P08195	hsa04520	3.58094	6.01746
	P34741	hsa04512	3.58058	18.9662
	P98172	hsa04510	3.57783	32.8385
	P15151	hsa05166	3.57778	13.9485
	Q9Y4D7	hsa04510	3.57777	38.1338
	P16066	hsa05222	3.5743	4.13723
	P08069	hsa04510	3.56925	36.8978
	P26951	hsa05161	3.56824	25.3515
	P29323	hsa05216	3.56541	5.03438
	Q8WTV0	hsa05205	3.56368	7.51093
	P14672	hsa04210	3.56332	5.41379
	P04439	hsa05169	3.56156	12.6926
	P30443	hsa05169	3.56156	12.6926
	P50895	hsa04151	3.5603	16.8421
	O00533	hsa05222	3.5599	4.33666
	Q8IWK6	hsa04151	3.55986	12.4784
	P08172	hsa05214	3.55719	3.18579
	Q9Y5H8	hsa04151	3.55615	18.8462
	Q14833	hsa05214	3.55613	9.91785
	P25103	hsa04151	3.55605	3.49708
	P15260	hsa04151	3.5533	27.3557
	P31785	hsa04120	3.55268	18.3453
	Q9NTN9	hsa05161	3.55121	4.36394
	P48751	hsa05218	3.55031	8.65443
	P08648	hsa04350	3.54848	7.07298
	O95259	hsa04020	3.54676	10.0108
	O60353	hsa04150	3.54515	4.61332
	P18084	hsa05211	3.54486	11.6315
	O60721	hsa05231	3.54326	3.38835
	P08637	hsa04810	3.54314	21.8006
	P54762	hsa04510	3.54282	19.2776
	P07949	hsa04510	3.54191	35.4145
	Q9Y3P8	hsa04810	3.54151	15.6624
	P42261	hsa04020	3.53352	13.7757
	Q13349	hsa05222	3.53342	6.98227
	P46531	hsa05206	3.53276	17.7635
	P26006	hsa04510	3.53215	17.0222
	P21453	hsa04810	3.52948	15.063
	Q8IUK5	hsa04151	3.52936	6.31274
	Q7KYR7	hsa04115	3.52923	9.58086
	P29371	hsa04151	3.52636	3.49708
	Q658P3	hsa05206	3.52563	14.0855
	P12318	hsa05216	3.52538	5.643
	P98161	hsa04510	3.52477	32.4039
	Q9HCN6	hsa05219	3.5208	6.14634
	O00478	hsa05215	3.52065	1.9897
	P43116	hsa04142	3.51999	4.78503
	P22607	hsa04510	3.5145	31.2795
	P13747	hsa05169	3.51303	11.9727
	Q9NZM1	hsa05200	3.51254	7.5792
	A0FGR8	hsa05205	3.51178	4.14516
	P54756	hsa04512	3.50984	19.5049
	Q9NP85	hsa05222	3.50739	6.02683
	P11168	hsa04066	3.50668	4.15646
	Q13410	hsa05212	3.50589	4.71383
	P12318	hsa05206	3.5038	15.9688
	P27701	hsa05230	3.50332	10.4491
	P12314	hsa04512	3.50293	22.6997
	P08648	hsa04151	3.50271	24.3639
	P48751	hsa04115	3.50262	11.1471
	Q06481	hsa05220	3.4978	8.98659
	O15427	hsa05222	3.49696	5.12792
	Q02487	hsa05161	3.49642	6.04679
	P52799	hsa04810	3.49391	25.151
	P50895	hsa05222	3.49333	9.74571
	P29317	hsa04512	3.49232	9.25022
	P08648	hsa05205	3.49203	12.8724
	P18564	hsa04151	3.48948	35.1595
	Q96RN1	hsa04115	3.48945	7.31621
	Q13635	hsa05166	3.48624	5.5008
	Q8WUX1	hsa04512	3.48267	9.82988
	Q02297	hsa04810	3.48146	13.216
	P34925	hsa04510	3.48065	25.9279
	Q9NPC1	hsa04151	3.47978	4.09881
	P25105	hsa04340	3.4775	3.86648
	P36888	hsa04510	3.47612	14.3558
	P04839	hsa04151	3.47456	6.79087
	Q03395	hsa04151	3.47441	3.49708
	O00238	hsa04510	3.4739	27.4075
	P29317	hsa04510	3.47159	10.594
	P32926	hsa04120	3.47158	3.55907
	Q13224	hsa04916	3.4712	10.1459
	Q9BZ76	hsa05206	3.4709	27.1452
	Q15878	hsa04512	3.47056	28.9926
	A6BM72	hsa04120	3.46922	3.88439
	P55011	hsa05212	3.46342	4.88952
	Q9NZM1	hsa04066	3.46292	3.24178
	Q9NWQ8	hsa04810	3.46232	24.5361
	P08922	hsa04510	3.46186	7.9216
	P23471	hsa04310	3.46146	5.43052
	P23471	hsa04510	3.45938	46.3573
	Q01974	hsa00564	3.45921	2.53027
	P48960	hsa04662	3.45849	17.6668
	P48023	hsa04510	3.45754	24.5697
	P09619	hsa05220	3.45581	9.59303
	P00533	hsa05203	3.45087	28.6817
	P08962	hsa04640	3.44861	29.234
	O00555	hsa05214	3.44835	13.0269
	P28827	hsa04151	3.44734	15.3166
	Q9UIW2	hsa04512	3.44283	31.1258
	P01906	hsa04120	3.43939	16.6651
	Q9UN75	hsa04510	3.43447	20.5274
	Q13477	hsa05222	3.43441	6.58408
	P32927	hsa05161	3.43076	11.7848
	P49682	hsa04151	3.42938	14.2109
	Q9ULL4	hsa04310	3.42748	2.71252
	Q86X29	hsa04020	3.42747	6.55094
	Q13410	hsa05203	3.42726	7.55554
	Q00975	hsa05214	3.42678	12.0175
	P37173	hsa04510	3.42322	36.0716
	Q4KMG0	hsa04151	3.41835	17.1658
	P55085	hsa05206	3.41739	8.99658
	O95259	hsa04024	3.41667	5.18484
	Q9NZM1	hsa04810	3.41607	13.9703
	Q14574	hsa05206	3.41512	10.7969
	O00533	hsa05166	3.41256	9.71349
	O15455	hsa05205	3.41115	22.306
	Q9UNQ0	hsa04916	3.41063	5.51484
	P53708	hsa05205	3.40804	16.3081
	P35916	hsa04512	3.40266	26.346
	Q05996	hsa04151	3.39994	14.9214
	P21926	hsa04510	3.39849	29.2437
	P39086	hsa05214	3.39804	10.3736
	Q07065	hsa04115	3.39581	10.329
	P31785	hsa04151	3.39337	32.7804
	O60706	hsa04066	3.3933	4.26574
	Q96QD8	hsa04510	3.39264	8.24469
	P39086	hsa04020	3.39205	9.23986
	Q04912	hsa04151	3.39194	7.52622
	Q9NP85	hsa05205	3.39146	6.50559
	Q13410	hsa05220	3.38869	5.28882
	Q96MC6	hsa05212	3.38847	4.61962
	Q9NZV8	hsa04024	3.38358	5.92445
	P00533	hsa04210	3.38313	12.1929
	Q13698	hsa05214	3.38195	9.41629
	O95255	hsa04010	3.37774	11.0424
	O60669	hsa04916	3.37702	6.73543
	P32239	hsa04810	3.37655	6.29612
	P34969	hsa05203	3.3746	25.7245
	Q14BN4	hsa05211	3.37442	4.80541
	P27701	hsa04510	3.37261	24.1558
	P05107	hsa05222	3.37113	11.7001
	O75354	hsa04110	3.37073	39.9976
	O00533	hsa05210	3.36997	5.79982
	Q9H1V8	hsa04151	3.36983	11.1643
	Q9BZ76	hsa04310	3.3697	9.13093
	Q08345	hsa04510	3.36943	14.3329
	P46089	hsa04142	3.36898	4.7322
	Q9HCK4	hsa04010	3.36739	11.1169
	Q9NRY6	hsa04120	3.36635	5.59704
	Q12884	hsa05202	3.36214	2.37106
	P01906	hsa05222	3.35649	9.96519
	P98196	hsa05169	3.3512	3.43777
	P16066	hsa04110	3.35076	16.4703
	P26842	hsa04110	3.34997	28.8949
	P36897	hsa05215	3.34948	5.70885
	Q8WXH0	hsa04510	3.34897	7.53894
	P15151	hsa04110	3.34808	51.8274
	P32004	hsa05205	3.3468	8.32399
	O15427	hsa05212	3.34631	4.87731
	P08648	hsa05222	3.34537	10.7562
	Q9UJ99	hsa04512	3.3422	15.5469
	P36897	hsa05161	3.34202	9.11467
	P05556	hsa04151	3.3399	54.2559
	O00478	hsa04110	3.33928	23.7231
	P26010	hsa04510	3.33907	46.3012
	O00555	hsa04512	3.33873	10.6026
	Q03519	hsa05166	3.33649	11.6958
	Q6PIZ9	hsa05231	3.3341	3.41642
	Q16832	hsa04662	3.33333	20.1
	Q8IWK6	hsa04510	3.32912	13.0703
	P55011	hsa05166	3.32883	12.3029
	P16422	hsa04512	3.32797	6.65655
	P48029	hsa05214	3.326	6.46069
	Q9P241	hsa04115	3.32025	7.65247
	P14784	hsa04512	3.31639	22.5909
	Q14626	hsa04510	3.31602	4.15168
	P41143	hsa04142	3.31597	4.5219
	P07333	hsa05206	3.31475	7.90817
	Q9H221	hsa05166	3.30921	14.7147
	P30511	hsa05203	3.30879	5.27982
	P10586	hsa05205	3.30853	26.6458
	P23229	hsa04510	3.30781	18.0226
	O75923	hsa04810	3.30721	12.8278
	Q9UIW2	hsa05206	3.3065	20.0589
	P31995	hsa04510	3.30628	36.954
	P00533	hsa04150	3.30528	3.95003
	O94985	hsa05216	3.30508	3.92464
	Q02487	hsa04110	3.30436	33.7344
	O76095	hsa05203	3.30435	7.01558
	Q86X29	hsa05203	3.30362	10.7574
	O75354	hsa04115	3.29671	15.2702
	P04920	hsa05223	3.29615	15.5388
	P23945	hsa04151	3.29075	11.5903
	P49682	hsa04510	3.29012	15.6313
	P12830	hsa05203	3.28885	13.7334
	P37288	hsa05214	3.2882	6.03896
	Q9H0U3	hsa04115	3.2824	7.95129
	P14151	hsa04916	3.28151	6.41342
	Q9UGM1	hsa04110	3.28091	23.5149
	Q14832	hsa05205	3.27921	6.42657
	P08173	hsa04020	3.27855	9.94732
	Q9UP38	hsa04512	3.27847	19.9014
	P08962	hsa05200	3.27765	10.393
	P08173	hsa04024	3.27741	7.78845
	P25445	hsa05222	3.27531	4.94453
	P20020	hsa04024	3.27495	5.41557
	P21583	hsa04151	3.27274	30.0225
	P01906	hsa05203	3.2725	10.6478
	P10586	hsa04151	3.27162	35.4534
	P32942	hsa04151	3.27021	22.5771
	P01906	hsa05215	3.26509	8.5686
	P78357	hsa04520	3.26419	6.19265
	P78504	hsa04510	3.26157	20.7748
	P13612	hsa05212	3.26136	9.05223
	Q08357	hsa05203	3.26083	8.10683
	Q9NWQ8	hsa00564	3.26027	4.05985
	Q9NPH3	hsa05161	3.25894	8.24843
	Q9Y653	hsa05206	3.25858	5.0899
	Q12913	hsa00564	3.25579	3.15299
	P08473	hsa05203	3.25511	20.9783
	Q08357	hsa05212	3.25483	8.60886
	Q9NPC1	hsa04510	3.2516	5.02192
	P08912	hsa04142	3.25126	3.45241
	O60669	hsa04020	3.25116	5.83498
	P30511	hsa05169	3.25058	20.8506
	P78536	hsa05221	3.24898	3.03161
	Q13733	hsa04110	3.24889	40.8049
	Q8N4S9	hsa04110	3.24771	48.2371
	P55289	hsa05205	3.24628	3.6471
	P25103	hsa04510	3.24143	3.63033
	P43657	hsa04512	3.24011	2.91749
	Q96MC6	hsa04120	3.23983	4.13489
	O15031	hsa05212	3.23691	8.28746
	O43490	hsa04512	3.23631	6.65655
	P08908	hsa04151	3.23553	19.917
	Q07065	hsa04020	3.23454	9.08545
	P22455	hsa05166	3.2332	18.269
	P21964	hsa05200	3.23268	2.05136
	Q9UJ99	hsa04510	3.23129	19.6047
	Q96PE1	hsa04510	3.2308	13.8732
	Q01344	hsa04151	3.23004	28.0627
	P20273	hsa04012	3.22932	11.5452
	P22607	hsa04151	3.22336	27.6984
	P47901	hsa04916	3.2231	4.86397
	P30411	hsa04020	3.22244	9.92841
	Q6GTX8	hsa04151	3.21955	10.4244
	O43184	hsa04510	3.21954	7.16738
	Q13797	hsa05200	3.21865	12.5731
	O15146	hsa04662	3.21552	20.2523
	P21926	hsa05203	3.21518	6.36081
	P04839	hsa04512	3.21459	6.83545
	Q15878	hsa04510	3.21403	34.756
	P28907	hsa04810	3.21345	15.676
	Q9NPH3	hsa04120	3.20972	4.81221
	Q13705	hsa05200	3.20935	5.83105
	P15260	hsa04510	3.20907	32.7719
	O95342	hsa04010	3.20812	11.67
	P25103	hsa04512	3.20772	3.0716
	P17813	hsa05200	3.20724	11.3259
	Q93086	hsa04120	3.20663	7.77177
	P08575	hsa04510	3.20617	40.355
	P43628	hsa05169	3.20437	16.3043
	Q4KMG0	hsa04512	3.20352	21.2768
	O43561	hsa04510	3.20333	28.6732
	Q14416	hsa05214	3.203	11.8923
	Q9Y653	hsa04142	3.20248	3.45241
	O76095	hsa05222	3.2022	8.49158
	Q86SJ2	hsa04020	3.20081	11.7573
	P42262	hsa04916	3.19992	8.52417
	P31994	hsa05230	3.19892	9.30343
	P14151	hsa05212	3.1965	16.2382
	P48751	hsa05203	3.19391	14.8377
	P08581	hsa04151	3.19221	31.8095
	P26012	hsa04512	3.19154	11.2664
	P07766	hsa04510	3.19137	33.0875
	Q9H6X2	hsa04115	3.19068	5.15461
	P25105	hsa04151	3.19015	27.0449
	Q9UM73	hsa04810	3.18954	10.1131
	P18564	hsa04810	3.18857	25.8995
	P08637	hsa04510	3.18824	33.5224
	P07766	hsa04066	3.18766	14.6106
	P23468	hsa05205	3.18593	26.8032
	P55289	hsa04510	3.18471	12.7926
	P08962	hsa04510	3.18452	20.7343
	Q9ULL4	hsa04520	3.18406	10.4468
	Q13639	hsa04810	3.18325	21.4234
	P16070	hsa04340	3.1814	4.79352
	P08172	hsa04142	3.18114	3.45241
	P29371	hsa04512	3.18072	3.0716
	P16066	hsa04151	3.18035	6.16474
	Q13873	hsa04512	3.18016	29.2255
	Q14626	hsa04512	3.17915	4.22077
	Q68DV7	hsa04120	3.17866	13.4173
	O43613	hsa04142	3.1766	4.24021
	P15260	hsa05216	3.1757	4.14231
	P11229	hsa04142	3.17538	4.24021
	Q01344	hsa04510	3.17415	33.7365
	P27105	hsa05212	3.16924	2.95265
	Q86X29	hsa04010	3.16914	10.4876
	Q13683	hsa04510	3.16822	22.0673
	P16284	hsa04512	3.16814	25.1387
	P08575	hsa05166	3.16769	31.4627
	P40189	hsa00564	3.16677	2.90307
	P21802	hsa00564	3.16598	2.52384
	P13612	hsa05166	3.16589	15.6185
	P11912	hsa05206	3.16523	4.28365
	P31994	hsa04151	3.16338	20.9554
	P17948	hsa05230	3.16002	8.15526
	Q14108	hsa04510	3.15796	13.2423
	P04920	hsa05220	3.15768	15.9234
	Q03135	hsa05216	3.15629	5.81813
	P43146	hsa05222	3.15607	10.4118
	Q05586	hsa04010	3.15284	13.911
	A0PJK1	hsa04810	3.15238	2.62702
	Q13591	hsa05166	3.15226	7.50958
	P56539	hsa04151	3.1503	20.0882
	O43157	hsa04512	3.15019	27.7844
	Q93086	hsa05203	3.14963	5.8821
	P08637	hsa04340	3.14894	3.96256
	P17813	hsa04512	3.14889	20.0811
	O75197	hsa04151	3.14875	24.9646
	O00206	hsa04810	3.1478	27.7595
	Q9H5V8	hsa05212	3.14687	15.6958
	P29371	hsa04510	3.14611	3.63033
	Q96RN1	hsa04110	3.14608	23.917
	P31431	hsa04350	3.14605	6.50864
	P15260	hsa05212	3.1453	11.9641
	P24394	hsa04350	3.14526	4.77001
	P14672	hsa05210	3.14505	4.08114
	Q13733	hsa04115	3.14384	18.9433
	Q14831	hsa04810	3.14323	6.0787
	P20309	hsa04142	3.14191	3.45241
	Q8N4S9	hsa05222	3.14117	5.28787
	O14817	hsa05200	3.1407	10.4242
	P06756	hsa04066	3.14002	8.00584
	Q13291	hsa04810	3.1395	6.37162
	P32927	hsa04510	3.13643	41.248
	P13637	hsa04120	3.13234	6.62398
	Q8NER5	hsa05206	3.13022	12.6625
	P07766	hsa04151	3.13	30.1482
	P13473	hsa04115	3.12928	7.87207
	P56539	hsa04512	3.12554	7.85411
	Q16281	hsa04142	3.12531	2.42874
	O14944	hsa00564	3.12499	3.17833
	Q9Y5I1	hsa04151	3.12385	11.2819
	Q13705	hsa04810	3.1237	4.80369
	P43657	hsa05222	3.12363	2.49073
	Q16832	hsa05205	3.12237	18.3089
	Q13332	hsa05206	3.12166	10.7975
	Q92736	hsa04024	3.12155	8.17233
	P38484	hsa05161	3.12132	6.88342
	P55286	hsa04512	3.12094	15.6194
	Q86X29	hsa05212	3.12059	11.9318
	P34981	hsa04142	3.12021	4.24021
	Q03395	hsa04510	3.12014	3.63033
	P14784	hsa05161	3.11851	11.0118
	Q969P0	hsa05203	3.11778	35.5039
	P17813	hsa05211	3.11699	3.22163
	P98161	hsa04512	3.11655	32.0587
	Q04771	hsa04810	3.11603	4.82472
	A0FGR8	hsa05230	3.11507	2.89542
	Q15758	hsa05206	3.11198	8.05521
	Q15878	hsa04370	3.1119	6.35385
	P30556	hsa05202	3.11183	4.54161
	P00533	hsa05212	3.11078	9.49891
	Q14802	hsa04010	3.11052	10.1617
	Q9HCN6	hsa04151	3.11036	27.264
	P30511	hsa04060	3.10853	21.7141
	P31639	hsa04510	3.10818	10.2787
	P20916	hsa05206	3.10444	12.661
	Q12791	hsa04066	3.10359	4.78244
	P11166	hsa05210	3.10142	3.30219
	Q9NSA2	hsa05205	3.09935	15.0719
	Q9UK17	hsa04512	3.09898	14.0814
	Q96MC6	hsa05203	3.09783	5.07843
	Q9UJ99	hsa04066	3.09763	7.10576
	P25024	hsa04120	3.09618	8.96692
	Q15256	hsa05221	3.09246	7.35121
	Q03135	hsa04662	3.09236	31.4394
	P15391	hsa04510	3.09042	13.2292
	Q8NCM2	hsa05206	3.08825	19.1243
	Q9H228	hsa04115	3.0882	5.69702
	Q9UNQ0	hsa04020	3.08696	6.22435
	P12821	hsa05222	3.08358	6.10607
	P13612	hsa04066	3.08302	7.59809
	P15260	hsa04340	3.083	3.02164
	Q7Z407	hsa04062	3.08075	31.6314
	O14944	hsa04810	3.08029	5.19178
	P42081	hsa05169	3.08014	7.55949
	Q8WTV0	hsa04512	3.08014	11.5144
	Q14416	hsa05205	3.07765	5.78838
	O43194	hsa04120	3.07668	4.62873
	O60330	hsa04066	3.07596	4.57992
	P54756	hsa04510	3.0748	28.2554
	Q08357	hsa05219	3.07315	2.46875
	Q9H5V8	hsa04350	3.07175	4.50956
	Q8NCM2	hsa05222	3.07107	7.99462
	P31785	hsa04350	3.07076	4.83883
	P08172	hsa04024	3.06955	4.13747
	P32926	hsa04115	3.06863	8.26634
	P14209	hsa04115	3.06777	4.25673
	Q8NER5	hsa04810	3.06702	8.51185
	Q9UKU6	hsa04370	3.0667	5.85745
	Q9UP38	hsa04510	3.06645	25.2136
	P14151	hsa05206	3.06536	23.946
	P06213	hsa04662	3.06533	30.6812
	P22888	hsa04151	3.06511	6.38426
	P07949	hsa04512	3.0647	23.6375
	Q9UIW2	hsa05161	3.06381	11.8833
	Q9ULB5	hsa05206	3.0627	8.50819
	Q9NZM1	hsa05206	3.06218	7.04692
	P43632	hsa05203	3.06206	5.9233
	P35367	hsa05214	3.06041	3.34065
	Q14416	hsa04370	3.06039	6.80307
	Q92482	hsa05206	3.05995	2.69595
	P22888	hsa04510	3.05972	12.6854
	P29322	hsa04510	3.05963	12.6754
	P16070	hsa05230	3.0571	19.0566
	P36894	hsa04510	3.05549	23.2186
	Q03395	hsa04512	3.0543	3.0716
	Q9Y4D7	hsa04810	3.05378	24.8545
	P32927	hsa04012	3.05288	12.755
	Q9Y5I1	hsa04512	3.05273	8.09925
	P31785	hsa04810	3.05261	28.0682
	Q9NZS9	hsa04120	3.05234	8.94187
	P22223	hsa05215	3.04908	12.404
	P21728	hsa04024	3.049	11.1363
	Q9Y4D7	hsa00564	3.04837	2.78495
	P15529	hsa05205	3.04773	27.0474
	P36888	hsa04151	3.04718	14.0411
	P24046	hsa05166	3.04623	4.32032
	Q8WUX1	hsa04151	3.0446	7.6899
	Q16586	hsa04810	3.04437	4.80431
	Q16832	hsa04151	3.04388	26.39
	P25445	hsa05231	3.04339	5.32909
	Q9HBX9	hsa04142	3.04336	3.45241
	Q7Z408	hsa04810	3.0406	10.447
	P11049	hsa04510	3.04059	25.2297
	P50052	hsa05205	3.04053	4.63728
	O14817	hsa04151	3.03907	15.2675
	Q8NCM2	hsa05212	3.03859	11.562
	Q9HCN6	hsa04510	3.03803	39.4949
	O43424	hsa04020	3.03799	10.1514
	P08637	hsa04151	3.03783	28.0235
	Q99062	hsa05202	3.03782	9.0109
	Q5ZPR3	hsa05230	3.03655	7.27009
	P18084	hsa05205	3.03538	26.7512
	Q9NPH3	hsa04310	3.03462	3.19279
	Q99835	hsa04142	3.03461	4.24021
	Q96PE1	hsa05218	3.0332	4.2915
	P30411	hsa00330	3.03186	8.47468
	Q8WWX8	hsa04151	3.02865	8.91595
	P09619	hsa05231	3.02718	6.20879
	P31431	hsa04512	3.02658	12.571
	Q13797	hsa05169	3.02556	11.4604
	Q68DV7	hsa05206	3.02449	8.01758
	O14944	hsa04151	3.02426	7.12984
	O43194	hsa05222	3.02407	3.66489
	Q8NHL6	hsa05203	3.02285	5.83086
	Q9UIW2	hsa05205	3.02247	25.0812
	Q99571	hsa04110	3.01911	48.2371
	P11168	hsa05211	3.01856	3.67339
	Q8NCM2	hsa05223	3.01797	7.72063
	P98161	hsa05222	3.01721	7.46905
	Q92823	hsa05222	3.01647	5.44879
	Q9ULB4	hsa05222	3.01477	4.74863
	P11362	hsa04210	3.01337	9.06827
	Q6RW13	hsa04640	3.01308	14.9476
	Q8NCM2	hsa04020	3.01307	12.4812
	P13473	hsa04110	3.01287	19.4888
	P05106	hsa04350	3.01226	8.58049
	P05106	hsa05206	3.0121	13.2303
	Q12866	hsa04512	3.00765	18.7789
	P16070	hsa05216	3.00729	5.10369
	P48960	hsa05230	3.00651	6.8712
	Q99677	hsa05200	3.0053	2.48318
	P51575	hsa04115	3.00263	9.12692
	Q8WWX8	hsa04510	2.99987	10.2787
	Q9H295	hsa04512	2.99957	4.0664
	P55291	hsa05230	2.99923	7.41997
	P78357	hsa05231	2.99847	3.51089
	Q8IWK6	hsa05218	2.99682	6.57411
	O95259	hsa05214	2.99552	9.65314
	P01133	hsa04510	2.99478	34.1081
	Q03518	hsa05169	2.99278	13.6039
	P21860	hsa04810	2.99277	18.8181
	Q5NUL3	hsa04142	2.99233	4.24021
	P25105	hsa04510	2.99225	33.0203
	P51575	hsa04120	2.99209	4.3532
	Q9NPB9	hsa05166	2.99145	12.3201
	P08575	hsa05222	2.99144	12.3677
	P08637	hsa05216	2.99121	4.25804
	O00478	hsa05161	2.99017	4.29315
	P31431	hsa04151	2.98995	11.3644
	O00533	hsa05215	2.98972	3.81539
	Q7Z408	hsa04510	2.98918	15.1101
	O43561	hsa04151	2.98908	24.71
	P98155	hsa05221	2.98828	4.96842
	P28907	hsa04062	2.987	44.2483
	Q92859	hsa04151	2.98684	16.9263
	P16581	hsa04510	2.98615	7.57132
	P09619	hsa04640	2.98588	43.7218
	P54762	hsa04810	2.98577	15.4744
	Q99571	hsa05166	2.98552	13.1507
	P13612	hsa04115	2.98532	29.5234
	Q9NZQ7	hsa04630	2.98529	2.74734
	Q8IWK6	hsa05202	2.98361	3.19609
	Q14517	hsa00330	2.9835	6.48225
	Q16819	hsa04512	2.98125	11.8523
	O00481	hsa04120	2.98081	5.69569
	O43157	hsa04520	2.9776	14.2469
	Q8NFM4	hsa04020	2.9773	5.96235
	P08069	hsa04151	2.97658	34.3161
	P55287	hsa04512	2.975	10.6801
	Q16620	hsa04510	2.97276	33.896
	P56746	hsa04010	2.97196	2.90107
	Q7Z407	hsa05231	2.96964	4.3948
	P01732	hsa05166	2.96713	9.95753
	Q08345	hsa05200	2.96691	4.55051
	O14817	hsa05222	2.96629	11.5218
	Q16832	hsa05231	2.96517	4.4383
	P50052	hsa04510	2.96234	6.12336
	Q9NRQ2	hsa04120	2.96211	3.77234
	P00533	hsa04510	2.96203	26.317
	P11362	hsa04662	2.9619	27.0042
	P36897	hsa05212	2.96087	12.4188
	P14415	hsa04110	2.9557	26.5142
	Q5ZPR3	hsa05202	2.95481	2.70983
	Q96J84	hsa04630	2.95417	2.85505
	Q15878	hsa05214	2.95281	14.6906
	P30556	hsa04142	2.95166	4.24021
	P20309	hsa04010	2.94949	1.91201
	P43629	hsa05203	2.94945	5.9233
	P38484	hsa05212	2.94921	9.05749
	P78504	hsa05218	2.94798	6.3434
	Q01974	hsa04340	2.94695	2.44454
	P20594	hsa04110	2.94612	16.4703
	P52799	hsa00564	2.94587	2.84144
	P01130	hsa04510	2.94447	14.7213
	P55017	hsa00030	2.94397	4.5978
	Q14118	hsa04640	2.94383	31.9652
	Q15399	hsa04060	2.94342	26.5034
	Q6UXD5	hsa04120	2.94305	4.85067
	Q6PJF5	hsa04115	2.94187	8.96354
	P26010	hsa05221	2.94049	11.4485
	P16070	hsa05215	2.93942	14.4644
	P07949	hsa04810	2.9382	22.304
	P41594	hsa04120	2.93696	6.05735
	Q02763	hsa05221	2.93512	6.71655
	Q6PIZ9	hsa04066	2.93367	8.07685
	Q8WTV0	hsa04060	2.93356	4.26226
	P08138	hsa05215	2.9322	5.62685
	Q9UIQ6	hsa05220	2.93186	3.05387
	P55011	hsa05205	2.93116	4.57341
	Q96PR1	hsa05214	2.93114	3.3902
	P23469	hsa04151	2.92958	38.993
	P16070	hsa05219	2.92914	6.8989
	P23945	hsa04510	2.92679	20.1583
	P50281	hsa04510	2.92611	21.2934
	P13945	hsa04512	2.92506	14.9502
	Q13705	hsa04512	2.92435	11.5398
	Q99500	hsa04151	2.92404	10.8854
	Q68DV7	hsa05161	2.92276	9.25587
	P51575	hsa05203	2.92218	4.02778
	Q5VY43	hsa04120	2.92176	3.90531
	Q02297	hsa00564	2.9202	2.84436
	Q2M3M2	hsa04510	2.91889	10.2787
	Q9NZS9	hsa05222	2.91881	5.35412
	O00222	hsa05214	2.91866	7.404
	Q99062	hsa05218	2.91824	10.9002
	Q9UIW2	hsa04110	2.91645	40.4738
	Q9H295	hsa04510	2.91584	4.14919
	Q03518	hsa05203	2.91558	6.60545
	Q9ULL4	hsa04510	2.91098	19.9277
	P05556	hsa05205	2.91084	34.1028
	Q9BYE9	hsa05203	2.9097	8.43246
	Q9Y5I1	hsa04810	2.90963	4.61369
	P23469	hsa05216	2.90798	4.75385
	P50895	hsa05200	2.90718	7.99558
	P23469	hsa05211	2.9049	6.60164
	Q9HCM2	hsa04662	2.90483	7.4843
	P08637	hsa05231	2.90422	4.73543
	P20701	hsa05222	2.9042	6.99772
	P14616	hsa05205	2.90415	25.87
	Q12791	hsa00010	2.90245	5.13763
	Q14003	hsa05215	2.90229	5.17796
	O00592	hsa05206	2.89999	8.23831
	Q13634	hsa04151	2.89962	21.9164
	P56539	hsa04510	2.89894	20.3161
	Q9Y3Q4	hsa05205	2.89875	4.03278
	O15399	hsa04310	2.89511	8.26268
	Q658P3	hsa04120	2.89501	12.8184
	Q9ULL4	hsa04151	2.8933	13.4877
	Q68DV7	hsa05222	2.89325	5.84073
	Q9NYQ7	hsa04064	2.89216	18.6984
	Q13467	hsa04510	2.89102	9.4305
	P21709	hsa04810	2.89042	9.83837
	Q9NWQ8	hsa04370	2.89028	14.4116
	P31995	hsa04512	2.89025	24.4322
	Q9NZM1	hsa04020	2.88671	13.9117
	Q16819	hsa04510	2.88665	11.4355
	P15260	hsa04350	2.8864	4.33515
	P11230	hsa04810	2.88237	16.4255
	Q96J84	hsa04062	2.88109	6.92454
	P26842	hsa04115	2.87779	9.20092
	P52799	hsa04662	2.87346	22.3093
	P46531	hsa05212	2.87197	3.90877
	Q9UN72	hsa04066	2.87054	4.77809
	P08100	hsa04142	2.86976	4.33654
	Q7KYR7	hsa04110	2.86875	22.1142
	P08581	hsa04066	2.86866	13.22
	A0PJK1	hsa04151	2.86712	8.91595
	P13866	hsa04510	2.86701	5.92895
	P11215	hsa04024	2.86654	2.62936
	Q86X29	hsa04120	2.86636	15.497
	Q6PJF5	hsa05223	2.86404	3.49219
	Q9UKU6	hsa05214	2.86334	6.15299
	Q03519	hsa05203	2.86329	6.8524
	Q86X29	hsa05214	2.86317	11.7277
	P24046	hsa04370	2.86215	4.79084
	P06213	hsa04151	2.86125	42.5069
	Q02297	hsa04512	2.86054	9.29485
	Q16819	hsa04151	2.85994	9.827
	Q9Y666	hsa05202	2.85988	2.85573
	Q9NPC1	hsa04010	2.85676	5.47902
	Q9NT99	hsa04810	2.85592	2.77767
	O15031	hsa04512	2.85394	27.2155
	Q9Y624	hsa04020	2.8499	4.06207
	Q99678	hsa04024	2.84949	2.69961
	O60353	hsa05205	2.84759	13.4992
	P31785	hsa05222	2.84585	15.0326
	P25105	hsa05206	2.84555	7.36218
	Q8IUK5	hsa04512	2.84551	5.66406
	P48751	hsa05206	2.84495	5.26866
	Q9UHC6	hsa05166	2.84483	16.6238
	P17658	hsa04916	2.84343	4.9551
	Q01344	hsa05231	2.84329	4.85024
	Q99706	hsa05166	2.84265	8.4353
	Q13488	hsa05230	2.84051	3.28554
	Q13936	hsa04916	2.83943	9.32396
	Q13326	hsa00010	2.83926	5.12483
	Q13683	hsa04151	2.83822	19.0974
	P43657	hsa05206	2.83768	3.52259
	P11169	hsa04066	2.83693	10.345
	P05556	hsa05220	2.83636	4.49863
	P38570	hsa05222	2.83549	6.89408
	P15529	hsa04512	2.83494	47.2135
	P21964	hsa05206	2.83401	6.76813
	Q9UIW2	hsa04340	2.83241	3.06399
	Q9UKU6	hsa05205	2.82949	6.49932
	Q9BR39	hsa04110	2.82872	9.37137
	Q01973	hsa04064	2.82849	23.5571
	Q9ULB5	hsa05222	2.8276	4.39665
	Q96RI8	hsa04142	2.82693	2.32615
	P11215	hsa04810	2.82513	9.03329
	P18084	hsa05222	2.82485	11.9847
	Q9P0L0	hsa00564	2.82458	3.37416
	Q9UJ99	hsa05221	2.823	6.31558
	P40189	hsa05205	2.82218	22.9539
	Q9UHC6	hsa04916	2.82084	4.13888
	A0PJK1	hsa04512	2.82019	10.6756
	Q13332	hsa05218	2.82011	8.32822
	P48357	hsa04512	2.81961	13.6704
	Q13308	hsa05230	2.81906	6.61557
	P10721	hsa05205	2.81857	17.4654
	P14151	hsa05222	2.81731	10.469
	P12314	hsa05216	2.81672	5.19958
	P16671	hsa05205	2.81625	18.085
	P01133	hsa04810	2.81552	22.0291
	P48751	hsa05200	2.81456	4.59415
	Q02297	hsa04064	2.81419	16.1094
	P31785	hsa05212	2.81335	13.2028
	Q99706	hsa05203	2.81306	5.64833
	Q8NER5	hsa04512	2.81212	12.3282
	P07333	hsa05205	2.81185	20.5391
	P40259	hsa05231	2.81088	2.20033
	Q9Y653	hsa05222	2.80926	5.45717
	P11166	hsa04210	2.80863	3.53453
	Q9H5V8	hsa05216	2.80719	4.27508
	Q9UP95	hsa04662	2.80446	8.51471
	Q16671	hsa04151	2.80386	5.46218
	Q6PJF5	hsa05222	2.8028	3.70476
	P48509	hsa04510	2.80251	12.7503
	Q9Y653	hsa05200	2.80169	7.52899
	A0PJK1	hsa04510	2.80071	10.2247
	Q8WXH0	hsa04151	2.79978	5.7237
	Q5VY43	hsa05212	2.79912	3.02964
	Q6U841	hsa05219	2.79726	7.007
	Q06418	hsa04510	2.79568	13.4785
	Q16620	hsa05206	2.79543	11.0347
	O00592	hsa05166	2.7952	7.44341
	P43657	hsa04510	2.79519	7.80245
	Q86SJ2	hsa04024	2.79489	7.94827
	P30559	hsa04151	2.79463	2.85579
	Q13733	hsa05166	2.7933	10.7545
	Q9UHC6	hsa05214	2.79242	11.076
	Q13634	hsa05222	2.79232	4.93681
	Q92823	hsa04310	2.79227	3.54234
	P24046	hsa05206	2.79158	4.78077
	Q99572	hsa04640	2.78927	9.9047
	P78310	hsa04151	2.78914	6.17268
	P55289	hsa05222	2.78859	4.03118
	Q99062	hsa04060	2.7884	33.5089
	Q6RW13	hsa04066	2.78836	4.36344
	P16581	hsa04512	2.78794	5.9096
	Q8WWX8	hsa05205	2.78783	3.40833
	P05556	hsa04210	2.78718	12.2262
	P98172	hsa04810	2.78717	22.5421
	P15529	hsa04151	2.78709	52.2473
	P55011	hsa04110	2.78576	46.2663
	Q92482	hsa04510	2.78544	10.1544
	P11215	hsa04010	2.78506	2.28698
	Q08345	hsa04512	2.784	15.0854
	P48751	hsa05214	2.78353	13.9477
	P08962	hsa05222	2.7825	7.47284
	Q9NZV8	hsa04151	2.78044	19.9267
	O15031	hsa05205	2.77862	23.9598
	Q7KYR7	hsa04120	2.77778	7.10957
	P25025	hsa04110	2.77567	39.1908
	P48960	hsa05231	2.77534	2.54211
	Q14BN4	hsa05222	2.77502	5.61281
	Q6PJF5	hsa05214	2.774	2.81198
	Q9Y5I4	hsa05230	2.77381	9.54531
	Q2M3M2	hsa04151	2.77095	8.91595
	O43614	hsa04142	2.77049	4.24021
	P29322	hsa04810	2.76969	10.4079
	O00144	hsa04510	2.76937	11.8401
	P12318	hsa04340	2.76936	3.35449
	Q14003	hsa05222	2.76904	3.89189
	O43490	hsa04151	2.76839	5.53499
	Q14BN4	hsa05220	2.76786	4.1827
	P25105	hsa05215	2.7673	6.58957
	P26012	hsa04810	2.76722	11.7022
	Q15762	hsa04810	2.76682	9.76405
	P51805	hsa04810	2.76542	13.145
	Q13683	hsa05169	2.76263	3.1852
	Q16288	hsa04510	2.76119	32.6971
	Q92729	hsa04512	2.76048	15.6843
	Q9UN73	hsa04066	2.75866	5.43612
	Q8WWX8	hsa04512	2.75853	10.6756
	Q7Z407	hsa04060	2.75805	27.2313
	P16284	hsa05205	2.75699	22.3574
	Q9Y5H7	hsa05205	2.75628	12.7377
	P48751	hsa05223	2.75333	15.4561
	P11169	hsa05222	2.75226	8.55694
	P56199	hsa05222	2.75206	7.13836
	P06756	hsa04310	2.75128	3.27658
	O94759	hsa04662	2.75123	5.70698
	P20273	hsa04510	2.74996	36.1647
	P02730	hsa05218	2.74906	9.81521
	P10721	hsa04151	2.74904	32.4982
	P35372	hsa04142	2.74886	4.5219
	A0FGR9	hsa04512	2.74856	10.6939
	P35968	hsa05206	2.74839	8.09757
	Q14574	hsa05219	2.74833	1.91043
	Q99500	hsa04630	2.74734	4.31784
	P25105	hsa04142	2.74602	8.55209
	P10747	hsa04640	2.74426	34.3826
	P21730	hsa04142	2.74239	4.68426
	Q9ULL4	hsa05205	2.74064	13.6813
	P12830	hsa05215	2.73727	12.9494
	P10747	hsa04630	2.73677	13.792
	P08581	hsa05216	2.73659	3.88664
	P34741	hsa05222	2.73657	6.04917
	P56937	hsa04110	2.73582	21.6979
	Q07108	hsa04151	2.73538	7.7837
	P14151	hsa04310	2.73455	5.27598
	A6BM72	hsa05212	2.73397	3.32513
	P35590	hsa05221	2.7332	6.05352
	Q9H1D0	hsa04370	2.73312	5.24249
	P15260	hsa05203	2.73283	19.1406
	P25024	hsa05166	2.73231	11.7322
	O94856	hsa04510	2.73174	11.7065
	Q16288	hsa05222	2.73164	9.27967
	P14415	hsa04115	2.73146	8.26857
	P36897	hsa05166	2.73063	18.9656
	P04626	hsa05169	2.7293	31.1348
	Q02763	hsa04151	2.7257	4.56166
	Q99062	hsa04151	2.72567	22.8881
	P15260	hsa05206	2.72403	18.2253
	Q92959	hsa04662	2.72376	11.1253
	P28907	hsa05218	2.72358	11.3686
	Q07954	hsa04810	2.72343	11.6307
	Q9Y6M7	hsa05218	2.72175	2.60663
	Q96PD2	hsa04060	2.72156	23.4129
	Q13683	hsa04640	2.72123	8.95267
	P22607	hsa05202	2.7201	8.50312
	Q8WXH2	hsa04115	2.71958	2.32597
	P48029	hsa04916	2.71912	4.05729
	P32926	hsa05161	2.71901	3.23409
	P06756	hsa05200	2.71897	22.8321
	O00548	hsa05206	2.71836	4.3833
	P08514	hsa05200	2.71817	12.5738
	Q5ZPR3	hsa05205	2.71752	4.96358
	P25090	hsa05206	2.7159	5.08213
	Q2M3M2	hsa04512	2.71588	10.6756
	O75762	hsa04120	2.7157	5.62761
	Q15758	hsa05203	2.71278	5.93507
	P26842	hsa05222	2.71255	3.55071
	Q12913	hsa04510	2.70979	38.771
	P11215	hsa04640	2.70916	8.61863
	P18564	hsa05221	2.70899	9.61575
	O00238	hsa04151	2.70764	18.3158
	A0FGR8	hsa04510	2.70737	6.21301
	P36888	hsa04066	2.70713	10.3982
	P54753	hsa04810	2.70698	5.27103
	P06756	hsa04060	2.7062	15.4317
	O00222	hsa05205	2.70611	4.00386
	Q9H5V8	hsa04120	2.70446	17.9885
	Q2M3M2	hsa05205	2.70404	3.40833
	Q92729	hsa04510	2.70372	21.0753
	P16066	hsa05215	2.70288	3.00059
	Q01344	hsa05211	2.70243	7.2451
	Q15878	hsa04151	2.70101	30.9145
	P16422	hsa04151	2.70009	5.53499
	P36894	hsa04512	2.69825	20.097
	O75578	hsa05222	2.69645	7.61109
	P40259	hsa04060	2.69643	27.8808
	O15031	hsa05214	2.69637	8.13489
	P08648	hsa04810	2.69541	12.1968
	P32927	hsa05214	2.69427	11.8617
	P08637	hsa04370	2.69374	11.0908
	P14672	hsa05230	2.69323	11.1044
	O95857	hsa04024	2.69264	6.75787
	P43629	hsa05166	2.6924	9.14815
	P21964	hsa04120	2.69223	6.87999
	P78357	hsa05212	2.68929	2.85023
	P09619	hsa04066	2.68796	10.6319
	P48549	hsa05214	2.6877	2.47967
	Q96MC6	hsa05161	2.68747	9.46129
	P39086	hsa04024	2.6851	14.7358
	Q86X29	hsa04916	2.68498	7.3207
	Q13683	hsa04142	2.68491	3.45827
	P02786	hsa05203	2.68473	4.0608
	Q06481	hsa04066	2.68441	3.41697
	Q9HCN6	hsa05161	2.68401	10.0377
	P41594	hsa04810	2.68187	15.7234
	P08637	hsa05211	2.68168	6.34598
	P31785	hsa05220	2.68035	7.73883
	P08069	hsa05205	2.67892	26.9586
	Q9NR61	hsa04510	2.67744	3.59309
	P21453	hsa04512	2.67699	6.95359
	P43630	hsa05203	2.67671	5.89159
	P31639	hsa05205	2.67648	3.40833
	Q14574	hsa05166	2.67566	9.13758
	Q9UM73	hsa04310	2.6751	2.83668
	Q9Y5I3	hsa05205	2.67454	12.4337
	P23945	hsa04010	2.67407	10.2383
	Q9UGM1	hsa05166	2.67353	7.6903
	P23467	hsa05221	2.67293	10.7815
	O14944	hsa04512	2.67112	4.53931
	P48029	hsa04020	2.671	9.85828
	Q13507	hsa04150	2.66822	3.07898
	Q13332	hsa04151	2.66699	15.4233
	Q14574	hsa04110	2.66669	31.5818
	A0FGR8	hsa04512	2.66642	5.6495
	P06127	hsa04062	2.66572	35.9768
	Q04771	hsa05205	2.66487	7.78803
	P16234	hsa05161	2.66479	5.45609
	A0FGR8	hsa04151	2.66354	5.40134
	P31785	hsa05218	2.66232	17.5324
	P37173	hsa04640	2.66153	12.5684
	P56937	hsa04120	2.66099	4.79335
	P28221	hsa04512	2.66046	8.35388
	Q09470	hsa05214	2.657	5.42422
	O00481	hsa05161	2.65557	3.71315
	P15529	hsa04810	2.65551	35.2882
	Q7KYR7	hsa05166	2.65532	7.01058
	P52799	hsa05230	2.65423	13.8588
	Q14500	hsa05214	2.65349	6.32257
	P36894	hsa04151	2.65303	15.9574
	Q8NCM2	hsa04010	2.6528	7.4858
	P15151	hsa05222	2.65269	4.16815
	P25100	hsa04151	2.65097	8.51188
	P07333	hsa04510	2.65021	31.6864
	O43184	hsa04350	2.65014	2.63004
	P23470	hsa04066	2.64989	11.4364
	P00533	hsa05211	2.64979	6.30113
	Q9UNQ0	hsa00010	2.64952	5.57879
	P36894	hsa05212	2.64885	2.50119
	O15399	hsa04115	2.64882	24.521
	O00254	hsa04810	2.64877	17.442
	P16615	hsa04520	2.64851	5.25626
	O95185	hsa04010	2.64481	2.1089
	Q9NZV1	hsa04510	2.64475	5.4842
	Q9HCN6	hsa04115	2.64469	17.3269
	Q9UKN1	hsa05210	2.64285	6.07402
	Q9ULB5	hsa05161	2.64246	1.90132
	P54756	hsa00564	2.64223	3.33969
	Q9H2H9	hsa04151	2.64143	7.84911
	Q6RW13	hsa04662	2.64027	8.25805
	O00254	hsa04151	2.64022	27.3106
	Q99467	hsa04142	2.63884	3.99724
	P55287	hsa05222	2.63846	3.57351
	Q9ULB5	hsa04510	2.63763	18.517
	P15941	hsa04066	2.63747	14.0447
	Q9BQ31	hsa04010	2.63741	2.31522
	Q9NRQ2	hsa05215	2.63726	3.10091
	Q9UIW2	hsa04350	2.63719	2.70291
	P13612	hsa04120	2.63544	20.8494
	Q9NRY6	hsa05161	2.63539	4.27641
	P98172	hsa00564	2.63522	3.71866
	Q03135	hsa04010	2.63514	7.88035
	P08908	hsa04510	2.63451	20.3748
	P55064	hsa04510	2.63393	7.10772
	P46531	hsa04115	2.63365	24.7986
	P36888	hsa05161	2.63272	4.72075
	P25116	hsa05205	2.63214	3.81349
	Q92859	hsa04510	2.63185	23.4616
	Q9Y5Y3	hsa04151	2.63149	19.1397
	Q16827	hsa04810	2.63119	17.4217
	Q07954	hsa04310	2.63104	5.31283
	P25025	hsa04142	2.63078	3.18673
	Q9UIW2	hsa05214	2.62891	10.7563
	P43630	hsa05166	2.62843	8.92168
	Q9NWQ8	hsa04510	2.62672	39.3425
	Q14831	hsa05205	2.62637	7.56044
	O60500	hsa05230	2.62612	11.2867
	Q9BYE9	hsa04370	2.62585	9.76254
	P23975	hsa04151	2.62582	5.53499
	O00238	hsa05220	2.62579	4.89564
	O15438	hsa05161	2.62455	8.07165
	P10586	hsa04810	2.62409	16.412
	O43194	hsa05215	2.62392	2.39063
	Q9HCX4	hsa04512	2.62276	7.22225
	Q15262	hsa04640	2.62245	34.6741
	P30559	hsa04916	2.62197	3.22967
	Q08554	hsa04110	2.62164	25.7271
	P08962	hsa04151	2.62039	16.967
	Q9BSA4	hsa04064	2.61975	18.3441
	P37288	hsa04012	2.61761	5.8175
	O75084	hsa04510	2.61718	17.9574
	P56539	hsa00330	2.61604	4.59603
	P12314	hsa04060	2.61466	33.4963
	Q13308	hsa05216	2.61087	1.94963
	P17948	hsa04810	2.61064	16.6788
	Q9HCN6	hsa05216	2.6091	5.18177
	Q04771	hsa05200	2.60854	8.2903
	Q5VY43	hsa05161	2.60842	4.84651
	Q9Y3P8	hsa04512	2.60638	20.1301
	P02730	hsa05219	2.60576	15.0664
	P08173	hsa04142	2.60525	4.17241
	Q86VZ5	hsa04110	2.60505	18.0051
	P43657	hsa05205	2.60423	5.1469
	P78310	hsa04510	2.60235	6.01182
	Q16720	hsa04020	2.60071	13.7728
	P08637	hsa05206	2.60033	7.52039
	O43497	hsa05166	2.60011	5.35144
	P28907	hsa04066	2.59932	10.0483
	P98161	hsa04810	2.5987	10.5235
	P08581	hsa04640	2.59833	39.8894
	P56199	hsa04810	2.59803	6.95673
	P09619	hsa05214	2.59747	9.74898
	P54762	hsa05218	2.59547	12.1353
	Q9Y624	hsa04916	2.59397	6.91382
	P46531	hsa05222	2.59367	5.33663
	O43493	hsa05166	2.59299	11.1785
	Q96FE5	hsa04510	2.5922	7.39262
	O60462	hsa04512	2.59191	8.2641
	Q9UNQ0	hsa04310	2.59136	7.05632
	P56696	hsa04010	2.59126	2.36617
	P25024	hsa04110	2.59108	39.2409
	Q9BX67	hsa04630	2.5903	5.07884
	Q92839	hsa04151	2.5902	3.94662
	O75354	hsa05215	2.58974	2.91053
	O94905	hsa04151	2.58967	4.958
	P17813	hsa04142	2.58924	4.11029
	Q99500	hsa05205	2.58834	11.3885
	Q12866	hsa04340	2.58808	1.84092
	Q9HBW1	hsa04810	2.58695	3.17044
	Q9BXS9	hsa04110	2.58692	16.799
	O94856	hsa05221	2.58664	2.78451
	P56937	hsa05161	2.58551	2.15496
	Q9UNQ0	hsa05215	2.58538	9.74297
	Q7Z407	hsa04510	2.58528	13.0475
	Q15399	hsa04142	2.58417	6.10533
	P24046	hsa04310	2.58408	4.61311
	Q06481	hsa05215	2.58378	5.68276
	Q9NTN9	hsa05166	2.58368	3.04151
	Q8NFY4	hsa04151	2.58343	2.85653
	P37023	hsa05200	2.58202	7.0462
	O60462	hsa04151	2.58191	10.0984
	Q13002	hsa04916	2.58154	6.1735
	Q14957	hsa04020	2.58026	12.3961
	Q9UN74	hsa00010	2.57967	3.94415
	Q7Z408	hsa05205	2.57943	7.61132
	Q9NQA5	hsa05214	2.57869	8.21591
	Q7Z407	hsa04662	2.57841	18.2858
	P20701	hsa04060	2.57822	10.7567
	Q06481	hsa04120	2.57495	11.6942
	P08183	hsa04010	2.57473	5.985
	P08922	hsa04060	2.57348	8.56851
	P32418	hsa04024	2.57103	3.91244
	Q9BZ76	hsa04020	2.57052	7.09631
	Q9BXR5	hsa04060	2.57005	20.5318
	P08581	hsa04810	2.56985	19.791
	Q03518	hsa05166	2.56932	9.69089
	O60706	hsa04010	2.56878	2.29484
	P48751	hsa05220	2.56842	15.9234
	P06729	hsa04066	2.56833	8.5077
	P20702	hsa04010	2.56802	2.66516
	Q9H0U3	hsa05203	2.56796	2.44596
	Q16827	hsa04151	2.56747	30.6527
	Q9Y3P8	hsa04510	2.56705	25.107
	P48764	hsa04142	2.56694	4.24021
	P12318	hsa04512	2.56654	21.1459
	P26006	hsa04151	2.56597	12.8897
	P06729	hsa04810	2.56548	13.9687
	P47901	hsa04310	2.56533	3.41553
	P35372	hsa04020	2.5649	11.6555
	Q9UKX5	hsa04064	2.56457	3.01247
	O94856	hsa04066	2.56292	7.52104
	O60353	hsa04512	2.56276	12.6791
	Q86X29	hsa05215	2.56266	9.03936
	P60033	hsa05210	2.56238	2.13176
	P54707	hsa05211	2.56213	3.11272
	Q12866	hsa04810	2.56176	18.161
	Q658P3	hsa05219	2.56133	1.95112
	Q13291	hsa05231	2.56131	2.55546
	Q8IXI2	hsa04120	2.561	4.63204
	Q14392	hsa04151	2.56065	4.23518
	Q9NQC3	hsa04010	2.56039	8.45235
	Q96QD8	hsa04512	2.56006	7.19755
	P24530	hsa04142	2.55688	6.6322
	O75762	hsa05222	2.55668	2.0772
	Q04912	hsa04810	2.5563	5.66567
	O15399	hsa05212	2.5562	14.053
	Q9BX67	hsa04810	2.55521	3.55764
	Q04771	hsa05206	2.55503	4.04274
	Q15758	hsa05222	2.55455	4.83881
	P01133	hsa04151	2.55438	28.7639
	Q8NER1	hsa04810	2.55385	3.86504
	Q02413	hsa05222	2.55326	2.86839
	P36894	hsa05222	2.55312	6.09397
	P01133	hsa00564	2.5523	4.04402
	P54753	hsa04151	2.55222	9.37134
	P38570	hsa04310	2.55143	1.92054
	P16671	hsa04151	2.55107	29.4698
	P13591	hsa04066	2.551	4.42277
	Q9UKU6	hsa05161	2.55074	3.50549
	P05556	hsa04060	2.54879	36.268
	P09603	hsa04062	2.54828	37.4902
	P32926	hsa05215	2.54763	1.71568
	P34969	hsa04120	2.54734	5.87044
	O14786	hsa05206	2.54687	2.97446
	P48960	hsa00564	2.5467	2.07807
	P12821	hsa05161	2.54652	4.53741
	P12319	hsa04662	2.54576	14.4811
	Q16671	hsa05205	2.54525	2.11605
	Q9Y3P8	hsa04066	2.5452	8.6526
	P12821	hsa04510	2.54493	6.68348
	Q9UJ99	hsa04151	2.54405	17.5096
	Q9Y5H8	hsa00010	2.54321	3.94415
	P09693	hsa04066	2.54205	7.32603
	P16070	hsa04012	2.54166	11.13
	Q16819	hsa05200	2.54074	2.69398
	P63252	hsa04340	2.53974	4.62894
	Q96RN1	hsa05212	2.53911	2.50685
	O75084	hsa04512	2.53874	9.91262
	P08138	hsa05166	2.53805	5.09002
	Q14114	hsa05221	2.53705	2.85528
	P11166	hsa05211	2.53675	3.56278
	Q14392	hsa04350	2.53662	3.54046
	P08514	hsa05206	2.5363	4.46017
	P24394	hsa04512	2.53529	20.5422
	Q14626	hsa04151	2.53462	3.01034
	Q9Y5H6	hsa05205	2.53348	12.4337
	Q9UN72	hsa04810	2.53207	3.64362
	Q9P241	hsa05166	2.53188	6.97074
	P08962	hsa04310	2.5295	3.54554
	P36894	hsa05221	2.52886	2.35647
	Q9UL62	hsa04150	2.52819	2.13285
	P08575	hsa05218	2.52819	16.9153
	O00592	hsa05203	2.52783	4.21231
	Q13797	hsa05211	2.5277	2.99674
	Q92839	hsa04512	2.52624	4.48435
	Q8NER5	hsa04010	2.52504	8.23459
	P05362	hsa04520	2.52304	9.29334
	O15146	hsa04066	2.52146	8.60379
	Q16586	hsa05215	2.52067	1.96105
	O94759	hsa04020	2.52061	6.85922
	P11215	hsa04142	2.5203	3.39959
	Q9H2X3	hsa04142	2.52013	5.81186
	Q8IWK6	hsa04512	2.51871	10.6277
	P54760	hsa04512	2.51847	7.4504
	O00555	hsa04916	2.51766	8.44319
	A0FGR8	hsa04066	2.51743	3.49667
	P19438	hsa05216	2.51657	3.40839
	O75051	hsa04640	2.51653	21.6192
	P25106	hsa04662	2.5153	14.8699
	P11169	hsa05210	2.51526	2.60872
	P38484	hsa05206	2.51504	7.45508
	P09693	hsa04662	2.51293	17.6704
	Q9HCN6	hsa04512	2.51288	22.0616
	P78357	hsa05216	2.51142	5.03438
	P08581	hsa04512	2.51031	25.1675
	P01130	hsa04010	2.50952	2.48462
	P36888	hsa04060	2.50875	29.0996
	Q9NR61	hsa04512	2.50842	3.1252
	Q02413	hsa05161	2.50708	4.59364
	Q9UKX5	hsa04060	2.50619	4.03028
	O75923	hsa05200	2.50603	3.07465
	Q9HCK4	hsa04120	2.50527	2.85117
	P43626	hsa05203	2.50497	6.04124
	O00478	hsa04120	2.50451	5.69569
	O94856	hsa05222	2.50385	5.01712
	Q96QZ0	hsa04020	2.50193	3.24237
	Q2Y0W8	hsa05223	2.50076	5.36271
	P21817	hsa04020	2.5004	11.9943
	Q9Y5I0	hsa04066	2.50007	2.61103
	P35368	hsa04142	2.50001	1.68061
	O00238	hsa05221	2.49961	7.21717
	P08514	hsa04151	2.49913	28.4987
	O00555	hsa04151	2.49876	12.2226
	P28908	hsa05222	2.49632	4.17473
	Q13797	hsa04810	2.49617	21.4485
	Q13410	hsa05219	2.49614	4.56053
	Q9NZV1	hsa04151	2.49585	5.47314
	Q9UBN4	hsa04150	2.4957	2.13285
	P10321	hsa05166	2.49569	12.6578
	Q15303	hsa04510	2.49347	16.4784
	P12821	hsa04512	2.49306	6.507
	P13612	hsa05203	2.49278	47.2629
	O95622	hsa04020	2.49133	6.78389
	P01130	hsa04151	2.49109	12.9539
	Q9BXP2	hsa05212	2.49087	19.2133
	P12318	hsa04510	2.48999	34.9965
	P04439	hsa05203	2.48981	3.68978
	P30443	hsa05203	2.48981	3.68978
	P31431	hsa05206	2.48943	6.71311
	Q6PIZ9	hsa04060	2.48939	30.2338
	Q93086	hsa04115	2.48917	14.867
	Q9Y2C9	hsa04060	2.48836	27.8036
	P49682	hsa04512	2.4883	15.6562
	P35367	hsa04810	2.48811	4.59496
	P06756	hsa05214	2.4875	4.07502
	Q9BQ31	hsa04810	2.48584	3.31147
	P23470	hsa04640	2.48549	37.1879
	P25105	hsa00564	2.48533	3.09209
	P28472	hsa05214	2.48531	5.77153
	Q9UIQ6	hsa05214	2.48427	2.62251
	P04626	hsa04512	2.48422	7.91743
	O95342	hsa05161	2.48397	7.84561
	P18433	hsa04151	2.48359	46.3029
	Q9Y2C9	hsa04640	2.48291	33.5364
	P29317	hsa04151	2.48147	10.0508
	Q9NS40	hsa04024	2.48146	2.92841
	Q15303	hsa05212	2.48033	5.007
	O15146	hsa05231	2.4799	3.69234
	P15941	hsa05218	2.47703	10.6861
	P17658	hsa05205	2.47676	20.492
	P23467	hsa05205	2.4755	19.4686
	Q9H228	hsa05222	2.47543	1.69366
	P32239	hsa05231	2.4754	3.3053
	P22455	hsa00020	2.47452	5.18507
	P22455	hsa05216	2.47443	5.03438
	P01130	hsa04512	2.47437	9.21231
	P23470	hsa05205	2.47205	20.5882
	P08637	hsa04350	2.47145	3.32529
	P08887	hsa04064	2.47085	8.62011
	O60721	hsa04151	2.47049	19.2547
	Q86YT9	hsa05206	2.46992	2.18566
	P53708	hsa05200	2.46893	8.05394
	Q6PIZ9	hsa04810	2.46703	11.9305
	Q9UPY5	hsa04066	2.46698	2.26113
	P10321	hsa05203	2.46646	5.9511
	P20963	hsa00564	2.46622	2.68983
	Q07001	hsa04142	2.46524	2.79521
	Q96PE1	hsa04151	2.46462	9.99972
	Q16827	hsa04370	2.46433	10.1488
	P48995	hsa04150	2.46432	2.13285
	O60353	hsa04310	2.46274	12.6351
	P30556	hsa04810	2.45972	3.41541
	P30408	hsa05216	2.45968	1.94963
	Q04721	hsa05202	2.459	2.02404
	Q01974	hsa05216	2.45854	5.13564
	O60669	hsa05220	2.45726	4.80799
	Q8NB49	hsa05169	2.45678	2.89388
	Q14832	hsa04370	2.45655	6.80307
	P49768	hsa04512	2.45615	7.47702
	P11049	hsa04512	2.45596	18.22
	Q8IWV1	hsa05202	2.45512	2.45044
	P21817	hsa04010	2.45478	3.5782
	Q8NER5	hsa04310	2.4534	5.72091
	Q9P0L0	hsa04010	2.45156	4.49502
	O60469	hsa05230	2.45126	2.11845
	Q75V66	hsa00564	2.451	1.95247
	P12318	hsa04151	2.45039	32.8367
	P08842	hsa04060	2.45022	2.32278
	Q99500	hsa04810	2.44962	11.0516
	Q9Y5Y4	hsa05169	2.44892	2.50258
	P16473	hsa04810	2.4485	30.4676
	P21964	hsa05166	2.44692	4.5086
	P13866	hsa04512	2.44607	9.74991
	Q9H3T3	hsa04510	2.44542	4.1806
	Q02297	hsa04510	2.4454	14.481
	Q9NQ25	hsa04110	2.44465	39.3515
	P25106	hsa04064	2.44439	17.9376
	P08962	hsa05205	2.44427	10.9376
	Q4KMG0	hsa05230	2.44333	4.10327
	P22897	hsa04060	2.44318	15.5378
	Q9BSA4	hsa04662	2.44307	14.8043
	Q08554	hsa05161	2.44306	4.96247
	P23470	hsa05211	2.44217	4.81794
	P06756	hsa05220	2.4412	1.67723
	Q13797	hsa05214	2.44037	2.66151
	Q9Y5S1	hsa05218	2.43979	13.6253
	Q9Y5I1	hsa05205	2.43954	5.91772
	Q9UEF7	hsa04512	2.43897	4.09777
	P16066	hsa05161	2.43865	3.75555
	P15529	hsa00564	2.43664	3.00589
	Q9UKX5	hsa04142	2.43629	2.50334
	Q9BZ76	hsa05223	2.43616	11.6841
	Q08554	hsa04010	2.43616	2.43985
	P24394	hsa05206	2.43565	14.2927
	P25106	hsa05202	2.43406	2.19222
	Q9Y6N8	hsa04512	2.43401	5.49891
	Q9NZV8	hsa05219	2.43399	3.17029
	Q9Y2G3	hsa05169	2.43393	2.89388
	O14672	hsa04012	2.43355	3.71474
	Q9P0L0	hsa05169	2.43247	15.5902
	Q5VY43	hsa05203	2.43233	4.15161
	Q16827	hsa05221	2.43205	7.77727
	Q9H3T3	hsa04151	2.43073	4.00171
	P98172	hsa05221	2.43052	8.33932
	P18084	hsa03320	2.42983	2.8085
	Q99571	hsa05203	2.42953	6.98965
	Q9Y666	hsa04662	2.42909	15.875
	P20963	hsa04066	2.42888	12.0534
	P11049	hsa00564	2.42849	2.73465
	Q6RW13	hsa05166	2.42797	3.95376
	P46531	hsa05221	2.42789	3.73475
	Q8NER5	hsa04340	2.42749	7.95361
	Q9ULB4	hsa04510	2.42723	17.4816
	O00222	hsa04370	2.42703	6.99131
	P21453	hsa05205	2.42682	11.4446
	Q9BZ76	hsa05212	2.42681	15.1515
	P48029	hsa05205	2.42667	12.6566
	A0FGR8	hsa05200	2.42542	1.74959
	P17948	hsa05206	2.4253	3.91883
	P20702	hsa04142	2.42457	3.95784
	O15197	hsa04151	2.42354	7.15737
	P09619	hsa05205	2.42317	17.1491
	Q13585	hsa05169	2.42307	6.02404
	P13866	hsa04010	2.42283	1.71856
	Q9UN75	hsa05205	2.4227	12.4337
	Q02846	hsa04810	2.42264	9.69278
	P15941	hsa05211	2.42242	4.1682
	P07333	hsa04151	2.42049	27.57
	P07766	hsa04512	2.4197	23.4217
	P34741	hsa04510	2.41924	27.5989
	P32927	hsa05205	2.41863	22.2907
	P12318	hsa04350	2.4182	3.65186
	P18505	hsa04916	2.41673	3.48857
	Q9HCU4	hsa00564	2.41641	2.07807
	Q06481	hsa04010	2.41638	17.6049
	Q16827	hsa04640	2.41597	34.3398
	Q9H8M5	hsa05231	2.41541	3.18966
	P12821	hsa04115	2.41519	10.0358
	P05556	hsa05206	2.41476	14.2025
[truncated: 119,876 more rows]

[truncated: 14 more sheets: Figure 4c, Figure 4e, Figure 4f, Figure 5a, Figure 6d, Figure 7b, Figure 7c, Figure 7d, Figure 7e, Figure 7f, Figure 7g, Supplementary Figure 30a, Supplementary Figure 31f, Supplementary Figure 32a]
